# Supplementary material for: Multi-Omics Analysis Decodes Biosynthesis of Specialized Metabolites Constituting the Therapeutic Terrains of Magnolia obovata
Source: Int J Mol Sci. 2025 Jan 26;26(3):1068. doi: 10.3390/ijms26031068 (PMC11816741; doi:10.3390/ijms26031068)
Supplement: Supplementary file 1 [file ijms-26-01068-s001.zip]

Archive with 15 entries (15 files):
- FigureS2 Transcriptome expression analysis across seven tissues of Magnolia obovata.pdf
- FigureS3 Representation of phenylpropanoid biosynthesis pathway by transcripts included in T12 module.pdf
- FigureS4 Representation of flavonoid biosynthesis pathway by transcripts included in T12 module.pdf
- TableS7 List of transcripts shared and unique bw all 7 tissues of Magnolia obovata.xlsx
- TableS8 Highly expressed transcripts of Magnolia obovata used for WCNA analysis.xlsx
- TableS9 Summary of transcript modules identified using highly expressed transcripts of Magnolia obovata.xlsx
- TableS1 A comprehensive summary of total mass features being identified in Magnolia obovata.xlsx
- TableS2 KNApSAcK and KEGG pathway mapping of the mass features identified in Magnolia obovata.xlsx
- TableS3 MSMS fragmentation pattern of 105 MS2 confirmed metabolites of Magnolia obovata.xlsx
- TableS4 Summary of metabolite modules identified using 105 MS2 confirmed metabolites.xlsx
- TableS5 BUSCO statistics summary for the de novo transcriptome assembly of Magnolia obovata.docx
- TableS6 Blastx based annotation result GO term KEGG Pathway and FPKM.xlsx
- TableS10 Correlation coefficient values calculated between transcript and metabolite module.xlsx
- TableS11 List of transcripts of Magnolia obovata annotated as LACs and DIRs included in the T12 transcript module.xlsx
- FigureS1 Characterization of the de novo transcriptome assembly of Magnolia obovata.pdf
