# Supplementary material for: Multi-Omics Analysis Decodes Biosynthesis of Specialized Metabolites Constituting the Therapeutic Terrains of Magnolia obovata
Source: Int J Mol Sci. 2025 Jan 26;26(3):1068. doi: 10.3390/ijms26031068 (PMC11816741; doi:10.3390/ijms26031068)
Supplement: Supplementary file 1 [file ijms-26-01068-s001.zip › TableS7 List of transcripts shared and unique bw all 7 tissues of Magnolia obovata.xlsx]

## Sheet: Young_Leaf_specifc
Supplementary Table 7: List of transcripts (FPKM>0) shared between all the seven tissues of Magnolia obovata, and unique to each tissue-type.
gene_id	FPKM_Young_Leaf
TR59684|c0_g1_i1|c0_g1	32.89
TR65875|c0_g1_i1|c0_g1	15.11
TR63400|c0_g2_i2|c0_g1	11.69
C814576|c0_g1	10.17
Mo_1_ACAGTG_L003_R1_001_(paired)_trimmed_(paired)_contig_54822|c0_g1	9.94
TR126312|c0_g1_i1|c0_g1	9.51
TR6156|c0_g1_i1|c0_g1	8.51
TR56344|c2_g1_i1|c0_g1	8.27
Mo_1_ACAGTG_L003_R1_001_(paired)_trimmed_(paired)_contig_111225|c0_g1	7.77
TR25763|c0_g1_i1|c0_g1	7.54
TR7525|c0_g1_i1|c0_g1	7.54
C670210|c0_g1	7.34
C693801|c0_g1	7.09
TR65875|c0_g2_i2|c0_g1	6.9
TR13148|c0_g1_i1|c0_g1	6.7
C651401|c0_g1	6.65
C652916|c0_g1	6.52
TR135542|c0_g1_i1|c0_g1	6.52
Mo_1_ACAGTG_L003_R1_001_(paired)_trimmed_(paired)_contig_101354|c0_g1	6.31
Mo_1_ACAGTG_L003_R1_001_(paired)_trimmed_(paired)_contig_111974|c0_g1	6.27
C658486|c0_g1	6.15
C729871|c0_g1	5.97
C772546|c0_g1	5.93
TR164053|c0_g1_i1|c0_g1	5.92
TR77626|c3_g3_i1|c0_g1	5.79
C692979|c0_g1	5.76
C665317|c0_g1	5.71
TR44817|c0_g1_i1|c0_g1	5.67
Mo_1_ACAGTG_L003_R1_001_(paired)_trimmed_(paired)_contig_102613|c0_g1	5.61
TR122103|c0_g1_i1|c0_g1	5.59
C781184|c0_g1	5.47
C670565|c0_g1	5.41
C699101|c0_g1	5.36
TR142589|c0_g1_i1|c0_g1	5.36
TR188898|c0_g1_i1|c0_g1	5.32
Mo_1_ACAGTG_L003_R1_001_(paired)_trimmed_(paired)_contig_102918|c0_g1	5.23
C673741|c0_g1	5.22
TR153897|c0_g1_i1|c0_g1	5.21
TR70069|c0_g1_i1|c0_g1	5.19
TR77856|c1_g1_i1|c0_g1	5.16
C726649|c0_g1	5.15
C675931|c0_g1	5.14
TR71394|c1_g1_i3|c0_g1	5.14
TR78185|c1_g8_i9|c0_g1	5.14
Mo_1_ACAGTG_L003_R1_001_(paired)_trimmed_(paired)_contig_104868|c0_g1	5.07
TR15511|c0_g1_i1|c0_g1	5.03
TR76094|c11_g1_i1|c0_g1	5.01
C679441|c0_g1	4.97
C679728|c0_g1	4.97
C680158|c0_g1	4.89
C680318|c0_g1	4.89
C681416|c0_g1	4.89
TR76176|c11_g1_i1|c0_g1	4.88
TR122938|c0_g1_i1|c0_g1	4.8
C683672|c0_g1	4.73
TR173590|c0_g1_i1|c0_g1	4.67
Mo_1_ACAGTG_L003_R1_001_(paired)_trimmed_(paired)_contig_37725|c0_g1	4.66
TR2074|c0_g1_i1|c0_g1	4.64
C715095|c0_g1	4.58
C758420|c0_g1	4.54
TR205790|c0_g1_i1|c0_g1	4.54
TR184218|c0_g1_i1|c0_g1	4.52
Mo_1_ACAGTG_L003_R1_001_(paired)_trimmed_(paired)_contig_108133|c0_g1	4.48
TR174324|c0_g1_i1|c0_g1	4.48
C689449|c0_g1	4.45
C651471|c0_g1	4.44
C652046|c0_g1	4.44
TR67041|c0_g6_i1|c0_g1	4.41
TR71066|c1_g3_i1|c0_g1	4.41
TR78818|c1_g6_i3|c0_g1	4.41
Mo_1_ACAGTG_L003_R1_001_(paired)_trimmed_(paired)_contig_155079|c0_g1	4.36
C654542|c0_g1	4.35
TR78448|c11_g3_i4|c0_g1	4.33
C692627|c0_g1	4.32
C693377|c0_g1	4.32
C884548|c0_g1	4.32
Mo_1_ACAGTG_L003_R1_001_(paired)_trimmed_(paired)_contig_72898|c0_g1	4.32
Mo_1_ACAGTG_L003_R1_001_(paired)_trimmed_(paired)_contig_153275|c0_g1	4.31
C655122|c0_g1	4.26
C694759|c0_g1	4.26
C723115|c0_g1	4.26
TR118230|c0_g1_i1|c0_g1	4.26
TR187345|c0_g1_i1|c0_g1	4.26
TR78469|c2_g1_i1|c0_g1	4.26
C746790|c0_g1	4.23
Mo_1_ACAGTG_L003_R1_001_(paired)_trimmed_(paired)_contig_101124|c0_g1	4.21
C695781|c0_g1	4.19
Mo_1_ACAGTG_L003_R1_001_(paired)_trimmed_(paired)_contig_114482|c0_g1	4.19
TR22357|c0_g1_i1|c0_g1	4.19
C656690|c0_g1	4.18
C658198|c0_g1	4.18
Mo_1_ACAGTG_L003_R1_001_(paired)_trimmed_(paired)_contig_100791|c0_g1	4.18
TR44229|c0_g1_i1|c0_g1	4.16
C696547|c0_g1	4.13
TR141638|c0_g1_i1|c0_g1	4.13
TR76181|c3_g5_i1|c0_g1	4.13
Mo_1_ACAGTG_L003_R1_001_(paired)_trimmed_(paired)_contig_111979|c0_g1	4.12
C658546|c0_g1	4.1
Mo_1_ACAGTG_L003_R1_001_(paired)_trimmed_(paired)_contig_108385|c0_g1	4.1
Mo_1_ACAGTG_L003_R1_001_(paired)_trimmed_(paired)_contig_78736|c0_g1	4.08
C660073|c0_g1	4.02
C660189|c0_g1	4.02
C660879|c0_g1	4.02
TR142457|c1_g1_i1|c0_g1	4.02
TR149783|c0_g1_i1|c0_g1	4.02
TR50622|c0_g1_i1|c0_g1	4.02
TR57783|c2_g1_i1|c0_g1	4.02
Mo_1_ACAGTG_L003_R1_001_(paired)_trimmed_(paired)_contig_104211|c0_g1	3.98
C701015|c0_g1	3.96
Mo_1_ACAGTG_L003_R1_001_(paired)_trimmed_(paired)_contig_103880|c0_g1	3.96
Mo_1_ACAGTG_L003_R1_001_(paired)_trimmed_(paired)_contig_153163|c0_g1	3.96
TR167696|c0_g1_i1|c0_g1	3.96
C661811|c0_g1	3.95
C662035|c0_g1	3.95
C662405|c0_g1	3.95
C663079|c0_g1	3.95
C663187|c0_g1	3.95
C663253|c0_g1	3.95
Mo_1_ACAGTG_L003_R1_001_(paired)_trimmed_(paired)_contig_36757|c0_g1	3.95
Mo_1_ACAGTG_L003_R1_001_(paired)_trimmed_(paired)_contig_81060|c0_g1	3.95
Mo_1_ACAGTG_L003_R1_001_(paired)_trimmed_(paired)_contig_63084|c0_g1	3.94
TR190929|c0_g1_i1|c0_g1	3.92
TR186642|c0_g1_i1|c0_g1	3.91
TR68963|c1_g2_i2|c0_g1	3.9
TR8295|c0_g1_i1|c0_g1	3.9
TR39134|c0_g1_i1|c0_g1	3.88
C663803|c0_g1	3.87
C664287|c0_g1	3.87
C664801|c0_g1	3.87
C664893|c0_g1	3.87
Mo_1_ACAGTG_L003_R1_001_(paired)_trimmed_(paired)_contig_33881|c0_g1	3.87
TR203384|c0_g1_i1|c0_g1	3.86
TR25056|c0_g2_i1|c0_g1	3.86
TR71427|c0_g1_i1|c0_g1	3.86
TR76862|c5_g16_i1|c0_g1	3.86
Mo_1_ACAGTG_L003_R1_001_(paired)_trimmed_(paired)_contig_100308|c0_g1	3.82
C705221|c0_g1	3.81
Mo_1_ACAGTG_L003_R1_001_(paired)_trimmed_(paired)_contig_102579|c0_g1	3.81
TR130985|c0_g1_i1|c0_g1	3.81
TR49943|c0_g1_i1|c0_g1	3.81
C665501|c0_g1	3.8
C665739|c0_g1	3.8
C666153|c0_g1	3.8
C666159|c0_g1	3.8
C666409|c0_g1	3.8
TR190140|c0_g1_i1|c0_g1	3.8
TR109749|c0_g1_i1|c0_g1	3.79
TR40818|c1_g1_i1|c0_g1	3.75
TR74085|c2_g1_i1|c0_g1	3.75
C667541|c0_g1	3.74
C668175|c0_g1	3.74
C668233|c0_g1	3.74
TR47327|c0_g2_i1|c0_g1	3.73
TR168737|c0_g1_i1|c0_g1	3.71
TR75333|c14_g1_i1|c0_g1	3.71
TR9249|c0_g1_i1|c0_g1	3.71
TR33200|c0_g1_i1|c0_g1	3.7
TR35926|c0_g1_i1|c0_g1	3.69
C669812|c0_g1	3.67
C708941|c0_g1	3.66
C709385|c0_g1	3.66
TR115762|c0_g1_i1|c0_g1	3.66
TR21650|c0_g2_i1|c0_g1	3.66
TR71577|c3_g3_i1|c0_g1	3.66
Mo_1_ACAGTG_L003_R1_001_(paired)_trimmed_(paired)_contig_106194|c0_g1	3.62
C670515|c0_g1	3.61
C671109|c0_g1	3.61
C671959|c0_g1	3.61
C671987|c0_g1	3.61
Mo_1_ACAGTG_L003_R1_001_(paired)_trimmed_(paired)_contig_108452|c0_g1	3.61
Mo_1_ACAGTG_L003_R1_001_(paired)_trimmed_(paired)_contig_119510|c0_g1	3.61
TR103113|c0_g1_i1|c0_g1	3.61
TR75053|c0_g2_i1|c0_g1	3.61
C740940|c0_g1	3.58
C741838|c0_g1	3.55
TR179406|c0_g1_i1|c0_g1	3.55
C672541|c0_g1	3.54
C672591|c0_g1	3.54
C673157|c0_g1	3.54
C673215|c0_g1	3.54
Mo_1_ACAGTG_L003_R1_001_(paired)_trimmed_(paired)_contig_101856|c0_g1	3.54
Mo_1_ACAGTG_L003_R1_001_(paired)_trimmed_(paired)_contig_99818|c0_g1	3.54
TR76394|c1_g5_i1|c0_g1	3.52
C673937|c0_g1	3.48
C674363|c0_g1	3.48
C674647|c0_g1	3.48
C674715|c0_g1	3.48
Mo_1_ACAGTG_L003_R1_001_(paired)_trimmed_(paired)_contig_106348|c0_g1	3.48
Mo_1_ACAGTG_L003_R1_001_(paired)_trimmed_(paired)_contig_72203|c0_g1	3.48
TR113252|c0_g1_i1|c0_g1	3.48
TR125593|c0_g1_i1|c0_g1	3.48
TR153747|c0_g1_i1|c0_g1	3.48
TR207570|c0_g1_i1|c0_g1	3.48
TR26412|c0_g1_i1|c0_g1	3.48
Mo_1_ACAGTG_L003_R1_001_(paired)_trimmed_(paired)_contig_99525|c0_g1	3.47
Mo_1_ACAGTG_L003_R1_001_(paired)_trimmed_(paired)_contig_113649|c0_g1	3.46
Mo_1_ACAGTG_L003_R1_001_(paired)_trimmed_(paired)_contig_109250|c0_g1	3.45
Mo_1_ACAGTG_L003_R1_001_(paired)_trimmed_(paired)_contig_111190|c0_g1	3.45
C715081|c0_g1	3.43
C715895|c0_g1	3.43
C675317|c0_g1	3.42
C675389|c0_g1	3.42
C675391|c0_g1	3.42
C675729|c0_g1	3.42
C675825|c0_g1	3.42
C675937|c0_g1	3.42
C676521|c0_g1	3.42
C676603|c0_g1	3.42
C676657|c0_g1	3.42
Mo_1_ACAGTG_L003_R1_001_(paired)_trimmed_(paired)_contig_107673|c0_g1	3.41
C716851|c0_g1	3.39
C717287|c0_g1	3.39
Mo_1_ACAGTG_L003_R1_001_(paired)_trimmed_(paired)_contig_102110|c0_g1	3.39
Mo_1_ACAGTG_L003_R1_001_(paired)_trimmed_(paired)_contig_110199|c0_g1	3.39
Mo_1_ACAGTG_L003_R1_001_(paired)_trimmed_(paired)_contig_99532|c0_g1	3.39
TR186189|c0_g1_i1|c0_g1	3.39
TR197924|c0_g1_i1|c0_g1	3.39
TR72304|c1_g1_i15|c0_g1	3.39
Mo_1_ACAGTG_L003_R1_001_(paired)_trimmed_(paired)_contig_154938|c0_g1	3.37
TR125600|c0_g1_i1|c0_g1	3.37
Mo_1_ACAGTG_L003_R1_001_(paired)_trimmed_(paired)_contig_112435|c0_g1	3.35
TR64031|c0_g1_i4|c0_g1	3.35
C806910|c0_g1	3.34
TR43282|c0_g1_i1|c0_g1	3.32
C678761|c0_g1	3.31
C678999|c0_g1	3.31
C679111|c0_g1	3.31
C679205|c0_g1	3.31
C679716|c0_g1	3.31
C679806|c0_g1	3.31
C679852|c0_g1	3.31
C679966|c0_g1	3.31
Mo_1_ACAGTG_L003_R1_001_(paired)_trimmed_(paired)_contig_110595|c0_g1	3.31
Mo_1_ACAGTG_L003_R1_001_(paired)_trimmed_(paired)_contig_111329|c0_g1	3.31
Mo_1_ACAGTG_L003_R1_001_(paired)_trimmed_(paired)_contig_32730|c0_g1	3.31
Mo_1_ACAGTG_L003_R1_001_(paired)_trimmed_(paired)_contig_91169|c0_g1	3.29
C680620|c0_g1	3.26
C681248|c0_g1	3.26
Mo_1_ACAGTG_L003_R1_001_(paired)_trimmed_(paired)_contig_89467|c0_g1	3.26
TR205341|c0_g1_i1|c0_g1	3.25
TR125225|c0_g1_i1|c0_g1	3.23
TR206742|c0_g1_i1|c0_g1	3.23
TR208500|c0_g1_i1|c0_g1	3.23
TR132530|c0_g1_i1|c0_g1	3.22
TR190123|c0_g1_i1|c0_g1	3.22
C681674|c0_g1	3.21
C682700|c0_g1	3.21
Mo_1_ACAGTG_L003_R1_001_(paired)_trimmed_(paired)_contig_100159|c0_g1	3.2
Mo_1_ACAGTG_L003_R1_001_(paired)_trimmed_(paired)_contig_107891|c0_g1	3.2
Mo_1_ACAGTG_L003_R1_001_(paired)_trimmed_(paired)_contig_117721|c0_g1	3.2
Mo_1_ACAGTG_L003_R1_001_(paired)_trimmed_(paired)_contig_155069|c0_g1	3.2
TR111005|c0_g1_i1|c0_g1	3.2
TR1302|c0_g1_i1|c0_g1	3.2
TR204477|c0_g1_i1|c0_g1	3.2
Mo_1_ACAGTG_L003_R1_001_(paired)_trimmed_(paired)_contig_107408|c0_g1	3.17
C683614|c0_g1	3.16
C684166|c0_g1	3.16
C684260|c0_g1	3.16
TR10490|c0_g1_i1|c0_g1	3.16
Mo_1_ACAGTG_L003_R1_001_(paired)_trimmed_(paired)_contig_110846|c0_g1	3.14
Mo_1_ACAGTG_L003_R1_001_(paired)_trimmed_(paired)_contig_152960|c0_g1	3.12
Mo_1_ACAGTG_L003_R1_001_(paired)_trimmed_(paired)_contig_155031|c0_g1	3.11
TR32045|c0_g2_i1|c0_g1	3.11
C686239|c0_g1	3.06
C686845|c0_g1	3.06
C687531|c0_g1	3.06
C815608|c0_g1	3.06
Mo_1_ACAGTG_L003_R1_001_(paired)_trimmed_(paired)_contig_102442|c0_g1	3.06
Mo_1_ACAGTG_L003_R1_001_(paired)_trimmed_(paired)_contig_103585|c0_g1	3.06
Mo_1_ACAGTG_L003_R1_001_(paired)_trimmed_(paired)_contig_103715|c0_g1	3.06
Mo_1_ACAGTG_L003_R1_001_(paired)_trimmed_(paired)_contig_104118|c0_g1	3.06
TR11673|c0_g2_i1|c0_g1	3.06
Mo_1_ACAGTG_L003_R1_001_(paired)_trimmed_(paired)_contig_102970|c0_g1	3.05
Mo_1_ACAGTG_L003_R1_001_(paired)_trimmed_(paired)_contig_104892|c0_g1	3.05
TR106191|c0_g1_i1|c0_g1	3.05
TR14827|c1_g1_i1|c0_g1	3.05
C758586|c0_g1	3.03
C758668|c0_g1	3.03
TR109891|c0_g1_i1|c0_g1	3.03
TR208984|c0_g1_i1|c0_g1	3.03
Mo_1_ACAGTG_L003_R1_001_(paired)_trimmed_(paired)_contig_152932|c0_g1	3.02
TR47876|c0_g4_i1|c0_g1	3.02
Mo_1_ACAGTG_L003_R1_001_(paired)_trimmed_(paired)_contig_100536|c0_g1	3.01
Mo_1_ACAGTG_L003_R1_001_(paired)_trimmed_(paired)_contig_123864|c0_g1	3.01
Mo_1_ACAGTG_L003_R1_001_(paired)_trimmed_(paired)_contig_153314|c0_g1	3.01
TR174582|c0_g1_i1|c0_g1	3
TR97147|c0_g1_i1|c0_g1	2.99
C783618|c0_g1	2.98
C689417|c0_g1	2.97
Mo_1_ACAGTG_L003_R1_001_(paired)_trimmed_(paired)_contig_107612|c0_g1	2.97
Mo_1_ACAGTG_L003_R1_001_(paired)_trimmed_(paired)_contig_49670|c0_g1	2.97
TR21473|c0_g1_i1|c0_g1	2.97
Mo_1_ACAGTG_L003_R1_001_(paired)_trimmed_(paired)_contig_101149|c0_g1	2.95
Mo_1_ACAGTG_L003_R1_001_(paired)_trimmed_(paired)_contig_106747|c0_g1	2.95
TR106365|c0_g1_i1|c0_g1	2.95
TR90101|c0_g1_i1|c0_g1	2.95
C898635|c0_g1	2.94
TR26702|c0_g1_i1|c0_g1	2.93
C690941|c0_g1	2.92
C691311|c0_g1	2.92
Mo_1_ACAGTG_L003_R1_001_(paired)_trimmed_(paired)_contig_122135|c0_g1	2.92
Mo_1_ACAGTG_L003_R1_001_(paired)_trimmed_(paired)_contig_99402|c0_g1	2.92
TR206401|c0_g1_i1|c0_g1	2.92
TR35074|c0_g1_i1|c0_g1	2.92
C762598|c0_g1	2.9
Mo_1_ACAGTG_L003_R1_001_(paired)_trimmed_(paired)_contig_102480|c0_g1	2.9
Mo_1_ACAGTG_L003_R1_001_(paired)_trimmed_(paired)_contig_99997|c0_g1	2.9
TR53442|c0_g1_i1|c0_g1	2.9
Mo_1_ACAGTG_L003_R1_001_(paired)_trimmed_(paired)_contig_145178|c0_g1	2.89
TR101336|c0_g1_i1|c0_g1	2.89
TR197206|c0_g1_i1|c0_g1	2.89
TR44503|c0_g1_i1|c0_g1	2.89
TR75002|c9_g3_i2|c0_g1	2.89
C692255|c0_g1	2.88
C692663|c0_g1	2.88
C806290|c0_g1	2.88
Mo_1_ACAGTG_L003_R1_001_(paired)_trimmed_(paired)_contig_106863|c0_g1	2.88
Mo_1_ACAGTG_L003_R1_001_(paired)_trimmed_(paired)_contig_123073|c0_g1	2.88
Mo_1_ACAGTG_L003_R1_001_(paired)_trimmed_(paired)_contig_84814|c0_g1	2.88
TR76136|c7_g3_i2|c0_g1	2.88
C787250|c0_g1	2.87
C733968|c0_g1	2.86
Mo_1_ACAGTG_L003_R1_001_(paired)_trimmed_(paired)_contig_110604|c0_g1	2.86
TR55463|c0_g4_i1|c0_g1	2.86
C694623|c0_g1	2.84
TR116169|c0_g1_i1|c0_g1	2.84
TR118506|c0_g1_i1|c0_g1	2.84
TR122379|c0_g1_i1|c0_g1	2.84
TR130316|c0_g1_i1|c0_g1	2.84
TR146288|c0_g1_i1|c0_g1	2.84
TR171301|c0_g1_i1|c0_g1	2.84
TR172977|c0_g1_i1|c0_g1	2.84
TR189707|c0_g1_i1|c0_g1	2.84
TR196601|c0_g1_i1|c0_g1	2.84
TR207517|c0_g1_i1|c0_g1	2.84
TR54270|c1_g1_i1|c0_g1	2.84
TR60238|c1_g1_i1|c0_g1	2.84
Mo_1_ACAGTG_L003_R1_001_(paired)_trimmed_(paired)_contig_106152|c0_g1	2.83
Mo_1_ACAGTG_L003_R1_001_(paired)_trimmed_(paired)_contig_106287|c0_g1	2.83
Mo_1_ACAGTG_L003_R1_001_(paired)_trimmed_(paired)_contig_123944|c0_g1	2.83
TR176721|c0_g1_i1|c0_g1	2.83
TR58375|c1_g1_i1|c0_g1	2.83
TR59726|c2_g1_i1|c0_g1	2.83
TR76113|c5_g1_i1|c0_g1	2.83
C694841|c0_g1	2.8
C736952|c0_g1	2.8
Mo_1_ACAGTG_L003_R1_001_(paired)_trimmed_(paired)_contig_85993|c0_g1	2.8
TR11258|c0_g1_i1|c0_g1	2.8
TR120022|c0_g1_i1|c0_g1	2.8
TR130593|c0_g1_i1|c0_g1	2.8
TR139699|c0_g1_i1|c0_g1	2.8
TR194933|c0_g1_i1|c0_g1	2.8
TR204380|c0_g1_i1|c0_g1	2.8
TR29969|c0_g2_i1|c0_g1	2.8
Mo_1_ACAGTG_L003_R1_001_(paired)_trimmed_(paired)_contig_102875|c0_g1	2.79
Mo_1_ACAGTG_L003_R1_001_(paired)_trimmed_(paired)_contig_155017|c0_g1	2.77
TR74139|c2_g3_i3|c0_g1	2.77
TR75286|c4_g1_i1|c0_g1	2.77
Mo_1_ACAGTG_L003_R1_001_(paired)_trimmed_(paired)_contig_111889|c0_g1	2.76
Mo_1_ACAGTG_L003_R1_001_(paired)_trimmed_(paired)_contig_151025|c0_g1	2.76
TR104737|c0_g1_i1|c0_g1	2.76
TR133762|c0_g1_i1|c0_g1	2.76
TR135143|c0_g1_i1|c0_g1	2.76
TR188767|c0_g1_i1|c0_g1	2.76
TR188993|c0_g1_i1|c0_g1	2.76
TR204236|c0_g1_i1|c0_g1	2.76
TR29819|c0_g1_i1|c0_g1	2.76
TR73014|c6_g1_i1|c0_g1	2.76
TR88321|c0_g1_i1|c0_g1	2.76
Mo_1_ACAGTG_L003_R1_001_(paired)_trimmed_(paired)_contig_100437|c0_g1	2.75
C738786|c0_g1	2.74
C768494|c0_g1	2.74
Mo_1_ACAGTG_L003_R1_001_(paired)_trimmed_(paired)_contig_101173|c0_g1	2.74
Mo_1_ACAGTG_L003_R1_001_(paired)_trimmed_(paired)_contig_113286|c0_g1	2.74
Mo_1_ACAGTG_L003_R1_001_(paired)_trimmed_(paired)_contig_147551|c0_g1	2.74
TR13769|c0_g1_i1|c0_g1	2.74
C698025|c0_g1	2.72
C698085|c0_g1	2.72
C698719|c0_g1	2.72
C698825|c0_g1	2.72
C698839|c0_g1	2.72
Mo_1_ACAGTG_L003_R1_001_(paired)_trimmed_(paired)_contig_104212|c0_g1	2.72
Mo_1_ACAGTG_L003_R1_001_(paired)_trimmed_(paired)_contig_109839|c0_g1	2.72
Mo_1_ACAGTG_L003_R1_001_(paired)_trimmed_(paired)_contig_152969|c0_g1	2.72
Mo_1_ACAGTG_L003_R1_001_(paired)_trimmed_(paired)_contig_91541|c0_g1	2.72
Mo_1_ACAGTG_L003_R1_001_(paired)_trimmed_(paired)_contig_98800|c0_g1	2.72
TR107260|c0_g1_i1|c0_g1	2.72
TR124624|c0_g1_i1|c0_g1	2.72
TR128747|c0_g1_i1|c0_g1	2.72
TR136631|c0_g1_i1|c0_g1	2.72
TR136798|c0_g1_i1|c0_g1	2.72
TR142246|c0_g1_i1|c0_g1	2.72
TR27410|c0_g1_i3|c0_g1	2.72
TR35822|c1_g1_i1|c0_g1	2.72
TR93973|c0_g1_i1|c0_g1	2.72
Mo_1_ACAGTG_L003_R1_001_(paired)_trimmed_(paired)_contig_107125|c0_g1	2.69
TR131151|c0_g1_i1|c0_g1	2.69
TR24026|c1_g1_i1|c0_g1	2.69
C699341|c0_g1	2.68
C699911|c0_g1	2.68
C700007|c0_g1	2.68
C700157|c0_g1	2.68
Mo_1_ACAGTG_L003_R1_001_(paired)_trimmed_(paired)_contig_112688|c0_g1	2.68
Mo_1_ACAGTG_L003_R1_001_(paired)_trimmed_(paired)_contig_153102|c0_g1	2.68
Mo_1_ACAGTG_L003_R1_001_(paired)_trimmed_(paired)_contig_95185|c0_g1	2.68
TR14761|c0_g1_i1|c0_g1	2.68
TR149190|c0_g1_i1|c0_g1	2.68
TR159187|c0_g1_i1|c0_g1	2.68
TR184740|c0_g1_i1|c0_g1	2.68
TR191089|c0_g1_i1|c0_g1	2.68
TR204196|c0_g1_i1|c0_g1	2.68
TR44680|c0_g2_i1|c0_g1	2.68
TR80162|c0_g1_i1|c0_g1	2.68
TR114818|c0_g1_i1|c0_g1	2.67
Mo_1_ACAGTG_L003_R1_001_(paired)_trimmed_(paired)_contig_97083|c0_g1	2.66
Mo_1_ACAGTG_L003_R1_001_(paired)_trimmed_(paired)_contig_99736|c0_g1	2.66
TR161727|c0_g1_i1|c0_g1	2.66
TR183606|c0_g1_i1|c0_g1	2.66
C700551|c0_g1	2.64
C700621|c0_g1	2.64
C700623|c0_g1	2.64
C701759|c0_g1	2.64
Mo_1_ACAGTG_L003_R1_001_(paired)_trimmed_(paired)_contig_107483|c0_g1	2.64
Mo_1_ACAGTG_L003_R1_001_(paired)_trimmed_(paired)_contig_109779|c0_g1	2.64
Mo_1_ACAGTG_L003_R1_001_(paired)_trimmed_(paired)_contig_153307|c0_g1	2.64
Mo_1_ACAGTG_L003_R1_001_(paired)_trimmed_(paired)_contig_87684|c0_g1	2.64
Mo_1_ACAGTG_L003_R1_001_(paired)_trimmed_(paired)_contig_94544|c0_g1	2.64
TR10174|c0_g1_i1|c0_g1	2.64
TR122707|c0_g1_i1|c0_g1	2.64
TR123599|c0_g1_i1|c0_g1	2.64
TR1302|c0_g2_i1|c0_g1	2.64
TR136863|c0_g1_i1|c0_g1	2.64
TR148453|c0_g1_i1|c0_g1	2.64
TR158321|c0_g1_i1|c0_g1	2.64
TR209254|c0_g1_i1|c0_g1	2.64
TR46288|c0_g3_i1|c0_g1	2.64
TR75002|c9_g3_i5|c0_g1	2.64
TR119259|c0_g1_i1|c0_g1	2.63
TR127352|c0_g1_i1|c0_g1	2.63
C845053|c0_g1	2.62
Mo_1_ACAGTG_L003_R1_001_(paired)_trimmed_(paired)_contig_111396|c0_g1	2.62
Mo_1_ACAGTG_L003_R1_001_(paired)_trimmed_(paired)_contig_102842|c0_g1	2.61
Mo_1_ACAGTG_L003_R1_001_(paired)_trimmed_(paired)_contig_108284|c0_g1	2.61
Mo_1_ACAGTG_L003_R1_001_(paired)_trimmed_(paired)_contig_110656|c0_g1	2.61
Mo_1_ACAGTG_L003_R1_001_(paired)_trimmed_(paired)_contig_153255|c0_g1	2.61
TR140347|c0_g1_i1|c0_g1	2.61
TR143914|c0_g1_i1|c0_g1	2.61
TR151077|c0_g1_i1|c0_g1	2.61
TR153275|c0_g1_i1|c0_g1	2.61
TR160831|c0_g1_i1|c0_g1	2.61
TR204060|c0_g1_i1|c0_g1	2.61
TR31220|c1_g1_i1|c0_g1	2.61
TR34492|c0_g1_i1|c0_g1	2.61
TR78991|c1_g2_i1|c0_g1	2.61
TR21290|c0_g1_i1|c0_g1	2.6
TR193414|c0_g1_i1|c0_g1	2.58
Mo_1_ACAGTG_L003_R1_001_(paired)_trimmed_(paired)_contig_117422|c0_g1	2.57
Mo_1_ACAGTG_L003_R1_001_(paired)_trimmed_(paired)_contig_154889|c0_g1	2.57
Mo_1_ACAGTG_L003_R1_001_(paired)_trimmed_(paired)_contig_80502|c0_g1	2.57
TR143678|c0_g1_i1|c0_g1	2.57
TR169271|c0_g1_i1|c0_g1	2.57
TR30576|c0_g1_i2|c0_g1	2.57
TR68532|c0_g1_i1|c0_g1	2.57
TR89568|c0_g1_i1|c0_g1	2.57
C776196|c0_g1	2.56
C704705|c0_g1	2.54
C704963|c0_g1	2.54
C705501|c0_g1	2.54
Mo_1_ACAGTG_L003_R1_001_(paired)_trimmed_(paired)_contig_101505|c0_g1	2.54
Mo_1_ACAGTG_L003_R1_001_(paired)_trimmed_(paired)_contig_105885|c0_g1	2.54
Mo_1_ACAGTG_L003_R1_001_(paired)_trimmed_(paired)_contig_47393|c0_g1	2.54
Mo_1_ACAGTG_L003_R1_001_(paired)_trimmed_(paired)_contig_73088|c0_g1	2.54
TR156857|c0_g1_i1|c0_g1	2.54
TR204734|c0_g1_i1|c0_g1	2.54
TR37925|c0_g1_i1|c0_g1	2.54
Mo_1_ACAGTG_L003_R1_001_(paired)_trimmed_(paired)_contig_105027|c0_g1	2.53
Mo_1_ACAGTG_L003_R1_001_(paired)_trimmed_(paired)_contig_110807|c0_g1	2.53
Mo_1_ACAGTG_L003_R1_001_(paired)_trimmed_(paired)_contig_101793|c0_g1	2.52
Mo_1_ACAGTG_L003_R1_001_(paired)_trimmed_(paired)_contig_104087|c0_g1	2.52
Mo_1_ACAGTG_L003_R1_001_(paired)_trimmed_(paired)_contig_88170|c0_g1	2.52
C747788|c0_g1	2.51
Mo_1_ACAGTG_L003_R1_001_(paired)_trimmed_(paired)_contig_103227|c0_g1	2.51
Mo_1_ACAGTG_L003_R1_001_(paired)_trimmed_(paired)_contig_106963|c0_g1	2.51
Mo_1_ACAGTG_L003_R1_001_(paired)_trimmed_(paired)_contig_86857|c0_g1	2.51
TR117015|c0_g1_i1|c0_g1	2.51
C706371|c0_g1	2.5
C778430|c0_g1	2.5
Mo_1_ACAGTG_L003_R1_001_(paired)_trimmed_(paired)_contig_47577|c0_g1	2.5
TR100139|c0_g1_i1|c0_g1	2.5
TR116538|c0_g1_i1|c0_g1	2.5
TR123016|c0_g1_i1|c0_g1	2.5
TR92|c0_g1_i1|c0_g1	2.5
TR73140|c2_g1_i1|c0_g1	2.49
C707459|c0_g1	2.47
C707787|c0_g1	2.47
C708279|c0_g1	2.47
Mo_1_ACAGTG_L003_R1_001_(paired)_trimmed_(paired)_contig_105763|c0_g1	2.47
Mo_1_ACAGTG_L003_R1_001_(paired)_trimmed_(paired)_contig_78270|c0_g1	2.47
TR132638|c0_g1_i1|c0_g1	2.47
TR194600|c0_g1_i1|c0_g1	2.47
TR198771|c0_g1_i1|c0_g1	2.47
C838213|c0_g1	2.46
TR121088|c0_g1_i1|c0_g1	2.46
TR173474|c0_g1_i1|c0_g1	2.46
Mo_1_ACAGTG_L003_R1_001_(paired)_trimmed_(paired)_contig_110422|c0_g1	2.45
TR198509|c0_g1_i1|c0_g1	2.45
C708589|c0_g1	2.44
C709465|c0_g1	2.44
C709511|c0_g1	2.44
C709587|c0_g1	2.44
C804574|c0_g1	2.44
Mo_1_ACAGTG_L003_R1_001_(paired)_trimmed_(paired)_contig_155088|c0_g1	2.44
Mo_1_ACAGTG_L003_R1_001_(paired)_trimmed_(paired)_contig_62688|c0_g1	2.44
Mo_1_ACAGTG_L003_R1_001_(paired)_trimmed_(paired)_contig_91477|c0_g1	2.44
TR107485|c0_g1_i1|c0_g1	2.44
TR148926|c0_g1_i1|c0_g1	2.44
TR159991|c0_g1_i1|c0_g1	2.44
TR165760|c0_g1_i1|c0_g1	2.44
TR175674|c0_g1_i1|c0_g1	2.44
TR66745|c0_g4_i1|c0_g1	2.44
TR6967|c0_g1_i1|c0_g1	2.44
TR76862|c5_g6_i5|c0_g1	2.44
C781462|c0_g1	2.43
TR200170|c0_g1_i1|c0_g1	2.43
TR52814|c0_g1_i1|c0_g1	2.42
C709843|c0_g1	2.41
Mo_1_ACAGTG_L003_R1_001_(paired)_trimmed_(paired)_contig_106322|c0_g1	2.41
Mo_1_ACAGTG_L003_R1_001_(paired)_trimmed_(paired)_contig_79967|c0_g1	2.41
TR104363|c0_g1_i1|c0_g1	2.41
TR133097|c0_g1_i1|c0_g1	2.41
TR142551|c0_g1_i1|c0_g1	2.41
TR182303|c0_g1_i1|c0_g1	2.41
TR189716|c0_g1_i1|c0_g1	2.41
TR43836|c1_g1_i1|c0_g1	2.41
TR74610|c1_g2_i1|c0_g1	2.41
TR78807|c7_g1_i6|c0_g1	2.41
scaffold10953|c0_g1	2.41
C752192|c0_g1	2.4
C806344|c0_g1	2.4
C865436|c0_g1	2.4
Mo_1_ACAGTG_L003_R1_001_(paired)_trimmed_(paired)_contig_51765|c0_g1	2.4
Mo_1_ACAGTG_L003_R1_001_(paired)_trimmed_(paired)_contig_101233|c0_g1	2.39
Mo_1_ACAGTG_L003_R1_001_(paired)_trimmed_(paired)_contig_102637|c0_g1	2.39
TR37885|c0_g1_i1|c0_g1	2.39
C711337|c0_g1	2.38
C783832|c0_g1	2.38
Mo_1_ACAGTG_L003_R1_001_(paired)_trimmed_(paired)_contig_100216|c0_g1	2.38
Mo_1_ACAGTG_L003_R1_001_(paired)_trimmed_(paired)_contig_111220|c0_g1	2.38
Mo_1_ACAGTG_L003_R1_001_(paired)_trimmed_(paired)_contig_153197|c0_g1	2.38
Mo_1_ACAGTG_L003_R1_001_(paired)_trimmed_(paired)_contig_2182|c0_g1	2.38
TR119294|c0_g1_i1|c0_g1	2.38
TR147203|c0_g1_i1|c0_g1	2.38
TR183927|c0_g1_i1|c0_g1	2.38
TR188063|c0_g1_i1|c0_g1	2.38
TR195062|c0_g1_i1|c0_g1	2.38
TR204472|c0_g1_i1|c0_g1	2.38
TR8745|c0_g1_i1|c0_g1	2.37
C808136|c0_g1	2.36
Mo_1_ACAGTG_L003_R1_001_(paired)_trimmed_(paired)_contig_102907|c0_g1	2.36
Mo_1_ACAGTG_L003_R1_001_(paired)_trimmed_(paired)_contig_111342|c0_g1	2.36
TR205420|c0_g1_i1|c0_g1	2.36
C713275|c0_g1	2.35
C784818|c0_g1	2.35
Mo_1_ACAGTG_L003_R1_001_(paired)_trimmed_(paired)_contig_153187|c0_g1	2.35
TR10713|c1_g1_i1|c0_g1	2.35
TR126769|c0_g1_i1|c0_g1	2.35
TR204712|c0_g1_i1|c0_g1	2.35
TR205428|c0_g1_i1|c0_g1	2.35
TR207097|c0_g1_i1|c0_g1	2.35
Mo_1_ACAGTG_L003_R1_001_(paired)_trimmed_(paired)_contig_88870|c0_g1	2.33
TR143877|c0_g1_i1|c0_g1	2.33
TR170785|c0_g1_i1|c0_g1	2.33
TR43955|c0_g2_i1|c0_g1	2.33
Mo_1_ACAGTG_L003_R1_001_(paired)_trimmed_(paired)_contig_106209|c0_g1	2.32
Mo_1_ACAGTG_L003_R1_001_(paired)_trimmed_(paired)_contig_109575|c0_g1	2.32
Mo_1_ACAGTG_L003_R1_001_(paired)_trimmed_(paired)_contig_153236|c0_g1	2.32
Mo_1_ACAGTG_L003_R1_001_(paired)_trimmed_(paired)_contig_153406|c0_g1	2.32
Mo_1_ACAGTG_L003_R1_001_(paired)_trimmed_(paired)_contig_74143|c0_g1	2.32
Mo_1_ACAGTG_L003_R1_001_(paired)_trimmed_(paired)_contig_94264|c0_g1	2.32
Mo_1_ACAGTG_L003_R1_001_(paired)_trimmed_(paired)_contig_99596|c0_g1	2.32
TR111689|c0_g1_i1|c0_g1	2.32
TR119099|c0_g1_i1|c0_g1	2.32
TR157194|c0_g1_i1|c0_g1	2.32
TR191911|c0_g1_i1|c0_g1	2.32
TR201429|c0_g1_i1|c0_g1	2.32
TR209155|c0_g1_i1|c0_g1	2.32
TR29440|c0_g1_i1|c0_g1	2.32
TR32209|c0_g1_i1|c0_g1	2.32
TR76657|c5_g2_i1|c0_g1	2.32
Mo_1_ACAGTG_L003_R1_001_(paired)_trimmed_(paired)_contig_100157|c0_g1	2.31
Mo_1_ACAGTG_L003_R1_001_(paired)_trimmed_(paired)_contig_153508|c0_g1	2.31
Mo_1_ACAGTG_L003_R1_001_(paired)_trimmed_(paired)_contig_34944|c0_g1	2.31
TR118607|c0_g1_i1|c0_g1	2.31
TR154582|c0_g1_i1|c0_g1	2.31
TR6427|c0_g1_i1|c0_g1	2.31
TR92698|c0_g1_i1|c0_g1	2.31
Mo_1_ACAGTG_L003_R1_001_(paired)_trimmed_(paired)_contig_153129|c0_g1	2.3
C715293|c0_g1	2.29
C715459|c0_g1	2.29
Mo_1_ACAGTG_L003_R1_001_(paired)_trimmed_(paired)_contig_108462|c0_g1	2.29
Mo_1_ACAGTG_L003_R1_001_(paired)_trimmed_(paired)_contig_114205|c0_g1	2.29
Mo_1_ACAGTG_L003_R1_001_(paired)_trimmed_(paired)_contig_66041|c0_g1	2.29
TR100983|c0_g1_i1|c0_g1	2.29
TR110743|c0_g1_i1|c0_g1	2.29
TR138568|c0_g1_i1|c0_g1	2.29
TR144033|c0_g1_i1|c0_g1	2.29
TR198710|c0_g1_i1|c0_g1	2.29
TR202715|c0_g1_i1|c0_g1	2.29
TR204680|c0_g1_i1|c0_g1	2.29
TR206515|c0_g1_i1|c0_g1	2.29
TR64641|c0_g1_i1|c0_g1	2.29
TR76445|c0_g3_i1|c0_g1	2.29
TR78018|c5_g1_i1|c0_g1	2.29
TR97246|c0_g1_i1|c0_g1	2.29
C830027|c0_g1	2.28
Mo_1_ACAGTG_L003_R1_001_(paired)_trimmed_(paired)_contig_99649|c0_g1	2.28
Mo_1_ACAGTG_L003_R1_001_(paired)_trimmed_(paired)_contig_102514|c0_g1	2.27
Mo_1_ACAGTG_L003_R1_001_(paired)_trimmed_(paired)_contig_40689|c0_g1	2.27
Mo_1_ACAGTG_L003_R1_001_(paired)_trimmed_(paired)_contig_64302|c0_g1	2.27
Mo_1_ACAGTG_L003_R1_001_(paired)_trimmed_(paired)_contig_71517|c0_g1	2.27
TR159748|c0_g1_i1|c0_g1	2.27
C716739|c0_g1	2.26
C716861|c0_g1	2.26
C717355|c0_g1	2.26
Mo_1_ACAGTG_L003_R1_001_(paired)_trimmed_(paired)_contig_151293|c0_g1	2.26
Mo_1_ACAGTG_L003_R1_001_(paired)_trimmed_(paired)_contig_49118|c0_g1	2.26
Mo_1_ACAGTG_L003_R1_001_(paired)_trimmed_(paired)_contig_53901|c0_g1	2.26
Mo_1_ACAGTG_L003_R1_001_(paired)_trimmed_(paired)_contig_89657|c0_g1	2.26
TR110883|c0_g1_i1|c0_g1	2.26
TR124095|c0_g1_i1|c0_g1	2.26
TR134499|c0_g1_i1|c0_g1	2.26
TR140422|c0_g1_i1|c0_g1	2.26
TR181083|c0_g1_i1|c0_g1	2.26
TR205111|c0_g1_i1|c0_g1	2.26
TR24991|c0_g1_i1|c0_g1	2.26
TR89172|c0_g1_i1|c0_g1	2.26
Mo_1_ACAGTG_L003_R1_001_(paired)_trimmed_(paired)_contig_100722|c0_g1	2.25
Mo_1_ACAGTG_L003_R1_001_(paired)_trimmed_(paired)_contig_52544|c0_g1	2.25
C717601|c0_g1	2.23
C717715|c0_g1	2.23
C717767|c0_g1	2.23
C717881|c0_g1	2.23
C717909|c0_g1	2.23
C718041|c0_g1	2.23
C760328|c0_g1	2.23
TR11014|c0_g1_i1|c0_g1	2.23
TR11024|c0_g1_i1|c0_g1	2.23
TR123339|c0_g1_i1|c0_g1	2.23
TR190681|c0_g1_i1|c0_g1	2.23
TR26209|c0_g1_i1|c0_g1	2.23
TR33966|c0_g3_i1|c0_g1	2.23
C650899|c0_g1	2.22
C651019|c0_g1	2.22
C651283|c0_g1	2.22
C651345|c0_g1	2.22
C651421|c0_g1	2.22
C651453|c0_g1	2.22
C651467|c0_g1	2.22
C651501|c0_g1	2.22
C651585|c0_g1	2.22
C651681|c0_g1	2.22
C651687|c0_g1	2.22
C651739|c0_g1	2.22
C651872|c0_g1	2.22
C652062|c0_g1	2.22
C652232|c0_g1	2.22
C652454|c0_g1	2.22
C652460|c0_g1	2.22
C652468|c0_g1	2.22
C652472|c0_g1	2.22
C652616|c0_g1	2.22
C652688|c0_g1	2.22
C652716|c0_g1	2.22
C652738|c0_g1	2.22
C790816|c0_g1	2.22
C790926|c0_g1	2.22
Mo_1_ACAGTG_L003_R1_001_(paired)_trimmed_(paired)_contig_104402|c0_g1	2.22
Mo_1_ACAGTG_L003_R1_001_(paired)_trimmed_(paired)_contig_107023|c0_g1	2.22
Mo_1_ACAGTG_L003_R1_001_(paired)_trimmed_(paired)_contig_83156|c0_g1	2.22
C718981|c0_g1	2.21
C719185|c0_g1	2.21
C719297|c0_g1	2.21
C719939|c0_g1	2.21
Mo_1_ACAGTG_L003_R1_001_(paired)_trimmed_(paired)_contig_104662|c0_g1	2.21
Mo_1_ACAGTG_L003_R1_001_(paired)_trimmed_(paired)_contig_109397|c0_g1	2.21
Mo_1_ACAGTG_L003_R1_001_(paired)_trimmed_(paired)_contig_68113|c0_g1	2.21
Mo_1_ACAGTG_L003_R1_001_(paired)_trimmed_(paired)_contig_80283|c0_g1	2.21
Mo_1_ACAGTG_L003_R1_001_(paired)_trimmed_(paired)_contig_95788|c0_g1	2.21
TR100398|c0_g1_i1|c0_g1	2.21
TR144323|c0_g1_i1|c0_g1	2.21
TR186163|c0_g1_i1|c0_g1	2.21
TR195128|c0_g1_i1|c0_g1	2.21
TR41661|c1_g1_i1|c0_g1	2.21
TR43828|c0_g2_i1|c0_g1	2.21
TR67756|c0_g2_i1|c0_g1	2.21
TR75152|c1_g2_i1|c0_g1	2.21
C762320|c0_g1	2.2
Mo_1_ACAGTG_L003_R1_001_(paired)_trimmed_(paired)_contig_101310|c0_g1	2.2
Mo_1_ACAGTG_L003_R1_001_(paired)_trimmed_(paired)_contig_106290|c0_g1	2.2
Mo_1_ACAGTG_L003_R1_001_(paired)_trimmed_(paired)_contig_110626|c0_g1	2.2
Mo_1_ACAGTG_L003_R1_001_(paired)_trimmed_(paired)_contig_112848|c0_g1	2.2
Mo_1_ACAGTG_L003_R1_001_(paired)_trimmed_(paired)_contig_99646|c0_g1	2.2
TR63060|c0_g1_i1|c0_g1	2.2
TR77278|c0_g3_i1|c0_g1	2.2
Mo_1_ACAGTG_L003_R1_001_(paired)_trimmed_(paired)_contig_100686|c0_g1	2.19
TR177287|c0_g1_i1|c0_g1	2.19
C719985|c0_g1	2.18
C720197|c0_g1	2.18
C720963|c0_g1	2.18
C720971|c0_g1	2.18
C763022|c0_g1	2.18
Mo_1_ACAGTG_L003_R1_001_(paired)_trimmed_(paired)_contig_103566|c0_g1	2.18
Mo_1_ACAGTG_L003_R1_001_(paired)_trimmed_(paired)_contig_109930|c0_g1	2.18
TR116621|c0_g1_i1|c0_g1	2.18
TR143724|c0_g1_i1|c0_g1	2.18
TR183281|c0_g1_i1|c0_g1	2.18
TR184050|c0_g1_i1|c0_g1	2.18
TR189905|c0_g1_i1|c0_g1	2.18
TR207385|c0_g1_i1|c0_g1	2.18
TR78041|c4_g1_i1|c0_g1	2.18
C652834|c0_g1	2.17
C652880|c0_g1	2.17
C652954|c0_g1	2.17
C652968|c0_g1	2.17
C652970|c0_g1	2.17
C652998|c0_g1	2.17
C653050|c0_g1	2.17
C653274|c0_g1	2.17
C653350|c0_g1	2.17
C653550|c0_g1	2.17
C653570|c0_g1	2.17
C653610|c0_g1	2.17
C653650|c0_g1	2.17
C653674|c0_g1	2.17
C653676|c0_g1	2.17
C653698|c0_g1	2.17
C653738|c0_g1	2.17
C653912|c0_g1	2.17
C653974|c0_g1	2.17
C654178|c0_g1	2.17
C654206|c0_g1	2.17
C654288|c0_g1	2.17
C654298|c0_g1	2.17
C654314|c0_g1	2.17
C654452|c0_g1	2.17
C654454|c0_g1	2.17
C654502|c0_g1	2.17
Mo_1_ACAGTG_L003_R1_001_(paired)_trimmed_(paired)_contig_111649|c0_g1	2.17
C721993|c0_g1	2.16
C816451|c0_g1	2.16
Mo_1_ACAGTG_L003_R1_001_(paired)_trimmed_(paired)_contig_101614|c0_g1	2.16
Mo_1_ACAGTG_L003_R1_001_(paired)_trimmed_(paired)_contig_104518|c0_g1	2.16
Mo_1_ACAGTG_L003_R1_001_(paired)_trimmed_(paired)_contig_109139|c0_g1	2.16
Mo_1_ACAGTG_L003_R1_001_(paired)_trimmed_(paired)_contig_90839|c0_g1	2.16
Mo_1_ACAGTG_L003_R1_001_(paired)_trimmed_(paired)_contig_99482|c0_g1	2.16
TR117783|c0_g1_i1|c0_g1	2.16
TR122584|c0_g1_i1|c0_g1	2.16
TR49922|c0_g2_i1|c0_g1	2.16
TR6729|c0_g1_i1|c0_g1	2.16
TR74067|c5_g4_i2|c0_g1	2.16
TR76401|c0_g3_i1|c0_g1	2.16
TR77831|c2_g1_i1|c0_g1	2.16
TR78754|c9_g1_i1|c0_g1	2.16
TR91287|c0_g1_i1|c0_g1	2.16
C764396|c0_g1	2.14
C764704|c0_g1	2.14
C794770|c0_g1	2.14
Mo_1_ACAGTG_L003_R1_001_(paired)_trimmed_(paired)_contig_101243|c0_g1	2.14
TR203555|c0_g1_i1|c0_g1	2.14
TR42660|c0_g1_i1|c0_g1	2.14
C654872|c0_g1	2.13
C654904|c0_g1	2.13
C654928|c0_g1	2.13
C654978|c0_g1	2.13
C655012|c0_g1	2.13
C655082|c0_g1	2.13
C655254|c0_g1	2.13
C655310|c0_g1	2.13
C655328|c0_g1	2.13
C655492|c0_g1	2.13
C655642|c0_g1	2.13
C655738|c0_g1	2.13
C655764|c0_g1	2.13
C655840|c0_g1	2.13
C655850|c0_g1	2.13
C655978|c0_g1	2.13
C656130|c0_g1	2.13
C722411|c0_g1	2.13
C722769|c0_g1	2.13
Mo_1_ACAGTG_L003_R1_001_(paired)_trimmed_(paired)_contig_104433|c0_g1	2.13
Mo_1_ACAGTG_L003_R1_001_(paired)_trimmed_(paired)_contig_111956|c0_g1	2.13
Mo_1_ACAGTG_L003_R1_001_(paired)_trimmed_(paired)_contig_47561|c0_g1	2.13
Mo_1_ACAGTG_L003_R1_001_(paired)_trimmed_(paired)_contig_68473|c0_g1	2.13
Mo_1_ACAGTG_L003_R1_001_(paired)_trimmed_(paired)_contig_75540|c0_g1	2.13
Mo_1_ACAGTG_L003_R1_001_(paired)_trimmed_(paired)_contig_78057|c0_g1	2.13
TR104446|c0_g1_i1|c0_g1	2.13
TR118498|c0_g1_i1|c0_g1	2.13
TR13400|c0_g2_i1|c0_g1	2.13
TR208477|c0_g1_i1|c0_g1	2.13
TR209446|c0_g1_i1|c0_g1	2.13
TR33352|c0_g1_i1|c0_g1	2.13
TR78862|c9_g12_i1|c0_g1	2.13
Mo_1_ACAGTG_L003_R1_001_(paired)_trimmed_(paired)_contig_101281|c0_g1	2.12
Mo_1_ACAGTG_L003_R1_001_(paired)_trimmed_(paired)_contig_102641|c0_g1	2.12
TR151758|c0_g1_i1|c0_g1	2.12
Mo_1_ACAGTG_L003_R1_001_(paired)_trimmed_(paired)_contig_100795|c0_g1	2.11
Mo_1_ACAGTG_L003_R1_001_(paired)_trimmed_(paired)_contig_110634|c0_g1	2.11
Mo_1_ACAGTG_L003_R1_001_(paired)_trimmed_(paired)_contig_113354|c0_g1	2.11
Mo_1_ACAGTG_L003_R1_001_(paired)_trimmed_(paired)_contig_144211|c0_g1	2.11
Mo_1_ACAGTG_L003_R1_001_(paired)_trimmed_(paired)_contig_152991|c0_g1	2.11
Mo_1_ACAGTG_L003_R1_001_(paired)_trimmed_(paired)_contig_153121|c0_g1	2.11
Mo_1_ACAGTG_L003_R1_001_(paired)_trimmed_(paired)_contig_50302|c0_g1	2.11
Mo_1_ACAGTG_L003_R1_001_(paired)_trimmed_(paired)_contig_82398|c0_g1	2.11
Mo_1_ACAGTG_L003_R1_001_(paired)_trimmed_(paired)_contig_83274|c0_g1	2.11
Mo_1_ACAGTG_L003_R1_001_(paired)_trimmed_(paired)_contig_99431|c0_g1	2.11
TR113836|c0_g1_i1|c0_g1	2.11
TR128071|c0_g1_i1|c0_g1	2.11
TR128862|c0_g1_i1|c0_g1	2.11
TR130848|c0_g1_i1|c0_g1	2.11
TR148506|c0_g1_i1|c0_g1	2.11
TR179736|c0_g1_i1|c0_g1	2.11
TR190329|c0_g1_i1|c0_g1	2.11
TR195822|c0_g1_i1|c0_g1	2.11
TR196184|c0_g1_i1|c0_g1	2.11
TR74896|c0_g2_i1|c0_g1	2.11
TR78807|c7_g4_i1|c0_g1	2.11
TR84841|c0_g1_i1|c0_g1	2.11
TR98987|c0_g1_i1|c0_g1	2.11
Mo_1_ACAGTG_L003_R1_001_(paired)_trimmed_(paired)_contig_153463|c0_g1	2.1
TR101481|c0_g1_i1|c0_g1	2.1
C656580|c0_g1	2.09
C656594|c0_g1	2.09
C656774|c0_g1	2.09
C656828|c0_g1	2.09
C656890|c0_g1	2.09
C657022|c0_g1	2.09
C657354|c0_g1	2.09
C657404|c0_g1	2.09
C657462|c0_g1	2.09
C657642|c0_g1	2.09
C657714|c0_g1	2.09
C657786|c0_g1	2.09
C658086|c0_g1	2.09
C658098|c0_g1	2.09
C658162|c0_g1	2.09
C658192|c0_g1	2.09
Mo_1_ACAGTG_L003_R1_001_(paired)_trimmed_(paired)_contig_109586|c0_g1	2.09
Mo_1_ACAGTG_L003_R1_001_(paired)_trimmed_(paired)_contig_118161|c0_g1	2.09
Mo_1_ACAGTG_L003_R1_001_(paired)_trimmed_(paired)_contig_127261|c0_g1	2.09
Mo_1_ACAGTG_L003_R1_001_(paired)_trimmed_(paired)_contig_153120|c0_g1	2.09
Mo_1_ACAGTG_L003_R1_001_(paired)_trimmed_(paired)_contig_36425|c0_g1	2.09
TR23044|c0_g1_i1|c0_g1	2.09
TR30137|c0_g1_i1|c0_g1	2.09
C839327|c0_g1	2.08
Mo_1_ACAGTG_L003_R1_001_(paired)_trimmed_(paired)_contig_107638|c0_g1	2.08
Mo_1_ACAGTG_L003_R1_001_(paired)_trimmed_(paired)_contig_108116|c0_g1	2.08
Mo_1_ACAGTG_L003_R1_001_(paired)_trimmed_(paired)_contig_119017|c0_g1	2.08
Mo_1_ACAGTG_L003_R1_001_(paired)_trimmed_(paired)_contig_153571|c0_g1	2.08
Mo_1_ACAGTG_L003_R1_001_(paired)_trimmed_(paired)_contig_99003|c0_g1	2.08
Mo_1_ACAGTG_L003_R1_001_(paired)_trimmed_(paired)_contig_99242|c0_g1	2.08
TR119134|c0_g1_i1|c0_g1	2.08
TR119299|c0_g1_i1|c0_g1	2.08
TR143203|c0_g1_i1|c0_g1	2.08
TR188274|c0_g1_i1|c0_g1	2.08
TR6233|c0_g1_i1|c0_g1	2.08
C768076|c0_g1	2.07
C768166|c0_g1	2.07
Mo_1_ACAGTG_L003_R1_001_(paired)_trimmed_(paired)_contig_101073|c0_g1	2.07
C726759|c0_g1	2.06
C798560|c0_g1	2.06
C840357|c0_g1	2.06
Mo_1_ACAGTG_L003_R1_001_(paired)_trimmed_(paired)_contig_112824|c0_g1	2.06
Mo_1_ACAGTG_L003_R1_001_(paired)_trimmed_(paired)_contig_149435|c0_g1	2.06
Mo_1_ACAGTG_L003_R1_001_(paired)_trimmed_(paired)_contig_45997|c0_g1	2.06
Mo_1_ACAGTG_L003_R1_001_(paired)_trimmed_(paired)_contig_50966|c0_g1	2.06
TR104590|c0_g1_i1|c0_g1	2.06
TR109305|c0_g1_i1|c0_g1	2.06
TR113067|c0_g1_i1|c0_g1	2.06
TR123220|c0_g1_i1|c0_g1	2.06
TR129231|c0_g1_i1|c0_g1	2.06
TR131265|c0_g1_i1|c0_g1	2.06
TR138644|c0_g1_i1|c0_g1	2.06
TR146309|c0_g1_i1|c0_g1	2.06
TR153786|c0_g1_i1|c0_g1	2.06
TR187860|c0_g1_i1|c0_g1	2.06
TR195566|c0_g1_i1|c0_g1	2.06
TR27827|c0_g1_i1|c0_g1	2.06
TR7154|c0_g1_i1|c0_g1	2.06
TR76301|c0_g1_i1|c0_g1	2.06
TR78310|c2_g1_i2|c0_g1	2.06
C658334|c0_g1	2.05
C658512|c0_g1	2.05
C658520|c0_g1	2.05
C658540|c0_g1	2.05
C658562|c0_g1	2.05
C658582|c0_g1	2.05
C658716|c0_g1	2.05
C658810|c0_g1	2.05
C658912|c0_g1	2.05
C659044|c0_g1	2.05
C659356|c0_g1	2.05
C659446|c0_g1	2.05
C659582|c0_g1	2.05
C659618|c0_g1	2.05
C659678|c0_g1	2.05
C659766|c0_g1	2.05
C659924|c0_g1	2.05
Mo_1_ACAGTG_L003_R1_001_(paired)_trimmed_(paired)_contig_103351|c0_g1	2.05
TR184580|c0_g1_i1|c0_g1	2.05
C727431|c0_g1	2.04
C727853|c0_g1	2.04
C727931|c0_g1	2.04
C728161|c0_g1	2.04
Mo_1_ACAGTG_L003_R1_001_(paired)_trimmed_(paired)_contig_100266|c0_g1	2.04
Mo_1_ACAGTG_L003_R1_001_(paired)_trimmed_(paired)_contig_105120|c0_g1	2.04
Mo_1_ACAGTG_L003_R1_001_(paired)_trimmed_(paired)_contig_106824|c0_g1	2.04
Mo_1_ACAGTG_L003_R1_001_(paired)_trimmed_(paired)_contig_108220|c0_g1	2.04
Mo_1_ACAGTG_L003_R1_001_(paired)_trimmed_(paired)_contig_110375|c0_g1	2.04
Mo_1_ACAGTG_L003_R1_001_(paired)_trimmed_(paired)_contig_155075|c0_g1	2.04
TR161253|c0_g1_i1|c0_g1	2.04
TR161457|c0_g1_i1|c0_g1	2.04
TR188774|c0_g1_i1|c0_g1	2.04
TR189156|c0_g1_i1|c0_g1	2.04
TR195604|c0_g1_i1|c0_g1	2.04
TR206794|c0_g1_i1|c0_g1	2.04
TR67973|c0_g1_i1|c0_g1	2.04
TR75411|c6_g5_i1|c0_g1	2.04
C800364|c0_g1	2.02
C823631|c0_g1	2.02
C660027|c0_g1	2.01
C660071|c0_g1	2.01
C660085|c0_g1	2.01
C660091|c0_g1	2.01
C660221|c0_g1	2.01
C660389|c0_g1	2.01
C660467|c0_g1	2.01
C660483|c0_g1	2.01
C660527|c0_g1	2.01
C660579|c0_g1	2.01
C660597|c0_g1	2.01
C660639|c0_g1	2.01
C660701|c0_g1	2.01
C660705|c0_g1	2.01
C660789|c0_g1	2.01
C660799|c0_g1	2.01
C660961|c0_g1	2.01
C661071|c0_g1	2.01
C661099|c0_g1	2.01
C661161|c0_g1	2.01
C661191|c0_g1	2.01
C661193|c0_g1	2.01
C661283|c0_g1	2.01
C661295|c0_g1	2.01
C661365|c0_g1	2.01
C661485|c0_g1	2.01
C661647|c0_g1	2.01
C661755|c0_g1	2.01
C728325|c0_g1	2.01
C770956|c0_g1	2.01
Mo_1_ACAGTG_L003_R1_001_(paired)_trimmed_(paired)_contig_103385|c0_g1	2.01
Mo_1_ACAGTG_L003_R1_001_(paired)_trimmed_(paired)_contig_103599|c0_g1	2.01
Mo_1_ACAGTG_L003_R1_001_(paired)_trimmed_(paired)_contig_106609|c0_g1	2.01
Mo_1_ACAGTG_L003_R1_001_(paired)_trimmed_(paired)_contig_106739|c0_g1	2.01
Mo_1_ACAGTG_L003_R1_001_(paired)_trimmed_(paired)_contig_107531|c0_g1	2.01
Mo_1_ACAGTG_L003_R1_001_(paired)_trimmed_(paired)_contig_108125|c0_g1	2.01
Mo_1_ACAGTG_L003_R1_001_(paired)_trimmed_(paired)_contig_109412|c0_g1	2.01
Mo_1_ACAGTG_L003_R1_001_(paired)_trimmed_(paired)_contig_113100|c0_g1	2.01
Mo_1_ACAGTG_L003_R1_001_(paired)_trimmed_(paired)_contig_114471|c0_g1	2.01
Mo_1_ACAGTG_L003_R1_001_(paired)_trimmed_(paired)_contig_126935|c0_g1	2.01
Mo_1_ACAGTG_L003_R1_001_(paired)_trimmed_(paired)_contig_45900|c0_g1	2.01
Mo_1_ACAGTG_L003_R1_001_(paired)_trimmed_(paired)_contig_48533|c0_g1	2.01
Mo_1_ACAGTG_L003_R1_001_(paired)_trimmed_(paired)_contig_50331|c0_g1	2.01
Mo_1_ACAGTG_L003_R1_001_(paired)_trimmed_(paired)_contig_67951|c0_g1	2.01
Mo_1_ACAGTG_L003_R1_001_(paired)_trimmed_(paired)_contig_98866|c0_g1	2.01
TR109774|c0_g1_i1|c0_g1	2.01
TR110249|c0_g1_i1|c0_g1	2.01
TR63285|c0_g2_i1|c0_g1	2.01
TR71833|c21_g1_i1|c0_g1	2.01
TR78573|c0_g1_i1|c0_g1	2.01
C729867|c0_g1	1.99
Mo_1_ACAGTG_L003_R1_001_(paired)_trimmed_(paired)_contig_153416|c0_g1	1.99
Mo_1_ACAGTG_L003_R1_001_(paired)_trimmed_(paired)_contig_51318|c0_g1	1.99
Mo_1_ACAGTG_L003_R1_001_(paired)_trimmed_(paired)_contig_58910|c0_g1	1.99
Mo_1_ACAGTG_L003_R1_001_(paired)_trimmed_(paired)_contig_74548|c0_g1	1.99
Mo_1_ACAGTG_L003_R1_001_(paired)_trimmed_(paired)_contig_79018|c0_g1	1.99
Mo_1_ACAGTG_L003_R1_001_(paired)_trimmed_(paired)_contig_91244|c0_g1	1.99
TR162147|c0_g1_i1|c0_g1	1.99
TR201450|c0_g1_i1|c0_g1	1.99
TR4366|c0_g1_i1|c0_g1	1.99
TR56014|c0_g1_i1|c0_g1	1.99
TR76032|c2_g4_i1|c0_g1	1.99
C773104|c0_g1	1.98
Mo_1_ACAGTG_L003_R1_001_(paired)_trimmed_(paired)_contig_112726|c0_g1	1.98
Mo_1_ACAGTG_L003_R1_001_(paired)_trimmed_(paired)_contig_92047|c0_g1	1.98
TR173685|c0_g1_i1|c0_g1	1.98
C661785|c0_g1	1.97
C661801|c0_g1	1.97
C661927|c0_g1	1.97
C662041|c0_g1	1.97
C662059|c0_g1	1.97
C662121|c0_g1	1.97
C662169|c0_g1	1.97
C662293|c0_g1	1.97
C662311|c0_g1	1.97
C662437|c0_g1	1.97
C662649|c0_g1	1.97
C662875|c0_g1	1.97
C662997|c0_g1	1.97
C663123|c0_g1	1.97
C663185|c0_g1	1.97
C663229|c0_g1	1.97
C663393|c0_g1	1.97
C663403|c0_g1	1.97
C730769|c0_g1	1.97
C731161|c0_g1	1.97
C731551|c0_g1	1.97
Mo_1_ACAGTG_L003_R1_001_(paired)_trimmed_(paired)_contig_108933|c0_g1	1.97
Mo_1_ACAGTG_L003_R1_001_(paired)_trimmed_(paired)_contig_118983|c0_g1	1.97
Mo_1_ACAGTG_L003_R1_001_(paired)_trimmed_(paired)_contig_17496|c0_g1	1.97
TR10598|c0_g1_i1|c0_g1	1.97
TR173592|c0_g1_i1|c0_g1	1.97
TR26476|c0_g1_i1|c0_g1	1.97
TR64315|c0_g1_i1|c0_g1	1.97
TR74635|c0_g2_i1|c0_g1	1.97
Mo_1_ACAGTG_L003_R1_001_(paired)_trimmed_(paired)_contig_150748|c0_g1	1.96
Mo_1_ACAGTG_L003_R1_001_(paired)_trimmed_(paired)_contig_99119|c0_g1	1.96
TR16612|c0_g1_i1|c0_g1	1.96
C731745|c0_g1	1.95
C731877|c0_g1	1.95
C732292|c0_g1	1.95
C804682|c0_g1	1.95
Mo_1_ACAGTG_L003_R1_001_(paired)_trimmed_(paired)_contig_100572|c0_g1	1.95
Mo_1_ACAGTG_L003_R1_001_(paired)_trimmed_(paired)_contig_105727|c0_g1	1.95
Mo_1_ACAGTG_L003_R1_001_(paired)_trimmed_(paired)_contig_112477|c0_g1	1.95
Mo_1_ACAGTG_L003_R1_001_(paired)_trimmed_(paired)_contig_68908|c0_g1	1.95
Mo_1_ACAGTG_L003_R1_001_(paired)_trimmed_(paired)_contig_95886|c0_g1	1.95
Mo_1_ACAGTG_L003_R1_001_(paired)_trimmed_(paired)_contig_99349|c0_g1	1.95
TR108464|c0_g1_i1|c0_g1	1.95
TR12878|c0_g1_i1|c0_g1	1.95
TR143863|c0_g1_i1|c0_g1	1.95
TR147123|c0_g1_i1|c0_g1	1.95
TR168990|c0_g1_i1|c0_g1	1.95
TR57971|c2_g1_i1|c0_g1	1.95
TR7970|c0_g1_i1|c0_g1	1.95
C663647|c0_g1	1.94
C663929|c0_g1	1.94
C664025|c0_g1	1.94
C664355|c0_g1	1.94
C664487|c0_g1	1.94
C664661|c0_g1	1.94
C664675|c0_g1	1.94
C664693|c0_g1	1.94
C664759|c0_g1	1.94
C664769|c0_g1	1.94
C664813|c0_g1	1.94
C664827|c0_g1	1.94
C665131|c0_g1	1.94
C665149|c0_g1	1.94
C805158|c0_g1	1.94
Mo_1_ACAGTG_L003_R1_001_(paired)_trimmed_(paired)_contig_20541|c0_g1	1.94
Mo_1_ACAGTG_L003_R1_001_(paired)_trimmed_(paired)_contig_67919|c0_g1	1.94
Mo_1_ACAGTG_L003_R1_001_(paired)_trimmed_(paired)_contig_8708|c0_g1	1.94
TR203069|c0_g1_i1|c0_g1	1.94
C732920|c0_g1	1.93
C733502|c0_g1	1.93
C733760|c0_g1	1.93
Mo_1_ACAGTG_L003_R1_001_(paired)_trimmed_(paired)_contig_102273|c0_g1	1.93
Mo_1_ACAGTG_L003_R1_001_(paired)_trimmed_(paired)_contig_111247|c0_g1	1.93
Mo_1_ACAGTG_L003_R1_001_(paired)_trimmed_(paired)_contig_63509|c0_g1	1.93
Mo_1_ACAGTG_L003_R1_001_(paired)_trimmed_(paired)_contig_95303|c0_g1	1.93
TR114699|c0_g1_i1|c0_g1	1.93
TR117882|c0_g1_i1|c0_g1	1.93
TR118947|c0_g1_i1|c0_g1	1.93
TR139685|c0_g1_i1|c0_g1	1.93
TR184304|c0_g1_i1|c0_g1	1.93
TR185952|c0_g1_i1|c0_g1	1.93
TR187865|c0_g1_i1|c0_g1	1.93
TR199424|c0_g1_i1|c0_g1	1.93
TR5827|c0_g1_i1|c0_g1	1.93
TR70203|c1_g1_i1|c0_g1	1.93
Mo_1_ACAGTG_L003_R1_001_(paired)_trimmed_(paired)_contig_100128|c0_g1	1.92
Mo_1_ACAGTG_L003_R1_001_(paired)_trimmed_(paired)_contig_121796|c0_g1	1.92
Mo_1_ACAGTG_L003_R1_001_(paired)_trimmed_(paired)_contig_153250|c0_g1	1.92
TR202632|c0_g1_i1|c0_g1	1.92
Mo_1_ACAGTG_L003_R1_001_(paired)_trimmed_(paired)_contig_112368|c0_g1	1.91
Mo_1_ACAGTG_L003_R1_001_(paired)_trimmed_(paired)_contig_153201|c0_g1	1.91
Mo_1_ACAGTG_L003_R1_001_(paired)_trimmed_(paired)_contig_154916|c0_g1	1.91
Mo_1_ACAGTG_L003_R1_001_(paired)_trimmed_(paired)_contig_56586|c0_g1	1.91
Mo_1_ACAGTG_L003_R1_001_(paired)_trimmed_(paired)_contig_89803|c0_g1	1.91
Mo_1_ACAGTG_L003_R1_001_(paired)_trimmed_(paired)_contig_91506|c0_g1	1.91
TR202458|c0_g1_i1|c0_g1	1.91
TR53489|c0_g1_i1|c0_g1	1.91
TR85112|c0_g1_i1|c0_g1	1.91
C665289|c0_g1	1.9
C665311|c0_g1	1.9
C665325|c0_g1	1.9
C665329|c0_g1	1.9
C665449|c0_g1	1.9
C665591|c0_g1	1.9
C665715|c0_g1	1.9
C665937|c0_g1	1.9
C666209|c0_g1	1.9
C666603|c0_g1	1.9
C666857|c0_g1	1.9
Mo_1_ACAGTG_L003_R1_001_(paired)_trimmed_(paired)_contig_100299|c0_g1	1.9
Mo_1_ACAGTG_L003_R1_001_(paired)_trimmed_(paired)_contig_105940|c0_g1	1.9
Mo_1_ACAGTG_L003_R1_001_(paired)_trimmed_(paired)_contig_145047|c0_g1	1.9
Mo_1_ACAGTG_L003_R1_001_(paired)_trimmed_(paired)_contig_49842|c0_g1	1.9
Mo_1_ACAGTG_L003_R1_001_(paired)_trimmed_(paired)_contig_102411|c0_g1	1.89
Mo_1_ACAGTG_L003_R1_001_(paired)_trimmed_(paired)_contig_104878|c0_g1	1.89
Mo_1_ACAGTG_L003_R1_001_(paired)_trimmed_(paired)_contig_154976|c0_g1	1.89
TR115792|c0_g1_i1|c0_g1	1.89
TR160896|c0_g1_i1|c0_g1	1.89
TR206222|c0_g1_i1|c0_g1	1.89
TR208538|c0_g1_i1|c0_g1	1.89
TR26774|c0_g1_i1|c0_g1	1.89
TR47876|c0_g2_i1|c0_g1	1.89
TR63309|c0_g2_i1|c0_g1	1.89
TR72068|c1_g2_i1|c0_g1	1.89
TR98968|c0_g1_i1|c0_g1	1.89
C808530|c0_g1	1.88
C904115|c0_g1	1.88
Mo_1_ACAGTG_L003_R1_001_(paired)_trimmed_(paired)_contig_103758|c0_g1	1.88
Mo_1_ACAGTG_L003_R1_001_(paired)_trimmed_(paired)_contig_97001|c0_g1	1.88
C666907|c0_g1	1.87
C666913|c0_g1	1.87
C666939|c0_g1	1.87
C667053|c0_g1	1.87
C667141|c0_g1	1.87
C667211|c0_g1	1.87
C667367|c0_g1	1.87
C667461|c0_g1	1.87
C667537|c0_g1	1.87
C667557|c0_g1	1.87
C667579|c0_g1	1.87
C667677|c0_g1	1.87
C667795|c0_g1	1.87
C667899|c0_g1	1.87
C668075|c0_g1	1.87
C668121|c0_g1	1.87
C668207|c0_g1	1.87
C668225|c0_g1	1.87
C668291|c0_g1	1.87
C668465|c0_g1	1.87
Mo_1_ACAGTG_L003_R1_001_(paired)_trimmed_(paired)_contig_101924|c0_g1	1.87
Mo_1_ACAGTG_L003_R1_001_(paired)_trimmed_(paired)_contig_25985|c0_g1	1.87
Mo_1_ACAGTG_L003_R1_001_(paired)_trimmed_(paired)_contig_90609|c0_g1	1.87
TR13920|c0_g1_i1|c0_g1	1.87
TR204799|c0_g1_i1|c0_g1	1.87
TR31118|c0_g1_i1|c0_g1	1.87
TR56993|c2_g2_i1|c0_g1	1.87
Mo_1_ACAGTG_L003_R1_001_(paired)_trimmed_(paired)_contig_152958|c0_g1	1.86
TR109740|c0_g1_i1|c0_g1	1.86
C737624|c0_g1	1.85
C738110|c0_g1	1.85
C810504|c0_g1	1.85
Mo_1_ACAGTG_L003_R1_001_(paired)_trimmed_(paired)_contig_107339|c0_g1	1.85
Mo_1_ACAGTG_L003_R1_001_(paired)_trimmed_(paired)_contig_110155|c0_g1	1.85
Mo_1_ACAGTG_L003_R1_001_(paired)_trimmed_(paired)_contig_111742|c0_g1	1.85
Mo_1_ACAGTG_L003_R1_001_(paired)_trimmed_(paired)_contig_144055|c0_g1	1.85
TR105033|c0_g1_i1|c0_g1	1.85
TR106152|c0_g1_i1|c0_g1	1.85
TR131822|c0_g1_i1|c0_g1	1.85
TR141582|c0_g1_i1|c0_g1	1.85
TR75248|c1_g1_i1|c0_g1	1.85
TR77356|c3_g3_i2|c0_g1	1.85
C780404|c0_g1	1.84
C833293|c0_g1	1.84
Mo_1_ACAGTG_L003_R1_001_(paired)_trimmed_(paired)_contig_77591|c0_g1	1.84
Mo_1_ACAGTG_L003_R1_001_(paired)_trimmed_(paired)_contig_99871|c0_g1	1.84
C668609|c0_g1	1.83
C668817|c0_g1	1.83
C668841|c0_g1	1.83
C668903|c0_g1	1.83
C668911|c0_g1	1.83
C668973|c0_g1	1.83
C669081|c0_g1	1.83
C669279|c0_g1	1.83
C669473|c0_g1	1.83
C669591|c0_g1	1.83
C669896|c0_g1	1.83
C669984|c0_g1	1.83
C670000|c0_g1	1.83
C670020|c0_g1	1.83
C670050|c0_g1	1.83
C670078|c0_g1	1.83
C811438|c0_g1	1.83
Mo_1_ACAGTG_L003_R1_001_(paired)_trimmed_(paired)_contig_102485|c0_g1	1.83
Mo_1_ACAGTG_L003_R1_001_(paired)_trimmed_(paired)_contig_109086|c0_g1	1.83
Mo_1_ACAGTG_L003_R1_001_(paired)_trimmed_(paired)_contig_110416|c0_g1	1.83
Mo_1_ACAGTG_L003_R1_001_(paired)_trimmed_(paired)_contig_112648|c0_g1	1.83
Mo_1_ACAGTG_L003_R1_001_(paired)_trimmed_(paired)_contig_131856|c0_g1	1.83
Mo_1_ACAGTG_L003_R1_001_(paired)_trimmed_(paired)_contig_23556|c0_g1	1.83
Mo_1_ACAGTG_L003_R1_001_(paired)_trimmed_(paired)_contig_41263|c0_g1	1.83
Mo_1_ACAGTG_L003_R1_001_(paired)_trimmed_(paired)_contig_78308|c0_g1	1.83
Mo_1_ACAGTG_L003_R1_001_(paired)_trimmed_(paired)_contig_84658|c0_g1	1.83
TR125796|c0_g1_i1|c0_g1	1.83
TR126154|c0_g1_i1|c0_g1	1.83
TR143570|c0_g1_i1|c0_g1	1.83
TR158940|c0_g1_i1|c0_g1	1.83
TR168312|c0_g1_i1|c0_g1	1.83
TR194732|c0_g1_i1|c0_g1	1.83
TR205314|c0_g1_i1|c0_g1	1.83
TR75246|c1_g2_i17|c0_g1	1.83
TR92574|c0_g1_i1|c0_g1	1.83
C780946|c0_g1	1.82
Mo_1_ACAGTG_L003_R1_001_(paired)_trimmed_(paired)_contig_103525|c0_g1	1.82
Mo_1_ACAGTG_L003_R1_001_(paired)_trimmed_(paired)_contig_106349|c0_g1	1.82
Mo_1_ACAGTG_L003_R1_001_(paired)_trimmed_(paired)_contig_109365|c0_g1	1.82
Mo_1_ACAGTG_L003_R1_001_(paired)_trimmed_(paired)_contig_38820|c0_g1	1.82
TR16389|c0_g1_i1|c0_g1	1.82
TR57872|c0_g1_i1|c0_g1	1.82
Mo_1_ACAGTG_L003_R1_001_(paired)_trimmed_(paired)_contig_114084|c0_g1	1.81
Mo_1_ACAGTG_L003_R1_001_(paired)_trimmed_(paired)_contig_153434|c0_g1	1.81
TR11676|c0_g2_i1|c0_g1	1.81
TR169747|c0_g1_i1|c0_g1	1.81
TR183266|c0_g1_i1|c0_g1	1.81
TR208598|c0_g1_i1|c0_g1	1.81
TR22340|c1_g1_i1|c0_g1	1.81
TR26255|c2_g1_i1|c0_g1	1.81
TR75911|c4_g2_i1|c0_g1	1.81
TR76291|c13_g1_i1|c0_g1	1.81
C670351|c0_g1	1.8
C670487|c0_g1	1.8
C670541|c0_g1	1.8
C670643|c0_g1	1.8
C670811|c0_g1	1.8
C670953|c0_g1	1.8
C670969|c0_g1	1.8
C671105|c0_g1	1.8
C671761|c0_g1	1.8
C671899|c0_g1	1.8
C671923|c0_g1	1.8
Mo_1_ACAGTG_L003_R1_001_(paired)_trimmed_(paired)_contig_101564|c0_g1	1.8
Mo_1_ACAGTG_L003_R1_001_(paired)_trimmed_(paired)_contig_104942|c0_g1	1.8
Mo_1_ACAGTG_L003_R1_001_(paired)_trimmed_(paired)_contig_107173|c0_g1	1.8
Mo_1_ACAGTG_L003_R1_001_(paired)_trimmed_(paired)_contig_116515|c0_g1	1.8
Mo_1_ACAGTG_L003_R1_001_(paired)_trimmed_(paired)_contig_152635|c0_g1	1.8
Mo_1_ACAGTG_L003_R1_001_(paired)_trimmed_(paired)_contig_39497|c0_g1	1.8
Mo_1_ACAGTG_L003_R1_001_(paired)_trimmed_(paired)_contig_45731|c0_g1	1.8
Mo_1_ACAGTG_L003_R1_001_(paired)_trimmed_(paired)_contig_47751|c0_g1	1.8
Mo_1_ACAGTG_L003_R1_001_(paired)_trimmed_(paired)_contig_55862|c0_g1	1.8
Mo_1_ACAGTG_L003_R1_001_(paired)_trimmed_(paired)_contig_89291|c0_g1	1.8
Mo_1_ACAGTG_L003_R1_001_(paired)_trimmed_(paired)_contig_94982|c0_g1	1.8
Mo_1_ACAGTG_L003_R1_001_(paired)_trimmed_(paired)_contig_97149|c0_g1	1.8
C740912|c0_g1	1.79
Mo_1_ACAGTG_L003_R1_001_(paired)_trimmed_(paired)_contig_153103|c0_g1	1.79
Mo_1_ACAGTG_L003_R1_001_(paired)_trimmed_(paired)_contig_51681|c0_g1	1.79
Mo_1_ACAGTG_L003_R1_001_(paired)_trimmed_(paired)_contig_89359|c0_g1	1.79
Mo_1_ACAGTG_L003_R1_001_(paired)_trimmed_(paired)_contig_99609|c0_g1	1.79
TR133228|c0_g1_i1|c0_g1	1.79
TR186075|c0_g1_i1|c0_g1	1.79
TR30711|c0_g2_i1|c0_g1	1.79
TR96637|c0_g1_i1|c0_g1	1.79
C672073|c0_g1	1.77
C672169|c0_g1	1.77
C672325|c0_g1	1.77
C672343|c0_g1	1.77
C672443|c0_g1	1.77
C672455|c0_g1	1.77
C672475|c0_g1	1.77
C672637|c0_g1	1.77
C672643|c0_g1	1.77
C672809|c0_g1	1.77
C672867|c0_g1	1.77
C672995|c0_g1	1.77
C673019|c0_g1	1.77
C673097|c0_g1	1.77
C673209|c0_g1	1.77
C673213|c0_g1	1.77
C673249|c0_g1	1.77
C673265|c0_g1	1.77
C673313|c0_g1	1.77
C673435|c0_g1	1.77
C673443|c0_g1	1.77
C673473|c0_g1	1.77
C741386|c0_g1	1.77
C742234|c0_g1	1.77
Mo_1_ACAGTG_L003_R1_001_(paired)_trimmed_(paired)_contig_107422|c0_g1	1.77
Mo_1_ACAGTG_L003_R1_001_(paired)_trimmed_(paired)_contig_109455|c0_g1	1.77
Mo_1_ACAGTG_L003_R1_001_(paired)_trimmed_(paired)_contig_110219|c0_g1	1.77
Mo_1_ACAGTG_L003_R1_001_(paired)_trimmed_(paired)_contig_125738|c0_g1	1.77
Mo_1_ACAGTG_L003_R1_001_(paired)_trimmed_(paired)_contig_153027|c0_g1	1.77
Mo_1_ACAGTG_L003_R1_001_(paired)_trimmed_(paired)_contig_25667|c0_g1	1.77
Mo_1_ACAGTG_L003_R1_001_(paired)_trimmed_(paired)_contig_66549|c0_g1	1.77
Mo_1_ACAGTG_L003_R1_001_(paired)_trimmed_(paired)_contig_67891|c0_g1	1.77
Mo_1_ACAGTG_L003_R1_001_(paired)_trimmed_(paired)_contig_92228|c0_g1	1.77
TR130213|c0_g1_i1|c0_g1	1.77
TR134490|c0_g1_i1|c0_g1	1.77
TR143993|c0_g1_i1|c0_g1	1.77
TR23218|c0_g1_i1|c0_g1	1.77
TR56805|c1_g1_i1|c0_g1	1.77
TR6166|c0_g1_i1|c0_g1	1.77
C742944|c0_g1	1.76
C743162|c0_g1	1.76
Mo_1_ACAGTG_L003_R1_001_(paired)_trimmed_(paired)_contig_104214|c0_g1	1.76
Mo_1_ACAGTG_L003_R1_001_(paired)_trimmed_(paired)_contig_111451|c0_g1	1.76
Mo_1_ACAGTG_L003_R1_001_(paired)_trimmed_(paired)_contig_111825|c0_g1	1.76
Mo_1_ACAGTG_L003_R1_001_(paired)_trimmed_(paired)_contig_113861|c0_g1	1.76
Mo_1_ACAGTG_L003_R1_001_(paired)_trimmed_(paired)_contig_59688|c0_g1	1.76
TR141361|c0_g1_i1|c0_g1	1.76
TR141605|c0_g1_i1|c0_g1	1.76
TR181363|c0_g1_i1|c0_g1	1.76
TR190506|c0_g1_i1|c0_g1	1.76
TR29721|c0_g1_i1|c0_g1	1.76
TR76664|c5_g2_i3|c0_g1	1.76
TR7790|c0_g2_i1|c0_g1	1.76
TR88507|c0_g1_i1|c0_g1	1.76
TR117424|c0_g1_i1|c0_g1	1.75
TR132717|c0_g1_i1|c0_g1	1.75
C673585|c0_g1	1.74
C673647|c0_g1	1.74
C673693|c0_g1	1.74
C674179|c0_g1	1.74
C674327|c0_g1	1.74
C674353|c0_g1	1.74
C674373|c0_g1	1.74
C674423|c0_g1	1.74
C674547|c0_g1	1.74
C674945|c0_g1	1.74
C675003|c0_g1	1.74
C675083|c0_g1	1.74
C743270|c0_g1	1.74
C743314|c0_g1	1.74
C743926|c0_g1	1.74
Mo_1_ACAGTG_L003_R1_001_(paired)_trimmed_(paired)_contig_101080|c0_g1	1.74
Mo_1_ACAGTG_L003_R1_001_(paired)_trimmed_(paired)_contig_101351|c0_g1	1.74
Mo_1_ACAGTG_L003_R1_001_(paired)_trimmed_(paired)_contig_104136|c0_g1	1.74
Mo_1_ACAGTG_L003_R1_001_(paired)_trimmed_(paired)_contig_109393|c0_g1	1.74
Mo_1_ACAGTG_L003_R1_001_(paired)_trimmed_(paired)_contig_135664|c0_g1	1.74
Mo_1_ACAGTG_L003_R1_001_(paired)_trimmed_(paired)_contig_47341|c0_g1	1.74
Mo_1_ACAGTG_L003_R1_001_(paired)_trimmed_(paired)_contig_67074|c0_g1	1.74
Mo_1_ACAGTG_L003_R1_001_(paired)_trimmed_(paired)_contig_77481|c0_g1	1.74
TR142541|c0_g1_i1|c0_g1	1.74
TR168760|c0_g1_i1|c0_g1	1.74
TR172214|c0_g1_i1|c0_g1	1.74
TR188341|c0_g1_i1|c0_g1	1.74
TR191709|c0_g1_i1|c0_g1	1.74
TR209230|c0_g1_i1|c0_g1	1.74
TR23554|c1_g1_i1|c0_g1	1.74
TR74139|c1_g4_i1|c0_g1	1.74
Mo_1_ACAGTG_L003_R1_001_(paired)_trimmed_(paired)_contig_106215|c0_g1	1.73
C744880|c0_g1	1.72
Mo_1_ACAGTG_L003_R1_001_(paired)_trimmed_(paired)_contig_102527|c0_g1	1.72
Mo_1_ACAGTG_L003_R1_001_(paired)_trimmed_(paired)_contig_103502|c0_g1	1.72
Mo_1_ACAGTG_L003_R1_001_(paired)_trimmed_(paired)_contig_139400|c0_g1	1.72
Mo_1_ACAGTG_L003_R1_001_(paired)_trimmed_(paired)_contig_147761|c0_g1	1.72
Mo_1_ACAGTG_L003_R1_001_(paired)_trimmed_(paired)_contig_99557|c0_g1	1.72
TR103429|c0_g1_i1|c0_g1	1.72
TR130687|c0_g1_i1|c0_g1	1.72
TR173683|c0_g1_i1|c0_g1	1.72
TR177757|c0_g1_i1|c0_g1	1.72
TR2836|c0_g1_i1|c0_g1	1.72
TR77760|c2_g1_i1|c0_g1	1.72
TR78035|c5_g5_i2|c0_g1	1.72
TR9341|c0_g1_i1|c0_g1	1.72
C675305|c0_g1	1.71
C675309|c0_g1	1.71
C675469|c0_g1	1.71
C675471|c0_g1	1.71
C675501|c0_g1	1.71
C675547|c0_g1	1.71
C675873|c0_g1	1.71
C676041|c0_g1	1.71
C676057|c0_g1	1.71
C676063|c0_g1	1.71
C676257|c0_g1	1.71
C676345|c0_g1	1.71
C676353|c0_g1	1.71
C676495|c0_g1	1.71
C676703|c0_g1	1.71
C745620|c0_g1	1.71
C787722|c0_g1	1.71
Mo_1_ACAGTG_L003_R1_001_(paired)_trimmed_(paired)_contig_100344|c0_g1	1.71
Mo_1_ACAGTG_L003_R1_001_(paired)_trimmed_(paired)_contig_101342|c0_g1	1.71
Mo_1_ACAGTG_L003_R1_001_(paired)_trimmed_(paired)_contig_10898|c0_g1	1.71
Mo_1_ACAGTG_L003_R1_001_(paired)_trimmed_(paired)_contig_118576|c0_g1	1.71
Mo_1_ACAGTG_L003_R1_001_(paired)_trimmed_(paired)_contig_149457|c0_g1	1.71
Mo_1_ACAGTG_L003_R1_001_(paired)_trimmed_(paired)_contig_75917|c0_g1	1.71
Mo_1_ACAGTG_L003_R1_001_(paired)_trimmed_(paired)_contig_92920|c0_g1	1.71
TR112577|c0_g1_i1|c0_g1	1.71
TR117391|c0_g1_i1|c0_g1	1.71
TR118912|c0_g2_i1|c0_g1	1.71
TR183604|c0_g1_i1|c0_g1	1.71
TR27312|c0_g1_i1|c0_g1	1.71
TR31387|c0_g1_i1|c0_g1	1.71
TR52412|c1_g1_i1|c0_g1	1.71
TR7173|c0_g1_i1|c0_g1	1.71
Mo_1_ACAGTG_L003_R1_001_(paired)_trimmed_(paired)_contig_111272|c0_g1	1.7
Mo_1_ACAGTG_L003_R1_001_(paired)_trimmed_(paired)_contig_47139|c0_g1	1.7
C746728|c0_g1	1.69
C747076|c0_g1	1.69
C841749|c0_g1	1.69
Mo_1_ACAGTG_L003_R1_001_(paired)_trimmed_(paired)_contig_61098|c0_g1	1.69
Mo_1_ACAGTG_L003_R1_001_(paired)_trimmed_(paired)_contig_77373|c0_g1	1.69
Mo_1_ACAGTG_L003_R1_001_(paired)_trimmed_(paired)_contig_79680|c0_g1	1.69
Mo_1_ACAGTG_L003_R1_001_(paired)_trimmed_(paired)_contig_83756|c0_g1	1.69
Mo_1_ACAGTG_L003_R1_001_(paired)_trimmed_(paired)_contig_95803|c0_g1	1.69
TR127634|c0_g1_i1|c0_g1	1.69
TR134366|c0_g1_i1|c0_g1	1.69
TR162556|c0_g1_i1|c0_g1	1.69
TR26301|c0_g1_i1|c0_g1	1.69
TR91407|c0_g1_i1|c0_g1	1.69
C677141|c0_g1	1.68
C677219|c0_g1	1.68
C677223|c0_g1	1.68
C677249|c0_g1	1.68
C677269|c0_g1	1.68
C677447|c0_g1	1.68
C677483|c0_g1	1.68
C677701|c0_g1	1.68
C677851|c0_g1	1.68
C678003|c0_g1	1.68
Mo_1_ACAGTG_L003_R1_001_(paired)_trimmed_(paired)_contig_110035|c0_g1	1.68
Mo_1_ACAGTG_L003_R1_001_(paired)_trimmed_(paired)_contig_113888|c0_g1	1.68
Mo_1_ACAGTG_L003_R1_001_(paired)_trimmed_(paired)_contig_141255|c0_g1	1.68
Mo_1_ACAGTG_L003_R1_001_(paired)_trimmed_(paired)_contig_63112|c0_g1	1.68
TR167987|c0_g1_i1|c0_g1	1.68
C747962|c0_g1	1.67
C748106|c0_g1	1.67
C875318|c0_g1	1.67
Mo_1_ACAGTG_L003_R1_001_(paired)_trimmed_(paired)_contig_100254|c0_g1	1.67
Mo_1_ACAGTG_L003_R1_001_(paired)_trimmed_(paired)_contig_103080|c0_g1	1.67
Mo_1_ACAGTG_L003_R1_001_(paired)_trimmed_(paired)_contig_150951|c0_g1	1.67
TR11968|c0_g1_i1|c0_g1	1.67
TR59880|c0_g2_i1|c0_g1	1.67
TR93908|c0_g1_i1|c0_g1	1.67
C678379|c0_g1	1.66
C678407|c0_g1	1.66
C678991|c0_g1	1.66
C679087|c0_g1	1.66
C679177|c0_g1	1.66
C679179|c0_g1	1.66
C679281|c0_g1	1.66
C679814|c0_g1	1.66
C679826|c0_g1	1.66
Mo_1_ACAGTG_L003_R1_001_(paired)_trimmed_(paired)_contig_105785|c0_g1	1.66
Mo_1_ACAGTG_L003_R1_001_(paired)_trimmed_(paired)_contig_107143|c0_g1	1.66
Mo_1_ACAGTG_L003_R1_001_(paired)_trimmed_(paired)_contig_109467|c0_g1	1.66
Mo_1_ACAGTG_L003_R1_001_(paired)_trimmed_(paired)_contig_112087|c0_g1	1.66
Mo_1_ACAGTG_L003_R1_001_(paired)_trimmed_(paired)_contig_148661|c0_g1	1.66
Mo_1_ACAGTG_L003_R1_001_(paired)_trimmed_(paired)_contig_63439|c0_g1	1.66
Mo_1_ACAGTG_L003_R1_001_(paired)_trimmed_(paired)_contig_65734|c0_g1	1.66
Mo_1_ACAGTG_L003_R1_001_(paired)_trimmed_(paired)_contig_69357|c0_g1	1.66
Mo_1_ACAGTG_L003_R1_001_(paired)_trimmed_(paired)_contig_99606|c0_g1	1.66
TR113443|c0_g1_i1|c0_g1	1.66
TR172357|c0_g1_i1|c0_g1	1.66
TR187659|c0_g1_i1|c0_g1	1.66
TR204977|c0_g1_i1|c0_g1	1.66
TR24730|c0_g1_i1|c0_g1	1.66
TR92572|c0_g1_i1|c0_g1	1.66
Mo_1_ACAGTG_L003_R1_001_(paired)_trimmed_(paired)_contig_109345|c0_g1	1.65
Mo_1_ACAGTG_L003_R1_001_(paired)_trimmed_(paired)_contig_8237|c0_g1	1.65
TR197352|c0_g1_i1|c0_g1	1.65
C792564|c0_g1	1.64
Mo_1_ACAGTG_L003_R1_001_(paired)_trimmed_(paired)_contig_105132|c0_g1	1.64
Mo_1_ACAGTG_L003_R1_001_(paired)_trimmed_(paired)_contig_111079|c0_g1	1.64
Mo_1_ACAGTG_L003_R1_001_(paired)_trimmed_(paired)_contig_125595|c0_g1	1.64
Mo_1_ACAGTG_L003_R1_001_(paired)_trimmed_(paired)_contig_143733|c0_g1	1.64
Mo_1_ACAGTG_L003_R1_001_(paired)_trimmed_(paired)_contig_37985|c0_g1	1.64
Mo_1_ACAGTG_L003_R1_001_(paired)_trimmed_(paired)_contig_91314|c0_g1	1.64
TR12686|c1_g1_i1|c0_g1	1.64
TR194158|c0_g1_i1|c0_g1	1.64
C680074|c0_g1	1.63
C680118|c0_g1	1.63
C680128|c0_g1	1.63
C680168|c0_g1	1.63
C680220|c0_g1	1.63
C680298|c0_g1	1.63
C680380|c0_g1	1.63
C680544|c0_g1	1.63
C680556|c0_g1	1.63
C680764|c0_g1	1.63
C680778|c0_g1	1.63
C680826|c0_g1	1.63
C680860|c0_g1	1.63
C680934|c0_g1	1.63
C681308|c0_g1	1.63
C681366|c0_g1	1.63
C681440|c0_g1	1.63
C845511|c0_g1	1.63
Mo_1_ACAGTG_L003_R1_001_(paired)_trimmed_(paired)_contig_100790|c0_g1	1.63
Mo_1_ACAGTG_L003_R1_001_(paired)_trimmed_(paired)_contig_100905|c0_g1	1.63
Mo_1_ACAGTG_L003_R1_001_(paired)_trimmed_(paired)_contig_103746|c0_g1	1.63
Mo_1_ACAGTG_L003_R1_001_(paired)_trimmed_(paired)_contig_104064|c0_g1	1.63
Mo_1_ACAGTG_L003_R1_001_(paired)_trimmed_(paired)_contig_105272|c0_g1	1.63
Mo_1_ACAGTG_L003_R1_001_(paired)_trimmed_(paired)_contig_147698|c0_g1	1.63
Mo_1_ACAGTG_L003_R1_001_(paired)_trimmed_(paired)_contig_149398|c0_g1	1.63
Mo_1_ACAGTG_L003_R1_001_(paired)_trimmed_(paired)_contig_153074|c0_g1	1.63
Mo_1_ACAGTG_L003_R1_001_(paired)_trimmed_(paired)_contig_153077|c0_g1	1.63
Mo_1_ACAGTG_L003_R1_001_(paired)_trimmed_(paired)_contig_31641|c0_g1	1.63
Mo_1_ACAGTG_L003_R1_001_(paired)_trimmed_(paired)_contig_65088|c0_g1	1.63
Mo_1_ACAGTG_L003_R1_001_(paired)_trimmed_(paired)_contig_66874|c0_g1	1.63
Mo_1_ACAGTG_L003_R1_001_(paired)_trimmed_(paired)_contig_85870|c0_g1	1.63
TR100286|c0_g1_i1|c0_g1	1.63
TR142191|c0_g1_i1|c0_g1	1.63
TR183421|c0_g1_i1|c0_g1	1.63
TR198159|c0_g1_i1|c0_g1	1.63
TR204707|c0_g1_i1|c0_g1	1.63
TR72004|c14_g4_i1|c0_g1	1.63
TR73239|c0_g1_i2|c0_g1	1.63
Mo_1_ACAGTG_L003_R1_001_(paired)_trimmed_(paired)_contig_106256|c0_g1	1.62
Mo_1_ACAGTG_L003_R1_001_(paired)_trimmed_(paired)_contig_107988|c0_g1	1.62
Mo_1_ACAGTG_L003_R1_001_(paired)_trimmed_(paired)_contig_112837|c0_g1	1.62
TR61769|c3_g1_i1|c0_g1	1.62
C751202|c0_g1	1.61
C751300|c0_g1	1.61
C751504|c0_g1	1.61
C751878|c0_g1	1.61
Mo_1_ACAGTG_L003_R1_001_(paired)_trimmed_(paired)_contig_95008|c0_g1	1.61
Mo_1_ACAGTG_L003_R1_001_(paired)_trimmed_(paired)_contig_97564|c0_g1	1.61
Mo_1_ACAGTG_L003_R1_001_(paired)_trimmed_(paired)_contig_98753|c0_g1	1.61
TR207327|c0_g1_i1|c0_g1	1.61
TR209655|c0_g1_i1|c0_g1	1.61
TR29480|c0_g1_i1|c0_g1	1.61
TR78933|c6_g1_i1|c0_g1	1.61
C681560|c0_g1	1.6
C681572|c0_g1	1.6
C681648|c0_g1	1.6
C681670|c0_g1	1.6
C681918|c0_g1	1.6
C681964|c0_g1	1.6
C681998|c0_g1	1.6
C682026|c0_g1	1.6
C682090|c0_g1	1.6
C682142|c0_g1	1.6
C682188|c0_g1	1.6
C682596|c0_g1	1.6
C682716|c0_g1	1.6
C752922|c0_g1	1.6
Mo_1_ACAGTG_L003_R1_001_(paired)_trimmed_(paired)_contig_101976|c0_g1	1.6
Mo_1_ACAGTG_L003_R1_001_(paired)_trimmed_(paired)_contig_103112|c0_g1	1.6
Mo_1_ACAGTG_L003_R1_001_(paired)_trimmed_(paired)_contig_110095|c0_g1	1.6
Mo_1_ACAGTG_L003_R1_001_(paired)_trimmed_(paired)_contig_118144|c0_g1	1.6
Mo_1_ACAGTG_L003_R1_001_(paired)_trimmed_(paired)_contig_153661|c0_g1	1.6
Mo_1_ACAGTG_L003_R1_001_(paired)_trimmed_(paired)_contig_68285|c0_g1	1.6
Mo_1_ACAGTG_L003_R1_001_(paired)_trimmed_(paired)_contig_70697|c0_g1	1.6
Mo_1_ACAGTG_L003_R1_001_(paired)_trimmed_(paired)_contig_93236|c0_g1	1.6
Mo_1_ACAGTG_L003_R1_001_(paired)_trimmed_(paired)_contig_99826|c0_g1	1.6
TR126468|c0_g1_i1|c0_g1	1.6
TR201506|c0_g1_i1|c0_g1	1.6
TR40868|c0_g1_i1|c0_g1	1.6
TR78885|c2_g1_i5|c0_g1	1.6
TR9913|c0_g2_i1|c0_g1	1.6
Mo_1_ACAGTG_L003_R1_001_(paired)_trimmed_(paired)_contig_152696|c0_g1	1.59
TR193603|c0_g1_i1|c0_g1	1.59
scaffold1369|c0_g1	1.59
C683126|c0_g1	1.58
C683212|c0_g1	1.58
C683464|c0_g1	1.58
C683570|c0_g1	1.58
C683610|c0_g1	1.58
C683618|c0_g1	1.58
C684270|c0_g1	1.58
C684388|c0_g1	1.58
C684396|c0_g1	1.58
C684514|c0_g1	1.58
Mo_1_ACAGTG_L003_R1_001_(paired)_trimmed_(paired)_contig_104561|c0_g1	1.58
Mo_1_ACAGTG_L003_R1_001_(paired)_trimmed_(paired)_contig_107014|c0_g1	1.58
Mo_1_ACAGTG_L003_R1_001_(paired)_trimmed_(paired)_contig_107677|c0_g1	1.58
Mo_1_ACAGTG_L003_R1_001_(paired)_trimmed_(paired)_contig_110524|c0_g1	1.58
Mo_1_ACAGTG_L003_R1_001_(paired)_trimmed_(paired)_contig_110600|c0_g1	1.58
Mo_1_ACAGTG_L003_R1_001_(paired)_trimmed_(paired)_contig_111691|c0_g1	1.58
Mo_1_ACAGTG_L003_R1_001_(paired)_trimmed_(paired)_contig_112000|c0_g1	1.58
Mo_1_ACAGTG_L003_R1_001_(paired)_trimmed_(paired)_contig_120263|c0_g1	1.58
Mo_1_ACAGTG_L003_R1_001_(paired)_trimmed_(paired)_contig_144456|c0_g1	1.58
Mo_1_ACAGTG_L003_R1_001_(paired)_trimmed_(paired)_contig_151811|c0_g1	1.58
Mo_1_ACAGTG_L003_R1_001_(paired)_trimmed_(paired)_contig_79080|c0_g1	1.58
Mo_1_ACAGTG_L003_R1_001_(paired)_trimmed_(paired)_contig_83026|c0_g1	1.58
Mo_1_ACAGTG_L003_R1_001_(paired)_trimmed_(paired)_contig_90426|c0_g1	1.58
TR136007|c0_g1_i1|c0_g1	1.58
TR22291|c0_g1_i1|c0_g1	1.58
C867170|c0_g1	1.57
C902313|c0_g1	1.57
Mo_1_ACAGTG_L003_R1_001_(paired)_trimmed_(paired)_contig_109129|c0_g1	1.57
Mo_1_ACAGTG_L003_R1_001_(paired)_trimmed_(paired)_contig_118799|c0_g1	1.57
Mo_1_ACAGTG_L003_R1_001_(paired)_trimmed_(paired)_contig_127834|c0_g1	1.57
TR106819|c0_g1_i1|c0_g1	1.57
TR128851|c0_g1_i1|c0_g1	1.57
TR161268|c0_g1_i1|c0_g1	1.57
TR166228|c0_g1_i1|c0_g1	1.57
TR173355|c0_g1_i1|c0_g1	1.57
TR197955|c0_g1_i1|c0_g1	1.57
TR205680|c0_g1_i1|c0_g1	1.57
TR53879|c0_g1_i1|c0_g1	1.57
C755588|c0_g1	1.56
Mo_1_ACAGTG_L003_R1_001_(paired)_trimmed_(paired)_contig_100172|c0_g1	1.56
Mo_1_ACAGTG_L003_R1_001_(paired)_trimmed_(paired)_contig_113870|c0_g1	1.56
Mo_1_ACAGTG_L003_R1_001_(paired)_trimmed_(paired)_contig_152431|c0_g1	1.56
Mo_1_ACAGTG_L003_R1_001_(paired)_trimmed_(paired)_contig_153301|c0_g1	1.56
Mo_1_ACAGTG_L003_R1_001_(paired)_trimmed_(paired)_contig_73070|c0_g1	1.56
TR112065|c0_g1_i1|c0_g1	1.56
TR121444|c0_g1_i1|c0_g1	1.56
TR136878|c0_g1_i1|c0_g1	1.56
TR176694|c0_g1_i1|c0_g1	1.56
TR26196|c0_g1_i1|c0_g1	1.56
TR78945|c0_g1_i1|c0_g1	1.56
C685052|c0_g1	1.55
C685240|c0_g1	1.55
C685332|c0_g1	1.55
C685564|c0_g1	1.55
C685604|c0_g1	1.55
C685612|c0_g1	1.55
C685726|c0_g1	1.55
C685798|c0_g1	1.55
C685911|c0_g1	1.55
C685969|c0_g1	1.55
C686079|c0_g1	1.55
Mo_1_ACAGTG_L003_R1_001_(paired)_trimmed_(paired)_contig_101417|c0_g1	1.55
Mo_1_ACAGTG_L003_R1_001_(paired)_trimmed_(paired)_contig_104859|c0_g1	1.55
Mo_1_ACAGTG_L003_R1_001_(paired)_trimmed_(paired)_contig_111267|c0_g1	1.55
Mo_1_ACAGTG_L003_R1_001_(paired)_trimmed_(paired)_contig_112235|c0_g1	1.55
Mo_1_ACAGTG_L003_R1_001_(paired)_trimmed_(paired)_contig_120696|c0_g1	1.55
Mo_1_ACAGTG_L003_R1_001_(paired)_trimmed_(paired)_contig_140504|c0_g1	1.55
Mo_1_ACAGTG_L003_R1_001_(paired)_trimmed_(paired)_contig_50863|c0_g1	1.55
Mo_1_ACAGTG_L003_R1_001_(paired)_trimmed_(paired)_contig_52975|c0_g1	1.55
Mo_1_ACAGTG_L003_R1_001_(paired)_trimmed_(paired)_contig_74126|c0_g1	1.55
Mo_1_ACAGTG_L003_R1_001_(paired)_trimmed_(paired)_contig_79741|c0_g1	1.55
Mo_1_ACAGTG_L003_R1_001_(paired)_trimmed_(paired)_contig_80297|c0_g1	1.55
Mo_1_ACAGTG_L003_R1_001_(paired)_trimmed_(paired)_contig_84412|c0_g1	1.55
TR191631|c0_g1_i1|c0_g1	1.55
C756062|c0_g1	1.54
C756350|c0_g1	1.54
Mo_1_ACAGTG_L003_R1_001_(paired)_trimmed_(paired)_contig_101658|c0_g1	1.54
Mo_1_ACAGTG_L003_R1_001_(paired)_trimmed_(paired)_contig_110120|c0_g1	1.54
Mo_1_ACAGTG_L003_R1_001_(paired)_trimmed_(paired)_contig_111618|c0_g1	1.54
Mo_1_ACAGTG_L003_R1_001_(paired)_trimmed_(paired)_contig_152976|c0_g1	1.54
Mo_1_ACAGTG_L003_R1_001_(paired)_trimmed_(paired)_contig_153355|c0_g1	1.54
Mo_1_ACAGTG_L003_R1_001_(paired)_trimmed_(paired)_contig_87215|c0_g1	1.54
TR136051|c0_g1_i1|c0_g1	1.54
TR180499|c0_g1_i1|c0_g1	1.54
TR207471|c0_g1_i1|c0_g1	1.54
TR46256|c0_g1_i1|c0_g1	1.54
TR78106|c4_g7_i1|c0_g1	1.54
C686271|c0_g1	1.53
C686509|c0_g1	1.53
C686669|c0_g1	1.53
C687051|c0_g1	1.53
C687341|c0_g1	1.53
C757430|c0_g1	1.53
C829249|c0_g1	1.53
C829827|c0_g1	1.53
Mo_1_ACAGTG_L003_R1_001_(paired)_trimmed_(paired)_contig_110412|c0_g1	1.53
Mo_1_ACAGTG_L003_R1_001_(paired)_trimmed_(paired)_contig_143003|c0_g1	1.53
Mo_1_ACAGTG_L003_R1_001_(paired)_trimmed_(paired)_contig_153615|c0_g1	1.53
Mo_1_ACAGTG_L003_R1_001_(paired)_trimmed_(paired)_contig_53621|c0_g1	1.53
Mo_1_ACAGTG_L003_R1_001_(paired)_trimmed_(paired)_contig_57953|c0_g1	1.53
Mo_1_ACAGTG_L003_R1_001_(paired)_trimmed_(paired)_contig_71825|c0_g1	1.53
TR100318|c0_g1_i1|c0_g1	1.53
TR178522|c0_g1_i1|c0_g1	1.53
TR205961|c0_g1_i1|c0_g1	1.53
TR2562|c0_g2_i1|c0_g1	1.53
TR53197|c0_g1_i1|c0_g1	1.53
TR78262|c1_g9_i1|c0_g1	1.53
C800588|c0_g1	1.52
Mo_1_ACAGTG_L003_R1_001_(paired)_trimmed_(paired)_contig_105736|c0_g1	1.52
Mo_1_ACAGTG_L003_R1_001_(paired)_trimmed_(paired)_contig_106120|c0_g1	1.52
TR28559|c0_g1_i1|c0_g1	1.52
TR352|c0_g1_i1|c0_g1	1.52
C687599|c0_g1	1.51
C687903|c0_g1	1.51
C687965|c0_g1	1.51
C688047|c0_g1	1.51
C688227|c0_g1	1.51
C688375|c0_g1	1.51
C688583|c0_g1	1.51
C688843|c0_g1	1.51
C688847|c0_g1	1.51
C688855|c0_g1	1.51
C758550|c0_g1	1.51
C830517|c0_g1	1.51
C830615|c0_g1	1.51
C853487|c0_g1	1.51
Mo_1_ACAGTG_L003_R1_001_(paired)_trimmed_(paired)_contig_150855|c0_g1	1.51
Mo_1_ACAGTG_L003_R1_001_(paired)_trimmed_(paired)_contig_153490|c0_g1	1.51
Mo_1_ACAGTG_L003_R1_001_(paired)_trimmed_(paired)_contig_58999|c0_g1	1.51
Mo_1_ACAGTG_L003_R1_001_(paired)_trimmed_(paired)_contig_63206|c0_g1	1.51
Mo_1_ACAGTG_L003_R1_001_(paired)_trimmed_(paired)_contig_72680|c0_g1	1.51
Mo_1_ACAGTG_L003_R1_001_(paired)_trimmed_(paired)_contig_98835|c0_g1	1.51
TR132153|c1_g1_i1|c0_g1	1.51
TR14973|c0_g1_i1|c0_g1	1.51
TR156897|c0_g1_i1|c0_g1	1.51
TR24934|c0_g1_i1|c0_g1	1.51
TR598|c0_g2_i1|c0_g1	1.51
TR7660|c0_g1_i1|c0_g1	1.51
TR95141|c0_g1_i1|c0_g1	1.51
C759208|c0_g1	1.5
Mo_1_ACAGTG_L003_R1_001_(paired)_trimmed_(paired)_contig_101848|c0_g1	1.5
Mo_1_ACAGTG_L003_R1_001_(paired)_trimmed_(paired)_contig_111593|c0_g1	1.5
TR142889|c0_g1_i1|c0_g1	1.5
C802688|c0_g1	1.49
Mo_1_ACAGTG_L003_R1_001_(paired)_trimmed_(paired)_contig_109610|c0_g1	1.49
Mo_1_ACAGTG_L003_R1_001_(paired)_trimmed_(paired)_contig_113490|c0_g1	1.49
Mo_1_ACAGTG_L003_R1_001_(paired)_trimmed_(paired)_contig_148467|c0_g1	1.49
Mo_1_ACAGTG_L003_R1_001_(paired)_trimmed_(paired)_contig_153345|c0_g1	1.49
Mo_1_ACAGTG_L003_R1_001_(paired)_trimmed_(paired)_contig_31443|c0_g1	1.49
Mo_1_ACAGTG_L003_R1_001_(paired)_trimmed_(paired)_contig_58257|c0_g1	1.49
TR116857|c0_g1_i1|c0_g1	1.49
TR125207|c0_g1_i1|c0_g1	1.49
TR134630|c0_g1_i1|c0_g1	1.49
TR140139|c0_g1_i1|c0_g1	1.49
TR42382|c0_g1_i1|c0_g1	1.49
C689091|c0_g1	1.48
C689579|c0_g1	1.48
C689797|c0_g1	1.48
C689893|c0_g1	1.48
C689937|c0_g1	1.48
C690129|c0_g1	1.48
C690171|c0_g1	1.48
C690243|c0_g1	1.48
Mo_1_ACAGTG_L003_R1_001_(paired)_trimmed_(paired)_contig_100818|c0_g1	1.48
Mo_1_ACAGTG_L003_R1_001_(paired)_trimmed_(paired)_contig_101229|c0_g1	1.48
Mo_1_ACAGTG_L003_R1_001_(paired)_trimmed_(paired)_contig_101263|c0_g1	1.48
Mo_1_ACAGTG_L003_R1_001_(paired)_trimmed_(paired)_contig_103544|c0_g1	1.48
Mo_1_ACAGTG_L003_R1_001_(paired)_trimmed_(paired)_contig_107904|c0_g1	1.48
Mo_1_ACAGTG_L003_R1_001_(paired)_trimmed_(paired)_contig_110696|c0_g1	1.48
Mo_1_ACAGTG_L003_R1_001_(paired)_trimmed_(paired)_contig_120240|c0_g1	1.48
Mo_1_ACAGTG_L003_R1_001_(paired)_trimmed_(paired)_contig_153379|c0_g1	1.48
Mo_1_ACAGTG_L003_R1_001_(paired)_trimmed_(paired)_contig_153436|c0_g1	1.48
Mo_1_ACAGTG_L003_R1_001_(paired)_trimmed_(paired)_contig_154708|c0_g1	1.48
TR104848|c0_g1_i1|c0_g1	1.48
TR14629|c0_g1_i1|c0_g1	1.48
TR162447|c0_g1_i1|c0_g1	1.48
TR167666|c0_g1_i1|c0_g1	1.48
TR523|c0_g1_i1|c0_g1	1.48
TR65422|c1_g5_i1|c0_g1	1.48
TR78645|c1_g2_i2|c0_g1	1.48
C804030|c0_g1	1.47
C855685|c0_g1	1.47
Mo_1_ACAGTG_L003_R1_001_(paired)_trimmed_(paired)_contig_103019|c0_g1	1.47
Mo_1_ACAGTG_L003_R1_001_(paired)_trimmed_(paired)_contig_107196|c0_g1	1.47
Mo_1_ACAGTG_L003_R1_001_(paired)_trimmed_(paired)_contig_155072|c0_g1	1.47
Mo_1_ACAGTG_L003_R1_001_(paired)_trimmed_(paired)_contig_44264|c0_g1	1.47
Mo_1_ACAGTG_L003_R1_001_(paired)_trimmed_(paired)_contig_87324|c0_g1	1.47
TR114602|c0_g1_i1|c0_g1	1.47
TR190277|c0_g1_i1|c0_g1	1.47
C690535|c0_g1	1.46
C690583|c0_g1	1.46
C690823|c0_g1	1.46
C690859|c0_g1	1.46
C691115|c0_g1	1.46
C691135|c0_g1	1.46
C691183|c0_g1	1.46
C691245|c0_g1	1.46
C691603|c0_g1	1.46
C691605|c0_g1	1.46
C691753|c0_g1	1.46
C691823|c0_g1	1.46
C761752|c0_g1	1.46
C762216|c0_g1	1.46
Mo_1_ACAGTG_L003_R1_001_(paired)_trimmed_(paired)_contig_101586|c0_g1	1.46
Mo_1_ACAGTG_L003_R1_001_(paired)_trimmed_(paired)_contig_110827|c0_g1	1.46
Mo_1_ACAGTG_L003_R1_001_(paired)_trimmed_(paired)_contig_112280|c0_g1	1.46
Mo_1_ACAGTG_L003_R1_001_(paired)_trimmed_(paired)_contig_112364|c0_g1	1.46
Mo_1_ACAGTG_L003_R1_001_(paired)_trimmed_(paired)_contig_153179|c0_g1	1.46
Mo_1_ACAGTG_L003_R1_001_(paired)_trimmed_(paired)_contig_72912|c0_g1	1.46
Mo_1_ACAGTG_L003_R1_001_(paired)_trimmed_(paired)_contig_76884|c0_g1	1.46
Mo_1_ACAGTG_L003_R1_001_(paired)_trimmed_(paired)_contig_77251|c0_g1	1.46
TR113909|c0_g1_i1|c0_g1	1.46
TR143106|c0_g1_i1|c0_g1	1.46
TR155332|c0_g1_i1|c0_g1	1.46
TR202980|c0_g1_i1|c0_g1	1.46
TR34422|c0_g1_i1|c0_g1	1.46
C762484|c0_g1	1.45
C762544|c0_g1	1.45
C762576|c0_g1	1.45
Mo_1_ACAGTG_L003_R1_001_(paired)_trimmed_(paired)_contig_155084|c0_g1	1.45
TR120887|c0_g1_i1|c0_g1	1.45
TR34992|c1_g1_i1|c0_g1	1.45
TR77973|c2_g6_i3|c0_g1	1.45
C692049|c0_g1	1.44
C692051|c0_g1	1.44
C692063|c0_g1	1.44
C692219|c0_g1	1.44
C692299|c0_g1	1.44
C692311|c0_g1	1.44
C692501|c0_g1	1.44
C692631|c0_g1	1.44
C692781|c0_g1	1.44
C693083|c0_g1	1.44
C693155|c0_g1	1.44
C693345|c0_g1	1.44
C693373|c0_g1	1.44
C763908|c0_g1	1.44
Mo_1_ACAGTG_L003_R1_001_(paired)_trimmed_(paired)_contig_109496|c0_g1	1.44
Mo_1_ACAGTG_L003_R1_001_(paired)_trimmed_(paired)_contig_111041|c0_g1	1.44
Mo_1_ACAGTG_L003_R1_001_(paired)_trimmed_(paired)_contig_112140|c0_g1	1.44
Mo_1_ACAGTG_L003_R1_001_(paired)_trimmed_(paired)_contig_142568|c0_g1	1.44
Mo_1_ACAGTG_L003_R1_001_(paired)_trimmed_(paired)_contig_153009|c0_g1	1.44
Mo_1_ACAGTG_L003_R1_001_(paired)_trimmed_(paired)_contig_96008|c0_g1	1.44
TR119011|c0_g1_i1|c0_g1	1.44
TR125458|c0_g1_i1|c0_g1	1.44
TR25510|c0_g1_i1|c0_g1	1.44
TR55021|c1_g1_i1|c0_g1	1.44
TR67407|c0_g1_i1|c0_g1	1.44
scaffold11352|c0_g1	1.44
C764500|c0_g1	1.43
C764512|c0_g1	1.43
C764876|c0_g1	1.43
C836601|c0_g1	1.43
Mo_1_ACAGTG_L003_R1_001_(paired)_trimmed_(paired)_contig_101619|c0_g1	1.43
Mo_1_ACAGTG_L003_R1_001_(paired)_trimmed_(paired)_contig_109010|c0_g1	1.43
Mo_1_ACAGTG_L003_R1_001_(paired)_trimmed_(paired)_contig_123173|c0_g1	1.43
Mo_1_ACAGTG_L003_R1_001_(paired)_trimmed_(paired)_contig_153317|c0_g1	1.43
Mo_1_ACAGTG_L003_R1_001_(paired)_trimmed_(paired)_contig_95058|c0_g1	1.43
Mo_1_ACAGTG_L003_R1_001_(paired)_trimmed_(paired)_contig_96825|c0_g1	1.43
TR115109|c0_g1_i1|c0_g1	1.43
TR130365|c0_g1_i1|c0_g1	1.43
TR167795|c0_g1_i1|c0_g1	1.43
TR1910|c0_g1_i1|c0_g1	1.43
TR31090|c0_g1_i1|c0_g1	1.43
TR76857|c8_g3_i1|c0_g1	1.43
C693577|c0_g1	1.42
C693969|c0_g1	1.42
C694015|c0_g1	1.42
C694107|c0_g1	1.42
C694447|c0_g1	1.42
C694503|c0_g1	1.42
C694643|c0_g1	1.42
C694723|c0_g1	1.42
C694735|c0_g1	1.42
C837405|c0_g1	1.42
Mo_1_ACAGTG_L003_R1_001_(paired)_trimmed_(paired)_contig_102723|c0_g1	1.42
Mo_1_ACAGTG_L003_R1_001_(paired)_trimmed_(paired)_contig_108830|c0_g1	1.42
Mo_1_ACAGTG_L003_R1_001_(paired)_trimmed_(paired)_contig_109900|c0_g1	1.42
Mo_1_ACAGTG_L003_R1_001_(paired)_trimmed_(paired)_contig_148156|c0_g1	1.42
Mo_1_ACAGTG_L003_R1_001_(paired)_trimmed_(paired)_contig_46823|c0_g1	1.42
Mo_1_ACAGTG_L003_R1_001_(paired)_trimmed_(paired)_contig_67869|c0_g1	1.42
Mo_1_ACAGTG_L003_R1_001_(paired)_trimmed_(paired)_contig_82833|c0_g1	1.42
Mo_1_ACAGTG_L003_R1_001_(paired)_trimmed_(paired)_contig_90469|c0_g1	1.42
Mo_1_ACAGTG_L003_R1_001_(paired)_trimmed_(paired)_contig_99462|c0_g1	1.42
TR102410|c0_g1_i1|c0_g1	1.42
TR12212|c0_g1_i1|c0_g1	1.42
TR122980|c0_g1_i1|c0_g1	1.42
TR128502|c0_g1_i1|c0_g1	1.42
TR129287|c0_g1_i1|c0_g1	1.42
TR129659|c0_g1_i1|c0_g1	1.42
TR131421|c0_g1_i1|c0_g1	1.42
TR133114|c0_g1_i1|c0_g1	1.42
TR137925|c0_g1_i1|c0_g1	1.42
TR141542|c0_g1_i1|c0_g1	1.42
TR143127|c0_g1_i1|c0_g1	1.42
TR143426|c0_g1_i1|c0_g1	1.42
TR143648|c0_g1_i1|c0_g1	1.42
TR145529|c0_g1_i1|c0_g1	1.42
TR15969|c0_g2_i1|c0_g1	1.42
TR170981|c1_g1_i1|c0_g1	1.42
TR173365|c0_g1_i1|c0_g1	1.42
TR1827|c0_g1_i1|c0_g1	1.42
TR192746|c0_g1_i1|c0_g1	1.42
TR197756|c0_g2_i1|c0_g1	1.42
TR200306|c0_g1_i1|c0_g1	1.42
TR202383|c0_g1_i1|c0_g1	1.42
TR203905|c0_g1_i1|c0_g1	1.42
TR209241|c0_g1_i1|c0_g1	1.42
TR209961|c0_g1_i1|c0_g1	1.42
TR22827|c0_g3_i1|c0_g1	1.42
TR22912|c0_g1_i1|c0_g1	1.42
TR27810|c1_g1_i1|c0_g1	1.42
TR32073|c0_g1_i1|c0_g1	1.42
TR55789|c1_g2_i1|c0_g1	1.42
TR60874|c1_g1_i1|c0_g1	1.42
TR69056|c1_g3_i1|c0_g1	1.42
TR72674|c0_g2_i4|c0_g1	1.42
TR72940|c0_g1_i1|c0_g1	1.42
TR76398|c0_g1_i1|c0_g1	1.42
TR77251|c8_g2_i6|c0_g1	1.42
TR77282|c5_g4_i1|c0_g1	1.42
TR81526|c0_g1_i1|c0_g1	1.42
TR8704|c0_g1_i1|c0_g1	1.42
TR9282|c0_g1_i1|c0_g1	1.42
scaffold1105|c0_g1	1.41
C694955|c0_g1	1.4
C695055|c0_g1	1.4
C695069|c0_g1	1.4
C695237|c0_g1	1.4
C695257|c0_g1	1.4
C695287|c0_g1	1.4
C695507|c0_g1	1.4
C695841|c0_g1	1.4
C695947|c0_g1	1.4
C696185|c0_g1	1.4
C766012|c0_g1	1.4
C766082|c0_g1	1.4
C766578|c0_g1	1.4
C809176|c0_g1	1.4
Mo_1_ACAGTG_L003_R1_001_(paired)_trimmed_(paired)_contig_103862|c0_g1	1.4
Mo_1_ACAGTG_L003_R1_001_(paired)_trimmed_(paired)_contig_106654|c0_g1	1.4
Mo_1_ACAGTG_L003_R1_001_(paired)_trimmed_(paired)_contig_107399|c0_g1	1.4
Mo_1_ACAGTG_L003_R1_001_(paired)_trimmed_(paired)_contig_108271|c0_g1	1.4
Mo_1_ACAGTG_L003_R1_001_(paired)_trimmed_(paired)_contig_108463|c0_g1	1.4
Mo_1_ACAGTG_L003_R1_001_(paired)_trimmed_(paired)_contig_118419|c0_g1	1.4
Mo_1_ACAGTG_L003_R1_001_(paired)_trimmed_(paired)_contig_124330|c0_g1	1.4
Mo_1_ACAGTG_L003_R1_001_(paired)_trimmed_(paired)_contig_125563|c0_g1	1.4
Mo_1_ACAGTG_L003_R1_001_(paired)_trimmed_(paired)_contig_153756|c0_g1	1.4
Mo_1_ACAGTG_L003_R1_001_(paired)_trimmed_(paired)_contig_47006|c0_g1	1.4
Mo_1_ACAGTG_L003_R1_001_(paired)_trimmed_(paired)_contig_68390|c0_g1	1.4
Mo_1_ACAGTG_L003_R1_001_(paired)_trimmed_(paired)_contig_84509|c0_g1	1.4
TR115524|c0_g1_i1|c0_g1	1.4
TR123303|c0_g1_i1|c0_g1	1.4
TR136093|c0_g1_i1|c0_g1	1.4
TR139763|c0_g1_i1|c0_g1	1.4
TR140816|c0_g1_i1|c0_g1	1.4
TR141093|c0_g1_i1|c0_g1	1.4
TR142751|c0_g1_i1|c0_g1	1.4
TR15506|c0_g1_i1|c0_g1	1.4
TR188565|c0_g1_i1|c0_g1	1.4
TR192610|c0_g1_i1|c0_g1	1.4
TR193884|c0_g1_i1|c0_g1	1.4
TR196866|c0_g1_i1|c0_g1	1.4
TR209516|c0_g1_i1|c0_g1	1.4
TR23510|c0_g1_i1|c0_g1	1.4
TR30350|c0_g1_i1|c0_g1	1.4
TR34620|c0_g1_i1|c0_g1	1.4
TR3539|c0_g1_i1|c0_g1	1.4
TR43465|c0_g1_i1|c0_g1	1.4
TR45784|c0_g1_i1|c0_g1	1.4
TR58439|c0_g1_i1|c0_g1	1.4
TR66745|c0_g1_i1|c0_g1	1.4
TR73779|c1_g4_i1|c0_g1	1.4
TR75121|c7_g2_i1|c0_g1	1.4
TR76203|c6_g1_i2|c0_g1	1.4
TR77251|c6_g4_i1|c0_g1	1.4
TR77954|c2_g4_i1|c0_g1	1.4
TR78163|c4_g4_i1|c0_g1	1.4
TR78638|c0_g4_i1|c0_g1	1.4
TR84641|c0_g1_i1|c0_g1	1.4
TR98107|c1_g1_i1|c0_g1	1.4
Mo_1_ACAGTG_L003_R1_001_(paired)_trimmed_(paired)_contig_106040|c0_g1	1.39
Mo_1_ACAGTG_L003_R1_001_(paired)_trimmed_(paired)_contig_107105|c0_g1	1.39
Mo_1_ACAGTG_L003_R1_001_(paired)_trimmed_(paired)_contig_9017|c0_g1	1.39
TR110545|c0_g1_i1|c0_g1	1.39
TR114945|c0_g1_i1|c0_g1	1.39
TR126987|c0_g1_i1|c0_g1	1.39
TR21824|c0_g1_i1|c0_g1	1.39
TR25576|c0_g2_i1|c0_g1	1.39
TR40680|c1_g1_i1|c0_g1	1.39
C696781|c0_g1	1.38
C696857|c0_g1	1.38
C697209|c0_g1	1.38
C697243|c0_g1	1.38
C697249|c0_g1	1.38
C697563|c0_g1	1.38
C697591|c0_g1	1.38
C697621|c0_g1	1.38
C697707|c0_g1	1.38
C768180|c0_g1	1.38
C810022|c0_g1	1.38
C810980|c0_g1	1.38
Mo_1_ACAGTG_L003_R1_001_(paired)_trimmed_(paired)_contig_116524|c0_g1	1.38
Mo_1_ACAGTG_L003_R1_001_(paired)_trimmed_(paired)_contig_153419|c0_g1	1.38
Mo_1_ACAGTG_L003_R1_001_(paired)_trimmed_(paired)_contig_43182|c0_g1	1.38
Mo_1_ACAGTG_L003_R1_001_(paired)_trimmed_(paired)_contig_54634|c0_g1	1.38
Mo_1_ACAGTG_L003_R1_001_(paired)_trimmed_(paired)_contig_61925|c0_g1	1.38
Mo_1_ACAGTG_L003_R1_001_(paired)_trimmed_(paired)_contig_69717|c0_g1	1.38
Mo_1_ACAGTG_L003_R1_001_(paired)_trimmed_(paired)_contig_74943|c0_g1	1.38
Mo_1_ACAGTG_L003_R1_001_(paired)_trimmed_(paired)_contig_75727|c0_g1	1.38
Mo_1_ACAGTG_L003_R1_001_(paired)_trimmed_(paired)_contig_99673|c0_g1	1.38
TR10427|c1_g1_i1|c0_g1	1.38
TR121112|c0_g1_i1|c0_g1	1.38
TR123452|c0_g1_i1|c0_g1	1.38
TR132948|c0_g1_i1|c0_g1	1.38
TR135633|c0_g1_i1|c0_g1	1.38
TR138195|c0_g1_i1|c0_g1	1.38
TR141580|c0_g1_i1|c0_g1	1.38
TR146066|c0_g1_i1|c0_g1	1.38
TR160807|c0_g1_i1|c0_g1	1.38
TR162693|c0_g1_i1|c0_g1	1.38
TR188124|c0_g1_i1|c0_g1	1.38
TR198168|c0_g1_i1|c0_g1	1.38
TR202393|c0_g1_i1|c0_g1	1.38
TR206718|c0_g1_i1|c0_g1	1.38
TR20898|c0_g1_i1|c0_g1	1.38
TR38117|c0_g1_i1|c0_g1	1.38
TR40799|c0_g1_i1|c0_g1	1.38
TR44369|c0_g1_i1|c0_g1	1.38
TR45912|c0_g1_i1|c0_g1	1.38
TR46385|c0_g1_i1|c0_g1	1.38
TR70554|c1_g1_i1|c0_g1	1.38
TR77045|c5_g4_i1|c0_g1	1.38
TR84559|c0_g1_i1|c0_g1	1.38
TR87292|c0_g1_i1|c0_g1	1.38
TR87810|c0_g1_i1|c0_g1	1.38
TR99912|c0_g1_i1|c0_g1	1.38
C768986|c0_g1	1.37
Mo_1_ACAGTG_L003_R1_001_(paired)_trimmed_(paired)_contig_101382|c0_g1	1.37
TR11058|c0_g1_i1|c0_g1	1.37
TR123838|c0_g1_i1|c0_g1	1.37
TR209450|c0_g1_i1|c0_g1	1.37
TR85602|c0_g1_i1|c0_g1	1.37
TR86182|c0_g1_i1|c0_g1	1.37
TR90569|c0_g1_i1|c0_g1	1.37
C697839|c0_g1	1.36
C698115|c0_g1	1.36
C698355|c0_g1	1.36
C698399|c0_g1	1.36
C698667|c0_g1	1.36
C769406|c0_g1	1.36
[truncated: 2,958 more rows]

## Sheet: Mature_Leaf_specific
Supplementary Table 7: List of transcripts (FPKM>0) shared between all the seven tissues of Magnolia obovata, and unique to each tissue-type.
gene_id	FPKM_Mature_Leaf
TR153685|c0_g1_i1|c0_g1	94.49
TR77795|c6_g1_i1|c0_g1	46.85
TR57607|c0_g1_i2|c0_g1	45.85
Mo_1_ACAGTG_L003_R1_001_(paired)_trimmed_(paired)_contig_98829|c0_g1	42.97
C781308|c0_g1	31.2
TR33491|c0_g1_i1|c0_g1	25.5
TR76667|c3_g1_i4|c0_g1	24.08
TR57980|c0_g1_i1|c0_g1	19.68
C667667|c0_g1	11.66
TR69908|c2_g4_i1|c0_g1	10.13
TR13264|c0_g1_i1|c0_g1	10.05
C667521|c0_g1	9.71
C814028|c0_g1	8.86
TR23514|c0_g1_i1|c0_g1	7.48
TR4629|c0_g1_i1|c0_g1	6.9
C701991|c0_g1	6.8
C653088|c0_g1	6.77
C653694|c0_g1	6.77
C656490|c0_g1	6.64
Mo_1_ACAGTG_L003_R1_001_(paired)_trimmed_(paired)_contig_116826|c0_g1	6.45
Mo_1_ACAGTG_L003_R1_001_(paired)_trimmed_(paired)_contig_119140|c0_g1	6.39
TR117271|c0_g1_i1|c0_g1	6.36
C661203|c0_g1	6.27
TR178802|c0_g1_i1|c0_g1	6.05
Mo_1_ACAGTG_L003_R1_001_(paired)_trimmed_(paired)_contig_49050|c0_g1	6.04
TR31042|c0_g2_i1|c0_g1	6.04
Mo_1_ACAGTG_L003_R1_001_(paired)_trimmed_(paired)_contig_117256|c0_g1	6
TR72260|c0_g5_i1|c0_g1	5.93
C666923|c0_g1	5.83
Mo_1_ACAGTG_L003_R1_001_(paired)_trimmed_(paired)_contig_89990|c0_g1	5.83
TR140827|c0_g1_i1|c0_g1	5.83
TR180902|c0_g1_i1|c0_g1	5.83
TR9022|c0_g1_i1|c0_g1	5.83
TR37210|c0_g1_i1|c0_g1	5.76
TR78070|c0_g1_i3|c0_g1	5.75
TR31534|c0_g1_i1|c0_g1	5.7
TR138538|c0_g1_i1|c0_g1	5.62
TR131791|c0_g1_i1|c0_g1	5.6
C674441|c0_g1	5.44
C676073|c0_g1	5.35
Mo_1_ACAGTG_L003_R1_001_(paired)_trimmed_(paired)_contig_118319|c0_g1	5.26
TR77955|c0_g2_i5|c0_g1	5.24
C706691|c0_g1	5.22
TR128545|c0_g1_i1|c0_g1	5.22
TR97598|c0_g1_i1|c0_g1	5.21
TR126140|c0_g1_i1|c0_g1	5.16
TR77323|c0_g2_i6|c0_g1	5.16
TR81222|c0_g1_i1|c0_g1	5.16
TR158581|c0_g1_i1|c0_g1	5.11
TR37848|c0_g2_i1|c0_g1	5.11
C709343|c0_g1	5.09
Mo_1_ACAGTG_L003_R1_001_(paired)_trimmed_(paired)_contig_113300|c0_g1	5.09
Mo_1_ACAGTG_L003_R1_001_(paired)_trimmed_(paired)_contig_153517|c0_g1	5.09
TR56098|c0_g1_i1|c0_g1	5.09
TR113740|c0_g1_i1|c0_g1	5.06
TR76187|c7_g2_i1|c0_g1	5.04
TR201210|c0_g1_i1|c0_g1	4.93
TR39158|c0_g3_i1|c0_g1	4.93
TR114936|c0_g1_i1|c0_g1	4.9
Mo_1_ACAGTG_L003_R1_001_(paired)_trimmed_(paired)_contig_116020|c0_g1	4.88
C930317|c0_g1	4.84
Mo_1_ACAGTG_L003_R1_001_(paired)_trimmed_(paired)_contig_114770|c0_g1	4.71
TR151095|c0_g1_i1|c0_g1	4.67
Mo_1_ACAGTG_L003_R1_001_(paired)_trimmed_(paired)_contig_115107|c0_g1	4.64
C651363|c0_g1	4.61
C652254|c0_g1	4.61
C718837|c0_g1	4.61
TR76532|c0_g3_i7|c0_g1	4.59
Mo_1_ACAGTG_L003_R1_001_(paired)_trimmed_(paired)_contig_114256|c0_g1	4.57
Mo_1_ACAGTG_L003_R1_001_(paired)_trimmed_(paired)_contig_116774|c0_g1	4.56
TR119289|c0_g1_i1|c0_g1	4.55
C653772|c0_g1	4.52
TR78087|c1_g1_i1|c0_g1	4.52
C693855|c0_g1	4.44
TR132863|c0_g1_i1|c0_g1	4.44
TR133978|c0_g1_i1|c0_g1	4.44
TR178654|c0_g1_i1|c0_g1	4.44
TR37625|c0_g1_i1|c0_g1	4.44
C655242|c0_g1	4.43
C656128|c0_g1	4.43
TR60614|c0_g3_i1|c0_g1	4.4
TR170181|c0_g1_i1|c0_g1	4.37
TR51931|c1_g1_i1|c0_g1	4.35
TR77328|c1_g1_i9|c0_g1	4.35
C656628|c0_g1	4.34
C657760|c0_g1	4.34
C657994|c0_g1	4.34
Mo_1_ACAGTG_L003_R1_001_(paired)_trimmed_(paired)_contig_115335|c0_g1	4.34
TR137345|c0_g1_i1|c0_g1	4.3
Mo_1_ACAGTG_L003_R1_001_(paired)_trimmed_(paired)_contig_10207|c0_g1	4.26
Mo_1_ACAGTG_L003_R1_001_(paired)_trimmed_(paired)_contig_8897|c0_g1	4.26
TR110165|c0_g1_i1|c0_g1	4.26
TR76693|c0_g3_i1|c0_g1	4.26
TR30931|c0_g1_i1|c0_g1	4.25
TR20978|c0_g2_i1|c0_g1	4.23
TR126276|c0_g1_i1|c0_g1	4.19
C660461|c0_g1	4.18
C661089|c0_g1	4.18
Mo_1_ACAGTG_L003_R1_001_(paired)_trimmed_(paired)_contig_115821|c0_g1	4.18
C701289|c0_g1	4.13
TR133974|c0_g1_i1|c0_g1	4.13
TR76032|c2_g7_i1|c0_g1	4.12
C662407|c0_g1	4.1
C828059|c0_g1	4.08
TR127995|c0_g1_i1|c0_g1	4.08
TR143762|c0_g1_i1|c0_g1	4.08
C663863|c0_g1	4.03
C663879|c0_g1	4.03
C664027|c0_g1	4.03
C664543|c0_g1	4.03
TR64257|c0_g2_i1|c0_g1	4.03
C704451|c0_g1	4.02
TR170121|c0_g1_i1|c0_g1	4.02
TR202187|c0_g1_i1|c0_g1	4.02
TR78389|c4_g1_i1|c0_g1	4.02
C806802|c0_g1	4.01
TR179932|c0_g1_i1|c0_g1	4
Mo_1_ACAGTG_L003_R1_001_(paired)_trimmed_(paired)_contig_115764|c0_g1	3.99
scaffold17651|c0_g1	3.97
C665491|c0_g1	3.96
TR43770|c1_g1_i1|c0_g1	3.9
TR56093|c0_g2_i1|c0_g1	3.9
TR71256|c0_g2_i1|c0_g1	3.9
TR4184|c0_g1_i1|c0_g1	3.88
C707583|c0_g1	3.87
TR186566|c0_g1_i1|c0_g1	3.87
TR37332|c0_g1_i1|c0_g1	3.87
Mo_1_ACAGTG_L003_R1_001_(paired)_trimmed_(paired)_contig_153557|c0_g1	3.86
C762490|c0_g1	3.8
Mo_1_ACAGTG_L003_R1_001_(paired)_trimmed_(paired)_contig_114926|c0_g1	3.79
Mo_1_ACAGTG_L003_R1_001_(paired)_trimmed_(paired)_contig_153696|c0_g1	3.79
TR89479|c0_g1_i1|c0_g1	3.79
Mo_1_ACAGTG_L003_R1_001_(paired)_trimmed_(paired)_contig_116868|c0_g1	3.77
TR91074|c0_g1_i1|c0_g1	3.76
C671895|c0_g1	3.75
TR44551|c0_g1_i1|c0_g1	3.75
TR54528|c0_g2_i1|c0_g1	3.74
C712189|c0_g1	3.72
TR77323|c0_g2_i12|c0_g1	3.72
Mo_1_ACAGTG_L003_R1_001_(paired)_trimmed_(paired)_contig_117434|c0_g1	3.71
TR136325|c0_g1_i1|c0_g1	3.71
TR52215|c0_g1_i1|c0_g1	3.71
TR73043|c3_g13_i1|c0_g1	3.71
C672377|c0_g1	3.69
C672705|c0_g1	3.69
TR20698|c0_g2_i1|c0_g1	3.69
C742618|c0_g1	3.67
Mo_1_ACAGTG_L003_R1_001_(paired)_trimmed_(paired)_contig_105711|c0_g1	3.67
Mo_1_ACAGTG_L003_R1_001_(paired)_trimmed_(paired)_contig_117584|c0_g1	3.67
TR204464|c0_g1_i1|c0_g1	3.67
TR6810|c0_g1_i1|c0_g1	3.67
C743954|c0_g1	3.64
C839429|c0_g1	3.64
TR77643|c2_g2_i1|c0_g1	3.63
Mo_1_ACAGTG_L003_R1_001_(paired)_trimmed_(paired)_contig_114270|c0_g1	3.6
Mo_1_ACAGTG_L003_R1_001_(paired)_trimmed_(paired)_contig_61348|c0_g1	3.58
C675967|c0_g1	3.56
Mo_1_ACAGTG_L003_R1_001_(paired)_trimmed_(paired)_contig_117483|c0_g1	3.54
TR22866|c0_g1_i1|c0_g1	3.54
TR74058|c1_g3_i21|c0_g1	3.52
C678293|c0_g1	3.51
Mo_1_ACAGTG_L003_R1_001_(paired)_trimmed_(paired)_contig_59673|c0_g1	3.51
C718469|c0_g1	3.5
TR143631|c0_g1_i1|c0_g1	3.5
TR200680|c0_g1_i1|c0_g1	3.5
TR78864|c4_g7_i2|c0_g1	3.5
C791520|c0_g1	3.47
TR29207|c0_g1_i1|c0_g1	3.47
TR139637|c0_g1_i1|c0_g1	3.46
TR170763|c0_g1_i1|c0_g1	3.46
TR36380|c0_g1_i1|c0_g1	3.46
C678695|c0_g1	3.45
Mo_1_ACAGTG_L003_R1_001_(paired)_trimmed_(paired)_contig_103532|c0_g1	3.45
TR136932|c0_g1_i1|c0_g1	3.44
C774622|c0_g1	3.4
C680096|c0_g1	3.39
C680942|c0_g1	3.39
C855905|c0_g1	3.39
Mo_1_ACAGTG_L003_R1_001_(paired)_trimmed_(paired)_contig_116777|c0_g1	3.39
C721743|c0_g1	3.38
Mo_1_ACAGTG_L003_R1_001_(paired)_trimmed_(paired)_contig_104361|c0_g1	3.38
Mo_1_ACAGTG_L003_R1_001_(paired)_trimmed_(paired)_contig_118399|c0_g1	3.38
TR208030|c0_g1_i1|c0_g1	3.38
C751964|c0_g1	3.37
Mo_1_ACAGTG_L003_R1_001_(paired)_trimmed_(paired)_contig_115740|c0_g1	3.34
TR78054|c6_g1_i1|c0_g1	3.34
TR180245|c0_g1_i1|c0_g1	3.33
C826581|c0_g1	3.31
Mo_1_ACAGTG_L003_R1_001_(paired)_trimmed_(paired)_contig_152919|c0_g1	3.31
TR137556|c0_g1_i1|c0_g1	3.3
C683896|c0_g1	3.29
C684024|c0_g1	3.29
C887750|c0_g1	3.29
TR197183|c0_g1_i1|c0_g1	3.28
Mo_1_ACAGTG_L003_R1_001_(paired)_trimmed_(paired)_contig_119156|c0_g1	3.26
Mo_1_ACAGTG_L003_R1_001_(paired)_trimmed_(paired)_contig_84146|c0_g1	3.26
TR174948|c0_g1_i1|c0_g1	3.26
TR29207|c0_g2_i1|c0_g1	3.25
C726747|c0_g1	3.23
Mo_1_ACAGTG_L003_R1_001_(paired)_trimmed_(paired)_contig_113448|c0_g1	3.23
TR152838|c0_g1_i1|c0_g1	3.23
TR161542|c0_g1_i1|c0_g1	3.23
C781042|c0_g1	3.18
TR18559|c0_g2_i1|c0_g1	3.17
TR3876|c0_g1_i1|c0_g1	3.17
Mo_1_ACAGTG_L003_R1_001_(paired)_trimmed_(paired)_contig_115578|c0_g1	3.16
Mo_1_ACAGTG_L003_R1_001_(paired)_trimmed_(paired)_contig_97962|c0_g1	3.16
C688621|c0_g1	3.14
TR68706|c0_g2_i1|c0_g1	3.14
Mo_1_ACAGTG_L003_R1_001_(paired)_trimmed_(paired)_contig_153674|c0_g1	3.12
TR136362|c0_g1_i1|c0_g1	3.12
TR170392|c0_g1_i1|c0_g1	3.12
C784542|c0_g1	3.1
C689559|c0_g1	3.09
C690177|c0_g1	3.09
C690361|c0_g1	3.09
Mo_1_ACAGTG_L003_R1_001_(paired)_trimmed_(paired)_contig_116799|c0_g1	3.09
TR162419|c0_g1_i1|c0_g1	3.09
C690689|c0_g1	3.05
C690795|c0_g1	3.05
Mo_1_ACAGTG_L003_R1_001_(paired)_trimmed_(paired)_contig_115609|c0_g1	3.05
Mo_1_ACAGTG_L003_R1_001_(paired)_trimmed_(paired)_contig_153237|c0_g1	3.05
TR1835|c0_g1_i1|c0_g1	3.05
C763238|c0_g1	3.04
TR136523|c0_g1_i1|c0_g1	3.04
TR53471|c0_g1_i1|c0_g1	3.04
TR130252|c0_g1_i1|c0_g1	3.03
TR200230|c0_g1_i1|c0_g1	3.01
Mo_1_ACAGTG_L003_R1_001_(paired)_trimmed_(paired)_contig_115653|c0_g1	3
Mo_1_ACAGTG_L003_R1_001_(paired)_trimmed_(paired)_contig_145843|c0_g1	3
Mo_1_ACAGTG_L003_R1_001_(paired)_trimmed_(paired)_contig_118406|c0_g1	2.99
Mo_1_ACAGTG_L003_R1_001_(paired)_trimmed_(paired)_contig_55245|c0_g1	2.99
TR105873|c0_g1_i1|c0_g1	2.99
TR131361|c0_g1_i1|c0_g1	2.99
TR184962|c0_g1_i1|c0_g1	2.99
TR6810|c1_g1_i1|c0_g1	2.99
C694021|c0_g1	2.96
Mo_1_ACAGTG_L003_R1_001_(paired)_trimmed_(paired)_contig_153565|c0_g1	2.96
Mo_1_ACAGTG_L003_R1_001_(paired)_trimmed_(paired)_contig_153718|c0_g1	2.96
TR141633|c0_g1_i1|c0_g1	2.96
TR169126|c0_g1_i1|c0_g1	2.96
Mo_1_ACAGTG_L003_R1_001_(paired)_trimmed_(paired)_contig_56150|c0_g1	2.94
C736860|c0_g1	2.93
TR23363|c0_g1_i1|c0_g1	2.93
TR31883|c0_g1_i1|c0_g1	2.93
TR39831|c0_g1_i2|c0_g1	2.93
TR76361|c9_g1_i1|c0_g1	2.93
TR125750|c0_g1_i1|c0_g1	2.92
TR203232|c0_g1_i1|c0_g1	2.92
TR205817|c0_g1_i1|c0_g1	2.92
TR208277|c0_g1_i1|c0_g1	2.92
TR50392|c0_g1_i1|c0_g1	2.92
TR55483|c0_g1_i1|c0_g1	2.92
TR77978|c1_g1_i1|c0_g1	2.92
TR118028|c0_g1_i1|c0_g1	2.9
TR70525|c0_g1_i1|c0_g1	2.89
C738654|c0_g1	2.87
Mo_1_ACAGTG_L003_R1_001_(paired)_trimmed_(paired)_contig_152190|c0_g1	2.87
Mo_1_ACAGTG_L003_R1_001_(paired)_trimmed_(paired)_contig_153738|c0_g1	2.87
TR163620|c0_g1_i1|c0_g1	2.87
TR177659|c0_g1_i1|c0_g1	2.87
TR186305|c0_g1_i1|c0_g1	2.87
TR35176|c0_g1_i1|c0_g1	2.87
TR4351|c0_g1_i1|c0_g1	2.87
TR76397|c0_g1_i1|c0_g1	2.87
TR92050|c0_g1_i1|c0_g1	2.87
C740272|c0_g1	2.84
Mo_1_ACAGTG_L003_R1_001_(paired)_trimmed_(paired)_contig_115369|c0_g1	2.84
TR141464|c0_g1_i1|c0_g1	2.84
TR34996|c0_g1_i1|c0_g1	2.84
C698277|c0_g1	2.83
Mo_1_ACAGTG_L003_R1_001_(paired)_trimmed_(paired)_contig_49564|c0_g1	2.83
TR110748|c0_g1_i1|c0_g1	2.83
TR128372|c0_g1_i1|c0_g1	2.83
TR198471|c0_g1_i1|c0_g1	2.83
TR85691|c0_g1_i1|c0_g1	2.83
TR198727|c0_g1_i1|c0_g1	2.81
TR38844|c0_g1_i1|c0_g1	2.81
Mo_1_ACAGTG_L003_R1_001_(paired)_trimmed_(paired)_contig_119436|c0_g1	2.8
TR202250|c0_g1_i1|c0_g1	2.8
Mo_1_ACAGTG_L003_R1_001_(paired)_trimmed_(paired)_contig_115800|c0_g1	2.79
TR103399|c0_g1_i1|c0_g1	2.79
TR122609|c0_g1_i1|c0_g1	2.79
TR63559|c0_g1_i4|c0_g1	2.79
TR65422|c1_g3_i1|c0_g1	2.79
C741554|c0_g1	2.78
Mo_1_ACAGTG_L003_R1_001_(paired)_trimmed_(paired)_contig_115385|c0_g1	2.78
TR58217|c0_g1_i1|c0_g1	2.78
C701251|c0_g1	2.76
C742606|c0_g1	2.76
Mo_1_ACAGTG_L003_R1_001_(paired)_trimmed_(paired)_contig_114678|c0_g1	2.76
Mo_1_ACAGTG_L003_R1_001_(paired)_trimmed_(paired)_contig_153553|c0_g1	2.76
Mo_1_ACAGTG_L003_R1_001_(paired)_trimmed_(paired)_contig_80794|c0_g1	2.76
TR130050|c0_g1_i1|c0_g1	2.76
TR141337|c0_g1_i1|c0_g1	2.76
TR142339|c0_g1_i1|c0_g1	2.76
TR173406|c0_g1_i1|c0_g1	2.76
TR2649|c0_g2_i1|c0_g1	2.76
TR360|c0_g1_i1|c0_g1	2.76
TR8362|c0_g1_i1|c0_g1	2.76
Mo_1_ACAGTG_L003_R1_001_(paired)_trimmed_(paired)_contig_37879|c0_g1	2.75
C816111|c0_g1	2.74
Mo_1_ACAGTG_L003_R1_001_(paired)_trimmed_(paired)_contig_114787|c0_g1	2.74
TR74493|c0_g3_i1|c0_g1	2.74
TR76187|c4_g1_i1|c0_g1	2.74
Mo_1_ACAGTG_L003_R1_001_(paired)_trimmed_(paired)_contig_27890|c0_g1	2.73
TR143257|c0_g1_i1|c0_g1	2.73
TR14416|c0_g1_i1|c0_g1	2.73
TR34663|c0_g1_i1|c0_g1	2.73
Mo_1_ACAGTG_L003_R1_001_(paired)_trimmed_(paired)_contig_119399|c0_g1	2.72
Mo_1_ACAGTG_L003_R1_001_(paired)_trimmed_(paired)_contig_153546|c0_g1	2.72
TR113633|c0_g1_i1|c0_g1	2.72
TR125090|c0_g1_i1|c0_g1	2.72
TR189591|c0_g1_i1|c0_g1	2.72
TR204267|c0_g1_i1|c0_g1	2.72
TR208257|c0_g1_i1|c0_g1	2.72
TR209206|c0_g1_i1|c0_g1	2.72
TR26034|c0_g1_i1|c0_g1	2.72
TR46601|c1_g1_i1|c0_g1	2.72
Mo_1_ACAGTG_L003_R1_001_(paired)_trimmed_(paired)_contig_117227|c0_g1	2.71
C885510|c0_g1	2.7
Mo_1_ACAGTG_L003_R1_001_(paired)_trimmed_(paired)_contig_111237|c0_g1	2.7
Mo_1_ACAGTG_L003_R1_001_(paired)_trimmed_(paired)_contig_114271|c0_g1	2.7
TR161018|c0_g1_i1|c0_g1	2.7
Mo_1_ACAGTG_L003_R1_001_(paired)_trimmed_(paired)_contig_79158|c0_g1	2.69
C703297|c0_g1	2.68
C703625|c0_g1	2.68
C703799|c0_g1	2.68
C746204|c0_g1	2.68
Mo_1_ACAGTG_L003_R1_001_(paired)_trimmed_(paired)_contig_114763|c0_g1	2.68
Mo_1_ACAGTG_L003_R1_001_(paired)_trimmed_(paired)_contig_115228|c0_g1	2.68
Mo_1_ACAGTG_L003_R1_001_(paired)_trimmed_(paired)_contig_61360|c0_g1	2.68
TR110911|c0_g1_i1|c0_g1	2.68
TR132209|c0_g1_i1|c0_g1	2.68
TR135048|c0_g1_i1|c0_g1	2.68
TR139724|c0_g1_i1|c0_g1	2.68
TR141827|c0_g1_i1|c0_g1	2.68
TR52910|c0_g3_i1|c0_g1	2.68
TR61825|c0_g1_i2|c0_g1	2.68
TR78087|c1_g3_i2|c0_g1	2.68
TR86832|c0_g1_i1|c0_g1	2.68
TR68844|c0_g2_i1|c0_g1	2.67
C747122|c0_g1	2.65
Mo_1_ACAGTG_L003_R1_001_(paired)_trimmed_(paired)_contig_109080|c0_g1	2.65
Mo_1_ACAGTG_L003_R1_001_(paired)_trimmed_(paired)_contig_126384|c0_g1	2.65
Mo_1_ACAGTG_L003_R1_001_(paired)_trimmed_(paired)_contig_153539|c0_g1	2.65
Mo_1_ACAGTG_L003_R1_001_(paired)_trimmed_(paired)_contig_87518|c0_g1	2.65
TR35998|c0_g1_i3|c0_g1	2.65
TR94937|c0_g1_i1|c0_g1	2.65
Mo_1_ACAGTG_L003_R1_001_(paired)_trimmed_(paired)_contig_114610|c0_g1	2.64
TR25782|c0_g1_i1|c0_g1	2.64
TR72672|c0_g1_i1|c0_g1	2.63
C801848|c0_g1	2.62
C820761|c0_g1	2.62
Mo_1_ACAGTG_L003_R1_001_(paired)_trimmed_(paired)_contig_114290|c0_g1	2.62
Mo_1_ACAGTG_L003_R1_001_(paired)_trimmed_(paired)_contig_87943|c0_g1	2.62
TR140277|c0_g1_i1|c0_g1	2.62
Mo_1_ACAGTG_L003_R1_001_(paired)_trimmed_(paired)_contig_103154|c0_g1	2.61
Mo_1_ACAGTG_L003_R1_001_(paired)_trimmed_(paired)_contig_117293|c0_g1	2.61
TR198917|c0_g1_i1|c0_g1	2.61
TR2574|c0_g1_i1|c0_g1	2.61
Mo_1_ACAGTG_L003_R1_001_(paired)_trimmed_(paired)_contig_117701|c0_g1	2.6
Mo_1_ACAGTG_L003_R1_001_(paired)_trimmed_(paired)_contig_153764|c0_g1	2.6
Mo_1_ACAGTG_L003_R1_001_(paired)_trimmed_(paired)_contig_42564|c0_g1	2.6
C707879|c0_g1	2.58
Mo_1_ACAGTG_L003_R1_001_(paired)_trimmed_(paired)_contig_59572|c0_g1	2.58
TR129025|c0_g1_i1|c0_g1	2.58
TR159912|c0_g1_i1|c0_g1	2.58
TR175722|c0_g1_i1|c0_g1	2.58
TR181870|c0_g1_i1|c0_g1	2.58
TR207812|c0_g1_i1|c0_g1	2.58
TR44256|c0_g1_i2|c0_g1	2.58
TR50277|c0_g1_i1|c0_g1	2.58
TR66597|c2_g1_i1|c0_g1	2.58
TR75251|c1_g3_i1|c0_g1	2.58
TR75760|c9_g1_i1|c0_g1	2.58
TR78538|c4_g3_i1|c0_g1	2.58
Mo_1_ACAGTG_L003_R1_001_(paired)_trimmed_(paired)_contig_119810|c0_g1	2.55
Mo_1_ACAGTG_L003_R1_001_(paired)_trimmed_(paired)_contig_119870|c0_g1	2.55
TR171705|c0_g1_i1|c0_g1	2.55
TR31440|c0_g1_i1|c0_g1	2.55
TR58365|c0_g2_i1|c0_g1	2.55
C708557|c0_g1	2.54
C708785|c0_g1	2.54
C708811|c0_g1	2.54
Mo_1_ACAGTG_L003_R1_001_(paired)_trimmed_(paired)_contig_153566|c0_g1	2.54
TR104940|c0_g1_i1|c0_g1	2.54
TR117242|c0_g1_i1|c0_g1	2.54
TR14587|c0_g1_i1|c0_g1	2.54
TR6894|c0_g1_i1|c0_g1	2.54
Mo_1_ACAGTG_L003_R1_001_(paired)_trimmed_(paired)_contig_112383|c0_g1	2.53
TR198150|c0_g1_i1|c0_g1	2.53
TR7214|c0_g2_i1|c0_g1	2.53
C710957|c0_g1	2.51
C782554|c0_g1	2.51
Mo_1_ACAGTG_L003_R1_001_(paired)_trimmed_(paired)_contig_115175|c0_g1	2.51
Mo_1_ACAGTG_L003_R1_001_(paired)_trimmed_(paired)_contig_116719|c0_g1	2.51
Mo_1_ACAGTG_L003_R1_001_(paired)_trimmed_(paired)_contig_116909|c0_g1	2.51
Mo_1_ACAGTG_L003_R1_001_(paired)_trimmed_(paired)_contig_153544|c0_g1	2.51
TR124402|c0_g1_i1|c0_g1	2.51
TR173946|c0_g1_i1|c0_g1	2.51
TR174877|c0_g1_i1|c0_g1	2.51
TR78481|c0_g1_i1|c0_g1	2.51
Mo_1_ACAGTG_L003_R1_001_(paired)_trimmed_(paired)_contig_153755|c0_g1	2.49
TR108629|c0_g1_i1|c0_g1	2.48
TR204023|c0_g1_i1|c0_g1	2.48
TR44944|c0_g2_i1|c0_g1	2.48
TR73542|c3_g2_i14|c0_g1	2.48
TR77374|c2_g7_i3|c0_g1	2.48
Mo_1_ACAGTG_L003_R1_001_(paired)_trimmed_(paired)_contig_115782|c0_g1	2.47
C754416|c0_g1	2.46
C754790|c0_g1	2.46
Mo_1_ACAGTG_L003_R1_001_(paired)_trimmed_(paired)_contig_117504|c0_g1	2.46
TR120829|c0_g1_i1|c0_g1	2.46
TR151306|c0_g1_i1|c0_g1	2.46
TR151787|c0_g1_i1|c0_g1	2.46
C712507|c0_g1	2.45
C713513|c0_g1	2.45
Mo_1_ACAGTG_L003_R1_001_(paired)_trimmed_(paired)_contig_115471|c0_g1	2.45
Mo_1_ACAGTG_L003_R1_001_(paired)_trimmed_(paired)_contig_153124|c0_g1	2.45
TR104994|c0_g1_i1|c0_g1	2.45
TR114767|c0_g1_i1|c0_g1	2.45
TR115149|c0_g1_i1|c0_g1	2.45
TR119290|c0_g1_i1|c0_g1	2.45
TR165770|c0_g1_i1|c0_g1	2.45
TR172865|c0_g1_i1|c0_g1	2.45
TR181932|c0_g1_i1|c0_g1	2.45
TR195962|c0_g1_i1|c0_g1	2.45
C785968|c0_g1	2.44
Mo_1_ACAGTG_L003_R1_001_(paired)_trimmed_(paired)_contig_119184|c0_g1	2.43
TR170198|c0_g1_i1|c0_g1	2.43
C713735|c0_g1	2.42
C756652|c0_g1	2.42
Mo_1_ACAGTG_L003_R1_001_(paired)_trimmed_(paired)_contig_111178|c0_g1	2.42
Mo_1_ACAGTG_L003_R1_001_(paired)_trimmed_(paired)_contig_116516|c0_g1	2.42
Mo_1_ACAGTG_L003_R1_001_(paired)_trimmed_(paired)_contig_153534|c0_g1	2.42
TR118008|c0_g1_i1|c0_g1	2.42
TR199293|c0_g1_i1|c0_g1	2.42
TR204974|c0_g1_i1|c0_g1	2.42
TR93929|c0_g1_i1|c0_g1	2.42
Mo_1_ACAGTG_L003_R1_001_(paired)_trimmed_(paired)_contig_153569|c0_g1	2.41
C938224|c0_g1	2.4
Mo_1_ACAGTG_L003_R1_001_(paired)_trimmed_(paired)_contig_115145|c0_g1	2.4
C715137|c0_g1	2.39
Mo_1_ACAGTG_L003_R1_001_(paired)_trimmed_(paired)_contig_116717|c0_g1	2.39
Mo_1_ACAGTG_L003_R1_001_(paired)_trimmed_(paired)_contig_117981|c0_g1	2.39
Mo_1_ACAGTG_L003_R1_001_(paired)_trimmed_(paired)_contig_152271|c0_g1	2.39
TR117182|c0_g1_i1|c0_g1	2.39
TR204764|c0_g1_i1|c0_g1	2.39
TR205120|c0_g1_i1|c0_g1	2.39
TR456|c0_g1_i1|c0_g1	2.39
C758392|c0_g1	2.38
Mo_1_ACAGTG_L003_R1_001_(paired)_trimmed_(paired)_contig_116197|c0_g1	2.38
C716783|c0_g1	2.36
C758864|c0_g1	2.36
Mo_1_ACAGTG_L003_R1_001_(paired)_trimmed_(paired)_contig_101758|c0_g1	2.36
Mo_1_ACAGTG_L003_R1_001_(paired)_trimmed_(paired)_contig_107179|c0_g1	2.36
Mo_1_ACAGTG_L003_R1_001_(paired)_trimmed_(paired)_contig_114872|c0_g1	2.36
TR131936|c0_g1_i1|c0_g1	2.36
TR134667|c0_g1_i1|c0_g1	2.36
TR204192|c0_g1_i1|c0_g1	2.36
TR207474|c0_g1_i1|c0_g1	2.36
TR70982|c1_g1_i1|c0_g1	2.36
TR74824|c0_g1_i1|c0_g1	2.36
TR8290|c0_g2_i1|c0_g1	2.36
Mo_1_ACAGTG_L003_R1_001_(paired)_trimmed_(paired)_contig_56899|c0_g1	2.35
Mo_1_ACAGTG_L003_R1_001_(paired)_trimmed_(paired)_contig_96227|c0_g1	2.35
TR40918|c0_g2_i1|c0_g1	2.35
TR65251|c1_g5_i5|c0_g1	2.35
Mo_1_ACAGTG_L003_R1_001_(paired)_trimmed_(paired)_contig_114399|c0_g1	2.34
TR121321|c0_g1_i1|c0_g1	2.33
TR148185|c0_g1_i1|c0_g1	2.33
TR157427|c0_g1_i1|c0_g1	2.33
C833407|c0_g1	2.32
Mo_1_ACAGTG_L003_R1_001_(paired)_trimmed_(paired)_contig_115370|c0_g1	2.32
Mo_1_ACAGTG_L003_R1_001_(paired)_trimmed_(paired)_contig_70643|c0_g1	2.32
TR137840|c0_g1_i1|c0_g1	2.32
C718865|c0_g1	2.31
Mo_1_ACAGTG_L003_R1_001_(paired)_trimmed_(paired)_contig_116487|c0_g1	2.31
TR137251|c0_g1_i1|c0_g1	2.31
TR45932|c0_g1_i1|c0_g1	2.31
TR78924|c13_g3_i1|c0_g1	2.31
TR92564|c1_g1_i1|c0_g1	2.31
C650989|c0_g1	2.3
C651713|c0_g1	2.3
C651926|c0_g1	2.3
C651998|c0_g1	2.3
C652032|c0_g1	2.3
C652044|c0_g1	2.3
C652200|c0_g1	2.3
C652220|c0_g1	2.3
C652698|c0_g1	2.3
C652748|c0_g1	2.3
C905529|c0_g1	2.3
Mo_1_ACAGTG_L003_R1_001_(paired)_trimmed_(paired)_contig_29357|c0_g1	2.3
TR125068|c0_g1_i1|c0_g1	2.3
TR133952|c0_g1_i1|c0_g1	2.3
C815742|c0_g1	2.29
C892221|c0_g1	2.29
Mo_1_ACAGTG_L003_R1_001_(paired)_trimmed_(paired)_contig_115624|c0_g1	2.29
Mo_1_ACAGTG_L003_R1_001_(paired)_trimmed_(paired)_contig_153740|c0_g1	2.29
TR76676|c7_g1_i1|c0_g1	2.29
C721163|c0_g1	2.28
Mo_1_ACAGTG_L003_R1_001_(paired)_trimmed_(paired)_contig_119547|c0_g1	2.28
Mo_1_ACAGTG_L003_R1_001_(paired)_trimmed_(paired)_contig_151200|c0_g1	2.28
Mo_1_ACAGTG_L003_R1_001_(paired)_trimmed_(paired)_contig_87045|c0_g1	2.28
TR177068|c0_g1_i1|c0_g1	2.28
TR25584|c0_g2_i1|c0_g1	2.28
TR64278|c0_g3_i1|c0_g1	2.28
TR77005|c6_g1_i1|c0_g1	2.28
Mo_1_ACAGTG_L003_R1_001_(paired)_trimmed_(paired)_contig_70121|c0_g1	2.27
C653036|c0_g1	2.26
C653120|c0_g1	2.26
C653176|c0_g1	2.26
C653314|c0_g1	2.26
C653794|c0_g1	2.26
C653918|c0_g1	2.26
C653978|c0_g1	2.26
C654244|c0_g1	2.26
C654256|c0_g1	2.26
C654540|c0_g1	2.26
C654582|c0_g1	2.26
C654610|c0_g1	2.26
C654672|c0_g1	2.26
C722235|c0_g1	2.25
TR10438|c1_g1_i1|c0_g1	2.25
TR142243|c0_g1_i1|c0_g1	2.25
TR184181|c0_g1_i1|c0_g1	2.25
TR189476|c0_g1_i1|c0_g1	2.25
TR37789|c0_g2_i1|c0_g1	2.25
TR72810|c0_g2_i1|c0_g1	2.25
TR77155|c1_g1_i1|c0_g1	2.25
TR78315|c3_g1_i1|c0_g1	2.25
Mo_1_ACAGTG_L003_R1_001_(paired)_trimmed_(paired)_contig_155092|c0_g1	2.24
Mo_1_ACAGTG_L003_R1_001_(paired)_trimmed_(paired)_contig_78077|c0_g1	2.24
C722627|c0_g1	2.23
C723319|c0_g1	2.23
Mo_1_ACAGTG_L003_R1_001_(paired)_trimmed_(paired)_contig_96346|c0_g1	2.23
TR106114|c0_g1_i1|c0_g1	2.23
TR195832|c0_g1_i1|c0_g1	2.23
TR33373|c0_g1_i1|c0_g1	2.23
TR71557|c0_g1_i1|c0_g1	2.23
Mo_1_ACAGTG_L003_R1_001_(paired)_trimmed_(paired)_contig_119197|c0_g1	2.22
Mo_1_ACAGTG_L003_R1_001_(paired)_trimmed_(paired)_contig_152927|c0_g1	2.22
TR165191|c0_g1_i1|c0_g1	2.22
C655252|c0_g1	2.21
C655472|c0_g1	2.21
C655540|c0_g1	2.21
C655604|c0_g1	2.21
C655854|c0_g1	2.21
C656020|c0_g1	2.21
C656096|c0_g1	2.21
C656236|c0_g1	2.21
C656284|c0_g1	2.21
C765886|c0_g1	2.21
C724511|c0_g1	2.2
Mo_1_ACAGTG_L003_R1_001_(paired)_trimmed_(paired)_contig_114686|c0_g1	2.2
TR133736|c0_g1_i1|c0_g1	2.2
TR208265|c0_g1_i1|c0_g1	2.2
TR37746|c0_g1_i1|c0_g1	2.2
TR4785|c0_g1_i1|c0_g1	2.2
C767130|c0_g1	2.19
C797220|c0_g1	2.19
C724821|c0_g1	2.18
C725461|c0_g1	2.18
Mo_1_ACAGTG_L003_R1_001_(paired)_trimmed_(paired)_contig_153550|c0_g1	2.18
TR107508|c0_g1_i1|c0_g1	2.18
TR133403|c0_g1_i1|c0_g1	2.18
TR140989|c0_g1_i1|c0_g1	2.18
TR142321|c0_g1_i1|c0_g1	2.18
TR167203|c0_g1_i1|c0_g1	2.18
TR200898|c0_g1_i1|c0_g1	2.18
TR62327|c0_g1_i1|c0_g1	2.18
C656522|c0_g1	2.17
C656680|c0_g1	2.17
C656732|c0_g1	2.17
C657070|c0_g1	2.17
C657302|c0_g1	2.17
C657422|c0_g1	2.17
C657432|c0_g1	2.17
C657440|c0_g1	2.17
C657614|c0_g1	2.17
C657742|c0_g1	2.17
C658058|c0_g1	2.17
Mo_1_ACAGTG_L003_R1_001_(paired)_trimmed_(paired)_contig_114969|c0_g1	2.17
Mo_1_ACAGTG_L003_R1_001_(paired)_trimmed_(paired)_contig_45872|c0_g1	2.17
Mo_1_ACAGTG_L003_R1_001_(paired)_trimmed_(paired)_contig_54175|c0_g1	2.17
TR30191|c0_g1_i1|c0_g1	2.17
TR32437|c0_g3_i1|c0_g1	2.17
C726667|c0_g1	2.15
C726741|c0_g1	2.15
C727127|c0_g1	2.15
C768896|c0_g1	2.15
Mo_1_ACAGTG_L003_R1_001_(paired)_trimmed_(paired)_contig_115426|c0_g1	2.15
Mo_1_ACAGTG_L003_R1_001_(paired)_trimmed_(paired)_contig_119535|c0_g1	2.15
Mo_1_ACAGTG_L003_R1_001_(paired)_trimmed_(paired)_contig_137443|c0_g1	2.15
TR197852|c0_g1_i1|c0_g1	2.15
TR67853|c0_g1_i1|c0_g1	2.15
TR98627|c0_g1_i1|c0_g1	2.15
C658332|c0_g1	2.13
C658404|c0_g1	2.13
C658640|c0_g1	2.13
C658742|c0_g1	2.13
C658846|c0_g1	2.13
C659082|c0_g1	2.13
C659142|c0_g1	2.13
C659300|c0_g1	2.13
C659576|c0_g1	2.13
C659682|c0_g1	2.13
C727255|c0_g1	2.13
C727911|c0_g1	2.13
Mo_1_ACAGTG_L003_R1_001_(paired)_trimmed_(paired)_contig_119984|c0_g1	2.13
Mo_1_ACAGTG_L003_R1_001_(paired)_trimmed_(paired)_contig_151095|c0_g1	2.13
Mo_1_ACAGTG_L003_R1_001_(paired)_trimmed_(paired)_contig_57756|c0_g1	2.13
Mo_1_ACAGTG_L003_R1_001_(paired)_trimmed_(paired)_contig_76987|c0_g1	2.13
TR156211|c0_g1_i1|c0_g1	2.13
TR184825|c0_g1_i1|c0_g1	2.13
TR19782|c0_g1_i1|c0_g1	2.13
TR93376|c0_g1_i1|c0_g1	2.13
Mo_1_ACAGTG_L003_R1_001_(paired)_trimmed_(paired)_contig_116532|c0_g1	2.12
Mo_1_ACAGTG_L003_R1_001_(paired)_trimmed_(paired)_contig_48198|c0_g1	2.12
TR12159|c0_g1_i1|c0_g1	2.12
TR34614|c0_g1_i2|c0_g1	2.12
C824257|c0_g1	2.11
C905925|c0_g1	2.11
Mo_1_ACAGTG_L003_R1_001_(paired)_trimmed_(paired)_contig_108062|c0_g1	2.1
Mo_1_ACAGTG_L003_R1_001_(paired)_trimmed_(paired)_contig_115888|c0_g1	2.1
Mo_1_ACAGTG_L003_R1_001_(paired)_trimmed_(paired)_contig_117016|c0_g1	2.1
Mo_1_ACAGTG_L003_R1_001_(paired)_trimmed_(paired)_contig_117630|c0_g1	2.1
Mo_1_ACAGTG_L003_R1_001_(paired)_trimmed_(paired)_contig_76749|c0_g1	2.1
TR118978|c0_g1_i1|c0_g1	2.1
TR141515|c0_g1_i1|c0_g1	2.1
TR91131|c0_g1_i1|c0_g1	2.1
C660281|c0_g1	2.09
C660425|c0_g1	2.09
C660687|c0_g1	2.09
C660857|c0_g1	2.09
C661379|c0_g1	2.09
C661723|c0_g1	2.09
C661749|c0_g1	2.09
Mo_1_ACAGTG_L003_R1_001_(paired)_trimmed_(paired)_contig_27234|c0_g1	2.09
TR85199|c0_g1_i1|c0_g1	2.09
C729721|c0_g1	2.08
TR137509|c0_g1_i1|c0_g1	2.08
TR75403|c3_g1_i1|c0_g1	2.08
TR79977|c0_g1_i1|c0_g1	2.08
Mo_1_ACAGTG_L003_R1_001_(paired)_trimmed_(paired)_contig_115655|c0_g1	2.07
TR26407|c0_g1_i1|c0_g1	2.07
C730885|c0_g1	2.06
C731105|c0_g1	2.06
Mo_1_ACAGTG_L003_R1_001_(paired)_trimmed_(paired)_contig_115565|c0_g1	2.06
Mo_1_ACAGTG_L003_R1_001_(paired)_trimmed_(paired)_contig_118587|c0_g1	2.06
Mo_1_ACAGTG_L003_R1_001_(paired)_trimmed_(paired)_contig_65337|c0_g1	2.06
TR156398|c0_g1_i1|c0_g1	2.06
TR168298|c0_g1_i1|c0_g1	2.06
TR72672|c0_g1_i2|c0_g1	2.06
C661925|c0_g1	2.05
C662249|c0_g1	2.05
C662411|c0_g1	2.05
C662501|c0_g1	2.05
C662811|c0_g1	2.05
C662881|c0_g1	2.05
C662905|c0_g1	2.05
C663063|c0_g1	2.05
Mo_1_ACAGTG_L003_R1_001_(paired)_trimmed_(paired)_contig_118125|c0_g1	2.05
Mo_1_ACAGTG_L003_R1_001_(paired)_trimmed_(paired)_contig_91241|c0_g1	2.05
C732594|c0_g1	2.04
C804904|c0_g1	2.04
C827935|c0_g1	2.04
TR200093|c0_g1_i1|c0_g1	2.04
TR29310|c0_g1_i1|c0_g1	2.04
TR31714|c0_g1_i1|c0_g1	2.04
TR95802|c0_g1_i1|c0_g1	2.04
C775216|c0_g1	2.03
Mo_1_ACAGTG_L003_R1_001_(paired)_trimmed_(paired)_contig_118012|c0_g1	2.03
Mo_1_ACAGTG_L003_R1_001_(paired)_trimmed_(paired)_contig_74300|c0_g1	2.03
TR101963|c0_g1_i1|c0_g1	2.03
C663841|c0_g1	2.01
C663893|c0_g1	2.01
C663941|c0_g1	2.01
C663969|c0_g1	2.01
C664389|c0_g1	2.01
C664453|c0_g1	2.01
C664911|c0_g1	2.01
C733412|c0_g1	2.01
C847643|c0_g1	2.01
Mo_1_ACAGTG_L003_R1_001_(paired)_trimmed_(paired)_contig_114237|c0_g1	2.01
Mo_1_ACAGTG_L003_R1_001_(paired)_trimmed_(paired)_contig_115143|c0_g1	2.01
Mo_1_ACAGTG_L003_R1_001_(paired)_trimmed_(paired)_contig_153353|c0_g1	2.01
Mo_1_ACAGTG_L003_R1_001_(paired)_trimmed_(paired)_contig_47392|c0_g1	2.01
TR120233|c0_g1_i1|c0_g1	2.01
TR182788|c0_g1_i1|c0_g1	2.01
TR50208|c0_g1_i1|c0_g1	2.01
TR9306|c0_g1_i1|c0_g1	2.01
C909977|c0_g1	2
Mo_1_ACAGTG_L003_R1_001_(paired)_trimmed_(paired)_contig_115225|c0_g1	2
Mo_1_ACAGTG_L003_R1_001_(paired)_trimmed_(paired)_contig_62941|c0_g1	2
TR117867|c0_g1_i1|c0_g1	2
TR33642|c0_g1_i3|c0_g1	2
TR177640|c0_g1_i1|c0_g1	1.99
TR56811|c0_g1_i1|c0_g1	1.99
C665283|c0_g1	1.98
C665447|c0_g1	1.98
C665577|c0_g1	1.98
C666375|c0_g1	1.98
C666425|c0_g1	1.98
C666715|c0_g1	1.98
C666841|c0_g1	1.98
C777106|c0_g1	1.98
C849469|c0_g1	1.98
Mo_1_ACAGTG_L003_R1_001_(paired)_trimmed_(paired)_contig_153576|c0_g1	1.98
Mo_1_ACAGTG_L003_R1_001_(paired)_trimmed_(paired)_contig_27961|c0_g1	1.98
Mo_1_ACAGTG_L003_R1_001_(paired)_trimmed_(paired)_contig_35416|c0_g1	1.98
Mo_1_ACAGTG_L003_R1_001_(paired)_trimmed_(paired)_contig_61854|c0_g1	1.98
Mo_1_ACAGTG_L003_R1_001_(paired)_trimmed_(paired)_contig_66830|c0_g1	1.98
Mo_1_ACAGTG_L003_R1_001_(paired)_trimmed_(paired)_contig_68328|c0_g1	1.98
TR146453|c0_g1_i1|c0_g1	1.98
C734890|c0_g1	1.97
Mo_1_ACAGTG_L003_R1_001_(paired)_trimmed_(paired)_contig_116462|c0_g1	1.97
Mo_1_ACAGTG_L003_R1_001_(paired)_trimmed_(paired)_contig_117936|c0_g1	1.97
Mo_1_ACAGTG_L003_R1_001_(paired)_trimmed_(paired)_contig_153357|c0_g1	1.97
Mo_1_ACAGTG_L003_R1_001_(paired)_trimmed_(paired)_contig_153562|c0_g1	1.97
Mo_1_ACAGTG_L003_R1_001_(paired)_trimmed_(paired)_contig_66896|c0_g1	1.97
TR10210|c0_g1_i1|c0_g1	1.97
TR179177|c0_g1_i1|c0_g1	1.97
TR179874|c0_g1_i1|c0_g1	1.97
TR30699|c0_g1_i1|c0_g1	1.97
TR75098|c1_g2_i1|c0_g1	1.97
C736974|c0_g1	1.95
Mo_1_ACAGTG_L003_R1_001_(paired)_trimmed_(paired)_contig_110730|c0_g1	1.95
Mo_1_ACAGTG_L003_R1_001_(paired)_trimmed_(paired)_contig_112818|c0_g1	1.95
Mo_1_ACAGTG_L003_R1_001_(paired)_trimmed_(paired)_contig_116136|c0_g1	1.95
Mo_1_ACAGTG_L003_R1_001_(paired)_trimmed_(paired)_contig_118337|c0_g1	1.95
TR44634|c0_g4_i1|c0_g1	1.95
TR50372|c0_g1_i1|c0_g1	1.95
TR77891|c8_g1_i1|c0_g1	1.95
C666997|c0_g1	1.94
C667251|c0_g1	1.94
C667361|c0_g1	1.94
C667785|c0_g1	1.94
C667791|c0_g1	1.94
C667841|c0_g1	1.94
C667927|c0_g1	1.94
C668033|c0_g1	1.94
C668077|c0_g1	1.94
C668089|c0_g1	1.94
C668227|c0_g1	1.94
C668497|c0_g1	1.94
C779514|c0_g1	1.94
Mo_1_ACAGTG_L003_R1_001_(paired)_trimmed_(paired)_contig_61544|c0_g1	1.94
Mo_1_ACAGTG_L003_R1_001_(paired)_trimmed_(paired)_contig_78329|c0_g1	1.94
C737576|c0_g1	1.93
C810914|c0_g1	1.93
Mo_1_ACAGTG_L003_R1_001_(paired)_trimmed_(paired)_contig_153706|c0_g1	1.93
Mo_1_ACAGTG_L003_R1_001_(paired)_trimmed_(paired)_contig_96463|c0_g1	1.93
TR134024|c0_g1_i1|c0_g1	1.93
TR20019|c0_g1_i1|c0_g1	1.93
TR208954|c0_g1_i1|c0_g1	1.93
TR31703|c0_g1_i1|c0_g1	1.93
TR49188|c1_g1_i1|c0_g1	1.93
C811374|c0_g1	1.92
Mo_1_ACAGTG_L003_R1_001_(paired)_trimmed_(paired)_contig_115694|c0_g1	1.92
Mo_1_ACAGTG_L003_R1_001_(paired)_trimmed_(paired)_contig_116832|c0_g1	1.92
Mo_1_ACAGTG_L003_R1_001_(paired)_trimmed_(paired)_contig_153698|c0_g1	1.92
C668643|c0_g1	1.91
C668759|c0_g1	1.91
C668833|c0_g1	1.91
C668949|c0_g1	1.91
C669183|c0_g1	1.91
C669676|c0_g1	1.91
C669786|c0_g1	1.91
C670102|c0_g1	1.91
C670274|c0_g1	1.91
C738508|c0_g1	1.91
C781026|c0_g1	1.91
Mo_1_ACAGTG_L003_R1_001_(paired)_trimmed_(paired)_contig_118954|c0_g1	1.91
Mo_1_ACAGTG_L003_R1_001_(paired)_trimmed_(paired)_contig_153069|c0_g1	1.91
Mo_1_ACAGTG_L003_R1_001_(paired)_trimmed_(paired)_contig_51648|c0_g1	1.91
TR104105|c0_g1_i1|c0_g1	1.91
TR40177|c0_g2_i1|c0_g1	1.91
TR77768|c10_g2_i1|c0_g1	1.91
Mo_1_ACAGTG_L003_R1_001_(paired)_trimmed_(paired)_contig_115197|c0_g1	1.9
Mo_1_ACAGTG_L003_R1_001_(paired)_trimmed_(paired)_contig_115478|c0_g1	1.89
Mo_1_ACAGTG_L003_R1_001_(paired)_trimmed_(paired)_contig_119419|c0_g1	1.89
Mo_1_ACAGTG_L003_R1_001_(paired)_trimmed_(paired)_contig_119959|c0_g1	1.89
TR113073|c0_g1_i1|c0_g1	1.89
TR165334|c0_g1_i1|c0_g1	1.89
C670457|c0_g1	1.88
C670507|c0_g1	1.88
C670607|c0_g1	1.88
C670931|c0_g1	1.88
C671113|c0_g1	1.88
C671323|c0_g1	1.88
C671377|c0_g1	1.88
C671487|c0_g1	1.88
C671513|c0_g1	1.88
C671733|c0_g1	1.88
Mo_1_ACAGTG_L003_R1_001_(paired)_trimmed_(paired)_contig_115399|c0_g1	1.88
Mo_1_ACAGTG_L003_R1_001_(paired)_trimmed_(paired)_contig_118239|c0_g1	1.88
Mo_1_ACAGTG_L003_R1_001_(paired)_trimmed_(paired)_contig_118421|c0_g1	1.88
Mo_1_ACAGTG_L003_R1_001_(paired)_trimmed_(paired)_contig_65981|c0_g1	1.88
Mo_1_ACAGTG_L003_R1_001_(paired)_trimmed_(paired)_contig_82656|c0_g1	1.88
TR38694|c0_g1_i1|c0_g1	1.88
C740794|c0_g1	1.87
Mo_1_ACAGTG_L003_R1_001_(paired)_trimmed_(paired)_contig_114566|c0_g1	1.87
Mo_1_ACAGTG_L003_R1_001_(paired)_trimmed_(paired)_contig_116075|c0_g1	1.87
TR177777|c0_g1_i1|c0_g1	1.87
C742246|c0_g1	1.86
Mo_1_ACAGTG_L003_R1_001_(paired)_trimmed_(paired)_contig_118872|c0_g1	1.86
Mo_1_ACAGTG_L003_R1_001_(paired)_trimmed_(paired)_contig_19965|c0_g1	1.86
TR130696|c0_g1_i1|c0_g1	1.86
TR96631|c0_g1_i1|c0_g1	1.86
Mo_1_ACAGTG_L003_R1_001_(paired)_trimmed_(paired)_contig_28339|c0_g1	1.85
C672715|c0_g1	1.84
C672737|c0_g1	1.84
C672841|c0_g1	1.84
C673171|c0_g1	1.84
C673189|c0_g1	1.84
C673259|c0_g1	1.84
C673513|c0_g1	1.84
Mo_1_ACAGTG_L003_R1_001_(paired)_trimmed_(paired)_contig_116481|c0_g1	1.84
Mo_1_ACAGTG_L003_R1_001_(paired)_trimmed_(paired)_contig_134816|c0_g1	1.84
Mo_1_ACAGTG_L003_R1_001_(paired)_trimmed_(paired)_contig_27619|c0_g1	1.84
Mo_1_ACAGTG_L003_R1_001_(paired)_trimmed_(paired)_contig_80076|c0_g1	1.84
TR12941|c1_g1_i1|c0_g1	1.84
TR140573|c0_g1_i1|c0_g1	1.84
TR14554|c0_g1_i1|c0_g1	1.84
TR159836|c0_g1_i1|c0_g1	1.84
TR173086|c0_g1_i1|c0_g1	1.84
TR175139|c0_g1_i1|c0_g1	1.84
TR209388|c0_g1_i1|c0_g1	1.84
TR34042|c0_g2_i1|c0_g1	1.84
TR78659|c0_g1_i1|c0_g1	1.84
Mo_1_ACAGTG_L003_R1_001_(paired)_trimmed_(paired)_contig_118008|c0_g1	1.82
TR129097|c0_g1_i1|c0_g1	1.82
TR193111|c0_g1_i1|c0_g1	1.82
TR21826|c0_g2_i1|c0_g1	1.82
TR37668|c0_g1_i1|c0_g1	1.82
TR8239|c0_g1_i1|c0_g1	1.82
C673687|c0_g1	1.81
C673833|c0_g1	1.81
C673973|c0_g1	1.81
C674243|c0_g1	1.81
C674329|c0_g1	1.81
C674543|c0_g1	1.81
C674623|c0_g1	1.81
C674633|c0_g1	1.81
C674865|c0_g1	1.81
C674941|c0_g1	1.81
Mo_1_ACAGTG_L003_R1_001_(paired)_trimmed_(paired)_contig_114353|c0_g1	1.81
Mo_1_ACAGTG_L003_R1_001_(paired)_trimmed_(paired)_contig_132527|c0_g1	1.81
Mo_1_ACAGTG_L003_R1_001_(paired)_trimmed_(paired)_contig_140658|c0_g1	1.81
Mo_1_ACAGTG_L003_R1_001_(paired)_trimmed_(paired)_contig_46996|c0_g1	1.81
Mo_1_ACAGTG_L003_R1_001_(paired)_trimmed_(paired)_contig_57987|c0_g1	1.81
TR154612|c0_g1_i1|c0_g1	1.81
C744924|c0_g1	1.8
C858467|c0_g1	1.8
Mo_1_ACAGTG_L003_R1_001_(paired)_trimmed_(paired)_contig_119951|c0_g1	1.8
TR113239|c0_g1_i1|c0_g1	1.8
TR117447|c0_g1_i1|c0_g1	1.8
TR132552|c0_g1_i1|c0_g1	1.8
TR18916|c0_g1_i1|c0_g1	1.8
TR203581|c0_g1_i1|c0_g1	1.8
TR24284|c0_g1_i1|c0_g1	1.8
TR63337|c1_g2_i1|c0_g1	1.8
TR28792|c0_g1_i1|c0_g1	1.79
C675189|c0_g1	1.78
C675589|c0_g1	1.78
C675699|c0_g1	1.78
C675721|c0_g1	1.78
C675787|c0_g1	1.78
C676279|c0_g1	1.78
C676367|c0_g1	1.78
C676471|c0_g1	1.78
C676617|c0_g1	1.78
C676627|c0_g1	1.78
C818651|c0_g1	1.78
Mo_1_ACAGTG_L003_R1_001_(paired)_trimmed_(paired)_contig_111926|c0_g1	1.78
Mo_1_ACAGTG_L003_R1_001_(paired)_trimmed_(paired)_contig_119588|c0_g1	1.78
Mo_1_ACAGTG_L003_R1_001_(paired)_trimmed_(paired)_contig_142299|c0_g1	1.78
Mo_1_ACAGTG_L003_R1_001_(paired)_trimmed_(paired)_contig_54954|c0_g1	1.78
Mo_1_ACAGTG_L003_R1_001_(paired)_trimmed_(paired)_contig_90884|c0_g1	1.78
TR142857|c0_g1_i1|c0_g1	1.78
TR184137|c0_g1_i1|c0_g1	1.78
TR43176|c0_g1_i1|c0_g1	1.78
Mo_1_ACAGTG_L003_R1_001_(paired)_trimmed_(paired)_contig_115875|c0_g1	1.77
Mo_1_ACAGTG_L003_R1_001_(paired)_trimmed_(paired)_contig_150207|c0_g1	1.77
TR190126|c0_g1_i1|c0_g1	1.77
TR27701|c0_g1_i1|c0_g1	1.77
TR76629|c4_g2_i1|c0_g1	1.77
C789896|c0_g1	1.76
TR169755|c0_g1_i1|c0_g1	1.76
TR51727|c1_g2_i1|c0_g1	1.76
C676909|c0_g1	1.75
C676985|c0_g1	1.75
C677341|c0_g1	1.75
C677435|c0_g1	1.75
C677517|c0_g1	1.75
C677661|c0_g1	1.75
C677721|c0_g1	1.75
C677769|c0_g1	1.75
C678175|c0_g1	1.75
C678225|c0_g1	1.75
C678253|c0_g1	1.75
C747810|c0_g1	1.75
C790702|c0_g1	1.75
C820533|c0_g1	1.75
C843463|c0_g1	1.75
Mo_1_ACAGTG_L003_R1_001_(paired)_trimmed_(paired)_contig_102346|c0_g1	1.75
Mo_1_ACAGTG_L003_R1_001_(paired)_trimmed_(paired)_contig_117332|c0_g1	1.75
Mo_1_ACAGTG_L003_R1_001_(paired)_trimmed_(paired)_contig_72073|c0_g1	1.75
Mo_1_ACAGTG_L003_R1_001_(paired)_trimmed_(paired)_contig_86832|c0_g1	1.75
Mo_1_ACAGTG_L003_R1_001_(paired)_trimmed_(paired)_contig_87123|c0_g1	1.75
Mo_1_ACAGTG_L003_R1_001_(paired)_trimmed_(paired)_contig_87614|c0_g1	1.75
Mo_1_ACAGTG_L003_R1_001_(paired)_trimmed_(paired)_contig_91358|c0_g1	1.75
TR173661|c0_g1_i1|c0_g1	1.75
TR8360|c0_g1_i1|c0_g1	1.75
C861869|c0_g1	1.74
Mo_1_ACAGTG_L003_R1_001_(paired)_trimmed_(paired)_contig_116484|c0_g1	1.74
TR119870|c0_g1_i1|c0_g1	1.74
Mo_1_ACAGTG_L003_R1_001_(paired)_trimmed_(paired)_contig_115429|c0_g1	1.73
Mo_1_ACAGTG_L003_R1_001_(paired)_trimmed_(paired)_contig_124572|c0_g1	1.73
TR201752|c0_g1_i1|c0_g1	1.73
C678613|c0_g1	1.72
C678731|c0_g1	1.72
C678881|c0_g1	1.72
C679077|c0_g1	1.72
C679554|c0_g1	1.72
C679670|c0_g1	1.72
C679674|c0_g1	1.72
C679722|c0_g1	1.72
C749804|c0_g1	1.72
Mo_1_ACAGTG_L003_R1_001_(paired)_trimmed_(paired)_contig_107133|c0_g1	1.72
Mo_1_ACAGTG_L003_R1_001_(paired)_trimmed_(paired)_contig_114818|c0_g1	1.72
Mo_1_ACAGTG_L003_R1_001_(paired)_trimmed_(paired)_contig_116189|c0_g1	1.72
Mo_1_ACAGTG_L003_R1_001_(paired)_trimmed_(paired)_contig_153628|c0_g1	1.72
Mo_1_ACAGTG_L003_R1_001_(paired)_trimmed_(paired)_contig_64683|c0_g1	1.72
Mo_1_ACAGTG_L003_R1_001_(paired)_trimmed_(paired)_contig_90829|c0_g1	1.72
Mo_1_ACAGTG_L003_R1_001_(paired)_trimmed_(paired)_contig_91153|c0_g1	1.72
TR200047|c0_g1_i1|c0_g1	1.72
TR62925|c0_g1_i1|c0_g1	1.72
Mo_1_ACAGTG_L003_R1_001_(paired)_trimmed_(paired)_contig_119835|c0_g1	1.71
C680120|c0_g1	1.7
C680452|c0_g1	1.7
C680546|c0_g1	1.7
C680728|c0_g1	1.7
C680912|c0_g1	1.7
C680920|c0_g1	1.7
C680980|c0_g1	1.7
C681002|c0_g1	1.7
C681460|c0_g1	1.7
Mo_1_ACAGTG_L003_R1_001_(paired)_trimmed_(paired)_contig_119663|c0_g1	1.7
Mo_1_ACAGTG_L003_R1_001_(paired)_trimmed_(paired)_contig_96431|c0_g1	1.7
TR198375|c0_g1_i1|c0_g1	1.7
Mo_1_ACAGTG_L003_R1_001_(paired)_trimmed_(paired)_contig_114947|c0_g1	1.69
Mo_1_ACAGTG_L003_R1_001_(paired)_trimmed_(paired)_contig_27767|c0_g1	1.69
Mo_1_ACAGTG_L003_R1_001_(paired)_trimmed_(paired)_contig_38745|c0_g1	1.69
Mo_1_ACAGTG_L003_R1_001_(paired)_trimmed_(paired)_contig_87153|c0_g1	1.69
TR127765|c0_g1_i1|c0_g1	1.69
TR16133|c1_g1_i1|c0_g1	1.69
TR184922|c0_g1_i1|c0_g1	1.69
TR209798|c0_g1_i1|c0_g1	1.69
TR29564|c0_g1_i1|c0_g1	1.69
TR77323|c0_g2_i1|c0_g1	1.69
TR84189|c0_g1_i1|c0_g1	1.69
Mo_1_ACAGTG_L003_R1_001_(paired)_trimmed_(paired)_contig_118722|c0_g1	1.68
C681590|c0_g1	1.67
C681902|c0_g1	1.67
C682176|c0_g1	1.67
C682212|c0_g1	1.67
C682296|c0_g1	1.67
C682312|c0_g1	1.67
C682324|c0_g1	1.67
C682468|c0_g1	1.67
C752890|c0_g1	1.67
Mo_1_ACAGTG_L003_R1_001_(paired)_trimmed_(paired)_contig_102349|c0_g1	1.67
Mo_1_ACAGTG_L003_R1_001_(paired)_trimmed_(paired)_contig_49697|c0_g1	1.67
TR128937|c0_g1_i1|c0_g1	1.67
C753866|c0_g1	1.66
C826303|c0_g1	1.65
Mo_1_ACAGTG_L003_R1_001_(paired)_trimmed_(paired)_contig_115588|c0_g1	1.65
TR126749|c0_g1_i1|c0_g1	1.65
TR187330|c0_g1_i1|c0_g1	1.65
C683504|c0_g1	1.64
C683598|c0_g1	1.64
C683756|c0_g1	1.64
C754892|c0_g1	1.64
Mo_1_ACAGTG_L003_R1_001_(paired)_trimmed_(paired)_contig_116272|c0_g1	1.64
Mo_1_ACAGTG_L003_R1_001_(paired)_trimmed_(paired)_contig_119245|c0_g1	1.64
Mo_1_ACAGTG_L003_R1_001_(paired)_trimmed_(paired)_contig_35266|c0_g1	1.64
Mo_1_ACAGTG_L003_R1_001_(paired)_trimmed_(paired)_contig_91744|c0_g1	1.64
TR170835|c0_g1_i1|c0_g1	1.64
TR171111|c0_g1_i1|c0_g1	1.64
TR46754|c0_g3_i1|c0_g1	1.64
TR52693|c0_g1_i1|c0_g1	1.64
TR72538|c7_g2_i1|c0_g1	1.64
C755920|c0_g1	1.63
C797868|c0_g1	1.63
Mo_1_ACAGTG_L003_R1_001_(paired)_trimmed_(paired)_contig_114729|c0_g1	1.63
Mo_1_ACAGTG_L003_R1_001_(paired)_trimmed_(paired)_contig_124529|c0_g1	1.63
TR5041|c0_g2_i1|c0_g1	1.63
scaffold9843|c0_g1	1.63
C684630|c0_g1	1.62
C684670|c0_g1	1.62
C685182|c0_g1	1.62
C685364|c0_g1	1.62
C685486|c0_g1	1.62
C685881|c0_g1	1.62
Mo_1_ACAGTG_L003_R1_001_(paired)_trimmed_(paired)_contig_93824|c0_g1	1.62
Mo_1_ACAGTG_L003_R1_001_(paired)_trimmed_(paired)_contig_116350|c0_g1	1.61
Mo_1_ACAGTG_L003_R1_001_(paired)_trimmed_(paired)_contig_117207|c0_g1	1.61
Mo_1_ACAGTG_L003_R1_001_(paired)_trimmed_(paired)_contig_30917|c0_g1	1.61
Mo_1_ACAGTG_L003_R1_001_(paired)_trimmed_(paired)_contig_91006|c0_g1	1.61
TR138096|c0_g1_i1|c0_g1	1.61
TR162237|c0_g1_i1|c0_g1	1.61
C800060|c0_g1	1.6
Mo_1_ACAGTG_L003_R1_001_(paired)_trimmed_(paired)_contig_105278|c0_g1	1.6
Mo_1_ACAGTG_L003_R1_001_(paired)_trimmed_(paired)_contig_119443|c0_g1	1.6
Mo_1_ACAGTG_L003_R1_001_(paired)_trimmed_(paired)_contig_153658|c0_g1	1.6
TR69496|c0_g1_i1|c0_g1	1.6
C686095|c0_g1	1.59
C686487|c0_g1	1.59
C686777|c0_g1	1.59
C686793|c0_g1	1.59
C687077|c0_g1	1.59
Mo_1_ACAGTG_L003_R1_001_(paired)_trimmed_(paired)_contig_114766|c0_g1	1.59
Mo_1_ACAGTG_L003_R1_001_(paired)_trimmed_(paired)_contig_115169|c0_g1	1.59
Mo_1_ACAGTG_L003_R1_001_(paired)_trimmed_(paired)_contig_115315|c0_g1	1.59
Mo_1_ACAGTG_L003_R1_001_(paired)_trimmed_(paired)_contig_155091|c0_g1	1.59
Mo_1_ACAGTG_L003_R1_001_(paired)_trimmed_(paired)_contig_28220|c0_g1	1.59
Mo_1_ACAGTG_L003_R1_001_(paired)_trimmed_(paired)_contig_60399|c0_g1	1.59
TR12278|c0_g1_i1|c0_g1	1.59
Mo_1_ACAGTG_L003_R1_001_(paired)_trimmed_(paired)_contig_98482|c0_g1	1.58
C687733|c0_g1	1.57
C689001|c0_g1	1.57
Mo_1_ACAGTG_L003_R1_001_(paired)_trimmed_(paired)_contig_111122|c0_g1	1.57
Mo_1_ACAGTG_L003_R1_001_(paired)_trimmed_(paired)_contig_114501|c0_g1	1.57
Mo_1_ACAGTG_L003_R1_001_(paired)_trimmed_(paired)_contig_115834|c0_g1	1.57
Mo_1_ACAGTG_L003_R1_001_(paired)_trimmed_(paired)_contig_127450|c0_g1	1.57
Mo_1_ACAGTG_L003_R1_001_(paired)_trimmed_(paired)_contig_144745|c0_g1	1.57
Mo_1_ACAGTG_L003_R1_001_(paired)_trimmed_(paired)_contig_154974|c0_g1	1.57
TR129907|c0_g1_i1|c0_g1	1.57
TR164925|c0_g1_i1|c0_g1	1.57
TR26735|c0_g1_i1|c0_g1	1.57
TR11470|c0_g1_i1|c0_g1	1.56
TR60813|c2_g1_i1|c0_g1	1.56
TR76934|c4_g12_i5|c0_g1	1.56
TR78208|c5_g3_i2|c0_g1	1.56
TR96449|c0_g1_i1|c0_g1	1.56
C689359|c0_g1	1.55
C689701|c0_g1	1.55
C689803|c0_g1	1.55
C689819|c0_g1	1.55
C690275|c0_g1	1.55
Mo_1_ACAGTG_L003_R1_001_(paired)_trimmed_(paired)_contig_114188|c0_g1	1.55
Mo_1_ACAGTG_L003_R1_001_(paired)_trimmed_(paired)_contig_22405|c0_g1	1.55
Mo_1_ACAGTG_L003_R1_001_(paired)_trimmed_(paired)_contig_88362|c0_g1	1.55
TR200138|c0_g1_i1|c0_g1	1.55
TR6093|c0_g1_i1|c0_g1	1.55
TR128492|c0_g1_i1|c0_g1	1.54
C762414|c0_g1	1.53
Mo_1_ACAGTG_L003_R1_001_(paired)_trimmed_(paired)_contig_116427|c0_g1	1.53
Mo_1_ACAGTG_L003_R1_001_(paired)_trimmed_(paired)_contig_116503|c0_g1	1.53
Mo_1_ACAGTG_L003_R1_001_(paired)_trimmed_(paired)_contig_119341|c0_g1	1.53
Mo_1_ACAGTG_L003_R1_001_(paired)_trimmed_(paired)_contig_42432|c0_g1	1.53
C690563|c0_g1	1.52
C690907|c0_g1	1.52
C691153|c0_g1	1.52
C691613|c0_g1	1.52
C691877|c0_g1	1.52
C762498|c0_g1	1.52
Mo_1_ACAGTG_L003_R1_001_(paired)_trimmed_(paired)_contig_101791|c0_g1	1.52
Mo_1_ACAGTG_L003_R1_001_(paired)_trimmed_(paired)_contig_112079|c0_g1	1.52
Mo_1_ACAGTG_L003_R1_001_(paired)_trimmed_(paired)_contig_114428|c0_g1	1.52
Mo_1_ACAGTG_L003_R1_001_(paired)_trimmed_(paired)_contig_117126|c0_g1	1.52
Mo_1_ACAGTG_L003_R1_001_(paired)_trimmed_(paired)_contig_47084|c0_g1	1.52
Mo_1_ACAGTG_L003_R1_001_(paired)_trimmed_(paired)_contig_56297|c0_g1	1.52
Mo_1_ACAGTG_L003_R1_001_(paired)_trimmed_(paired)_contig_81053|c0_g1	1.52
TR117369|c0_g1_i1|c0_g1	1.52
TR54232|c1_g1_i1|c0_g1	1.52
Mo_1_ACAGTG_L003_R1_001_(paired)_trimmed_(paired)_contig_112156|c0_g1	1.51
TR133329|c0_g1_i1|c0_g1	1.51
TR208600|c0_g1_i1|c0_g1	1.51
C692159|c0_g1	1.5
C692203|c0_g1	1.5
C692827|c0_g1	1.5
C692941|c0_g1	1.5
C693133|c0_g1	1.5
C693291|c0_g1	1.5
C693319|c0_g1	1.5
C693353|c0_g1	1.5
Mo_1_ACAGTG_L003_R1_001_(paired)_trimmed_(paired)_contig_101365|c0_g1	1.5
scaffold2971|c0_g1	1.5
C764798|c0_g1	1.49
Mo_1_ACAGTG_L003_R1_001_(paired)_trimmed_(paired)_contig_119584|c0_g1	1.49
Mo_1_ACAGTG_L003_R1_001_(paired)_trimmed_(paired)_contig_155053|c0_g1	1.49
TR130191|c0_g1_i1|c0_g1	1.49
C693517|c0_g1	1.48
C693979|c0_g1	1.48
C694357|c0_g1	1.48
C694737|c0_g1	1.48
C765628|c0_g1	1.48
C765656|c0_g1	1.48
Mo_1_ACAGTG_L003_R1_001_(paired)_trimmed_(paired)_contig_106713|c0_g1	1.48
Mo_1_ACAGTG_L003_R1_001_(paired)_trimmed_(paired)_contig_106780|c0_g1	1.48
Mo_1_ACAGTG_L003_R1_001_(paired)_trimmed_(paired)_contig_118845|c0_g1	1.48
Mo_1_ACAGTG_L003_R1_001_(paired)_trimmed_(paired)_contig_153532|c0_g1	1.48
Mo_1_ACAGTG_L003_R1_001_(paired)_trimmed_(paired)_contig_153607|c0_g1	1.48
Mo_1_ACAGTG_L003_R1_001_(paired)_trimmed_(paired)_contig_153677|c0_g1	1.48
Mo_1_ACAGTG_L003_R1_001_(paired)_trimmed_(paired)_contig_20942|c0_g1	1.48
TR107421|c0_g1_i1|c0_g1	1.48
TR108125|c0_g1_i1|c0_g1	1.48
TR1145|c0_g1_i1|c0_g1	1.48
TR140812|c0_g1_i1|c0_g1	1.48
TR207596|c0_g1_i1|c0_g1	1.48
TR23147|c0_g1_i1|c0_g1	1.48
TR38158|c0_g1_i1|c0_g1	1.48
TR46415|c0_g1_i1|c0_g1	1.48
TR54493|c1_g1_i1|c0_g1	1.48
TR56796|c0_g2_i1|c0_g1	1.48
TR60454|c2_g1_i1|c0_g1	1.48
TR9417|c0_g1_i1|c0_g1	1.48
C809376|c0_g1	1.47
Mo_1_ACAGTG_L003_R1_001_(paired)_trimmed_(paired)_contig_101325|c0_g1	1.47
Mo_1_ACAGTG_L003_R1_001_(paired)_trimmed_(paired)_contig_117580|c0_g1	1.47
TR136049|c0_g1_i1|c0_g1	1.47
TR2565|c0_g2_i1|c0_g1	1.47
C695533|c0_g1	1.46
C695833|c0_g1	1.46
C767230|c0_g1	1.46
C809684|c0_g1	1.46
Mo_1_ACAGTG_L003_R1_001_(paired)_trimmed_(paired)_contig_111601|c0_g1	1.46
Mo_1_ACAGTG_L003_R1_001_(paired)_trimmed_(paired)_contig_124151|c0_g1	1.46
Mo_1_ACAGTG_L003_R1_001_(paired)_trimmed_(paired)_contig_29290|c0_g1	1.46
TR109755|c0_g1_i1|c0_g1	1.46
TR117319|c0_g1_i1|c0_g1	1.46
TR149104|c1_g1_i1|c0_g1	1.46
TR164779|c0_g1_i1|c0_g1	1.46
TR174922|c0_g1_i1|c0_g1	1.46
TR190182|c0_g1_i1|c0_g1	1.46
TR203239|c0_g1_i1|c0_g1	1.46
TR23612|c0_g1_i1|c0_g1	1.46
TR24714|c0_g1_i1|c0_g1	1.46
TR44368|c0_g2_i1|c0_g1	1.46
TR74949|c15_g2_i2|c0_g1	1.46
TR76349|c0_g2_i1|c0_g1	1.46
TR76591|c6_g1_i1|c0_g1	1.46
TR78462|c8_g2_i1|c0_g1	1.46
C862077|c0_g1	1.45
Mo_1_ACAGTG_L003_R1_001_(paired)_trimmed_(paired)_contig_114622|c0_g1	1.45
Mo_1_ACAGTG_L003_R1_001_(paired)_trimmed_(paired)_contig_115441|c0_g1	1.45
Mo_1_ACAGTG_L003_R1_001_(paired)_trimmed_(paired)_contig_118703|c0_g1	1.45
Mo_1_ACAGTG_L003_R1_001_(paired)_trimmed_(paired)_contig_78942|c0_g1	1.45
TR209310|c0_g1_i1|c0_g1	1.45
C696491|c0_g1	1.44
C696639|c0_g1	1.44
C697087|c0_g1	1.44
C697095|c0_g1	1.44
C697331|c0_g1	1.44
C697359|c0_g1	1.44
C697413|c0_g1	1.44
C697495|c0_g1	1.44
C811014|c0_g1	1.44
C811450|c0_g1	1.44
Mo_1_ACAGTG_L003_R1_001_(paired)_trimmed_(paired)_contig_100444|c0_g1	1.44
Mo_1_ACAGTG_L003_R1_001_(paired)_trimmed_(paired)_contig_117282|c0_g1	1.44
Mo_1_ACAGTG_L003_R1_001_(paired)_trimmed_(paired)_contig_117871|c0_g1	1.44
Mo_1_ACAGTG_L003_R1_001_(paired)_trimmed_(paired)_contig_144243|c0_g1	1.44
Mo_1_ACAGTG_L003_R1_001_(paired)_trimmed_(paired)_contig_153744|c0_g1	1.44
Mo_1_ACAGTG_L003_R1_001_(paired)_trimmed_(paired)_contig_71412|c0_g1	1.44
Mo_1_ACAGTG_L003_R1_001_(paired)_trimmed_(paired)_contig_91864|c0_g1	1.44
TR114443|c0_g1_i1|c0_g1	1.44
TR11713|c0_g1_i1|c0_g1	1.44
TR199278|c0_g1_i1|c0_g1	1.44
TR200993|c0_g1_i1|c0_g1	1.44
TR207489|c0_g1_i1|c0_g1	1.44
TR3269|c2_g1_i1|c0_g1	1.44
TR336|c0_g1_i2|c0_g1	1.44
TR41205|c1_g1_i1|c0_g1	1.44
TR4709|c0_g1_i1|c0_g1	1.44
TR47215|c0_g1_i1|c0_g1	1.44
TR6084|c1_g1_i1|c0_g1	1.44
TR7014|c0_g1_i1|c0_g1	1.44
TR79061|c8_g4_i5|c0_g1	1.44
TR94559|c0_g1_i1|c0_g1	1.44
C697903|c0_g1	1.42
C698387|c0_g1	1.42
C698539|c0_g1	1.42
C769842|c0_g1	1.42
Mo_1_ACAGTG_L003_R1_001_(paired)_trimmed_(paired)_contig_22196|c0_g1	1.42
Mo_1_ACAGTG_L003_R1_001_(paired)_trimmed_(paired)_contig_30688|c0_g1	1.42
Mo_1_ACAGTG_L003_R1_001_(paired)_trimmed_(paired)_contig_51910|c0_g1	1.42
TR106673|c0_g1_i1|c0_g1	1.42
TR112152|c0_g1_i1|c0_g1	1.42
TR118948|c0_g1_i1|c0_g1	1.42
TR128001|c0_g1_i1|c0_g1	1.42
TR16969|c0_g1_i1|c0_g1	1.42
TR199305|c0_g1_i1|c0_g1	1.42
TR21944|c0_g1_i1|c0_g1	1.42
TR23624|c1_g1_i1|c0_g1	1.42
TR51797|c2_g1_i1|c0_g1	1.42
TR52215|c0_g2_i1|c0_g1	1.42
TR56921|c0_g2_i1|c0_g1	1.42
TR60895|c0_g1_i1|c0_g1	1.42
TR6130|c0_g1_i1|c0_g1	1.42
TR76285|c0_g1_i1|c0_g1	1.42
TR97222|c0_g1_i1|c0_g1	1.42
Mo_1_ACAGTG_L003_R1_001_(paired)_trimmed_(paired)_contig_107889|c0_g1	1.41
Mo_1_ACAGTG_L003_R1_001_(paired)_trimmed_(paired)_contig_114506|c0_g1	1.41
Mo_1_ACAGTG_L003_R1_001_(paired)_trimmed_(paired)_contig_116801|c0_g1	1.41
Mo_1_ACAGTG_L003_R1_001_(paired)_trimmed_(paired)_contig_118973|c0_g1	1.41
Mo_1_ACAGTG_L003_R1_001_(paired)_trimmed_(paired)_contig_95743|c0_g1	1.41
TR207431|c0_g1_i1|c0_g1	1.41
C699689|c0_g1	1.4
C699899|c0_g1	1.4
C699989|c0_g1	1.4
C700463|c0_g1	1.4
C700479|c0_g1	1.4
C771430|c0_g1	1.4
Mo_1_ACAGTG_L003_R1_001_(paired)_trimmed_(paired)_contig_114629|c0_g1	1.4
Mo_1_ACAGTG_L003_R1_001_(paired)_trimmed_(paired)_contig_116154|c0_g1	1.4
Mo_1_ACAGTG_L003_R1_001_(paired)_trimmed_(paired)_contig_119022|c0_g1	1.4
Mo_1_ACAGTG_L003_R1_001_(paired)_trimmed_(paired)_contig_154298|c0_g1	1.4
Mo_1_ACAGTG_L003_R1_001_(paired)_trimmed_(paired)_contig_36003|c0_g1	1.4
Mo_1_ACAGTG_L003_R1_001_(paired)_trimmed_(paired)_contig_92128|c0_g1	1.4
Mo_1_ACAGTG_L003_R1_001_(paired)_trimmed_(paired)_contig_92641|c0_g1	1.4
TR11403|c0_g1_i1|c0_g1	1.4
TR123369|c0_g1_i1|c0_g1	1.4
TR129138|c0_g1_i1|c0_g1	1.4
TR140465|c0_g1_i1|c0_g1	1.4
TR157395|c0_g1_i1|c0_g1	1.4
TR177268|c0_g1_i1|c0_g1	1.4
TR197507|c0_g1_i1|c0_g1	1.4
TR46508|c0_g1_i1|c0_g1	1.4
TR46684|c0_g1_i1|c0_g1	1.4
TR58504|c0_g1_i1|c0_g1	1.4
TR73387|c0_g1_i1|c0_g1	1.4
TR75175|c1_g10_i1|c0_g1	1.4
TR75936|c8_g5_i1|c0_g1	1.4
TR77856|c5_g7_i1|c0_g1	1.4
Mo_1_ACAGTG_L003_R1_001_(paired)_trimmed_(paired)_contig_116604|c0_g1	1.39
TR55136|c1_g2_i1|c0_g1	1.39
C700499|c0_g1	1.38
C700863|c0_g1	1.38
C701033|c0_g1	1.38
C701249|c0_g1	1.38
C701281|c0_g1	1.38
C701383|c0_g1	1.38
Mo_1_ACAGTG_L003_R1_001_(paired)_trimmed_(paired)_contig_117653|c0_g1	1.38
Mo_1_ACAGTG_L003_R1_001_(paired)_trimmed_(paired)_contig_152700|c0_g1	1.38
Mo_1_ACAGTG_L003_R1_001_(paired)_trimmed_(paired)_contig_72674|c0_g1	1.38
Mo_1_ACAGTG_L003_R1_001_(paired)_trimmed_(paired)_contig_95637|c0_g1	1.38
TR10620|c0_g1_i1|c0_g1	1.38
TR122739|c0_g1_i1|c0_g1	1.38
TR143227|c0_g1_i1|c0_g1	1.38
TR16112|c1_g1_i1|c0_g1	1.38
TR183365|c0_g1_i1|c0_g1	1.38
TR19823|c0_g3_i1|c0_g1	1.38
TR29140|c0_g1_i1|c0_g1	1.38
TR30300|c0_g1_i3|c0_g1	1.38
TR30601|c0_g1_i1|c0_g1	1.38
TR50317|c1_g1_i1|c0_g1	1.38
TR55456|c0_g1_i1|c0_g1	1.38
TR78584|c1_g3_i1|c0_g1	1.38
TR78704|c0_g1_i1|c0_g1	1.38
TR87260|c0_g1_i1|c0_g1	1.38
TR97288|c0_g1_i1|c0_g1	1.38
C773900|c0_g1	1.37
C816293|c0_g1	1.37
TR125362|c0_g1_i1|c0_g1	1.37
TR70074|c0_g4_i1|c0_g1	1.37
C702379|c0_g1	1.36
C702555|c0_g1	1.36
C702813|c0_g1	1.36
Mo_1_ACAGTG_L003_R1_001_(paired)_trimmed_(paired)_contig_116190|c0_g1	1.36
Mo_1_ACAGTG_L003_R1_001_(paired)_trimmed_(paired)_contig_118468|c0_g1	1.36
Mo_1_ACAGTG_L003_R1_001_(paired)_trimmed_(paired)_contig_119698|c0_g1	1.36
Mo_1_ACAGTG_L003_R1_001_(paired)_trimmed_(paired)_contig_85145|c0_g1	1.36
Mo_1_ACAGTG_L003_R1_001_(paired)_trimmed_(paired)_contig_87757|c0_g1	1.36
TR106681|c0_g1_i1|c0_g1	1.36
TR117223|c0_g1_i1|c0_g1	1.36
TR13083|c0_g1_i1|c0_g1	1.36
TR145528|c0_g1_i1|c0_g1	1.36
TR172523|c0_g1_i1|c0_g1	1.36
TR19640|c0_g2_i1|c0_g1	1.36
TR23935|c0_g1_i1|c0_g1	1.36
TR68754|c0_g1_i1|c0_g1	1.36
TR77914|c3_g5_i11|c0_g1	1.36
TR78239|c1_g2_i1|c0_g1	1.36
TR8058|c0_g2_i1|c0_g1	1.36
Mo_1_ACAGTG_L003_R1_001_(paired)_trimmed_(paired)_contig_116098|c0_g1	1.35
Mo_1_ACAGTG_L003_R1_001_(paired)_trimmed_(paired)_contig_119542|c0_g1	1.35
Mo_1_ACAGTG_L003_R1_001_(paired)_trimmed_(paired)_contig_146968|c0_g1	1.35
TR78844|c7_g7_i12|c0_g1	1.35
C703447|c0_g1	1.34
C703937|c0_g1	1.34
C775714|c0_g1	1.34
Mo_1_ACAGTG_L003_R1_001_(paired)_trimmed_(paired)_contig_116038|c0_g1	1.34
Mo_1_ACAGTG_L003_R1_001_(paired)_trimmed_(paired)_contig_117520|c0_g1	1.34
Mo_1_ACAGTG_L003_R1_001_(paired)_trimmed_(paired)_contig_118619|c0_g1	1.34
Mo_1_ACAGTG_L003_R1_001_(paired)_trimmed_(paired)_contig_138822|c0_g1	1.34
Mo_1_ACAGTG_L003_R1_001_(paired)_trimmed_(paired)_contig_155090|c0_g1	1.34
Mo_1_ACAGTG_L003_R1_001_(paired)_trimmed_(paired)_contig_34591|c0_g1	1.34
Mo_1_ACAGTG_L003_R1_001_(paired)_trimmed_(paired)_contig_57201|c0_g1	1.34
Mo_1_ACAGTG_L003_R1_001_(paired)_trimmed_(paired)_contig_81953|c0_g1	1.34
TR131672|c0_g1_i1|c0_g1	1.34
TR134069|c0_g1_i1|c0_g1	1.34
TR138138|c0_g1_i1|c0_g1	1.34
TR185171|c0_g2_i1|c0_g1	1.34
TR19659|c0_g1_i1|c0_g1	1.34
TR198306|c0_g1_i1|c0_g1	1.34
TR203260|c0_g1_i1|c0_g1	1.34
TR205285|c0_g1_i1|c0_g1	1.34
TR207891|c0_g1_i1|c0_g1	1.34
TR208799|c0_g1_i1|c0_g1	1.34
TR22116|c0_g1_i1|c0_g1	1.34
TR29421|c0_g1_i1|c0_g1	1.34
TR48775|c0_g1_i1|c0_g1	1.34
TR53905|c0_g1_i1|c0_g1	1.34
TR58365|c0_g1_i1|c0_g1	1.34
TR7816|c0_g1_i1|c0_g1	1.34
TR9807|c1_g1_i1|c0_g1	1.34
Mo_1_ACAGTG_L003_R1_001_(paired)_trimmed_(paired)_contig_116525|c0_g1	1.33
Mo_1_ACAGTG_L003_R1_001_(paired)_trimmed_(paired)_contig_51254|c0_g1	1.33
TR56387|c0_g1_i1|c0_g1	1.33
TR56656|c0_g2_i1|c0_g1	1.33
TR78053|c5_g3_i3|c0_g1	1.33
TR8812|c1_g1_i1|c0_g1	1.33
C705423|c0_g1	1.32
Mo_1_ACAGTG_L003_R1_001_(paired)_trimmed_(paired)_contig_116030|c0_g1	1.32
Mo_1_ACAGTG_L003_R1_001_(paired)_trimmed_(paired)_contig_118029|c0_g1	1.32
Mo_1_ACAGTG_L003_R1_001_(paired)_trimmed_(paired)_contig_36226|c0_g1	1.32
Mo_1_ACAGTG_L003_R1_001_(paired)_trimmed_(paired)_contig_39567|c0_g1	1.32
Mo_1_ACAGTG_L003_R1_001_(paired)_trimmed_(paired)_contig_95558|c0_g1	1.32
TR125961|c0_g1_i1|c0_g1	1.32
TR135869|c0_g1_i1|c0_g1	1.32
TR138747|c0_g1_i1|c0_g1	1.32
TR1914|c0_g1_i1|c0_g1	1.32
TR199949|c0_g1_i1|c0_g1	1.32
TR199971|c0_g1_i1|c0_g1	1.32
TR207488|c0_g1_i1|c0_g1	1.32
TR25536|c0_g2_i1|c0_g1	1.32
TR25593|c0_g1_i1|c0_g1	1.32
TR5066|c0_g1_i1|c0_g1	1.32
TR53110|c0_g2_i1|c0_g1	1.32
TR73343|c0_g1_i1|c0_g1	1.32
TR73475|c3_g2_i1|c0_g1	1.32
TR74827|c8_g2_i1|c0_g1	1.32
TR77447|c0_g1_i4|c0_g1	1.32
C706805|c0_g1	1.31
C706959|c0_g1	1.31
C778126|c0_g1	1.31
C778302|c0_g1	1.31
C887972|c0_g1	1.31
Mo_1_ACAGTG_L003_R1_001_(paired)_trimmed_(paired)_contig_101266|c0_g1	1.31
Mo_1_ACAGTG_L003_R1_001_(paired)_trimmed_(paired)_contig_101490|c0_g1	1.31
Mo_1_ACAGTG_L003_R1_001_(paired)_trimmed_(paired)_contig_113467|c0_g1	1.31
Mo_1_ACAGTG_L003_R1_001_(paired)_trimmed_(paired)_contig_153244|c0_g1	1.31
TR13264|c0_g2_i1|c0_g1	1.31
TR199209|c0_g1_i1|c0_g1	1.31
TR24656|c0_g1_i1|c0_g1	1.31
TR31487|c0_g2_i1|c0_g1	1.31
TR41523|c0_g1_i2|c0_g1	1.31
TR76874|c3_g12_i1|c0_g1	1.31
TR78200|c1_g1_i1|c0_g1	1.31
TR87970|c0_g1_i1|c0_g1	1.31
C779216|c0_g1	1.3
Mo_1_ACAGTG_L003_R1_001_(paired)_trimmed_(paired)_contig_117257|c0_g1	1.3
Mo_1_ACAGTG_L003_R1_001_(paired)_trimmed_(paired)_contig_117877|c0_g1	1.3
Mo_1_ACAGTG_L003_R1_001_(paired)_trimmed_(paired)_contig_118992|c0_g1	1.3
TR150576|c0_g1_i1|c0_g1	1.3
TR38447|c0_g1_i1|c0_g1	1.3
C707373|c0_g1	1.29
C707413|c0_g1	1.29
C707527|c0_g1	1.29
C708049|c0_g1	1.29
C708251|c0_g1	1.29
C708345|c0_g1	1.29
Mo_1_ACAGTG_L003_R1_001_(paired)_trimmed_(paired)_contig_114665|c0_g1	1.29
Mo_1_ACAGTG_L003_R1_001_(paired)_trimmed_(paired)_contig_115707|c0_g1	1.29
Mo_1_ACAGTG_L003_R1_001_(paired)_trimmed_(paired)_contig_118730|c0_g1	1.29
Mo_1_ACAGTG_L003_R1_001_(paired)_trimmed_(paired)_contig_93258|c0_g1	1.29
TR123623|c0_g1_i1|c0_g1	1.29
TR143162|c0_g1_i1|c0_g1	1.29
TR181838|c0_g1_i1|c0_g1	1.29
TR193031|c0_g1_i1|c0_g1	1.29
TR197492|c0_g1_i1|c0_g1	1.29
TR197564|c0_g1_i1|c0_g1	1.29
TR30799|c0_g3_i1|c0_g1	1.29
TR35058|c0_g1_i1|c0_g1	1.29
TR61341|c1_g2_i1|c0_g1	1.29
TR72502|c0_g1_i1|c0_g1	1.29
TR83939|c0_g1_i1|c0_g1	1.29
Mo_1_ACAGTG_L003_R1_001_(paired)_trimmed_(paired)_contig_107701|c0_g1	1.28
Mo_1_ACAGTG_L003_R1_001_(paired)_trimmed_(paired)_contig_108511|c0_g1	1.28
Mo_1_ACAGTG_L003_R1_001_(paired)_trimmed_(paired)_contig_118343|c0_g1	1.28
TR180432|c0_g1_i1|c0_g1	1.28
TR196556|c0_g1_i1|c0_g1	1.28
TR61281|c1_g2_i1|c0_g1	1.28
C709025|c0_g1	1.27
C709235|c0_g1	1.27
C781088|c0_g1	1.27
Mo_1_ACAGTG_L003_R1_001_(paired)_trimmed_(paired)_contig_100600|c0_g1	1.27
Mo_1_ACAGTG_L003_R1_001_(paired)_trimmed_(paired)_contig_114493|c0_g1	1.27
Mo_1_ACAGTG_L003_R1_001_(paired)_trimmed_(paired)_contig_118558|c0_g1	1.27
Mo_1_ACAGTG_L003_R1_001_(paired)_trimmed_(paired)_contig_119962|c0_g1	1.27
Mo_1_ACAGTG_L003_R1_001_(paired)_trimmed_(paired)_contig_153051|c0_g1	1.27
Mo_1_ACAGTG_L003_R1_001_(paired)_trimmed_(paired)_contig_83665|c0_g1	1.27
Mo_1_ACAGTG_L003_R1_001_(paired)_trimmed_(paired)_contig_84925|c0_g1	1.27
Mo_1_ACAGTG_L003_R1_001_(paired)_trimmed_(paired)_contig_92775|c0_g1	1.27
TR135694|c0_g1_i1|c0_g1	1.27
TR143244|c0_g1_i1|c0_g1	1.27
TR153932|c0_g1_i1|c0_g1	1.27
TR184671|c0_g2_i1|c0_g1	1.27
TR204459|c0_g1_i1|c0_g1	1.27
TR205666|c0_g1_i1|c0_g1	1.27
TR23910|c0_g2_i1|c0_g1	1.27
TR50888|c1_g1_i1|c0_g1	1.27
TR7062|c0_g1_i1|c0_g1	1.27
TR75417|c0_g5_i2|c0_g1	1.27
TR76710|c1_g1_i1|c0_g1	1.27
TR78768|c0_g4_i1|c0_g1	1.27
TR8368|c0_g1_i1|c0_g1	1.27
C710759|c0_g1	1.26
C710855|c0_g1	1.26
C710871|c0_g1	1.26
C783130|c0_g1	1.26
Mo_1_ACAGTG_L003_R1_001_(paired)_trimmed_(paired)_contig_105152|c0_g1	1.26
Mo_1_ACAGTG_L003_R1_001_(paired)_trimmed_(paired)_contig_106457|c0_g1	1.26
Mo_1_ACAGTG_L003_R1_001_(paired)_trimmed_(paired)_contig_106999|c0_g1	1.26
Mo_1_ACAGTG_L003_R1_001_(paired)_trimmed_(paired)_contig_119678|c0_g1	1.26
Mo_1_ACAGTG_L003_R1_001_(paired)_trimmed_(paired)_contig_142613|c0_g1	1.26
Mo_1_ACAGTG_L003_R1_001_(paired)_trimmed_(paired)_contig_153536|c0_g1	1.26
Mo_1_ACAGTG_L003_R1_001_(paired)_trimmed_(paired)_contig_153554|c0_g1	1.26
Mo_1_ACAGTG_L003_R1_001_(paired)_trimmed_(paired)_contig_153599|c0_g1	1.26
Mo_1_ACAGTG_L003_R1_001_(paired)_trimmed_(paired)_contig_35327|c0_g1	1.26
Mo_1_ACAGTG_L003_R1_001_(paired)_trimmed_(paired)_contig_81940|c0_g1	1.26
Mo_1_ACAGTG_L003_R1_001_(paired)_trimmed_(paired)_contig_88931|c0_g1	1.26
TR204300|c0_g1_i1|c0_g1	1.26
TR56117|c0_g1_i1|c0_g1	1.26
TR60983|c0_g1_i1|c0_g1	1.26
TR71042|c0_g1_i3|c0_g1	1.26
TR92727|c0_g1_i1|c0_g1	1.26
TR98928|c0_g1_i1|c0_g1	1.26
C825441|c0_g1	1.25
Mo_1_ACAGTG_L003_R1_001_(paired)_trimmed_(paired)_contig_114772|c0_g1	1.25
TR21261|c0_g1_i1|c0_g1	1.25
TR76014|c0_g2_i2|c0_g1	1.25
C711147|c0_g1	1.24
C711255|c0_g1	1.24
C711275|c0_g1	1.24
C711297|c0_g1	1.24
C712131|c0_g1	1.24
Mo_1_ACAGTG_L003_R1_001_(paired)_trimmed_(paired)_contig_114289|c0_g1	1.24
Mo_1_ACAGTG_L003_R1_001_(paired)_trimmed_(paired)_contig_115406|c0_g1	1.24
Mo_1_ACAGTG_L003_R1_001_(paired)_trimmed_(paired)_contig_38015|c0_g1	1.24
Mo_1_ACAGTG_L003_R1_001_(paired)_trimmed_(paired)_contig_65762|c0_g1	1.24
Mo_1_ACAGTG_L003_R1_001_(paired)_trimmed_(paired)_contig_67076|c0_g1	1.24
TR141960|c0_g1_i1|c0_g1	1.24
TR142052|c0_g1_i1|c0_g1	1.24
TR178565|c0_g1_i1|c0_g1	1.24
TR36686|c1_g1_i1|c0_g1	1.24
TR51552|c0_g1_i3|c0_g1	1.24
TR93771|c0_g1_i1|c0_g1	1.24
TR48879|c0_g2_i1|c0_g1	1.23
TR78421|c5_g6_i1|c0_g1	1.23
C712341|c0_g1	1.22
C712469|c0_g1	1.22
C712601|c0_g1	1.22
C712921|c0_g1	1.22
C713299|c0_g1	1.22
C713385|c0_g1	1.22
C713503|c0_g1	1.22
Mo_1_ACAGTG_L003_R1_001_(paired)_trimmed_(paired)_contig_101210|c0_g1	1.22
Mo_1_ACAGTG_L003_R1_001_(paired)_trimmed_(paired)_contig_104760|c0_g1	1.22
Mo_1_ACAGTG_L003_R1_001_(paired)_trimmed_(paired)_contig_124921|c0_g1	1.22
Mo_1_ACAGTG_L003_R1_001_(paired)_trimmed_(paired)_contig_60453|c0_g1	1.22
Mo_1_ACAGTG_L003_R1_001_(paired)_trimmed_(paired)_contig_96402|c0_g1	1.22
TR101366|c0_g1_i1|c0_g1	1.22
TR130354|c0_g1_i1|c0_g1	1.22
TR161375|c0_g1_i1|c0_g1	1.22
TR197607|c0_g1_i1|c0_g1	1.22
TR24185|c1_g1_i1|c0_g1	1.22
TR37111|c0_g1_i1|c0_g1	1.22
TR37387|c1_g1_i1|c0_g1	1.22
TR533|c0_g1_i1|c0_g1	1.22
TR61165|c6_g1_i1|c0_g1	1.22
TR75855|c5_g1_i1|c0_g1	1.22
Mo_1_ACAGTG_L003_R1_001_(paired)_trimmed_(paired)_contig_107227|c0_g1	1.21
Mo_1_ACAGTG_L003_R1_001_(paired)_trimmed_(paired)_contig_124401|c0_g1	1.21
Mo_1_ACAGTG_L003_R1_001_(paired)_trimmed_(paired)_contig_127109|c0_g1	1.21
TR103775|c0_g1_i1|c0_g1	1.21
TR11137|c0_g2_i1|c0_g1	1.21
TR152316|c0_g1_i1|c0_g1	1.21
TR184572|c0_g2_i1|c0_g1	1.21
TR2478|c0_g2_i1|c0_g1	1.21
TR2699|c1_g1_i1|c0_g1	1.21
TR39158|c0_g2_i1|c0_g1	1.21
TR74729|c7_g1_i1|c0_g1	1.21
TR75117|c10_g7_i1|c0_g1	1.21
TR75407|c1_g2_i1|c0_g1	1.21
TR76694|c2_g3_i2|c0_g1	1.21
TR78566|c1_g4_i3|c0_g1	1.21
Mo_1_ACAGTG_L003_R1_001_(paired)_trimmed_(paired)_contig_114903|c0_g1	1.2
Mo_1_ACAGTG_L003_R1_001_(paired)_trimmed_(paired)_contig_71019|c0_g1	1.2
TR202944|c0_g1_i1|c0_g1	1.2
C715265|c0_g1	1.19
C715271|c0_g1	1.19
C715577|c0_g1	1.19
C715743|c0_g1	1.19
Mo_1_ACAGTG_L003_R1_001_(paired)_trimmed_(paired)_contig_100337|c0_g1	1.19
Mo_1_ACAGTG_L003_R1_001_(paired)_trimmed_(paired)_contig_101143|c0_g1	1.19
Mo_1_ACAGTG_L003_R1_001_(paired)_trimmed_(paired)_contig_105185|c0_g1	1.19
Mo_1_ACAGTG_L003_R1_001_(paired)_trimmed_(paired)_contig_111370|c0_g1	1.19
Mo_1_ACAGTG_L003_R1_001_(paired)_trimmed_(paired)_contig_117184|c0_g1	1.19
Mo_1_ACAGTG_L003_R1_001_(paired)_trimmed_(paired)_contig_142526|c0_g1	1.19
Mo_1_ACAGTG_L003_R1_001_(paired)_trimmed_(paired)_contig_74655|c0_g1	1.19
Mo_1_ACAGTG_L003_R1_001_(paired)_trimmed_(paired)_contig_77097|c0_g1	1.19
Mo_1_ACAGTG_L003_R1_001_(paired)_trimmed_(paired)_contig_80298|c0_g1	1.19
Mo_1_ACAGTG_L003_R1_001_(paired)_trimmed_(paired)_contig_97022|c0_g1	1.19
TR129483|c0_g1_i1|c0_g1	1.19
TR154348|c0_g1_i1|c0_g1	1.19
TR171469|c0_g1_i1|c0_g1	1.19
TR188821|c0_g1_i1|c0_g1	1.19
TR31779|c0_g1_i1|c0_g1	1.19
C716555|c0_g1	1.18
C716613|c0_g1	1.18
C716699|c0_g1	1.18
C716813|c0_g1	1.18
C717279|c0_g1	1.18
C717389|c0_g1	1.18
Mo_1_ACAGTG_L003_R1_001_(paired)_trimmed_(paired)_contig_113220|c0_g1	1.18
Mo_1_ACAGTG_L003_R1_001_(paired)_trimmed_(paired)_contig_114193|c0_g1	1.18
Mo_1_ACAGTG_L003_R1_001_(paired)_trimmed_(paired)_contig_114570|c0_g1	1.18
Mo_1_ACAGTG_L003_R1_001_(paired)_trimmed_(paired)_contig_114682|c0_g1	1.18
TR136034|c0_g1_i1|c0_g1	1.18
TR145361|c0_g1_i1|c0_g1	1.18
TR153683|c0_g1_i1|c0_g1	1.18
TR162051|c0_g1_i1|c0_g1	1.18
TR185871|c0_g1_i1|c0_g1	1.18
TR186035|c0_g1_i1|c0_g1	1.18
TR199572|c0_g1_i1|c0_g1	1.18
TR202676|c0_g1_i1|c0_g1	1.18
TR30882|c0_g1_i1|c0_g1	1.18
TR74449|c6_g1_i1|c0_g1	1.18
TR76324|c2_g4_i1|c0_g1	1.18
TR77210|c10_g1_i1|c0_g1	1.18
TR82717|c0_g1_i1|c0_g1	1.18
TR8572|c0_g1_i1|c0_g1	1.18
TR89652|c0_g1_i1|c0_g1	1.18
C717633|c0_g1	1.17
C790282|c0_g1	1.17
Mo_1_ACAGTG_L003_R1_001_(paired)_trimmed_(paired)_contig_117669|c0_g1	1.17
Mo_1_ACAGTG_L003_R1_001_(paired)_trimmed_(paired)_contig_124204|c0_g1	1.17
Mo_1_ACAGTG_L003_R1_001_(paired)_trimmed_(paired)_contig_125711|c0_g1	1.17
Mo_1_ACAGTG_L003_R1_001_(paired)_trimmed_(paired)_contig_49133|c0_g1	1.17
Mo_1_ACAGTG_L003_R1_001_(paired)_trimmed_(paired)_contig_55111|c0_g1	1.17
Mo_1_ACAGTG_L003_R1_001_(paired)_trimmed_(paired)_contig_68767|c0_g1	1.17
Mo_1_ACAGTG_L003_R1_001_(paired)_trimmed_(paired)_contig_75167|c0_g1	1.17
TR10013|c0_g1_i1|c0_g1	1.17
TR108635|c0_g1_i1|c0_g1	1.17
TR112527|c0_g1_i1|c0_g1	1.17
TR191509|c0_g1_i1|c0_g1	1.17
TR31270|c0_g1_i1|c0_g1	1.17
TR31630|c0_g1_i1|c0_g1	1.17
TR49218|c0_g1_i1|c0_g1	1.17
TR58813|c1_g1_i2|c0_g1	1.17
TR61836|c0_g2_i3|c0_g1	1.17
TR62619|c1_g3_i1|c0_g1	1.17
TR75260|c0_g4_i2|c0_g1	1.17
TR104700|c0_g1_i1|c0_g1	1.16
TR118402|c0_g1_i1|c0_g1	1.16
TR120844|c0_g1_i1|c0_g1	1.16
C718737|c0_g1	1.15
C719389|c0_g1	1.15
C719819|c0_g1	1.15
Mo_1_ACAGTG_L003_R1_001_(paired)_trimmed_(paired)_contig_105758|c0_g1	1.15
Mo_1_ACAGTG_L003_R1_001_(paired)_trimmed_(paired)_contig_107693|c0_g1	1.15
Mo_1_ACAGTG_L003_R1_001_(paired)_trimmed_(paired)_contig_116341|c0_g1	1.15
Mo_1_ACAGTG_L003_R1_001_(paired)_trimmed_(paired)_contig_117673|c0_g1	1.15
Mo_1_ACAGTG_L003_R1_001_(paired)_trimmed_(paired)_contig_51980|c0_g1	1.15
Mo_1_ACAGTG_L003_R1_001_(paired)_trimmed_(paired)_contig_98674|c0_g1	1.15
TR110356|c0_g2_i1|c0_g1	1.15
TR115666|c0_g1_i1|c0_g1	1.15
TR133674|c0_g1_i1|c0_g1	1.15
TR183407|c0_g1_i1|c0_g1	1.15
TR202318|c0_g1_i1|c0_g1	1.15
TR205758|c0_g1_i1|c0_g1	1.15
TR23885|c0_g1_i1|c0_g1	1.15
TR35448|c0_g2_i1|c0_g1	1.15
TR37169|c1_g2_i1|c0_g1	1.15
TR38852|c0_g1_i1|c0_g1	1.15
TR53680|c0_g2_i1|c0_g1	1.15
TR60068|c0_g1_i1|c0_g1	1.15
TR77887|c7_g1_i1|c0_g1	1.15
TR78407|c0_g1_i1|c0_g1	1.15
TR81248|c0_g1_i1|c0_g1	1.15
C720739|c0_g1	1.14
C792952|c0_g1	1.14
Mo_1_ACAGTG_L003_R1_001_(paired)_trimmed_(paired)_contig_108616|c0_g1	1.14
Mo_1_ACAGTG_L003_R1_001_(paired)_trimmed_(paired)_contig_111788|c0_g1	1.14
Mo_1_ACAGTG_L003_R1_001_(paired)_trimmed_(paired)_contig_113067|c0_g1	1.14
Mo_1_ACAGTG_L003_R1_001_(paired)_trimmed_(paired)_contig_114440|c0_g1	1.14
Mo_1_ACAGTG_L003_R1_001_(paired)_trimmed_(paired)_contig_117642|c0_g1	1.14
Mo_1_ACAGTG_L003_R1_001_(paired)_trimmed_(paired)_contig_151488|c0_g1	1.14
Mo_1_ACAGTG_L003_R1_001_(paired)_trimmed_(paired)_contig_98393|c0_g1	1.14
TR108645|c0_g1_i1|c0_g1	1.14
TR118174|c0_g1_i1|c0_g1	1.14
TR132413|c0_g1_i1|c0_g1	1.14
TR139386|c0_g1_i1|c0_g1	1.14
TR139661|c0_g1_i1|c0_g1	1.14
TR140973|c0_g1_i1|c0_g1	1.14
TR180203|c0_g1_i1|c0_g1	1.14
TR193576|c0_g1_i1|c0_g1	1.14
TR25321|c0_g2_i1|c0_g1	1.14
TR2823|c0_g1_i1|c0_g1	1.14
TR63121|c0_g1_i1|c0_g1	1.14
TR70490|c1_g2_i1|c0_g1	1.14
TR75440|c7_g7_i5|c0_g1	1.14
C721551|c0_g1	1.13
C721559|c0_g1	1.13
C721677|c0_g1	1.13
C722203|c0_g1	1.13
Mo_1_ACAGTG_L003_R1_001_(paired)_trimmed_(paired)_contig_115980|c0_g1	1.13
Mo_1_ACAGTG_L003_R1_001_(paired)_trimmed_(paired)_contig_119865|c0_g1	1.13
Mo_1_ACAGTG_L003_R1_001_(paired)_trimmed_(paired)_contig_125499|c0_g1	1.13
Mo_1_ACAGTG_L003_R1_001_(paired)_trimmed_(paired)_contig_78298|c0_g1	1.13
TR115115|c1_g1_i1|c0_g1	1.13
TR134060|c0_g1_i1|c0_g1	1.13
TR138554|c0_g1_i1|c0_g1	1.13
TR142670|c0_g1_i1|c0_g1	1.13
TR189541|c0_g1_i1|c0_g1	1.13
TR209618|c0_g1_i1|c0_g1	1.13
TR57310|c0_g2_i1|c0_g1	1.13
TR89615|c0_g1_i1|c0_g1	1.13
TR9863|c0_g1_i1|c0_g1	1.13
C794514|c0_g1	1.12
C865396|c0_g1	1.12
Mo_1_ACAGTG_L003_R1_001_(paired)_trimmed_(paired)_contig_122174|c0_g1	1.12
TR72663|c12_g1_i1|c0_g1	1.12
C722865|c0_g1	1.11
C838143|c0_g1	1.11
Mo_1_ACAGTG_L003_R1_001_(paired)_trimmed_(paired)_contig_114689|c0_g1	1.11
Mo_1_ACAGTG_L003_R1_001_(paired)_trimmed_(paired)_contig_154709|c0_g1	1.11
Mo_1_ACAGTG_L003_R1_001_(paired)_trimmed_(paired)_contig_41794|c0_g1	1.11
Mo_1_ACAGTG_L003_R1_001_(paired)_trimmed_(paired)_contig_51578|c0_g1	1.11
Mo_1_ACAGTG_L003_R1_001_(paired)_trimmed_(paired)_contig_79973|c0_g1	1.11
TR10863|c0_g2_i1|c0_g1	1.11
TR118004|c0_g1_i1|c0_g1	1.11
TR126317|c0_g1_i1|c0_g1	1.11
TR127137|c0_g1_i1|c0_g1	1.11
TR12880|c0_g1_i1|c0_g1	1.11
TR136632|c0_g1_i1|c0_g1	1.11
TR139092|c0_g1_i1|c0_g1	1.11
TR14746|c0_g1_i1|c0_g1	1.11
TR170713|c0_g1_i1|c0_g1	1.11
TR183427|c0_g1_i1|c0_g1	1.11
TR192976|c0_g1_i1|c0_g1	1.11
TR193114|c0_g1_i1|c0_g1	1.11
TR205878|c0_g1_i1|c0_g1	1.11
TR45926|c0_g1_i1|c0_g1	1.11
TR75152|c0_g5_i1|c0_g1	1.11
TR76830|c4_g1_i1|c0_g1	1.11
TR77361|c0_g1_i1|c0_g1	1.11
TR94503|c0_g1_i1|c0_g1	1.11
C723885|c0_g1	1.1
Mo_1_ACAGTG_L003_R1_001_(paired)_trimmed_(paired)_contig_144054|c0_g1	1.1
Mo_1_ACAGTG_L003_R1_001_(paired)_trimmed_(paired)_contig_155050|c0_g1	1.1
TR123393|c0_g1_i1|c0_g1	1.1
TR198492|c0_g1_i1|c0_g1	1.1
TR28419|c0_g1_i1|c0_g1	1.1
TR42151|c1_g1_i1|c0_g1	1.1
TR54148|c0_g1_i1|c0_g1	1.1
TR58370|c0_g1_i1|c0_g1	1.1
TR64380|c0_g2_i1|c0_g1	1.1
TR76050|c2_g5_i1|c0_g1	1.1
TR78862|c9_g13_i1|c0_g1	1.1
TR81137|c0_g1_i1|c0_g1	1.1
Mo_1_ACAGTG_L003_R1_001_(paired)_trimmed_(paired)_contig_118655|c0_g1	1.09
Mo_1_ACAGTG_L003_R1_001_(paired)_trimmed_(paired)_contig_154071|c0_g1	1.09
Mo_1_ACAGTG_L003_R1_001_(paired)_trimmed_(paired)_contig_44019|c0_g1	1.09
TR120694|c0_g1_i1|c0_g1	1.09
TR126223|c0_g1_i1|c0_g1	1.09
TR190157|c0_g1_i1|c0_g1	1.09
TR207251|c0_g1_i1|c0_g1	1.09
TR209243|c0_g1_i1|c0_g1	1.09
TR25252|c0_g1_i1|c0_g1	1.09
TR60924|c0_g2_i1|c0_g1	1.09
TR67935|c0_g1_i5|c0_g1	1.09
TR76530|c1_g1_i1|c0_g1	1.09
TR77270|c5_g2_i1|c0_g1	1.09
TR77421|c5_g1_i1|c0_g1	1.09
TR77776|c4_g3_i1|c0_g1	1.09
TR7907|c0_g1_i2|c0_g1	1.09
C726301|c0_g1	1.08
Mo_1_ACAGTG_L003_R1_001_(paired)_trimmed_(paired)_contig_113037|c0_g1	1.08
Mo_1_ACAGTG_L003_R1_001_(paired)_trimmed_(paired)_contig_118460|c0_g1	1.08
Mo_1_ACAGTG_L003_R1_001_(paired)_trimmed_(paired)_contig_98157|c0_g1	1.08
TR123431|c0_g1_i1|c0_g1	1.08
TR126830|c0_g1_i1|c0_g1	1.08
TR141213|c0_g1_i1|c0_g1	1.08
TR154804|c0_g1_i1|c0_g1	1.08
TR158225|c0_g1_i1|c0_g1	1.08
TR191493|c0_g1_i1|c0_g1	1.08
TR194869|c0_g1_i1|c0_g1	1.08
TR50356|c0_g2_i1|c0_g1	1.08
TR54857|c3_g1_i1|c0_g1	1.08
TR67947|c0_g4_i1|c0_g1	1.08
TR71175|c1_g1_i1|c0_g1	1.08
TR74324|c0_g1_i1|c0_g1	1.08
TR75116|c2_g1_i1|c0_g1	1.08
TR78435|c1_g2_i1|c0_g1	1.08
Mo_1_ACAGTG_L003_R1_001_(paired)_trimmed_(paired)_contig_115964|c0_g1	1.07
Mo_1_ACAGTG_L003_R1_001_(paired)_trimmed_(paired)_contig_116962|c0_g1	1.07
Mo_1_ACAGTG_L003_R1_001_(paired)_trimmed_(paired)_contig_119587|c0_g1	1.07
C727923|c0_g1	1.06
C728039|c0_g1	1.06
Mo_1_ACAGTG_L003_R1_001_(paired)_trimmed_(paired)_contig_115584|c0_g1	1.06
Mo_1_ACAGTG_L003_R1_001_(paired)_trimmed_(paired)_contig_115864|c0_g1	1.06
Mo_1_ACAGTG_L003_R1_001_(paired)_trimmed_(paired)_contig_58288|c0_g1	1.06
Mo_1_ACAGTG_L003_R1_001_(paired)_trimmed_(paired)_contig_94032|c0_g1	1.06
TR148961|c0_g1_i1|c0_g1	1.06
TR158743|c0_g1_i1|c0_g1	1.06
TR182767|c0_g1_i1|c0_g1	1.06
TR203413|c0_g1_i1|c0_g1	1.06
TR61039|c0_g1_i1|c0_g1	1.06
TR6830|c0_g1_i1|c0_g1	1.06
TR69929|c1_g3_i1|c0_g1	1.06
TR72207|c4_g2_i1|c0_g1	1.06
TR75440|c7_g7_i6|c0_g1	1.06
TR78469|c2_g8_i1|c0_g1	1.06
C728263|c0_g1	1.05
C728797|c0_g1	1.05
C728937|c0_g1	1.05
C728961|c0_g1	1.05
C729275|c0_g1	1.05
Mo_1_ACAGTG_L003_R1_001_(paired)_trimmed_(paired)_contig_115554|c0_g1	1.05
Mo_1_ACAGTG_L003_R1_001_(paired)_trimmed_(paired)_contig_116466|c0_g1	1.05
Mo_1_ACAGTG_L003_R1_001_(paired)_trimmed_(paired)_contig_147558|c0_g1	1.05
TR163848|c0_g1_i1|c0_g1	1.05
TR164718|c0_g1_i1|c0_g1	1.05
TR196557|c0_g1_i1|c0_g1	1.05
TR278|c0_g1_i1|c0_g1	1.05
TR36757|c0_g1_i1|c0_g1	1.05
TR39409|c1_g2_i1|c0_g1	1.05
TR83799|c0_g1_i1|c0_g1	1.05
C730317|c0_g1	1.04
C730345|c0_g1	1.04
C730419|c0_g1	1.04
Mo_1_ACAGTG_L003_R1_001_(paired)_trimmed_(paired)_contig_100563|c0_g1	1.04
Mo_1_ACAGTG_L003_R1_001_(paired)_trimmed_(paired)_contig_119498|c0_g1	1.04
Mo_1_ACAGTG_L003_R1_001_(paired)_trimmed_(paired)_contig_153354|c0_g1	1.04
Mo_1_ACAGTG_L003_R1_001_(paired)_trimmed_(paired)_contig_83368|c0_g1	1.04
Mo_1_ACAGTG_L003_R1_001_(paired)_trimmed_(paired)_contig_95287|c0_g1	1.04
TR172140|c0_g1_i1|c0_g1	1.04
TR194891|c0_g1_i1|c0_g1	1.04
TR199205|c0_g1_i1|c0_g1	1.04
TR207315|c0_g1_i1|c0_g1	1.04
TR28169|c0_g1_i1|c0_g1	1.04
TR7409|c0_g1_i1|c0_g1	1.04
TR74729|c8_g3_i1|c0_g1	1.04
C731099|c0_g1	1.03
C731403|c0_g1	1.03
C731435|c0_g1	1.03
C731529|c0_g1	1.03
Mo_1_ACAGTG_L003_R1_001_(paired)_trimmed_(paired)_contig_100141|c0_g1	1.03
Mo_1_ACAGTG_L003_R1_001_(paired)_trimmed_(paired)_contig_104441|c0_g1	1.03
Mo_1_ACAGTG_L003_R1_001_(paired)_trimmed_(paired)_contig_104780|c0_g1	1.03
Mo_1_ACAGTG_L003_R1_001_(paired)_trimmed_(paired)_contig_108213|c0_g1	1.03
Mo_1_ACAGTG_L003_R1_001_(paired)_trimmed_(paired)_contig_113797|c0_g1	1.03
Mo_1_ACAGTG_L003_R1_001_(paired)_trimmed_(paired)_contig_114439|c0_g1	1.03
Mo_1_ACAGTG_L003_R1_001_(paired)_trimmed_(paired)_contig_91925|c0_g1	1.03
TR126559|c0_g1_i1|c0_g1	1.03
TR28671|c0_g1_i1|c0_g1	1.03
TR75683|c2_g1_i6|c0_g1	1.03
C731967|c0_g1	1.02
C732458|c0_g1	1.02
C732608|c0_g1	1.02
Mo_1_ACAGTG_L003_R1_001_(paired)_trimmed_(paired)_contig_114559|c0_g1	1.02
Mo_1_ACAGTG_L003_R1_001_(paired)_trimmed_(paired)_contig_137167|c0_g1	1.02
Mo_1_ACAGTG_L003_R1_001_(paired)_trimmed_(paired)_contig_49361|c0_g1	1.02
Mo_1_ACAGTG_L003_R1_001_(paired)_trimmed_(paired)_contig_90149|c0_g1	1.02
TR112560|c0_g1_i1|c0_g1	1.02
TR118366|c0_g1_i1|c0_g1	1.02
TR12150|c0_g1_i1|c0_g1	1.02
TR136894|c0_g1_i1|c0_g1	1.02
TR186852|c0_g1_i1|c0_g1	1.02
TR208106|c0_g1_i1|c0_g1	1.02
TR30557|c0_g1_i1|c0_g1	1.02
TR78903|c2_g1_i1|c0_g1	1.02
C805794|c0_g1	1.01
C806338|c0_g1	1.01
Mo_1_ACAGTG_L003_R1_001_(paired)_trimmed_(paired)_contig_101322|c0_g1	1.01
Mo_1_ACAGTG_L003_R1_001_(paired)_trimmed_(paired)_contig_115341|c0_g1	1.01
Mo_1_ACAGTG_L003_R1_001_(paired)_trimmed_(paired)_contig_115353|c0_g1	1.01
Mo_1_ACAGTG_L003_R1_001_(paired)_trimmed_(paired)_contig_134858|c0_g1	1.01
TR10222|c0_g1_i1|c0_g1	1.01
TR107504|c0_g1_i1|c0_g1	1.01
TR111214|c0_g1_i1|c0_g1	1.01
TR123411|c0_g1_i1|c0_g1	1.01
TR126108|c0_g1_i1|c0_g1	1.01
TR131583|c0_g1_i1|c0_g1	1.01
TR142987|c0_g1_i1|c0_g1	1.01
TR150816|c0_g1_i1|c0_g1	1.01
TR201609|c0_g1_i1|c0_g1	1.01
TR46657|c0_g1_i1|c0_g1	1.01
TR67235|c0_g2_i1|c0_g1	1.01
TR77305|c0_g2_i7|c0_g1	1.01
TR82320|c0_g1_i1|c0_g1	1.01
C733936|c0_g1	1
C734644|c0_g1	1
Mo_1_ACAGTG_L003_R1_001_(paired)_trimmed_(paired)_contig_116463|c0_g1	1
Mo_1_ACAGTG_L003_R1_001_(paired)_trimmed_(paired)_contig_119123|c0_g1	1
Mo_1_ACAGTG_L003_R1_001_(paired)_trimmed_(paired)_contig_147455|c0_g1	1
Mo_1_ACAGTG_L003_R1_001_(paired)_trimmed_(paired)_contig_66619|c0_g1	1
TR10813|c0_g1_i1|c0_g1	1
TR114249|c0_g1_i1|c0_g1	1
TR116488|c0_g1_i1|c0_g1	1
TR117824|c0_g1_i1|c0_g1	1
TR152271|c0_g1_i1|c0_g1	1
TR202445|c0_g1_i1|c0_g1	1
TR45677|c1_g1_i1|c0_g1	1
TR49641|c0_g3_i1|c0_g1	1
TR77120|c8_g1_i1|c0_g1	1
TR77931|c2_g1_i1|c0_g1	1
TR78037|c0_g1_i2|c0_g1	1
C734982|c0_g1	0.99
C735252|c0_g1	0.99
C735450|c0_g1	0.99
C735636|c0_g1	0.99
Mo_1_ACAGTG_L003_R1_001_(paired)_trimmed_(paired)_contig_103666|c0_g1	0.99
Mo_1_ACAGTG_L003_R1_001_(paired)_trimmed_(paired)_contig_115881|c0_g1	0.99
Mo_1_ACAGTG_L003_R1_001_(paired)_trimmed_(paired)_contig_150781|c0_g1	0.99
Mo_1_ACAGTG_L003_R1_001_(paired)_trimmed_(paired)_contig_152517|c0_g1	0.99
Mo_1_ACAGTG_L003_R1_001_(paired)_trimmed_(paired)_contig_30597|c0_g1	0.99
Mo_1_ACAGTG_L003_R1_001_(paired)_trimmed_(paired)_contig_69765|c0_g1	0.99
TR204637|c0_g1_i1|c0_g1	0.99
TR20950|c0_g1_i1|c0_g1	0.99
TR21839|c0_g1_i1|c0_g1	0.99
TR46209|c1_g1_i1|c0_g1	0.99
TR60149|c0_g2_i1|c0_g1	0.99
C736282|c0_g1	0.98
C736622|c0_g1	0.98
C809204|c0_g1	0.98
Mo_1_ACAGTG_L003_R1_001_(paired)_trimmed_(paired)_contig_113794|c0_g1	0.98
Mo_1_ACAGTG_L003_R1_001_(paired)_trimmed_(paired)_contig_115314|c0_g1	0.98
Mo_1_ACAGTG_L003_R1_001_(paired)_trimmed_(paired)_contig_115544|c0_g1	0.98
Mo_1_ACAGTG_L003_R1_001_(paired)_trimmed_(paired)_contig_117045|c0_g1	0.98
TR132236|c0_g1_i1|c0_g1	0.98
TR188629|c0_g1_i1|c0_g1	0.98
TR199350|c0_g1_i1|c0_g1	0.98
TR205126|c0_g1_i1|c0_g1	0.98
TR27031|c1_g1_i1|c0_g1	0.98
TR35040|c0_g2_i1|c0_g1	0.98
TR60009|c0_g1_i1|c0_g1	0.98
TR73217|c0_g1_i1|c0_g1	0.98
TR80354|c0_g1_i1|c0_g1	0.98
C737506|c0_g1	0.97
Mo_1_ACAGTG_L003_R1_001_(paired)_trimmed_(paired)_contig_105002|c0_g1	0.97
Mo_1_ACAGTG_L003_R1_001_(paired)_trimmed_(paired)_contig_106574|c0_g1	0.97
Mo_1_ACAGTG_L003_R1_001_(paired)_trimmed_(paired)_contig_114565|c0_g1	0.97
Mo_1_ACAGTG_L003_R1_001_(paired)_trimmed_(paired)_contig_117478|c0_g1	0.97
Mo_1_ACAGTG_L003_R1_001_(paired)_trimmed_(paired)_contig_149286|c0_g1	0.97
Mo_1_ACAGTG_L003_R1_001_(paired)_trimmed_(paired)_contig_60629|c0_g1	0.97
TR113804|c0_g1_i1|c0_g1	0.97
TR171195|c0_g1_i1|c0_g1	0.97
TR184586|c0_g1_i1|c0_g1	0.97
TR67340|c0_g1_i3|c0_g1	0.97
TR73606|c2_g1_i3|c0_g1	0.97
TR75802|c4_g7_i2|c0_g1	0.97
TR76336|c1_g3_i2|c0_g1	0.97
TR98691|c0_g1_i1|c0_g1	0.97
C738404|c0_g1	0.96
Mo_1_ACAGTG_L003_R1_001_(paired)_trimmed_(paired)_contig_108073|c0_g1	0.96
Mo_1_ACAGTG_L003_R1_001_(paired)_trimmed_(paired)_contig_127572|c0_g1	0.96
Mo_1_ACAGTG_L003_R1_001_(paired)_trimmed_(paired)_contig_151773|c0_g1	0.96
Mo_1_ACAGTG_L003_R1_001_(paired)_trimmed_(paired)_contig_152749|c0_g1	0.96
Mo_1_ACAGTG_L003_R1_001_(paired)_trimmed_(paired)_contig_78849|c0_g1	0.96
TR173877|c0_g1_i1|c0_g1	0.96
TR22420|c0_g1_i1|c0_g1	0.96
TR32858|c0_g1_i1|c0_g1	0.96
TR51619|c0_g2_i2|c0_g1	0.96
TR60134|c0_g2_i1|c0_g1	0.96
TR61219|c0_g1_i1|c0_g1	0.96
TR75406|c2_g4_i1|c0_g1	0.96
TR85772|c0_g1_i1|c0_g1	0.96
TR8999|c0_g1_i1|c0_g1	0.96
scaffold5628|c0_g1	0.96
C739410|c0_g1	0.95
C739546|c0_g1	0.95
C739628|c0_g1	0.95
C740038|c0_g1	0.95
C740066|c0_g1	0.95
Mo_1_ACAGTG_L003_R1_001_(paired)_trimmed_(paired)_contig_106094|c0_g1	0.95
Mo_1_ACAGTG_L003_R1_001_(paired)_trimmed_(paired)_contig_111906|c0_g1	0.95
Mo_1_ACAGTG_L003_R1_001_(paired)_trimmed_(paired)_contig_113330|c0_g1	0.95
Mo_1_ACAGTG_L003_R1_001_(paired)_trimmed_(paired)_contig_114589|c0_g1	0.95
Mo_1_ACAGTG_L003_R1_001_(paired)_trimmed_(paired)_contig_148056|c0_g1	0.95
Mo_1_ACAGTG_L003_R1_001_(paired)_trimmed_(paired)_contig_150546|c0_g1	0.95
Mo_1_ACAGTG_L003_R1_001_(paired)_trimmed_(paired)_contig_66338|c0_g1	0.95
Mo_1_ACAGTG_L003_R1_001_(paired)_trimmed_(paired)_contig_71525|c0_g1	0.95
Mo_1_ACAGTG_L003_R1_001_(paired)_trimmed_(paired)_contig_90193|c0_g1	0.95
TR104115|c0_g1_i1|c0_g1	0.95
TR112433|c0_g1_i1|c0_g1	0.95
TR133696|c0_g1_i1|c0_g1	0.95
TR138977|c0_g1_i1|c0_g1	0.95
TR140842|c0_g1_i1|c0_g1	0.95
TR142354|c0_g1_i1|c0_g1	0.95
TR167589|c0_g1_i1|c0_g1	0.95
TR192114|c0_g1_i1|c0_g1	0.95
TR49738|c0_g2_i1|c0_g1	0.95
TR533|c0_g2_i1|c0_g1	0.95
TR61258|c0_g2_i2|c0_g1	0.95
TR61703|c2_g3_i1|c0_g1	0.95
TR9624|c0_g1_i1|c0_g1	0.95
Mo_1_ACAGTG_L003_R1_001_(paired)_trimmed_(paired)_contig_100549|c0_g1	0.94
Mo_1_ACAGTG_L003_R1_001_(paired)_trimmed_(paired)_contig_102920|c0_g1	0.94
Mo_1_ACAGTG_L003_R1_001_(paired)_trimmed_(paired)_contig_120798|c0_g1	0.94
Mo_1_ACAGTG_L003_R1_001_(paired)_trimmed_(paired)_contig_126186|c0_g1	0.94
Mo_1_ACAGTG_L003_R1_001_(paired)_trimmed_(paired)_contig_63404|c0_g1	0.94
Mo_1_ACAGTG_L003_R1_001_(paired)_trimmed_(paired)_contig_73452|c0_g1	0.94
Mo_1_ACAGTG_L003_R1_001_(paired)_trimmed_(paired)_contig_98295|c0_g1	0.94
TR139299|c0_g1_i1|c0_g1	0.94
TR201189|c0_g1_i1|c0_g1	0.94
TR47350|c0_g2_i1|c0_g1	0.94
TR69654|c3_g2_i1|c0_g1	0.94
TR74147|c1_g2_i1|c0_g1	0.94
TR74449|c4_g4_i1|c0_g1	0.94
TR75761|c7_g1_i1|c0_g1	0.94
TR76049|c2_g1_i1|c0_g1	0.94
C741316|c0_g1	0.93
C741756|c0_g1	0.93
C741786|c0_g1	0.93
Mo_1_ACAGTG_L003_R1_001_(paired)_trimmed_(paired)_contig_115350|c0_g1	0.93
TR122763|c0_g1_i1|c0_g1	0.93
TR139257|c0_g1_i1|c0_g1	0.93
TR207745|c0_g1_i1|c0_g1	0.93
TR23445|c0_g1_i1|c0_g1	0.93
TR3880|c0_g1_i1|c0_g1	0.93
TR39905|c0_g2_i1|c0_g1	0.93
TR75720|c4_g1_i1|c0_g1	0.93
TR78713|c4_g8_i1|c0_g1	0.93
TR87693|c0_g1_i1|c0_g1	0.93
TR9412|c0_g1_i1|c0_g1	0.93
TR97941|c0_g1_i1|c0_g1	0.93
C742300|c0_g1	0.92
C742692|c0_g1	0.92
C742726|c0_g1	0.92
C815342|c0_g1	0.92
C815802|c0_g1	0.92
Mo_1_ACAGTG_L003_R1_001_(paired)_trimmed_(paired)_contig_100551|c0_g1	0.92
Mo_1_ACAGTG_L003_R1_001_(paired)_trimmed_(paired)_contig_114262|c0_g1	0.92
Mo_1_ACAGTG_L003_R1_001_(paired)_trimmed_(paired)_contig_153483|c0_g1	0.92
Mo_1_ACAGTG_L003_R1_001_(paired)_trimmed_(paired)_contig_154799|c0_g1	0.92
Mo_1_ACAGTG_L003_R1_001_(paired)_trimmed_(paired)_contig_38851|c0_g1	0.92
Mo_1_ACAGTG_L003_R1_001_(paired)_trimmed_(paired)_contig_51407|c0_g1	0.92
Mo_1_ACAGTG_L003_R1_001_(paired)_trimmed_(paired)_contig_92632|c0_g1	0.92
TR116926|c0_g1_i1|c0_g1	0.92
TR132581|c0_g1_i1|c0_g1	0.92
TR14062|c0_g1_i1|c0_g1	0.92
TR143614|c0_g1_i1|c0_g1	0.92
TR206388|c0_g1_i1|c0_g1	0.92
TR30142|c0_g2_i1|c0_g1	0.92
TR32167|c0_g1_i1|c0_g1	0.92
TR91767|c0_g1_i1|c0_g1	0.92
C743478|c0_g1	0.91
C743910|c0_g1	0.91
Mo_1_ACAGTG_L003_R1_001_(paired)_trimmed_(paired)_contig_103845|c0_g1	0.91
Mo_1_ACAGTG_L003_R1_001_(paired)_trimmed_(paired)_contig_116139|c0_g1	0.91
Mo_1_ACAGTG_L003_R1_001_(paired)_trimmed_(paired)_contig_117239|c0_g1	0.91
Mo_1_ACAGTG_L003_R1_001_(paired)_trimmed_(paired)_contig_118340|c0_g1	0.91
Mo_1_ACAGTG_L003_R1_001_(paired)_trimmed_(paired)_contig_118478|c0_g1	0.91
Mo_1_ACAGTG_L003_R1_001_(paired)_trimmed_(paired)_contig_153609|c0_g1	0.91
Mo_1_ACAGTG_L003_R1_001_(paired)_trimmed_(paired)_contig_77231|c0_g1	0.91
Mo_1_ACAGTG_L003_R1_001_(paired)_trimmed_(paired)_contig_94804|c0_g1	0.91
TR110863|c0_g1_i1|c0_g1	0.91
TR111652|c0_g1_i1|c0_g1	0.91
TR113109|c0_g1_i1|c0_g1	0.91
TR123279|c0_g1_i1|c0_g1	0.91
TR127771|c0_g1_i1|c0_g1	0.91
TR13777|c0_g1_i1|c0_g1	0.91
TR155673|c0_g1_i1|c0_g1	0.91
TR191856|c0_g1_i1|c0_g1	0.91
TR193286|c0_g1_i1|c0_g1	0.91
TR49421|c0_g1_i1|c0_g1	0.91
TR77134|c2_g7_i1|c0_g1	0.91
TR91364|c0_g1_i1|c0_g1	0.91
TR95159|c0_g1_i1|c0_g1	0.91
TR98338|c0_g1_i1|c0_g1	0.91
C744344|c0_g1	0.9
C744366|c0_g1	0.9
C744818|c0_g1	0.9
C745194|c0_g1	0.9
C817405|c0_g1	0.9
Mo_1_ACAGTG_L003_R1_001_(paired)_trimmed_(paired)_contig_112129|c0_g1	0.9
Mo_1_ACAGTG_L003_R1_001_(paired)_trimmed_(paired)_contig_119012|c0_g1	0.9
Mo_1_ACAGTG_L003_R1_001_(paired)_trimmed_(paired)_contig_119426|c0_g1	0.9
Mo_1_ACAGTG_L003_R1_001_(paired)_trimmed_(paired)_contig_152805|c0_g1	0.9
[truncated: 764 more rows]

## Sheet: Stem_specific
Supplementary Table 7: List of transcripts (FPKM>0) shared between all the seven tissues of Magnolia obovata, and unique to each tissue-type.
gene_id	FPKM_Stem
Mo_1_ACAGTG_L003_R1_001_(paired)_trimmed_(paired)_contig_33846|c0_g1	23.18
Mo_1_ACAGTG_L003_R1_001_(paired)_trimmed_(paired)_contig_11436|c0_g1	19.15
Mo_1_ACAGTG_L003_R1_001_(paired)_trimmed_(paired)_contig_28858|c0_g1	15.29
C671329|c0_g1	12.93
C663931|c0_g1	11.58
TR142128|c0_g1_i1|c0_g1	11.18
TR85646|c0_g1_i1|c0_g1	10.34
TR41876|c0_g1_i1|c0_g1	10.3
TR74663|c1_g1_i2|c0_g1	10.23
Mo_1_ACAGTG_L003_R1_001_(paired)_trimmed_(paired)_contig_68407|c0_g1	8.85
TR172959|c0_g1_i1|c0_g1	8.73
TR56194|c0_g1_i2|c0_g1	8.67
Mo_1_ACAGTG_L003_R1_001_(paired)_trimmed_(paired)_contig_91297|c0_g1	8.62
Mo_1_ACAGTG_L003_R1_001_(paired)_trimmed_(paired)_contig_38795|c0_g1	8.32
Mo_1_ACAGTG_L003_R1_001_(paired)_trimmed_(paired)_contig_43652|c0_g1	8.11
C651886|c0_g1	7.97
C652768|c0_g1	7.81
TR10092|c0_g1_i1|c0_g1	7.79
C658728|c0_g1	7.36
C660427|c0_g1	7.22
Mo_1_ACAGTG_L003_R1_001_(paired)_trimmed_(paired)_contig_54522|c0_g1	7.08
TR193980|c0_g1_i1|c0_g1	7.08
TR197292|c0_g1_i1|c0_g1	6.98
TR56394|c0_g1_i2|c0_g1	6.82
Mo_1_ACAGTG_L003_R1_001_(paired)_trimmed_(paired)_contig_89843|c0_g1	6.77
C667947|c0_g1	6.7
TR58950|c0_g2_i2|c0_g1	6.68
TR50321|c0_g1_i1|c0_g1	6.64
TR13336|c0_g2_i1|c0_g1	6.49
TR122667|c0_g1_i1|c0_g1	6.48
C670801|c0_g1	6.46
TR75236|c1_g3_i2|c0_g1	6.19
TR6124|c0_g1_i1|c0_g1	6.12
TR206847|c0_g1_i1|c0_g1	6.06
Mo_1_ACAGTG_L003_R1_001_(paired)_trimmed_(paired)_contig_121285|c0_g1	6.03
TR11703|c0_g2_i1|c0_g1	5.98
Mo_1_ACAGTG_L003_R1_001_(paired)_trimmed_(paired)_contig_78417|c0_g1	5.97
C681150|c0_g1	5.84
TR54247|c0_g1_i2|c0_g1	5.82
Mo_1_ACAGTG_L003_R1_001_(paired)_trimmed_(paired)_contig_31576|c0_g1	5.81
C682440|c0_g1	5.74
TR42805|c0_g1_i1|c0_g1	5.74
TR51483|c0_g1_i1|c0_g1	5.74
TR21421|c0_g1_i1|c0_g1	5.73
TR77961|c2_g1_i1|c0_g1	5.72
TR40575|c1_g1_i1|c0_g1	5.67
TR1050|c0_g1_i1|c0_g1	5.66
TR54670|c0_g1_i1|c0_g1	5.59
C685618|c0_g1	5.56
C797618|c0_g1	5.53
Mo_1_ACAGTG_L003_R1_001_(paired)_trimmed_(paired)_contig_76046|c0_g1	5.48
Mo_1_ACAGTG_L003_R1_001_(paired)_trimmed_(paired)_contig_13162|c0_g1	5.42
C688707|c0_g1	5.39
Mo_1_ACAGTG_L003_R1_001_(paired)_trimmed_(paired)_contig_84620|c0_g1	5.39
Mo_1_ACAGTG_L003_R1_001_(paired)_trimmed_(paired)_contig_18455|c0_g1	5.34
Mo_1_ACAGTG_L003_R1_001_(paired)_trimmed_(paired)_contig_67255|c0_g1	5.33
C651381|c0_g1	5.31
C651389|c0_g1	5.31
C651842|c0_g1	5.31
C651896|c0_g1	5.31
C652492|c0_g1	5.31
C689455|c0_g1	5.31
Mo_1_ACAGTG_L003_R1_001_(paired)_trimmed_(paired)_contig_127280|c0_g1	5.31
Mo_1_ACAGTG_L003_R1_001_(paired)_trimmed_(paired)_contig_67345|c0_g1	5.26
C652788|c0_g1	5.2
C652850|c0_g1	5.2
C652948|c0_g1	5.2
C653478|c0_g1	5.2
C654194|c0_g1	5.2
C654512|c0_g1	5.2
Mo_1_ACAGTG_L003_R1_001_(paired)_trimmed_(paired)_contig_78901|c0_g1	5.17
C692275|c0_g1	5.15
Mo_1_ACAGTG_L003_R1_001_(paired)_trimmed_(paired)_contig_33219|c0_g1	5.14
C721971|c0_g1	5.13
TR101742|c0_g1_i1|c0_g1	5.13
C654884|c0_g1	5.1
C655694|c0_g1	5.1
C655964|c0_g1	5.1
TR22936|c0_g1_i1|c0_g1	5.08
TR77986|c3_g3_i1|c0_g1	5.08
TR9610|c1_g1_i1|c0_g1	5.08
TR75487|c9_g1_i1|c0_g1	5.01
C657336|c0_g1	5
C657420|c0_g1	5
Mo_1_ACAGTG_L003_R1_001_(paired)_trimmed_(paired)_contig_116758|c0_g1	5
TR136768|c0_g1_i1|c0_g1	5
TR139309|c0_g1_i1|c0_g1	5
TR147843|c0_g1_i1|c0_g1	5
TR34091|c1_g1_i1|c0_g1	5
TR38330|c0_g1_i1|c0_g1	5
Mo_1_ACAGTG_L003_R1_001_(paired)_trimmed_(paired)_contig_65354|c0_g1	4.96
C697333|c0_g1	4.93
C658398|c0_g1	4.9
C659428|c0_g1	4.9
C659540|c0_g1	4.9
C659720|c0_g1	4.9
TR203689|c0_g1_i1|c0_g1	4.9
TR34442|c0_g1_i1|c0_g1	4.9
Mo_1_ACAGTG_L003_R1_001_(paired)_trimmed_(paired)_contig_35767|c0_g1	4.88
TR109869|c0_g1_i1|c0_g1	4.88
TR121099|c0_g1_i1|c0_g1	4.86
TR141000|c0_g1_i1|c0_g1	4.86
TR186058|c0_g1_i1|c0_g1	4.86
C727547|c0_g1	4.84
C660001|c0_g1	4.81
C660331|c0_g1	4.81
C660547|c0_g1	4.81
C660675|c0_g1	4.81
C661305|c0_g1	4.81
C661479|c0_g1	4.81
Mo_1_ACAGTG_L003_R1_001_(paired)_trimmed_(paired)_contig_124251|c0_g1	4.79
Mo_1_ACAGTG_L003_R1_001_(paired)_trimmed_(paired)_contig_92452|c0_g1	4.79
TR185078|c0_g1_i1|c0_g1	4.79
TR7578|c0_g1_i1|c0_g1	4.79
Mo_1_ACAGTG_L003_R1_001_(paired)_trimmed_(paired)_contig_97441|c0_g1	4.74
C701313|c0_g1	4.73
C870630|c0_g1	4.73
Mo_1_ACAGTG_L003_R1_001_(paired)_trimmed_(paired)_contig_72161|c0_g1	4.73
TR206101|c0_g1_i1|c0_g1	4.73
C662313|c0_g1	4.72
C662815|c0_g1	4.72
Mo_1_ACAGTG_L003_R1_001_(paired)_trimmed_(paired)_contig_154870|c0_g1	4.72
C663919|c0_g1	4.63
C664677|c0_g1	4.63
C664701|c0_g1	4.63
C665051|c0_g1	4.63
Mo_1_ACAGTG_L003_R1_001_(paired)_trimmed_(paired)_contig_113347|c0_g1	4.63
Mo_1_ACAGTG_L003_R1_001_(paired)_trimmed_(paired)_contig_153810|c0_g1	4.63
Mo_1_ACAGTG_L003_R1_001_(paired)_trimmed_(paired)_contig_59013|c0_g1	4.6
Mo_1_ACAGTG_L003_R1_001_(paired)_trimmed_(paired)_contig_79291|c0_g1	4.6
TR72318|c6_g2_i1|c0_g1	4.6
TR196059|c0_g1_i1|c0_g1	4.57
C665407|c0_g1	4.55
C666075|c0_g1	4.55
C666741|c0_g1	4.55
Mo_1_ACAGTG_L003_R1_001_(paired)_trimmed_(paired)_contig_55916|c0_g1	4.55
Mo_1_ACAGTG_L003_R1_001_(paired)_trimmed_(paired)_contig_89756|c0_g1	4.55
Mo_1_ACAGTG_L003_R1_001_(paired)_trimmed_(paired)_contig_77382|c0_g1	4.54
Mo_1_ACAGTG_L003_R1_001_(paired)_trimmed_(paired)_contig_80001|c0_g1	4.5
TR137958|c0_g1_i1|c0_g1	4.49
TR134259|c0_g1_i1|c0_g1	4.48
TR36477|c0_g2_i1|c0_g1	4.48
TR78484|c1_g1_i1|c0_g1	4.48
TR91631|c0_g1_i1|c0_g1	4.48
C667725|c0_g1	4.47
C668543|c0_g1	4.47
Mo_1_ACAGTG_L003_R1_001_(paired)_trimmed_(paired)_contig_75350|c0_g1	4.47
Mo_1_ACAGTG_L003_R1_001_(paired)_trimmed_(paired)_contig_123918|c0_g1	4.42
Mo_1_ACAGTG_L003_R1_001_(paired)_trimmed_(paired)_contig_50795|c0_g1	4.42
TR123187|c0_g1_i1|c0_g1	4.42
C668757|c0_g1	4.39
C669429|c0_g1	4.39
C669571|c0_g1	4.39
C669646|c0_g1	4.39
C669810|c0_g1	4.39
C669926|c0_g1	4.39
C670206|c0_g1	4.39
C670258|c0_g1	4.39
Mo_1_ACAGTG_L003_R1_001_(paired)_trimmed_(paired)_contig_31495|c0_g1	4.39
Mo_1_ACAGTG_L003_R1_001_(paired)_trimmed_(paired)_contig_96962|c0_g1	4.39
TR112587|c0_g1_i1|c0_g1	4.35
TR120353|c0_g1_i1|c0_g1	4.35
C670395|c0_g1	4.31
Mo_1_ACAGTG_L003_R1_001_(paired)_trimmed_(paired)_contig_36572|c0_g1	4.31
Mo_1_ACAGTG_L003_R1_001_(paired)_trimmed_(paired)_contig_88966|c0_g1	4.31
C709853|c0_g1	4.3
Mo_1_ACAGTG_L003_R1_001_(paired)_trimmed_(paired)_contig_86169|c0_g1	4.3
TR133637|c0_g1_i1|c0_g1	4.3
Mo_1_ACAGTG_L003_R1_001_(paired)_trimmed_(paired)_contig_59372|c0_g1	4.26
TR181852|c0_g1_i1|c0_g1	4.26
Mo_1_ACAGTG_L003_R1_001_(paired)_trimmed_(paired)_contig_59666|c0_g1	4.25
TR138973|c0_g1_i1|c0_g1	4.25
TR206080|c0_g1_i1|c0_g1	4.25
TR29314|c0_g2_i1|c0_g1	4.25
C672273|c0_g1	4.23
C672543|c0_g1	4.23
C672915|c0_g1	4.23
C673021|c0_g1	4.23
C673129|c0_g1	4.23
Mo_1_ACAGTG_L003_R1_001_(paired)_trimmed_(paired)_contig_11000|c0_g1	4.23
Mo_1_ACAGTG_L003_R1_001_(paired)_trimmed_(paired)_contig_121500|c0_g1	4.23
Mo_1_ACAGTG_L003_R1_001_(paired)_trimmed_(paired)_contig_72048|c0_g1	4.23
Mo_1_ACAGTG_L003_R1_001_(paired)_trimmed_(paired)_contig_60514|c0_g1	4.22
TR192545|c0_g1_i1|c0_g1	4.2
TR86876|c0_g1_i1|c0_g1	4.2
C712805|c0_g1	4.19
TR130769|c0_g1_i1|c0_g1	4.19
TR73420|c1_g9_i1|c0_g1	4.17
C675047|c0_g1	4.16
Mo_1_ACAGTG_L003_R1_001_(paired)_trimmed_(paired)_contig_99137|c0_g1	4.16
Mo_1_ACAGTG_L003_R1_001_(paired)_trimmed_(paired)_contig_93426|c0_g1	4.14
TR206621|c0_g1_i1|c0_g1	4.14
TR54349|c0_g1_i1|c0_g1	4.14
TR9291|c0_g1_i1|c0_g1	4.14
C675495|c0_g1	4.09
C675541|c0_g1	4.09
C675649|c0_g1	4.09
C676271|c0_g1	4.09
C676507|c0_g1	4.09
C676677|c0_g1	4.09
Mo_1_ACAGTG_L003_R1_001_(paired)_trimmed_(paired)_contig_33959|c0_g1	4.09
Mo_1_ACAGTG_L003_R1_001_(paired)_trimmed_(paired)_contig_66748|c0_g1	4.09
Mo_1_ACAGTG_L003_R1_001_(paired)_trimmed_(paired)_contig_93166|c0_g1	4.09
Mo_1_ACAGTG_L003_R1_001_(paired)_trimmed_(paired)_contig_7547|c0_g1	4.05
TR13809|c0_g2_i1|c0_g1	4.05
C717281|c0_g1	4.04
Mo_1_ACAGTG_L003_R1_001_(paired)_trimmed_(paired)_contig_28808|c0_g1	4.04
Mo_1_ACAGTG_L003_R1_001_(paired)_trimmed_(paired)_contig_76401|c0_g1	4.04
Mo_1_ACAGTG_L003_R1_001_(paired)_trimmed_(paired)_contig_93274|c0_g1	4.04
TR109510|c0_g1_i1|c0_g1	4.04
C677573|c0_g1	4.02
C677733|c0_g1	4.02
C677783|c0_g1	4.02
C678355|c0_g1	4.02
C746336|c0_g1	4.02
Mo_1_ACAGTG_L003_R1_001_(paired)_trimmed_(paired)_contig_71493|c0_g1	4.02
C718047|c0_g1	3.99
TR190321|c0_g1_i1|c0_g1	3.99
TR200420|c0_g1_i1|c0_g1	3.99
TR54459|c0_g1_i3|c0_g1	3.99
C678955|c0_g1	3.96
C678979|c0_g1	3.96
C679818|c0_g1	3.96
C679950|c0_g1	3.96
Mo_1_ACAGTG_L003_R1_001_(paired)_trimmed_(paired)_contig_78784|c0_g1	3.94
C720223|c0_g1	3.9
C720275|c0_g1	3.9
C720807|c0_g1	3.9
TR76006|c1_g5_i1|c0_g1	3.9
TR96529|c0_g1_i1|c0_g1	3.9
C680856|c0_g1	3.89
Mo_1_ACAGTG_L003_R1_001_(paired)_trimmed_(paired)_contig_33907|c0_g1	3.89
Mo_1_ACAGTG_L003_R1_001_(paired)_trimmed_(paired)_contig_74469|c0_g1	3.89
Mo_1_ACAGTG_L003_R1_001_(paired)_trimmed_(paired)_contig_46637|c0_g1	3.88
TR121988|c0_g1_i1|c0_g1	3.87
TR16434|c0_g1_i1|c0_g1	3.87
TR137972|c0_g1_i1|c0_g1	3.85
TR197865|c0_g1_i1|c0_g1	3.85
TR205137|c0_g1_i1|c0_g1	3.85
Mo_1_ACAGTG_L003_R1_001_(paired)_trimmed_(paired)_contig_68306|c0_g1	3.84
C681584|c0_g1	3.83
C681906|c0_g1	3.83
C682532|c0_g1	3.83
C683104|c0_g1	3.83
Mo_1_ACAGTG_L003_R1_001_(paired)_trimmed_(paired)_contig_86349|c0_g1	3.83
Mo_1_ACAGTG_L003_R1_001_(paired)_trimmed_(paired)_contig_57474|c0_g1	3.82
Mo_1_ACAGTG_L003_R1_001_(paired)_trimmed_(paired)_contig_41727|c0_g1	3.8
Mo_1_ACAGTG_L003_R1_001_(paired)_trimmed_(paired)_contig_82454|c0_g1	3.8
TR208087|c0_g1_i1|c0_g1	3.8
TR72319|c1_g1_i2|c0_g1	3.8
C683696|c0_g1	3.77
C684070|c0_g1	3.77
C684384|c0_g1	3.77
Mo_1_ACAGTG_L003_R1_001_(paired)_trimmed_(paired)_contig_46653|c0_g1	3.76
TR194724|c0_g1_i1|c0_g1	3.76
TR76378|c1_g1_i1|c0_g1	3.76
TR77088|c0_g1_i1|c0_g1	3.74
TR38647|c0_g1_i1|c0_g1	3.73
C725665|c0_g1	3.72
TR122815|c0_g1_i1|c0_g1	3.72
C684816|c0_g1	3.71
C685700|c0_g1	3.71
Mo_1_ACAGTG_L003_R1_001_(paired)_trimmed_(paired)_contig_122659|c0_g1	3.71
Mo_1_ACAGTG_L003_R1_001_(paired)_trimmed_(paired)_contig_124284|c0_g1	3.71
Mo_1_ACAGTG_L003_R1_001_(paired)_trimmed_(paired)_contig_127351|c0_g1	3.71
Mo_1_ACAGTG_L003_R1_001_(paired)_trimmed_(paired)_contig_41994|c0_g1	3.71
Mo_1_ACAGTG_L003_R1_001_(paired)_trimmed_(paired)_contig_125286|c0_g1	3.67
TR82842|c0_g1_i1|c0_g1	3.67
TR94611|c0_g1_i1|c0_g1	3.67
Mo_1_ACAGTG_L003_R1_001_(paired)_trimmed_(paired)_contig_40032|c0_g1	3.66
C727905|c0_g1	3.63
Mo_1_ACAGTG_L003_R1_001_(paired)_trimmed_(paired)_contig_91080|c0_g1	3.63
TR100326|c0_g1_i1|c0_g1	3.63
TR203523|c0_g1_i1|c0_g1	3.63
TR24241|c0_g1_i1|c0_g1	3.63
C688559|c0_g1	3.59
C688625|c0_g1	3.59
Mo_1_ACAGTG_L003_R1_001_(paired)_trimmed_(paired)_contig_121484|c0_g1	3.59
Mo_1_ACAGTG_L003_R1_001_(paired)_trimmed_(paired)_contig_28245|c0_g1	3.59
Mo_1_ACAGTG_L003_R1_001_(paired)_trimmed_(paired)_contig_63708|c0_g1	3.59
Mo_1_ACAGTG_L003_R1_001_(paired)_trimmed_(paired)_contig_75732|c0_g1	3.59
TR134111|c0_g1_i1|c0_g1	3.59
TR92434|c0_g1_i1|c0_g1	3.59
Mo_1_ACAGTG_L003_R1_001_(paired)_trimmed_(paired)_contig_51613|c0_g1	3.55
TR3205|c0_g1_i1|c0_g1	3.55
TR89823|c0_g1_i1|c0_g1	3.55
C689045|c0_g1	3.54
C689427|c0_g1	3.54
C689657|c0_g1	3.54
C689791|c0_g1	3.54
C690373|c0_g1	3.54
TR153459|c0_g1_i1|c0_g1	3.51
TR6804|c0_g2_i1|c0_g1	3.51
C761526|c0_g1	3.5
TR133123|c0_g1_i1|c0_g1	3.5
C691351|c0_g1	3.49
C691771|c0_g1	3.49
C691781|c0_g1	3.49
C691899|c0_g1	3.49
Mo_1_ACAGTG_L003_R1_001_(paired)_trimmed_(paired)_contig_127327|c0_g1	3.49
Mo_1_ACAGTG_L003_R1_001_(paired)_trimmed_(paired)_contig_23798|c0_g1	3.49
TR58151|c0_g1_i1|c0_g1	3.49
C731895|c0_g1	3.48
C731977|c0_g1	3.48
Mo_1_ACAGTG_L003_R1_001_(paired)_trimmed_(paired)_contig_124185|c0_g1	3.48
Mo_1_ACAGTG_L003_R1_001_(paired)_trimmed_(paired)_contig_68528|c0_g1	3.48
Mo_1_ACAGTG_L003_R1_001_(paired)_trimmed_(paired)_contig_93411|c0_g1	3.48
TR31674|c0_g2_i1|c0_g1	3.48
Mo_1_ACAGTG_L003_R1_001_(paired)_trimmed_(paired)_contig_121916|c0_g1	3.45
C692691|c0_g1	3.44
Mo_1_ACAGTG_L003_R1_001_(paired)_trimmed_(paired)_contig_96081|c0_g1	3.4
TR134219|c0_g1_i1|c0_g1	3.4
TR194445|c0_g1_i1|c0_g1	3.4
TR77784|c1_g2_i1|c0_g1	3.4
C693729|c0_g1	3.38
C693991|c0_g1	3.38
C694075|c0_g1	3.38
C694411|c0_g1	3.38
TR108410|c0_g1_i1|c0_g1	3.38
TR125489|c0_g1_i1|c0_g1	3.38
TR14055|c0_g1_i1|c0_g1	3.38
TR159246|c0_g1_i1|c0_g1	3.38
TR169160|c0_g1_i1|c0_g1	3.38
TR176088|c0_g1_i1|c0_g1	3.38
TR179230|c0_g1_i1|c0_g1	3.38
TR191596|c0_g1_i1|c0_g1	3.38
TR201510|c0_g1_i1|c0_g1	3.38
TR205847|c0_g1_i1|c0_g1	3.38
TR208550|c0_g1_i1|c0_g1	3.38
TR209626|c0_g1_i1|c0_g1	3.38
TR30408|c0_g1_i1|c0_g1	3.38
TR44149|c0_g1_i1|c0_g1	3.38
TR50167|c0_g1_i2|c0_g1	3.38
TR53669|c0_g2_i1|c0_g1	3.38
TR78946|c4_g2_i1|c0_g1	3.38
TR96102|c0_g1_i1|c0_g1	3.38
Mo_1_ACAGTG_L003_R1_001_(paired)_trimmed_(paired)_contig_32452|c0_g1	3.36
C696209|c0_g1	3.34
Mo_1_ACAGTG_L003_R1_001_(paired)_trimmed_(paired)_contig_71883|c0_g1	3.34
TR126501|c0_g1_i1|c0_g1	3.34
TR130875|c0_g1_i1|c0_g1	3.34
TR1397|c0_g2_i1|c0_g1	3.34
TR161412|c0_g1_i1|c0_g1	3.34
TR162814|c0_g1_i1|c0_g1	3.34
TR165401|c0_g1_i1|c0_g1	3.34
TR17948|c0_g1_i1|c0_g1	3.34
TR206985|c0_g1_i1|c0_g1	3.34
TR2398|c0_g1_i1|c0_g1	3.34
TR24293|c0_g1_i1|c0_g1	3.34
TR29899|c0_g1_i1|c0_g1	3.34
TR30367|c0_g1_i1|c0_g1	3.34
TR5101|c0_g1_i1|c0_g1	3.34
TR51282|c0_g2_i1|c0_g1	3.34
C736534|c0_g1	3.33
C737036|c0_g1	3.33
Mo_1_ACAGTG_L003_R1_001_(paired)_trimmed_(paired)_contig_123442|c0_g1	3.33
TR76216|c2_g1_i2|c0_g1	3.33
C838019|c0_g1	3.31
C737992|c0_g1	3.3
TR142480|c0_g1_i1|c0_g1	3.3
C696595|c0_g1	3.29
C696665|c0_g1	3.29
C696979|c0_g1	3.29
C697703|c0_g1	3.29
Mo_1_ACAGTG_L003_R1_001_(paired)_trimmed_(paired)_contig_111060|c0_g1	3.29
Mo_1_ACAGTG_L003_R1_001_(paired)_trimmed_(paired)_contig_30339|c0_g1	3.29
Mo_1_ACAGTG_L003_R1_001_(paired)_trimmed_(paired)_contig_95634|c0_g1	3.29
TR103957|c0_g1_i1|c0_g1	3.29
TR131358|c0_g1_i1|c0_g1	3.29
TR138576|c0_g1_i1|c0_g1	3.29
TR141325|c0_g1_i1|c0_g1	3.29
TR142898|c0_g1_i1|c0_g1	3.29
TR143947|c0_g1_i1|c0_g1	3.29
TR152267|c0_g1_i1|c0_g1	3.29
TR156486|c0_g1_i1|c0_g1	3.29
TR200846|c0_g1_i1|c0_g1	3.29
TR205748|c0_g1_i1|c0_g1	3.29
TR20987|c0_g1_i1|c0_g1	3.29
TR60653|c0_g2_i1|c0_g1	3.29
TR62841|c1_g1_i1|c0_g1	3.29
TR6770|c1_g1_i1|c0_g1	3.29
TR74472|c2_g5_i2|c0_g1	3.29
TR127507|c0_g1_i1|c0_g1	3.28
TR96020|c0_g1_i1|c0_g1	3.28
Mo_1_ACAGTG_L003_R1_001_(paired)_trimmed_(paired)_contig_46480|c0_g1	3.26
TR204433|c0_g1_i1|c0_g1	3.25
C697711|c0_g1	3.24
C697719|c0_g1	3.24
C698173|c0_g1	3.24
C698697|c0_g1	3.24
C698749|c0_g1	3.24
C698849|c0_g1	3.24
Mo_1_ACAGTG_L003_R1_001_(paired)_trimmed_(paired)_contig_122459|c0_g1	3.24
Mo_1_ACAGTG_L003_R1_001_(paired)_trimmed_(paired)_contig_125503|c0_g1	3.24
Mo_1_ACAGTG_L003_R1_001_(paired)_trimmed_(paired)_contig_34455|c0_g1	3.24
Mo_1_ACAGTG_L003_R1_001_(paired)_trimmed_(paired)_contig_48323|c0_g1	3.24
Mo_1_ACAGTG_L003_R1_001_(paired)_trimmed_(paired)_contig_56356|c0_g1	3.24
TR170458|c0_g1_i1|c0_g1	3.24
TR201634|c0_g1_i1|c0_g1	3.24
TR22656|c0_g1_i1|c0_g1	3.24
TR72538|c7_g3_i9|c0_g1	3.24
TR73417|c1_g1_i1|c0_g1	3.24
TR78297|c5_g6_i1|c0_g1	3.24
TR96633|c0_g1_i1|c0_g1	3.24
C739532|c0_g1	3.23
Mo_1_ACAGTG_L003_R1_001_(paired)_trimmed_(paired)_contig_28959|c0_g1	3.23
Mo_1_ACAGTG_L003_R1_001_(paired)_trimmed_(paired)_contig_50478|c0_g1	3.23
Mo_1_ACAGTG_L003_R1_001_(paired)_trimmed_(paired)_contig_52187|c0_g1	3.23
TR143754|c0_g1_i1|c0_g1	3.23
TR56780|c0_g2_i1|c0_g1	3.23
TR59943|c0_g1_i1|c0_g1	3.23
C699383|c0_g1	3.2
C700281|c0_g1	3.2
Mo_1_ACAGTG_L003_R1_001_(paired)_trimmed_(paired)_contig_21215|c0_g1	3.2
Mo_1_ACAGTG_L003_R1_001_(paired)_trimmed_(paired)_contig_36952|c0_g1	3.2
Mo_1_ACAGTG_L003_R1_001_(paired)_trimmed_(paired)_contig_37583|c0_g1	3.2
Mo_1_ACAGTG_L003_R1_001_(paired)_trimmed_(paired)_contig_72508|c0_g1	3.2
Mo_1_ACAGTG_L003_R1_001_(paired)_trimmed_(paired)_contig_94439|c0_g1	3.2
Mo_1_ACAGTG_L003_R1_001_(paired)_trimmed_(paired)_contig_97217|c0_g1	3.2
TR102712|c0_g1_i1|c0_g1	3.2
TR107169|c0_g1_i1|c0_g1	3.2
TR125827|c0_g1_i1|c0_g1	3.2
TR128197|c0_g1_i1|c0_g1	3.2
TR129529|c0_g1_i1|c0_g1	3.2
TR139817|c0_g1_i1|c0_g1	3.2
TR143746|c0_g1_i1|c0_g1	3.2
TR159344|c0_g1_i1|c0_g1	3.2
TR161020|c0_g1_i1|c0_g1	3.2
TR194288|c0_g1_i1|c0_g1	3.2
TR203683|c0_g1_i1|c0_g1	3.2
TR205677|c1_g1_i1|c0_g1	3.2
TR209852|c0_g1_i1|c0_g1	3.2
TR2985|c0_g2_i1|c0_g1	3.2
TR304|c0_g1_i1|c0_g1	3.2
TR41391|c0_g1_i1|c0_g1	3.2
Mo_1_ACAGTG_L003_R1_001_(paired)_trimmed_(paired)_contig_70337|c0_g1	3.18
Mo_1_ACAGTG_L003_R1_001_(paired)_trimmed_(paired)_contig_84438|c0_g1	3.18
Mo_1_ACAGTG_L003_R1_001_(paired)_trimmed_(paired)_contig_122588|c0_g1	3.16
Mo_1_ACAGTG_L003_R1_001_(paired)_trimmed_(paired)_contig_127139|c0_g1	3.16
TR143481|c0_g1_i1|c0_g1	3.16
TR197229|c0_g1_i1|c0_g1	3.16
TR35758|c0_g1_i1|c0_g1	3.16
C701235|c0_g1	3.15
C701509|c0_g1	3.15
TR105796|c0_g1_i1|c0_g1	3.15
TR112448|c0_g1_i1|c0_g1	3.15
TR138139|c0_g1_i1|c0_g1	3.15
TR163718|c0_g1_i1|c0_g1	3.15
TR188058|c0_g1_i1|c0_g1	3.15
TR196345|c0_g1_i1|c0_g1	3.15
TR200883|c0_g1_i1|c0_g1	3.15
TR201029|c0_g1_i1|c0_g1	3.15
TR20510|c0_g1_i1|c0_g1	3.15
TR39385|c0_g1_i1|c0_g1	3.15
TR78141|c6_g9_i1|c0_g1	3.15
TR89143|c0_g1_i1|c0_g1	3.15
TR139581|c0_g1_i1|c0_g1	3.13
C702143|c0_g1	3.11
C702147|c0_g1	3.11
C702315|c0_g1	3.11
C702583|c0_g1	3.11
C702609|c0_g1	3.11
C702763|c0_g1	3.11
C702887|c0_g1	3.11
C702901|c0_g1	3.11
C703211|c0_g1	3.11
Mo_1_ACAGTG_L003_R1_001_(paired)_trimmed_(paired)_contig_117933|c0_g1	3.11
Mo_1_ACAGTG_L003_R1_001_(paired)_trimmed_(paired)_contig_121055|c0_g1	3.11
Mo_1_ACAGTG_L003_R1_001_(paired)_trimmed_(paired)_contig_80968|c0_g1	3.11
TR121189|c0_g1_i1|c0_g1	3.11
TR124284|c0_g1_i1|c0_g1	3.11
TR161479|c0_g1_i1|c0_g1	3.11
TR167632|c0_g1_i1|c0_g1	3.11
TR195275|c0_g1_i1|c0_g1	3.11
TR196833|c0_g1_i1|c0_g1	3.11
TR78203|c0_g1_i1|c0_g1	3.11
TR78557|c4_g8_i2|c0_g1	3.11
TR107639|c0_g1_i1|c0_g1	3.1
TR199017|c0_g1_i1|c0_g1	3.1
TR57905|c0_g1_i3|c0_g1	3.1
Mo_1_ACAGTG_L003_R1_001_(paired)_trimmed_(paired)_contig_50807|c0_g1	3.09
C703283|c0_g1	3.07
C703529|c0_g1	3.07
C703583|c0_g1	3.07
C704341|c0_g1	3.07
C744664|c0_g1	3.07
Mo_1_ACAGTG_L003_R1_001_(paired)_trimmed_(paired)_contig_92157|c0_g1	3.07
TR124470|c0_g1_i1|c0_g1	3.07
TR139059|c0_g1_i1|c0_g1	3.07
TR173228|c0_g1_i1|c0_g1	3.07
TR204827|c0_g1_i1|c0_g1	3.07
TR46521|c0_g1_i1|c0_g1	3.07
TR77590|c3_g1_i1|c0_g1	3.07
Mo_1_ACAGTG_L003_R1_001_(paired)_trimmed_(paired)_contig_51173|c0_g1	3.06
Mo_1_ACAGTG_L003_R1_001_(paired)_trimmed_(paired)_contig_77264|c0_g1	3.06
Mo_1_ACAGTG_L003_R1_001_(paired)_trimmed_(paired)_contig_88098|c0_g1	3.06
TR191222|c0_g1_i1|c0_g1	3.06
Mo_1_ACAGTG_L003_R1_001_(paired)_trimmed_(paired)_contig_27554|c0_g1	3.04
TR137834|c0_g1_i1|c0_g1	3.03
C704797|c0_g1	3.02
C705741|c0_g1	3.02
Mo_1_ACAGTG_L003_R1_001_(paired)_trimmed_(paired)_contig_125927|c0_g1	3.02
Mo_1_ACAGTG_L003_R1_001_(paired)_trimmed_(paired)_contig_57134|c0_g1	3.02
Mo_1_ACAGTG_L003_R1_001_(paired)_trimmed_(paired)_contig_96699|c0_g1	3.02
TR12411|c0_g2_i1|c0_g1	3.02
TR191016|c0_g1_i1|c0_g1	3.02
TR77800|c4_g1_i1|c0_g1	3.02
C818577|c0_g1	3.01
Mo_1_ACAGTG_L003_R1_001_(paired)_trimmed_(paired)_contig_125150|c0_g1	3.01
Mo_1_ACAGTG_L003_R1_001_(paired)_trimmed_(paired)_contig_91747|c0_g1	3.01
TR148777|c0_g1_i1|c0_g1	3.01
TR77590|c1_g1_i1|c0_g1	3.01
TR181829|c0_g1_i1|c0_g1	2.99
C707211|c0_g1	2.98
Mo_1_ACAGTG_L003_R1_001_(paired)_trimmed_(paired)_contig_127542|c0_g1	2.98
Mo_1_ACAGTG_L003_R1_001_(paired)_trimmed_(paired)_contig_66239|c0_g1	2.98
Mo_1_ACAGTG_L003_R1_001_(paired)_trimmed_(paired)_contig_92059|c0_g1	2.98
TR121454|c0_g1_i1|c0_g1	2.98
TR132577|c0_g1_i1|c0_g1	2.98
TR22037|c1_g1_i1|c0_g1	2.98
TR36225|c0_g2_i1|c0_g1	2.98
TR74710|c3_g1_i1|c0_g1	2.98
TR77016|c3_g5_i3|c0_g1	2.98
TR81856|c0_g1_i1|c0_g1	2.98
TR83490|c0_g1_i1|c0_g1	2.98
TR87853|c0_g1_i1|c0_g1	2.98
TR112593|c0_g1_i1|c0_g1	2.97
Mo_1_ACAGTG_L003_R1_001_(paired)_trimmed_(paired)_contig_25607|c0_g1	2.95
Mo_1_ACAGTG_L003_R1_001_(paired)_trimmed_(paired)_contig_62693|c0_g1	2.95
Mo_1_ACAGTG_L003_R1_001_(paired)_trimmed_(paired)_contig_65581|c0_g1	2.95
Mo_1_ACAGTG_L003_R1_001_(paired)_trimmed_(paired)_contig_72246|c0_g1	2.95
Mo_1_ACAGTG_L003_R1_001_(paired)_trimmed_(paired)_contig_89909|c0_g1	2.95
TR110952|c0_g1_i1|c0_g1	2.95
TR133269|c0_g1_i1|c0_g1	2.95
C707463|c0_g1	2.94
C707511|c0_g1	2.94
C707521|c0_g1	2.94
Mo_1_ACAGTG_L003_R1_001_(paired)_trimmed_(paired)_contig_49714|c0_g1	2.94
Mo_1_ACAGTG_L003_R1_001_(paired)_trimmed_(paired)_contig_95612|c0_g1	2.94
TR109004|c0_g1_i1|c0_g1	2.94
TR115605|c0_g1_i1|c0_g1	2.94
TR12372|c0_g1_i1|c0_g1	2.94
TR134588|c0_g1_i1|c0_g1	2.94
TR141888|c0_g1_i1|c0_g1	2.94
TR157789|c0_g1_i1|c0_g1	2.94
TR170260|c0_g1_i1|c0_g1	2.94
TR171162|c0_g1_i1|c0_g1	2.94
TR2138|c0_g1_i1|c0_g1	2.94
TR38738|c0_g1_i1|c0_g1	2.94
TR70514|c1_g1_i1|c0_g1	2.94
C749304|c0_g1	2.93
C749694|c0_g1	2.93
C750162|c0_g1	2.93
Mo_1_ACAGTG_L003_R1_001_(paired)_trimmed_(paired)_contig_64605|c0_g1	2.93
TR137231|c0_g1_i1|c0_g1	2.93
TR15277|c0_g1_i1|c0_g1	2.93
TR85455|c0_g1_i1|c0_g1	2.93
Mo_1_ACAGTG_L003_R1_001_(paired)_trimmed_(paired)_contig_33193|c0_g1	2.92
C708751|c0_g1	2.91
C708917|c0_g1	2.91
C708989|c0_g1	2.91
C709437|c0_g1	2.91
Mo_1_ACAGTG_L003_R1_001_(paired)_trimmed_(paired)_contig_120591|c0_g1	2.91
Mo_1_ACAGTG_L003_R1_001_(paired)_trimmed_(paired)_contig_95738|c0_g1	2.91
TR116782|c0_g1_i1|c0_g1	2.91
TR186350|c0_g1_i1|c0_g1	2.91
TR191126|c0_g1_i1|c0_g1	2.91
TR195583|c0_g1_i1|c0_g1	2.91
TR197429|c0_g1_i1|c0_g1	2.91
TR50942|c0_g1_i1|c0_g1	2.91
TR71693|c0_g3_i1|c0_g1	2.91
TR74613|c5_g4_i1|c0_g1	2.91
TR83820|c0_g1_i1|c0_g1	2.91
Mo_1_ACAGTG_L003_R1_001_(paired)_trimmed_(paired)_contig_126392|c0_g1	2.9
TR129073|c0_g1_i1|c0_g1	2.9
TR178084|c0_g1_i1|c0_g1	2.9
TR49118|c0_g1_i1|c0_g1	2.89
Mo_1_ACAGTG_L003_R1_001_(paired)_trimmed_(paired)_contig_83095|c0_g1	2.88
C710711|c0_g1	2.87
Mo_1_ACAGTG_L003_R1_001_(paired)_trimmed_(paired)_contig_119039|c0_g1	2.87
Mo_1_ACAGTG_L003_R1_001_(paired)_trimmed_(paired)_contig_41588|c0_g1	2.87
Mo_1_ACAGTG_L003_R1_001_(paired)_trimmed_(paired)_contig_51575|c0_g1	2.87
Mo_1_ACAGTG_L003_R1_001_(paired)_trimmed_(paired)_contig_62787|c0_g1	2.87
Mo_1_ACAGTG_L003_R1_001_(paired)_trimmed_(paired)_contig_81474|c0_g1	2.87
Mo_1_ACAGTG_L003_R1_001_(paired)_trimmed_(paired)_contig_90536|c0_g1	2.87
TR133346|c0_g1_i1|c0_g1	2.87
TR139983|c0_g1_i1|c0_g1	2.87
TR200097|c0_g1_i1|c0_g1	2.87
TR200643|c0_g1_i1|c0_g1	2.87
TR76819|c3_g1_i1|c0_g1	2.87
TR9422|c0_g1_i1|c0_g1	2.87
TR95589|c0_g1_i1|c0_g1	2.87
C782236|c0_g1	2.86
C897505|c0_g1	2.85
TR126247|c0_g1_i1|c0_g1	2.85
TR191277|c0_g1_i1|c0_g1	2.85
TR76648|c11_g1_i1|c0_g1	2.85
Mo_1_ACAGTG_L003_R1_001_(paired)_trimmed_(paired)_contig_67788|c0_g1	2.84
C711179|c0_g1	2.83
C711239|c0_g1	2.83
Mo_1_ACAGTG_L003_R1_001_(paired)_trimmed_(paired)_contig_126731|c0_g1	2.83
Mo_1_ACAGTG_L003_R1_001_(paired)_trimmed_(paired)_contig_69900|c0_g1	2.83
Mo_1_ACAGTG_L003_R1_001_(paired)_trimmed_(paired)_contig_93188|c0_g1	2.83
TR100649|c0_g1_i1|c0_g1	2.83
TR126310|c0_g1_i1|c0_g1	2.83
TR131366|c0_g1_i1|c0_g1	2.83
TR174827|c0_g1_i1|c0_g1	2.83
TR23472|c0_g1_i1|c0_g1	2.83
TR74313|c1_g1_i1|c0_g1	2.83
TR79014|c7_g1_i1|c0_g1	2.83
C753984|c0_g1	2.82
Mo_1_ACAGTG_L003_R1_001_(paired)_trimmed_(paired)_contig_113936|c0_g1	2.82
Mo_1_ACAGTG_L003_R1_001_(paired)_trimmed_(paired)_contig_90698|c0_g1	2.82
TR106735|c0_g1_i1|c0_g1	2.82
TR121179|c0_g1_i1|c0_g1	2.82
C712395|c0_g1	2.8
C712871|c0_g1	2.8
C713197|c0_g1	2.8
Mo_1_ACAGTG_L003_R1_001_(paired)_trimmed_(paired)_contig_113164|c0_g1	2.8
Mo_1_ACAGTG_L003_R1_001_(paired)_trimmed_(paired)_contig_125055|c0_g1	2.8
Mo_1_ACAGTG_L003_R1_001_(paired)_trimmed_(paired)_contig_126780|c0_g1	2.8
Mo_1_ACAGTG_L003_R1_001_(paired)_trimmed_(paired)_contig_38557|c0_g1	2.8
TR113396|c0_g1_i1|c0_g1	2.8
TR117941|c0_g1_i1|c0_g1	2.8
TR143065|c0_g1_i1|c0_g1	2.8
TR164164|c0_g1_i1|c0_g1	2.8
TR185716|c0_g1_i1|c0_g1	2.8
TR190375|c0_g1_i1|c0_g1	2.8
TR203122|c0_g1_i1|c0_g1	2.8
TR205542|c0_g1_i1|c0_g1	2.8
TR208701|c0_g1_i1|c0_g1	2.8
TR5037|c0_g1_i1|c0_g1	2.8
TR51571|c0_g2_i1|c0_g1	2.8
TR58177|c0_g3_i1|c0_g1	2.8
Mo_1_ACAGTG_L003_R1_001_(paired)_trimmed_(paired)_contig_85681|c0_g1	2.79
C826869|c0_g1	2.78
scaffold1211|c0_g1	2.78
TR110133|c0_g1_i1|c0_g1	2.77
TR32332|c0_g1_i1|c0_g1	2.77
C714253|c0_g1	2.76
C714399|c0_g1	2.76
Mo_1_ACAGTG_L003_R1_001_(paired)_trimmed_(paired)_contig_120279|c0_g1	2.76
Mo_1_ACAGTG_L003_R1_001_(paired)_trimmed_(paired)_contig_74273|c0_g1	2.76
Mo_1_ACAGTG_L003_R1_001_(paired)_trimmed_(paired)_contig_88924|c0_g1	2.76
TR123684|c0_g1_i1|c0_g1	2.76
TR136463|c0_g1_i1|c0_g1	2.76
TR159873|c0_g1_i1|c0_g1	2.76
TR203810|c0_g1_i1|c0_g1	2.76
TR25657|c0_g1_i1|c0_g1	2.76
TR65186|c0_g1_i2|c0_g1	2.76
C756042|c0_g1	2.75
Mo_1_ACAGTG_L003_R1_001_(paired)_trimmed_(paired)_contig_115365|c0_g1	2.75
TR187993|c0_g1_i1|c0_g1	2.75
TR201389|c0_g1_i1|c0_g1	2.75
TR76540|c2_g2_i3|c0_g1	2.75
Mo_1_ACAGTG_L003_R1_001_(paired)_trimmed_(paired)_contig_121548|c0_g1	2.74
C715963|c0_g1	2.73
C716097|c0_g1	2.73
Mo_1_ACAGTG_L003_R1_001_(paired)_trimmed_(paired)_contig_74754|c0_g1	2.73
Mo_1_ACAGTG_L003_R1_001_(paired)_trimmed_(paired)_contig_80797|c0_g1	2.73
Mo_1_ACAGTG_L003_R1_001_(paired)_trimmed_(paired)_contig_83769|c0_g1	2.73
Mo_1_ACAGTG_L003_R1_001_(paired)_trimmed_(paired)_contig_83870|c0_g1	2.73
TR109482|c0_g1_i1|c0_g1	2.73
TR114957|c0_g1_i1|c0_g1	2.73
TR11851|c0_g1_i1|c0_g1	2.73
TR121810|c0_g1_i1|c0_g1	2.73
TR12971|c0_g1_i1|c0_g1	2.73
TR192449|c0_g1_i1|c0_g1	2.73
TR201724|c0_g1_i1|c0_g1	2.73
TR209960|c0_g1_i1|c0_g1	2.73
TR28938|c0_g1_i1|c0_g1	2.73
TR30865|c0_g2_i1|c0_g1	2.73
TR50048|c0_g1_i2|c0_g1	2.73
TR50995|c0_g1_i1|c0_g1	2.73
TR54067|c0_g1_i1|c0_g1	2.73
Mo_1_ACAGTG_L003_R1_001_(paired)_trimmed_(paired)_contig_52378|c0_g1	2.72
Mo_1_ACAGTG_L003_R1_001_(paired)_trimmed_(paired)_contig_53869|c0_g1	2.72
Mo_1_ACAGTG_L003_R1_001_(paired)_trimmed_(paired)_contig_68141|c0_g1	2.72
Mo_1_ACAGTG_L003_R1_001_(paired)_trimmed_(paired)_contig_80870|c0_g1	2.72
Mo_1_ACAGTG_L003_R1_001_(paired)_trimmed_(paired)_contig_82551|c0_g1	2.72
Mo_1_ACAGTG_L003_R1_001_(paired)_trimmed_(paired)_contig_8978|c0_g1	2.72
TR135965|c0_g1_i1|c0_g1	2.72
TR143533|c0_g1_i1|c0_g1	2.72
TR144006|c0_g1_i1|c0_g1	2.72
TR207321|c0_g1_i1|c0_g1	2.72
TR97571|c0_g1_i1|c0_g1	2.72
C758734|c0_g1	2.7
TR136902|c0_g1_i1|c0_g1	2.7
C716693|c0_g1	2.69
C716779|c0_g1	2.69
Mo_1_ACAGTG_L003_R1_001_(paired)_trimmed_(paired)_contig_124528|c0_g1	2.69
TR106685|c0_g1_i1|c0_g1	2.69
TR143221|c0_g1_i1|c0_g1	2.69
TR204219|c0_g1_i1|c0_g1	2.69
TR22577|c0_g2_i1|c0_g1	2.69
TR37655|c0_g1_i1|c0_g1	2.69
TR77737|c0_g4_i2|c0_g1	2.69
TR100558|c0_g1_i1|c0_g1	2.67
TR42135|c0_g1_i1|c0_g1	2.67
TR75116|c1_g2_i1|c0_g1	2.67
C651273|c0_g1	2.66
C651285|c0_g1	2.66
C651297|c0_g1	2.66
C651395|c0_g1	2.66
C651429|c0_g1	2.66
C651499|c0_g1	2.66
C651507|c0_g1	2.66
C651717|c0_g1	2.66
C651920|c0_g1	2.66
C652006|c0_g1	2.66
C652106|c0_g1	2.66
C652134|c0_g1	2.66
C652136|c0_g1	2.66
C652204|c0_g1	2.66
C652206|c0_g1	2.66
C652218|c0_g1	2.66
C652248|c0_g1	2.66
C652268|c0_g1	2.66
C652306|c0_g1	2.66
C652312|c0_g1	2.66
C652314|c0_g1	2.66
C652322|c0_g1	2.66
C652340|c0_g1	2.66
C652342|c0_g1	2.66
C652352|c0_g1	2.66
C652360|c0_g1	2.66
C652620|c0_g1	2.66
C652650|c0_g1	2.66
C652656|c0_g1	2.66
C717807|c0_g1	2.66
C718269|c0_g1	2.66
Mo_1_ACAGTG_L003_R1_001_(paired)_trimmed_(paired)_contig_121882|c0_g1	2.66
Mo_1_ACAGTG_L003_R1_001_(paired)_trimmed_(paired)_contig_96229|c0_g1	2.66
TR128727|c0_g1_i1|c0_g1	2.66
TR137049|c0_g1_i1|c0_g1	2.66
TR153871|c0_g1_i1|c0_g1	2.66
TR192188|c0_g1_i1|c0_g1	2.66
TR25074|c0_g1_i1|c0_g1	2.66
TR39217|c0_g1_i1|c0_g1	2.66
TR6957|c1_g1_i1|c0_g1	2.66
TR72644|c0_g1_i1|c0_g1	2.66
TR75144|c10_g7_i1|c0_g1	2.66
TR99466|c0_g1_i1|c0_g1	2.66
TR157031|c0_g1_i1|c0_g1	2.65
TR68774|c1_g1_i1|c0_g1	2.65
C719457|c0_g1	2.63
Mo_1_ACAGTG_L003_R1_001_(paired)_trimmed_(paired)_contig_123500|c0_g1	2.63
Mo_1_ACAGTG_L003_R1_001_(paired)_trimmed_(paired)_contig_153795|c0_g1	2.63
Mo_1_ACAGTG_L003_R1_001_(paired)_trimmed_(paired)_contig_29634|c0_g1	2.63
Mo_1_ACAGTG_L003_R1_001_(paired)_trimmed_(paired)_contig_48669|c0_g1	2.63
Mo_1_ACAGTG_L003_R1_001_(paired)_trimmed_(paired)_contig_60373|c0_g1	2.63
Mo_1_ACAGTG_L003_R1_001_(paired)_trimmed_(paired)_contig_67871|c0_g1	2.63
Mo_1_ACAGTG_L003_R1_001_(paired)_trimmed_(paired)_contig_72446|c0_g1	2.63
Mo_1_ACAGTG_L003_R1_001_(paired)_trimmed_(paired)_contig_75410|c0_g1	2.63
Mo_1_ACAGTG_L003_R1_001_(paired)_trimmed_(paired)_contig_75932|c0_g1	2.63
Mo_1_ACAGTG_L003_R1_001_(paired)_trimmed_(paired)_contig_8299|c0_g1	2.63
Mo_1_ACAGTG_L003_R1_001_(paired)_trimmed_(paired)_contig_86452|c0_g1	2.63
Mo_1_ACAGTG_L003_R1_001_(paired)_trimmed_(paired)_contig_86721|c0_g1	2.63
TR102321|c0_g1_i1|c0_g1	2.63
TR108334|c0_g1_i1|c0_g1	2.63
TR172724|c0_g1_i1|c0_g1	2.63
TR175879|c0_g1_i1|c0_g1	2.63
TR190785|c0_g1_i1|c0_g1	2.63
TR36469|c0_g1_i1|c0_g1	2.63
TR45427|c0_g2_i1|c0_g1	2.63
TR78310|c5_g1_i1|c0_g1	2.63
C652780|c0_g1	2.6
C652828|c0_g1	2.6
C652912|c0_g1	2.6
C652918|c0_g1	2.6
C653008|c0_g1	2.6
C653118|c0_g1	2.6
C653130|c0_g1	2.6
C653252|c0_g1	2.6
C653436|c0_g1	2.6
C653494|c0_g1	2.6
C653500|c0_g1	2.6
C653708|c0_g1	2.6
C653808|c0_g1	2.6
C654010|c0_g1	2.6
C654074|c0_g1	2.6
C654090|c0_g1	2.6
C654150|c0_g1	2.6
C654240|c0_g1	2.6
C654406|c0_g1	2.6
C654480|c0_g1	2.6
C720119|c0_g1	2.6
Mo_1_ACAGTG_L003_R1_001_(paired)_trimmed_(paired)_contig_20693|c0_g1	2.6
Mo_1_ACAGTG_L003_R1_001_(paired)_trimmed_(paired)_contig_32749|c0_g1	2.6
Mo_1_ACAGTG_L003_R1_001_(paired)_trimmed_(paired)_contig_35318|c0_g1	2.6
Mo_1_ACAGTG_L003_R1_001_(paired)_trimmed_(paired)_contig_95311|c0_g1	2.6
TR104665|c0_g1_i1|c0_g1	2.6
TR116821|c0_g1_i1|c0_g1	2.6
TR119332|c0_g1_i1|c0_g1	2.6
TR161775|c0_g1_i1|c0_g1	2.6
TR167706|c0_g1_i1|c0_g1	2.6
TR174425|c0_g1_i1|c0_g1	2.6
TR188219|c0_g1_i1|c0_g1	2.6
TR195191|c0_g1_i1|c0_g1	2.6
TR203508|c0_g1_i1|c0_g1	2.6
TR204213|c0_g1_i1|c0_g1	2.6
TR24632|c0_g1_i1|c0_g1	2.6
TR56514|c0_g2_i1|c0_g1	2.6
TR74668|c2_g1_i5|c0_g1	2.6
TR78893|c0_g7_i1|c0_g1	2.6
TR9148|c0_g1_i1|c0_g1	2.6
C849879|c0_g1	2.58
Mo_1_ACAGTG_L003_R1_001_(paired)_trimmed_(paired)_contig_127430|c0_g1	2.58
Mo_1_ACAGTG_L003_R1_001_(paired)_trimmed_(paired)_contig_94815|c0_g1	2.58
TR197187|c0_g1_i1|c0_g1	2.58
TR77406|c2_g3_i1|c0_g1	2.58
C721741|c0_g1	2.57
C834503|c0_g1	2.57
Mo_1_ACAGTG_L003_R1_001_(paired)_trimmed_(paired)_contig_153775|c0_g1	2.57
Mo_1_ACAGTG_L003_R1_001_(paired)_trimmed_(paired)_contig_43067|c0_g1	2.57
Mo_1_ACAGTG_L003_R1_001_(paired)_trimmed_(paired)_contig_79667|c0_g1	2.57
TR103828|c0_g1_i1|c0_g1	2.57
TR130650|c0_g1_i1|c0_g1	2.57
TR140045|c0_g1_i1|c0_g1	2.57
TR147934|c0_g1_i1|c0_g1	2.57
TR151251|c0_g1_i1|c0_g1	2.57
TR199158|c0_g1_i1|c0_g1	2.57
TR205859|c0_g1_i1|c0_g1	2.57
TR209215|c0_g1_i1|c0_g1	2.57
TR53999|c0_g2_i1|c0_g1	2.57
TR77983|c0_g2_i1|c0_g1	2.57
TR97262|c0_g1_i1|c0_g1	2.57
Mo_1_ACAGTG_L003_R1_001_(paired)_trimmed_(paired)_contig_45465|c0_g1	2.56
Mo_1_ACAGTG_L003_R1_001_(paired)_trimmed_(paired)_contig_4869|c0_g1	2.56
Mo_1_ACAGTG_L003_R1_001_(paired)_trimmed_(paired)_contig_60716|c0_g1	2.56
Mo_1_ACAGTG_L003_R1_001_(paired)_trimmed_(paired)_contig_76904|c0_g1	2.56
TR20793|c0_g2_i1|c0_g1	2.56
C654804|c0_g1	2.55
C654850|c0_g1	2.55
C654894|c0_g1	2.55
C655110|c0_g1	2.55
C655130|c0_g1	2.55
C655272|c0_g1	2.55
C655288|c0_g1	2.55
C655298|c0_g1	2.55
C655352|c0_g1	2.55
C655712|c0_g1	2.55
C655788|c0_g1	2.55
C655806|c0_g1	2.55
C655878|c0_g1	2.55
C655890|c0_g1	2.55
C655938|c0_g1	2.55
C656082|c0_g1	2.55
C656190|c0_g1	2.55
C656296|c0_g1	2.55
C656420|c0_g1	2.55
C656466|c0_g1	2.55
C656486|c0_g1	2.55
C793920|c0_g1	2.55
Mo_1_ACAGTG_L003_R1_001_(paired)_trimmed_(paired)_contig_105459|c0_g1	2.55
Mo_1_ACAGTG_L003_R1_001_(paired)_trimmed_(paired)_contig_54310|c0_g1	2.55
TR100471|c0_g1_i1|c0_g1	2.55
C722569|c0_g1	2.54
C722761|c0_g1	2.54
Mo_1_ACAGTG_L003_R1_001_(paired)_trimmed_(paired)_contig_123213|c0_g1	2.54
Mo_1_ACAGTG_L003_R1_001_(paired)_trimmed_(paired)_contig_23447|c0_g1	2.54
Mo_1_ACAGTG_L003_R1_001_(paired)_trimmed_(paired)_contig_49367|c0_g1	2.54
Mo_1_ACAGTG_L003_R1_001_(paired)_trimmed_(paired)_contig_61746|c0_g1	2.54
Mo_1_ACAGTG_L003_R1_001_(paired)_trimmed_(paired)_contig_62838|c0_g1	2.54
Mo_1_ACAGTG_L003_R1_001_(paired)_trimmed_(paired)_contig_65282|c0_g1	2.54
Mo_1_ACAGTG_L003_R1_001_(paired)_trimmed_(paired)_contig_81951|c0_g1	2.54
Mo_1_ACAGTG_L003_R1_001_(paired)_trimmed_(paired)_contig_85896|c0_g1	2.54
Mo_1_ACAGTG_L003_R1_001_(paired)_trimmed_(paired)_contig_98097|c0_g1	2.54
TR11028|c0_g1_i1|c0_g1	2.54
TR120709|c0_g1_i1|c0_g1	2.54
TR125264|c0_g1_i1|c0_g1	2.54
TR136777|c0_g1_i1|c0_g1	2.54
TR78890|c0_g2_i1|c0_g1	2.54
C794496|c0_g1	2.53
Mo_1_ACAGTG_L003_R1_001_(paired)_trimmed_(paired)_contig_103605|c0_g1	2.51
Mo_1_ACAGTG_L003_R1_001_(paired)_trimmed_(paired)_contig_10539|c0_g1	2.51
Mo_1_ACAGTG_L003_R1_001_(paired)_trimmed_(paired)_contig_117521|c0_g1	2.51
Mo_1_ACAGTG_L003_R1_001_(paired)_trimmed_(paired)_contig_63751|c0_g1	2.51
Mo_1_ACAGTG_L003_R1_001_(paired)_trimmed_(paired)_contig_65264|c0_g1	2.51
Mo_1_ACAGTG_L003_R1_001_(paired)_trimmed_(paired)_contig_75931|c0_g1	2.51
Mo_1_ACAGTG_L003_R1_001_(paired)_trimmed_(paired)_contig_87871|c0_g1	2.51
TR141736|c0_g1_i1|c0_g1	2.51
TR155710|c0_g1_i1|c0_g1	2.51
TR156739|c0_g1_i1|c0_g1	2.51
TR157503|c0_g1_i1|c0_g1	2.51
TR30669|c0_g1_i1|c0_g1	2.51
TR61843|c2_g1_i1|c0_g1	2.51
TR66343|c0_g1_i1|c0_g1	2.51
C656598|c0_g1	2.5
C656658|c0_g1	2.5
C656668|c0_g1	2.5
C656760|c0_g1	2.5
C656982|c0_g1	2.5
C657052|c0_g1	2.5
C657102|c0_g1	2.5
C657140|c0_g1	2.5
C657312|c0_g1	2.5
C657374|c0_g1	2.5
C657376|c0_g1	2.5
C657472|c0_g1	2.5
C657510|c0_g1	2.5
C657542|c0_g1	2.5
C657624|c0_g1	2.5
C657628|c0_g1	2.5
C657884|c0_g1	2.5
C657940|c0_g1	2.5
C658062|c0_g1	2.5
C658184|c0_g1	2.5
C658218|c0_g1	2.5
Mo_1_ACAGTG_L003_R1_001_(paired)_trimmed_(paired)_contig_119722|c0_g1	2.5
Mo_1_ACAGTG_L003_R1_001_(paired)_trimmed_(paired)_contig_123062|c0_g1	2.5
Mo_1_ACAGTG_L003_R1_001_(paired)_trimmed_(paired)_contig_28483|c0_g1	2.5
Mo_1_ACAGTG_L003_R1_001_(paired)_trimmed_(paired)_contig_38986|c0_g1	2.5
Mo_1_ACAGTG_L003_R1_001_(paired)_trimmed_(paired)_contig_55180|c0_g1	2.5
Mo_1_ACAGTG_L003_R1_001_(paired)_trimmed_(paired)_contig_62484|c0_g1	2.5
Mo_1_ACAGTG_L003_R1_001_(paired)_trimmed_(paired)_contig_72516|c0_g1	2.5
Mo_1_ACAGTG_L003_R1_001_(paired)_trimmed_(paired)_contig_74815|c0_g1	2.5
Mo_1_ACAGTG_L003_R1_001_(paired)_trimmed_(paired)_contig_97912|c0_g1	2.5
TR102615|c0_g1_i1|c0_g1	2.5
TR205109|c0_g1_i1|c0_g1	2.5
TR3526|c0_g1_i1|c0_g1	2.5
TR188443|c0_g1_i1|c0_g1	2.49
C724913|c0_g1	2.48
C766814|c0_g1	2.48
C767206|c0_g1	2.48
Mo_1_ACAGTG_L003_R1_001_(paired)_trimmed_(paired)_contig_50758|c0_g1	2.48
Mo_1_ACAGTG_L003_R1_001_(paired)_trimmed_(paired)_contig_94649|c0_g1	2.48
TR105214|c0_g1_i1|c0_g1	2.48
TR105832|c0_g1_i1|c0_g1	2.48
TR105866|c0_g1_i1|c0_g1	2.48
TR132234|c0_g1_i1|c0_g1	2.48
TR195181|c0_g1_i1|c0_g1	2.48
TR204648|c0_g1_i1|c0_g1	2.48
TR209966|c0_g1_i1|c0_g1	2.48
TR93710|c0_g1_i1|c0_g1	2.47
C767762|c0_g1	2.46
Mo_1_ACAGTG_L003_R1_001_(paired)_trimmed_(paired)_contig_68010|c0_g1	2.46
TR144068|c0_g1_i1|c0_g1	2.46
TR164803|c0_g1_i1|c0_g1	2.46
TR18849|c0_g1_i1|c0_g1	2.46
C658324|c0_g1	2.45
C658366|c0_g1	2.45
C658484|c0_g1	2.45
C658566|c0_g1	2.45
C658634|c0_g1	2.45
C658666|c0_g1	2.45
C658758|c0_g1	2.45
C658792|c0_g1	2.45
C658796|c0_g1	2.45
C658832|c0_g1	2.45
C658884|c0_g1	2.45
C659004|c0_g1	2.45
C659108|c0_g1	2.45
C659156|c0_g1	2.45
C659206|c0_g1	2.45
C659252|c0_g1	2.45
C659262|c0_g1	2.45
C659460|c0_g1	2.45
C659500|c0_g1	2.45
C659512|c0_g1	2.45
C659624|c0_g1	2.45
C659696|c0_g1	2.45
C659764|c0_g1	2.45
C659778|c0_g1	2.45
C659957|c0_g1	2.45
C659971|c0_g1	2.45
C725859|c0_g1	2.45
C725953|c0_g1	2.45
C726025|c0_g1	2.45
C726071|c0_g1	2.45
C726153|c0_g1	2.45
C726359|c0_g1	2.45
C726383|c0_g1	2.45
C726581|c0_g1	2.45
Mo_1_ACAGTG_L003_R1_001_(paired)_trimmed_(paired)_contig_37303|c0_g1	2.45
Mo_1_ACAGTG_L003_R1_001_(paired)_trimmed_(paired)_contig_39234|c0_g1	2.45
Mo_1_ACAGTG_L003_R1_001_(paired)_trimmed_(paired)_contig_67865|c0_g1	2.45
TR142359|c0_g1_i1|c0_g1	2.45
TR188945|c0_g1_i1|c0_g1	2.45
TR30058|c0_g2_i1|c0_g1	2.45
TR93767|c0_g1_i1|c0_g1	2.45
TR97051|c0_g1_i1|c0_g1	2.45
C888300|c0_g1	2.44
Mo_1_ACAGTG_L003_R1_001_(paired)_trimmed_(paired)_contig_122691|c0_g1	2.44
Mo_1_ACAGTG_L003_R1_001_(paired)_trimmed_(paired)_contig_123792|c0_g1	2.44
Mo_1_ACAGTG_L003_R1_001_(paired)_trimmed_(paired)_contig_47093|c0_g1	2.44
Mo_1_ACAGTG_L003_R1_001_(paired)_trimmed_(paired)_contig_94884|c0_g1	2.44
Mo_1_ACAGTG_L003_R1_001_(paired)_trimmed_(paired)_contig_72935|c0_g1	2.43
Mo_1_ACAGTG_L003_R1_001_(paired)_trimmed_(paired)_contig_77230|c0_g1	2.43
Mo_1_ACAGTG_L003_R1_001_(paired)_trimmed_(paired)_contig_81086|c0_g1	2.43
C727549|c0_g1	2.42
Mo_1_ACAGTG_L003_R1_001_(paired)_trimmed_(paired)_contig_122153|c0_g1	2.42
Mo_1_ACAGTG_L003_R1_001_(paired)_trimmed_(paired)_contig_125533|c0_g1	2.42
Mo_1_ACAGTG_L003_R1_001_(paired)_trimmed_(paired)_contig_98721|c0_g1	2.42
TR19290|c0_g1_i1|c0_g1	2.42
TR202172|c0_g1_i1|c0_g1	2.42
TR25241|c0_g1_i1|c0_g1	2.42
TR68071|c1_g2_i1|c0_g1	2.42
C660025|c0_g1	2.41
C660109|c0_g1	2.41
C660217|c0_g1	2.41
C660689|c0_g1	2.41
C660753|c0_g1	2.41
C661001|c0_g1	2.41
C661027|c0_g1	2.41
C661101|c0_g1	2.41
C661139|c0_g1	2.41
C661169|c0_g1	2.41
C661299|c0_g1	2.41
C661421|c0_g1	2.41
C661451|c0_g1	2.41
C661471|c0_g1	2.41
C661517|c0_g1	2.41
C661601|c0_g1	2.41
C661651|c0_g1	2.41
C661721|c0_g1	2.41
C661761|c0_g1	2.41
Mo_1_ACAGTG_L003_R1_001_(paired)_trimmed_(paired)_contig_84434|c0_g1	2.41
TR101378|c0_g1_i1|c0_g1	2.41
C728289|c0_g1	2.4
C728415|c0_g1	2.4
C728495|c0_g1	2.4
C728933|c0_g1	2.4
Mo_1_ACAGTG_L003_R1_001_(paired)_trimmed_(paired)_contig_121321|c0_g1	2.4
Mo_1_ACAGTG_L003_R1_001_(paired)_trimmed_(paired)_contig_15389|c0_g1	2.4
Mo_1_ACAGTG_L003_R1_001_(paired)_trimmed_(paired)_contig_54320|c0_g1	2.4
Mo_1_ACAGTG_L003_R1_001_(paired)_trimmed_(paired)_contig_65615|c0_g1	2.4
Mo_1_ACAGTG_L003_R1_001_(paired)_trimmed_(paired)_contig_66267|c0_g1	2.4
Mo_1_ACAGTG_L003_R1_001_(paired)_trimmed_(paired)_contig_69299|c0_g1	2.4
Mo_1_ACAGTG_L003_R1_001_(paired)_trimmed_(paired)_contig_80554|c0_g1	2.4
TR109533|c0_g1_i1|c0_g1	2.4
TR115020|c0_g1_i1|c0_g1	2.4
TR131787|c0_g1_i1|c0_g1	2.4
TR142772|c0_g1_i1|c0_g1	2.4
TR143999|c0_g1_i1|c0_g1	2.4
TR14910|c0_g1_i1|c0_g1	2.4
TR201947|c0_g1_i1|c0_g1	2.4
TR205708|c0_g1_i1|c0_g1	2.4
TR89292|c0_g1_i1|c0_g1	2.4
Mo_1_ACAGTG_L003_R1_001_(paired)_trimmed_(paired)_contig_71864|c0_g1	2.38
TR129794|c0_g1_i1|c0_g1	2.38
TR142240|c0_g1_i1|c0_g1	2.38
C729447|c0_g1	2.37
C729883|c0_g1	2.37
C730457|c0_g1	2.37
Mo_1_ACAGTG_L003_R1_001_(paired)_trimmed_(paired)_contig_124642|c0_g1	2.37
Mo_1_ACAGTG_L003_R1_001_(paired)_trimmed_(paired)_contig_41070|c0_g1	2.37
Mo_1_ACAGTG_L003_R1_001_(paired)_trimmed_(paired)_contig_73443|c0_g1	2.37
Mo_1_ACAGTG_L003_R1_001_(paired)_trimmed_(paired)_contig_85021|c0_g1	2.37
Mo_1_ACAGTG_L003_R1_001_(paired)_trimmed_(paired)_contig_88413|c0_g1	2.37
TR144567|c0_g1_i1|c0_g1	2.37
TR166030|c0_g1_i1|c0_g1	2.37
C661857|c0_g1	2.36
C661901|c0_g1	2.36
C661909|c0_g1	2.36
C661957|c0_g1	2.36
C661991|c0_g1	2.36
C662045|c0_g1	2.36
C662163|c0_g1	2.36
C662253|c0_g1	2.36
C662345|c0_g1	2.36
C662683|c0_g1	2.36
C662749|c0_g1	2.36
C662775|c0_g1	2.36
C662957|c0_g1	2.36
C662993|c0_g1	2.36
C663115|c0_g1	2.36
C663225|c0_g1	2.36
C663355|c0_g1	2.36
Mo_1_ACAGTG_L003_R1_001_(paired)_trimmed_(paired)_contig_123897|c0_g1	2.36
Mo_1_ACAGTG_L003_R1_001_(paired)_trimmed_(paired)_contig_129761|c0_g1	2.36
Mo_1_ACAGTG_L003_R1_001_(paired)_trimmed_(paired)_contig_52175|c0_g1	2.36
Mo_1_ACAGTG_L003_R1_001_(paired)_trimmed_(paired)_contig_55950|c0_g1	2.36
Mo_1_ACAGTG_L003_R1_001_(paired)_trimmed_(paired)_contig_64330|c0_g1	2.36
Mo_1_ACAGTG_L003_R1_001_(paired)_trimmed_(paired)_contig_82381|c0_g1	2.36
C773024|c0_g1	2.35
Mo_1_ACAGTG_L003_R1_001_(paired)_trimmed_(paired)_contig_75777|c0_g1	2.35
Mo_1_ACAGTG_L003_R1_001_(paired)_trimmed_(paired)_contig_89951|c0_g1	2.35
Mo_1_ACAGTG_L003_R1_001_(paired)_trimmed_(paired)_contig_116491|c0_g1	2.34
Mo_1_ACAGTG_L003_R1_001_(paired)_trimmed_(paired)_contig_33150|c0_g1	2.34
Mo_1_ACAGTG_L003_R1_001_(paired)_trimmed_(paired)_contig_33937|c0_g1	2.34
Mo_1_ACAGTG_L003_R1_001_(paired)_trimmed_(paired)_contig_33982|c0_g1	2.34
Mo_1_ACAGTG_L003_R1_001_(paired)_trimmed_(paired)_contig_69537|c0_g1	2.34
Mo_1_ACAGTG_L003_R1_001_(paired)_trimmed_(paired)_contig_90648|c0_g1	2.34
TR115612|c0_g1_i1|c0_g1	2.34
TR142998|c0_g1_i1|c0_g1	2.34
TR161834|c0_g1_i1|c0_g1	2.34
TR188405|c0_g1_i1|c0_g1	2.34
TR55421|c0_g1_i2|c0_g1	2.34
TR77356|c2_g4_i1|c0_g1	2.34
C663709|c0_g1	2.32
C663797|c0_g1	2.32
C663887|c0_g1	2.32
C663997|c0_g1	2.32
C664089|c0_g1	2.32
C664119|c0_g1	2.32
C664191|c0_g1	2.32
C664277|c0_g1	2.32
C664547|c0_g1	2.32
C664573|c0_g1	2.32
C664605|c0_g1	2.32
C664643|c0_g1	2.32
C664655|c0_g1	2.32
C664657|c0_g1	2.32
C664667|c0_g1	2.32
C664859|c0_g1	2.32
C665019|c0_g1	2.32
C665111|c0_g1	2.32
C732218|c0_g1	2.32
C732398|c0_g1	2.32
C732590|c0_g1	2.32
C732628|c0_g1	2.32
Mo_1_ACAGTG_L003_R1_001_(paired)_trimmed_(paired)_contig_108296|c0_g1	2.32
Mo_1_ACAGTG_L003_R1_001_(paired)_trimmed_(paired)_contig_125818|c0_g1	2.32
Mo_1_ACAGTG_L003_R1_001_(paired)_trimmed_(paired)_contig_127173|c0_g1	2.32
Mo_1_ACAGTG_L003_R1_001_(paired)_trimmed_(paired)_contig_30271|c0_g1	2.32
Mo_1_ACAGTG_L003_R1_001_(paired)_trimmed_(paired)_contig_69036|c0_g1	2.32
Mo_1_ACAGTG_L003_R1_001_(paired)_trimmed_(paired)_contig_76168|c0_g1	2.32
Mo_1_ACAGTG_L003_R1_001_(paired)_trimmed_(paired)_contig_84777|c0_g1	2.32
Mo_1_ACAGTG_L003_R1_001_(paired)_trimmed_(paired)_contig_86481|c0_g1	2.32
Mo_1_ACAGTG_L003_R1_001_(paired)_trimmed_(paired)_contig_89257|c0_g1	2.32
TR131953|c0_g1_i1|c0_g1	2.32
TR149233|c0_g1_i1|c0_g1	2.32
TR199635|c0_g1_i1|c0_g1	2.32
TR203845|c0_g1_i1|c0_g1	2.32
TR26201|c0_g1_i1|c0_g1	2.32
TR85601|c1_g1_i1|c0_g1	2.32
TR174878|c0_g1_i1|c0_g1	2.31
TR208891|c0_g1_i1|c0_g1	2.31
TR32552|c0_g1_i1|c0_g1	2.31
Mo_1_ACAGTG_L003_R1_001_(paired)_trimmed_(paired)_contig_67351|c0_g1	2.3
TR99507|c0_g1_i1|c0_g1	2.3
C733506|c0_g1	2.29
C775152|c0_g1	2.29
C846133|c0_g1	2.29
Mo_1_ACAGTG_L003_R1_001_(paired)_trimmed_(paired)_contig_102503|c0_g1	2.29
Mo_1_ACAGTG_L003_R1_001_(paired)_trimmed_(paired)_contig_76966|c0_g1	2.29
Mo_1_ACAGTG_L003_R1_001_(paired)_trimmed_(paired)_contig_86554|c0_g1	2.29
Mo_1_ACAGTG_L003_R1_001_(paired)_trimmed_(paired)_contig_93359|c0_g1	2.29
TR100416|c0_g1_i1|c0_g1	2.29
TR117744|c0_g1_i1|c0_g1	2.29
TR126686|c0_g1_i1|c0_g1	2.29
TR143436|c0_g1_i1|c0_g1	2.29
TR168047|c0_g1_i1|c0_g1	2.29
TR176072|c0_g1_i1|c0_g1	2.29
TR191203|c0_g1_i1|c0_g1	2.29
TR197614|c0_g1_i1|c0_g1	2.29
TR47763|c1_g1_i1|c0_g1	2.29
TR64194|c0_g1_i1|c0_g1	2.29
TR76165|c0_g1_i2|c0_g1	2.29
TR78810|c4_g1_i1|c0_g1	2.29
Mo_1_ACAGTG_L003_R1_001_(paired)_trimmed_(paired)_contig_72169|c0_g1	2.28
C665303|c0_g1	2.27
C665309|c0_g1	2.27
C665379|c0_g1	2.27
C665503|c0_g1	2.27
C665711|c0_g1	2.27
C665713|c0_g1	2.27
C665733|c0_g1	2.27
C665797|c0_g1	2.27
C665979|c0_g1	2.27
C666013|c0_g1	2.27
C666077|c0_g1	2.27
C666085|c0_g1	2.27
C666169|c0_g1	2.27
C666175|c0_g1	2.27
C666281|c0_g1	2.27
C666315|c0_g1	2.27
C666377|c0_g1	2.27
C666441|c0_g1	2.27
C666591|c0_g1	2.27
C666627|c0_g1	2.27
C666693|c0_g1	2.27
C666809|c0_g1	2.27
C733846|c0_g1	2.27
C733852|c0_g1	2.27
C734379|c0_g1	2.27
C805866|c0_g1	2.27
C874648|c0_g1	2.27
Mo_1_ACAGTG_L003_R1_001_(paired)_trimmed_(paired)_contig_123276|c0_g1	2.27
Mo_1_ACAGTG_L003_R1_001_(paired)_trimmed_(paired)_contig_125859|c0_g1	2.27
Mo_1_ACAGTG_L003_R1_001_(paired)_trimmed_(paired)_contig_25034|c0_g1	2.27
Mo_1_ACAGTG_L003_R1_001_(paired)_trimmed_(paired)_contig_27299|c0_g1	2.27
Mo_1_ACAGTG_L003_R1_001_(paired)_trimmed_(paired)_contig_60543|c0_g1	2.27
Mo_1_ACAGTG_L003_R1_001_(paired)_trimmed_(paired)_contig_6819|c0_g1	2.27
TR107870|c0_g1_i1|c0_g1	2.27
TR120757|c0_g1_i1|c0_g1	2.27
TR121457|c0_g1_i1|c0_g1	2.27
TR123203|c0_g1_i1|c0_g1	2.27
TR129378|c0_g1_i1|c0_g1	2.27
TR134646|c0_g1_i1|c0_g1	2.27
TR160446|c0_g1_i1|c0_g1	2.27
TR163492|c0_g1_i1|c0_g1	2.27
TR181519|c0_g1_i1|c0_g1	2.27
TR193744|c0_g1_i1|c0_g1	2.27
TR35420|c0_g2_i1|c0_g1	2.27
TR37683|c0_g1_i1|c0_g1	2.27
TR75982|c2_g5_i4|c0_g1	2.27
Mo_1_ACAGTG_L003_R1_001_(paired)_trimmed_(paired)_contig_39735|c0_g1	2.26
Mo_1_ACAGTG_L003_R1_001_(paired)_trimmed_(paired)_contig_57675|c0_g1	2.26
Mo_1_ACAGTG_L003_R1_001_(paired)_trimmed_(paired)_contig_58411|c0_g1	2.26
TR72538|c2_g4_i1|c0_g1	2.26
C807718|c0_g1	2.25
Mo_1_ACAGTG_L003_R1_001_(paired)_trimmed_(paired)_contig_73555|c0_g1	2.25
Mo_1_ACAGTG_L003_R1_001_(paired)_trimmed_(paired)_contig_73593|c0_g1	2.25
C735648|c0_g1	2.24
Mo_1_ACAGTG_L003_R1_001_(paired)_trimmed_(paired)_contig_111790|c0_g1	2.24
Mo_1_ACAGTG_L003_R1_001_(paired)_trimmed_(paired)_contig_121016|c0_g1	2.24
Mo_1_ACAGTG_L003_R1_001_(paired)_trimmed_(paired)_contig_121999|c0_g1	2.24
Mo_1_ACAGTG_L003_R1_001_(paired)_trimmed_(paired)_contig_48338|c0_g1	2.24
Mo_1_ACAGTG_L003_R1_001_(paired)_trimmed_(paired)_contig_65109|c0_g1	2.24
Mo_1_ACAGTG_L003_R1_001_(paired)_trimmed_(paired)_contig_87128|c0_g1	2.24
TR143145|c0_g1_i1|c0_g1	2.24
TR152276|c0_g1_i1|c0_g1	2.24
TR163859|c0_g1_i1|c0_g1	2.24
TR177097|c0_g1_i1|c0_g1	2.24
TR179117|c0_g1_i1|c0_g1	2.24
TR192683|c0_g1_i1|c0_g1	2.24
TR194019|c0_g1_i1|c0_g1	2.24
TR38011|c0_g2_i1|c0_g1	2.24
TR74881|c18_g1_i1|c0_g1	2.24
C666899|c0_g1	2.23
C666903|c0_g1	2.23
C667055|c0_g1	2.23
C667111|c0_g1	2.23
C667145|c0_g1	2.23
C667217|c0_g1	2.23
C667459|c0_g1	2.23
C667483|c0_g1	2.23
C667533|c0_g1	2.23
C667621|c0_g1	2.23
C668067|c0_g1	2.23
C668241|c0_g1	2.23
C668325|c0_g1	2.23
C668449|c0_g1	2.23
C778366|c0_g1	2.23
Mo_1_ACAGTG_L003_R1_001_(paired)_trimmed_(paired)_contig_120053|c0_g1	2.23
Mo_1_ACAGTG_L003_R1_001_(paired)_trimmed_(paired)_contig_120365|c0_g1	2.23
Mo_1_ACAGTG_L003_R1_001_(paired)_trimmed_(paired)_contig_127616|c0_g1	2.23
Mo_1_ACAGTG_L003_R1_001_(paired)_trimmed_(paired)_contig_36496|c0_g1	2.23
Mo_1_ACAGTG_L003_R1_001_(paired)_trimmed_(paired)_contig_42356|c0_g1	2.23
Mo_1_ACAGTG_L003_R1_001_(paired)_trimmed_(paired)_contig_74939|c0_g1	2.23
C736256|c0_g1	2.22
C736464|c0_g1	2.22
C736926|c0_g1	2.22
C736980|c0_g1	2.22
Mo_1_ACAGTG_L003_R1_001_(paired)_trimmed_(paired)_contig_123846|c0_g1	2.22
Mo_1_ACAGTG_L003_R1_001_(paired)_trimmed_(paired)_contig_126175|c0_g1	2.22
Mo_1_ACAGTG_L003_R1_001_(paired)_trimmed_(paired)_contig_46278|c0_g1	2.22
TR104677|c0_g1_i1|c0_g1	2.22
TR139150|c0_g1_i1|c0_g1	2.22
TR180807|c0_g1_i1|c0_g1	2.22
TR187632|c0_g1_i1|c0_g1	2.22
TR199102|c0_g1_i1|c0_g1	2.22
TR54617|c0_g1_i2|c0_g1	2.22
C943512|c0_g1	2.21
Mo_1_ACAGTG_L003_R1_001_(paired)_trimmed_(paired)_contig_47169|c0_g1	2.21
Mo_1_ACAGTG_L003_R1_001_(paired)_trimmed_(paired)_contig_50402|c0_g1	2.21
Mo_1_ACAGTG_L003_R1_001_(paired)_trimmed_(paired)_contig_72026|c0_g1	2.21
Mo_1_ACAGTG_L003_R1_001_(paired)_trimmed_(paired)_contig_76174|c0_g1	2.21
Mo_1_ACAGTG_L003_R1_001_(paired)_trimmed_(paired)_contig_82136|c0_g1	2.21
TR27210|c0_g1_i1|c0_g1	2.21
C737854|c0_g1	2.2
C737974|c0_g1	2.2
C850163|c0_g1	2.2
Mo_1_ACAGTG_L003_R1_001_(paired)_trimmed_(paired)_contig_59032|c0_g1	2.2
TR126528|c0_g1_i1|c0_g1	2.2
TR15055|c0_g1_i1|c0_g1	2.2
TR152371|c0_g1_i1|c0_g1	2.2
TR209543|c0_g1_i1|c0_g1	2.2
TR21570|c0_g1_i1|c0_g1	2.2
C668797|c0_g1	2.19
C668807|c0_g1	2.19
C668967|c0_g1	2.19
C669231|c0_g1	2.19
C669263|c0_g1	2.19
C669561|c0_g1	2.19
C669800|c0_g1	2.19
C669842|c0_g1	2.19
C669990|c0_g1	2.19
C670046|c0_g1	2.19
C670168|c0_g1	2.19
C670276|c0_g1	2.19
Mo_1_ACAGTG_L003_R1_001_(paired)_trimmed_(paired)_contig_55803|c0_g1	2.19
Mo_1_ACAGTG_L003_R1_001_(paired)_trimmed_(paired)_contig_69376|c0_g1	2.19
Mo_1_ACAGTG_L003_R1_001_(paired)_trimmed_(paired)_contig_73489|c0_g1	2.19
Mo_1_ACAGTG_L003_R1_001_(paired)_trimmed_(paired)_contig_75472|c0_g1	2.19
Mo_1_ACAGTG_L003_R1_001_(paired)_trimmed_(paired)_contig_85296|c0_g1	2.19
Mo_1_ACAGTG_L003_R1_001_(paired)_trimmed_(paired)_contig_96383|c0_g1	2.19
TR18655|c0_g1_i1|c0_g1	2.19
C738318|c0_g1	2.17
C739006|c0_g1	2.17
C739220|c0_g1	2.17
Mo_1_ACAGTG_L003_R1_001_(paired)_trimmed_(paired)_contig_92015|c0_g1	2.17
TR133396|c0_g1_i1|c0_g1	2.17
TR162228|c0_g1_i1|c0_g1	2.17
TR23492|c0_g1_i1|c0_g1	2.17
TR32324|c0_g1_i1|c0_g1	2.17
TR6211|c0_g1_i1|c0_g1	2.17
TR77501|c1_g1_i6|c0_g1	2.17
C781000|c0_g1	2.16
C811454|c0_g1	2.16
Mo_1_ACAGTG_L003_R1_001_(paired)_trimmed_(paired)_contig_120677|c0_g1	2.16
C670329|c0_g1	2.15
C670409|c0_g1	2.15
C670471|c0_g1	2.15
C670493|c0_g1	2.15
C670715|c0_g1	2.15
C670739|c0_g1	2.15
C670883|c0_g1	2.15
C671115|c0_g1	2.15
C671319|c0_g1	2.15
C671379|c0_g1	2.15
C671415|c0_g1	2.15
C671453|c0_g1	2.15
C671521|c0_g1	2.15
C671549|c0_g1	2.15
C671567|c0_g1	2.15
C671865|c0_g1	2.15
C671973|c0_g1	2.15
C782282|c0_g1	2.15
Mo_1_ACAGTG_L003_R1_001_(paired)_trimmed_(paired)_contig_25317|c0_g1	2.15
Mo_1_ACAGTG_L003_R1_001_(paired)_trimmed_(paired)_contig_51673|c0_g1	2.15
Mo_1_ACAGTG_L003_R1_001_(paired)_trimmed_(paired)_contig_59979|c0_g1	2.15
Mo_1_ACAGTG_L003_R1_001_(paired)_trimmed_(paired)_contig_62644|c0_g1	2.15
Mo_1_ACAGTG_L003_R1_001_(paired)_trimmed_(paired)_contig_72234|c0_g1	2.15
Mo_1_ACAGTG_L003_R1_001_(paired)_trimmed_(paired)_contig_82937|c0_g1	2.15
TR109309|c0_g1_i1|c0_g1	2.15
TR122377|c0_g1_i1|c0_g1	2.15
TR155796|c0_g1_i1|c0_g1	2.15
TR189443|c0_g1_i1|c0_g1	2.15
TR194848|c0_g1_i1|c0_g1	2.15
TR199095|c0_g1_i1|c0_g1	2.15
TR9235|c0_g1_i1|c0_g1	2.15
C740490|c0_g1	2.13
C740496|c0_g1	2.13
C740870|c0_g1	2.13
Mo_1_ACAGTG_L003_R1_001_(paired)_trimmed_(paired)_contig_153825|c0_g1	2.13
Mo_1_ACAGTG_L003_R1_001_(paired)_trimmed_(paired)_contig_59047|c0_g1	2.13
Mo_1_ACAGTG_L003_R1_001_(paired)_trimmed_(paired)_contig_59407|c0_g1	2.13
Mo_1_ACAGTG_L003_R1_001_(paired)_trimmed_(paired)_contig_70077|c0_g1	2.13
Mo_1_ACAGTG_L003_R1_001_(paired)_trimmed_(paired)_contig_81778|c0_g1	2.13
TR116238|c0_g1_i1|c0_g1	2.13
TR141857|c0_g1_i1|c0_g1	2.13
TR186048|c0_g1_i1|c0_g1	2.13
TR207568|c0_g1_i1|c0_g1	2.13
TR34046|c2_g1_i1|c0_g1	2.13
TR45790|c0_g2_i1|c0_g1	2.13
C672015|c0_g1	2.12
C672351|c0_g1	2.12
C672601|c0_g1	2.12
C672747|c0_g1	2.12
C672785|c0_g1	2.12
C672805|c0_g1	2.12
C672947|c0_g1	2.12
C672965|c0_g1	2.12
C673137|c0_g1	2.12
C673167|c0_g1	2.12
C673187|c0_g1	2.12
C673343|c0_g1	2.12
Mo_1_ACAGTG_L003_R1_001_(paired)_trimmed_(paired)_contig_1764|c0_g1	2.12
Mo_1_ACAGTG_L003_R1_001_(paired)_trimmed_(paired)_contig_58777|c0_g1	2.12
Mo_1_ACAGTG_L003_R1_001_(paired)_trimmed_(paired)_contig_58791|c0_g1	2.12
Mo_1_ACAGTG_L003_R1_001_(paired)_trimmed_(paired)_contig_74775|c0_g1	2.12
Mo_1_ACAGTG_L003_R1_001_(paired)_trimmed_(paired)_contig_78480|c0_g1	2.12
Mo_1_ACAGTG_L003_R1_001_(paired)_trimmed_(paired)_contig_85415|c0_g1	2.12
Mo_1_ACAGTG_L003_R1_001_(paired)_trimmed_(paired)_contig_98781|c0_g1	2.12
TR74384|c4_g5_i1|c0_g1	2.12
Mo_1_ACAGTG_L003_R1_001_(paired)_trimmed_(paired)_contig_122731|c0_g1	2.11
Mo_1_ACAGTG_L003_R1_001_(paired)_trimmed_(paired)_contig_40785|c0_g1	2.11
Mo_1_ACAGTG_L003_R1_001_(paired)_trimmed_(paired)_contig_84278|c0_g1	2.11
Mo_1_ACAGTG_L003_R1_001_(paired)_trimmed_(paired)_contig_94148|c0_g1	2.11
TR200139|c0_g1_i1|c0_g1	2.11
TR209188|c0_g1_i1|c0_g1	2.11
TR56394|c0_g1_i1|c0_g1	2.11
Mo_1_ACAGTG_L003_R1_001_(paired)_trimmed_(paired)_contig_57969|c0_g1	2.1
Mo_1_ACAGTG_L003_R1_001_(paired)_trimmed_(paired)_contig_62691|c0_g1	2.1
TR118520|c0_g1_i1|c0_g1	2.1
TR152020|c0_g1_i1|c0_g1	2.1
C742500|c0_g1	2.09
C742792|c0_g1	2.09
C743172|c0_g1	2.09
Mo_1_ACAGTG_L003_R1_001_(paired)_trimmed_(paired)_contig_126762|c0_g1	2.09
Mo_1_ACAGTG_L003_R1_001_(paired)_trimmed_(paired)_contig_49329|c0_g1	2.09
Mo_1_ACAGTG_L003_R1_001_(paired)_trimmed_(paired)_contig_85552|c0_g1	2.09
Mo_1_ACAGTG_L003_R1_001_(paired)_trimmed_(paired)_contig_86155|c0_g1	2.09
TR102855|c0_g1_i1|c0_g1	2.09
TR131608|c0_g1_i1|c0_g1	2.09
TR173396|c0_g1_i1|c0_g1	2.09
TR207996|c0_g1_i1|c0_g1	2.09
TR52341|c0_g1_i1|c0_g1	2.09
TR78341|c0_g3_i2|c0_g1	2.09
C673685|c0_g1	2.08
C673893|c0_g1	2.08
C674157|c0_g1	2.08
C674241|c0_g1	2.08
C674267|c0_g1	2.08
C674297|c0_g1	2.08
C674335|c0_g1	2.08
C674407|c0_g1	2.08
C674453|c0_g1	2.08
C674477|c0_g1	2.08
C674511|c0_g1	2.08
C674527|c0_g1	2.08
C674529|c0_g1	2.08
C674823|c0_g1	2.08
C675077|c0_g1	2.08
C675097|c0_g1	2.08
C870552|c0_g1	2.08
Mo_1_ACAGTG_L003_R1_001_(paired)_trimmed_(paired)_contig_107044|c0_g1	2.08
Mo_1_ACAGTG_L003_R1_001_(paired)_trimmed_(paired)_contig_73235|c0_g1	2.08
Mo_1_ACAGTG_L003_R1_001_(paired)_trimmed_(paired)_contig_77750|c0_g1	2.08
TR158865|c0_g1_i1|c0_g1	2.08
TR95268|c0_g1_i1|c0_g1	2.08
C743764|c0_g1	2.07
C870612|c0_g1	2.07
Mo_1_ACAGTG_L003_R1_001_(paired)_trimmed_(paired)_contig_106246|c0_g1	2.07
Mo_1_ACAGTG_L003_R1_001_(paired)_trimmed_(paired)_contig_123138|c0_g1	2.07
Mo_1_ACAGTG_L003_R1_001_(paired)_trimmed_(paired)_contig_39957|c0_g1	2.07
Mo_1_ACAGTG_L003_R1_001_(paired)_trimmed_(paired)_contig_54469|c0_g1	2.07
Mo_1_ACAGTG_L003_R1_001_(paired)_trimmed_(paired)_contig_55343|c0_g1	2.07
Mo_1_ACAGTG_L003_R1_001_(paired)_trimmed_(paired)_contig_61901|c0_g1	2.07
Mo_1_ACAGTG_L003_R1_001_(paired)_trimmed_(paired)_contig_72897|c0_g1	2.07
Mo_1_ACAGTG_L003_R1_001_(paired)_trimmed_(paired)_contig_93648|c0_g1	2.07
TR127990|c0_g1_i1|c0_g1	2.07
TR163105|c0_g1_i1|c0_g1	2.07
TR204504|c0_g1_i1|c0_g1	2.07
TR28193|c0_g1_i1|c0_g1	2.07
TR77270|c8_g7_i1|c0_g1	2.07
TR88852|c0_g1_i1|c0_g1	2.07
TR93876|c0_g1_i1|c0_g1	2.07
Mo_1_ACAGTG_L003_R1_001_(paired)_trimmed_(paired)_contig_122468|c0_g1	2.06
C675453|c0_g1	2.05
C675487|c0_g1	2.05
C675715|c0_g1	2.05
C675751|c0_g1	2.05
C675765|c0_g1	2.05
C675783|c0_g1	2.05
C675987|c0_g1	2.05
C676111|c0_g1	2.05
C676147|c0_g1	2.05
C676149|c0_g1	2.05
C676199|c0_g1	2.05
C676263|c0_g1	2.05
C676363|c0_g1	2.05
C676537|c0_g1	2.05
C676629|c0_g1	2.05
C676697|c0_g1	2.05
Mo_1_ACAGTG_L003_R1_001_(paired)_trimmed_(paired)_contig_121549|c0_g1	2.05
Mo_1_ACAGTG_L003_R1_001_(paired)_trimmed_(paired)_contig_122074|c0_g1	2.05
Mo_1_ACAGTG_L003_R1_001_(paired)_trimmed_(paired)_contig_126769|c0_g1	2.05
Mo_1_ACAGTG_L003_R1_001_(paired)_trimmed_(paired)_contig_47764|c0_g1	2.05
Mo_1_ACAGTG_L003_R1_001_(paired)_trimmed_(paired)_contig_49202|c0_g1	2.05
Mo_1_ACAGTG_L003_R1_001_(paired)_trimmed_(paired)_contig_70442|c0_g1	2.05
Mo_1_ACAGTG_L003_R1_001_(paired)_trimmed_(paired)_contig_7974|c0_g1	2.05
Mo_1_ACAGTG_L003_R1_001_(paired)_trimmed_(paired)_contig_80453|c0_g1	2.05
Mo_1_ACAGTG_L003_R1_001_(paired)_trimmed_(paired)_contig_87541|c0_g1	2.05
Mo_1_ACAGTG_L003_R1_001_(paired)_trimmed_(paired)_contig_92981|c0_g1	2.05
TR114100|c0_g1_i1|c0_g1	2.05
TR115185|c0_g1_i1|c0_g1	2.05
TR115321|c0_g1_i1|c0_g1	2.05
TR120906|c0_g1_i1|c0_g1	2.05
TR187809|c0_g1_i1|c0_g1	2.05
TR209281|c0_g1_i1|c0_g1	2.05
Mo_1_ACAGTG_L003_R1_001_(paired)_trimmed_(paired)_contig_50837|c0_g1	2.04
Mo_1_ACAGTG_L003_R1_001_(paired)_trimmed_(paired)_contig_65631|c0_g1	2.04
Mo_1_ACAGTG_L003_R1_001_(paired)_trimmed_(paired)_contig_93027|c0_g1	2.04
C745680|c0_g1	2.03
C745942|c0_g1	2.03
Mo_1_ACAGTG_L003_R1_001_(paired)_trimmed_(paired)_contig_102879|c0_g1	2.03
Mo_1_ACAGTG_L003_R1_001_(paired)_trimmed_(paired)_contig_11123|c0_g1	2.03
Mo_1_ACAGTG_L003_R1_001_(paired)_trimmed_(paired)_contig_122884|c0_g1	2.03
Mo_1_ACAGTG_L003_R1_001_(paired)_trimmed_(paired)_contig_36493|c0_g1	2.03
Mo_1_ACAGTG_L003_R1_001_(paired)_trimmed_(paired)_contig_43774|c0_g1	2.03
Mo_1_ACAGTG_L003_R1_001_(paired)_trimmed_(paired)_contig_85876|c0_g1	2.03
TR119132|c0_g1_i1|c0_g1	2.03
TR12616|c0_g1_i1|c0_g1	2.03
TR137077|c0_g1_i1|c0_g1	2.03
TR150967|c0_g1_i1|c0_g1	2.03
TR156393|c0_g1_i1|c0_g1	2.03
TR170880|c0_g1_i1|c0_g1	2.03
TR181611|c0_g1_i1|c0_g1	2.03
TR40811|c1_g1_i1|c0_g1	2.03
Mo_1_ACAGTG_L003_R1_001_(paired)_trimmed_(paired)_contig_21386|c0_g1	2.02
TR111724|c0_g1_i1|c0_g1	2.02
C676975|c0_g1	2.01
C677065|c0_g1	2.01
C677077|c0_g1	2.01
C677185|c0_g1	2.01
C677271|c0_g1	2.01
C677535|c0_g1	2.01
C677553|c0_g1	2.01
C677665|c0_g1	2.01
C677707|c0_g1	2.01
C677739|c0_g1	2.01
C677845|c0_g1	2.01
C677923|c0_g1	2.01
C678179|c0_g1	2.01
C746430|c0_g1	2.01
C746538|c0_g1	2.01
Mo_1_ACAGTG_L003_R1_001_(paired)_trimmed_(paired)_contig_100651|c0_g1	2.01
Mo_1_ACAGTG_L003_R1_001_(paired)_trimmed_(paired)_contig_19612|c0_g1	2.01
Mo_1_ACAGTG_L003_R1_001_(paired)_trimmed_(paired)_contig_2117|c0_g1	2.01
Mo_1_ACAGTG_L003_R1_001_(paired)_trimmed_(paired)_contig_34837|c0_g1	2.01
Mo_1_ACAGTG_L003_R1_001_(paired)_trimmed_(paired)_contig_41792|c0_g1	2.01
Mo_1_ACAGTG_L003_R1_001_(paired)_trimmed_(paired)_contig_63737|c0_g1	2.01
Mo_1_ACAGTG_L003_R1_001_(paired)_trimmed_(paired)_contig_67010|c0_g1	2.01
Mo_1_ACAGTG_L003_R1_001_(paired)_trimmed_(paired)_contig_70884|c0_g1	2.01
Mo_1_ACAGTG_L003_R1_001_(paired)_trimmed_(paired)_contig_86994|c0_g1	2.01
Mo_1_ACAGTG_L003_R1_001_(paired)_trimmed_(paired)_contig_90287|c0_g1	2.01
Mo_1_ACAGTG_L003_R1_001_(paired)_trimmed_(paired)_contig_93257|c0_g1	2.01
TR139555|c0_g1_i1|c0_g1	2.01
TR84788|c0_g1_i1|c0_g1	2.01
Mo_1_ACAGTG_L003_R1_001_(paired)_trimmed_(paired)_contig_124382|c0_g1	2
Mo_1_ACAGTG_L003_R1_001_(paired)_trimmed_(paired)_contig_73224|c0_g1	2
scaffold6427|c0_g1	2
C747442|c0_g1	1.99
C819909|c0_g1	1.99
Mo_1_ACAGTG_L003_R1_001_(paired)_trimmed_(paired)_contig_121384|c0_g1	1.99
Mo_1_ACAGTG_L003_R1_001_(paired)_trimmed_(paired)_contig_48512|c0_g1	1.99
Mo_1_ACAGTG_L003_R1_001_(paired)_trimmed_(paired)_contig_78241|c0_g1	1.99
Mo_1_ACAGTG_L003_R1_001_(paired)_trimmed_(paired)_contig_83685|c0_g1	1.99
Mo_1_ACAGTG_L003_R1_001_(paired)_trimmed_(paired)_contig_85677|c0_g1	1.99
TR109415|c0_g1_i1|c0_g1	1.99
TR117678|c0_g1_i1|c0_g1	1.99
TR122668|c0_g1_i1|c0_g1	1.99
TR127269|c0_g1_i1|c0_g1	1.99
TR204043|c0_g1_i1|c0_g1	1.99
TR21937|c0_g1_i1|c0_g1	1.99
TR8364|c0_g1_i1|c0_g1	1.99
C678497|c0_g1	1.98
C678659|c0_g1	1.98
C678769|c0_g1	1.98
C678803|c0_g1	1.98
C679005|c0_g1	1.98
C679009|c0_g1	1.98
C679083|c0_g1	1.98
C679173|c0_g1	1.98
C679227|c0_g1	1.98
C679257|c0_g1	1.98
C679263|c0_g1	1.98
C679307|c0_g1	1.98
C679351|c0_g1	1.98
C679407|c0_g1	1.98
C679504|c0_g1	1.98
C679516|c0_g1	1.98
C679604|c0_g1	1.98
C679858|c0_g1	1.98
C679962|c0_g1	1.98
C790900|c0_g1	1.98
C820043|c0_g1	1.98
Mo_1_ACAGTG_L003_R1_001_(paired)_trimmed_(paired)_contig_81066|c0_g1	1.98
Mo_1_ACAGTG_L003_R1_001_(paired)_trimmed_(paired)_contig_82710|c0_g1	1.98
Mo_1_ACAGTG_L003_R1_001_(paired)_trimmed_(paired)_contig_86523|c0_g1	1.98
Mo_1_ACAGTG_L003_R1_001_(paired)_trimmed_(paired)_contig_88813|c0_g1	1.98
Mo_1_ACAGTG_L003_R1_001_(paired)_trimmed_(paired)_contig_96989|c0_g1	1.98
TR33161|c0_g1_i1|c0_g1	1.98
Mo_1_ACAGTG_L003_R1_001_(paired)_trimmed_(paired)_contig_121533|c0_g1	1.97
Mo_1_ACAGTG_L003_R1_001_(paired)_trimmed_(paired)_contig_80245|c0_g1	1.97
TR128410|c0_g1_i1|c0_g1	1.97
TR141456|c0_g1_i1|c0_g1	1.97
TR206964|c0_g1_i1|c0_g1	1.97
TR209944|c0_g1_i1|c0_g1	1.97
TR58752|c0_g1_i2|c0_g1	1.97
TR6690|c0_g2_i1|c0_g1	1.97
TR78147|c3_g4_i2|c0_g1	1.97
Mo_1_ACAGTG_L003_R1_001_(paired)_trimmed_(paired)_contig_154025|c0_g1	1.96
Mo_1_ACAGTG_L003_R1_001_(paired)_trimmed_(paired)_contig_24163|c0_g1	1.96
Mo_1_ACAGTG_L003_R1_001_(paired)_trimmed_(paired)_contig_91556|c0_g1	1.96
TR74473|c3_g3_i8|c0_g1	1.96
C680044|c0_g1	1.95
C680188|c0_g1	1.95
C680202|c0_g1	1.95
C680212|c0_g1	1.95
C680348|c0_g1	1.95
C680418|c0_g1	1.95
C680648|c0_g1	1.95
C680782|c0_g1	1.95
C680952|c0_g1	1.95
C681162|c0_g1	1.95
C681174|c0_g1	1.95
C681306|c0_g1	1.95
C681360|c0_g1	1.95
C681382|c0_g1	1.95
C750168|c0_g1	1.95
Mo_1_ACAGTG_L003_R1_001_(paired)_trimmed_(paired)_contig_116040|c0_g1	1.95
Mo_1_ACAGTG_L003_R1_001_(paired)_trimmed_(paired)_contig_121294|c0_g1	1.95
Mo_1_ACAGTG_L003_R1_001_(paired)_trimmed_(paired)_contig_123573|c0_g1	1.95
Mo_1_ACAGTG_L003_R1_001_(paired)_trimmed_(paired)_contig_149293|c0_g1	1.95
Mo_1_ACAGTG_L003_R1_001_(paired)_trimmed_(paired)_contig_35616|c0_g1	1.95
Mo_1_ACAGTG_L003_R1_001_(paired)_trimmed_(paired)_contig_41315|c0_g1	1.95
Mo_1_ACAGTG_L003_R1_001_(paired)_trimmed_(paired)_contig_48846|c0_g1	1.95
Mo_1_ACAGTG_L003_R1_001_(paired)_trimmed_(paired)_contig_65245|c0_g1	1.95
Mo_1_ACAGTG_L003_R1_001_(paired)_trimmed_(paired)_contig_68981|c0_g1	1.95
Mo_1_ACAGTG_L003_R1_001_(paired)_trimmed_(paired)_contig_79205|c0_g1	1.95
Mo_1_ACAGTG_L003_R1_001_(paired)_trimmed_(paired)_contig_79796|c0_g1	1.95
Mo_1_ACAGTG_L003_R1_001_(paired)_trimmed_(paired)_contig_83136|c0_g1	1.95
Mo_1_ACAGTG_L003_R1_001_(paired)_trimmed_(paired)_contig_93355|c0_g1	1.95
Mo_1_ACAGTG_L003_R1_001_(paired)_trimmed_(paired)_contig_96718|c0_g1	1.95
TR150837|c0_g1_i1|c0_g1	1.95
TR1771|c0_g2_i1|c0_g1	1.95
TR179482|c0_g1_i1|c0_g1	1.95
TR207466|c0_g1_i1|c0_g1	1.95
TR41536|c0_g1_i1|c0_g1	1.95
TR78382|c7_g5_i1|c0_g1	1.95
Mo_1_ACAGTG_L003_R1_001_(paired)_trimmed_(paired)_contig_78231|c0_g1	1.94
C750490|c0_g1	1.93
C750772|c0_g1	1.93
C751184|c0_g1	1.93
Mo_1_ACAGTG_L003_R1_001_(paired)_trimmed_(paired)_contig_113986|c0_g1	1.93
Mo_1_ACAGTG_L003_R1_001_(paired)_trimmed_(paired)_contig_143276|c0_g1	1.93
Mo_1_ACAGTG_L003_R1_001_(paired)_trimmed_(paired)_contig_75066|c0_g1	1.93
Mo_1_ACAGTG_L003_R1_001_(paired)_trimmed_(paired)_contig_78467|c0_g1	1.93
Mo_1_ACAGTG_L003_R1_001_(paired)_trimmed_(paired)_contig_97691|c0_g1	1.93
TR100787|c0_g1_i1|c0_g1	1.93
TR133996|c0_g1_i1|c0_g1	1.93
TR164235|c0_g1_i1|c0_g1	1.93
TR50449|c0_g1_i1|c0_g1	1.93
TR76664|c1_g1_i2|c0_g1	1.93
TR78243|c2_g3_i4|c0_g1	1.93
C752024|c0_g1	1.92
Mo_1_ACAGTG_L003_R1_001_(paired)_trimmed_(paired)_contig_125567|c0_g1	1.92
Mo_1_ACAGTG_L003_R1_001_(paired)_trimmed_(paired)_contig_127587|c0_g1	1.92
Mo_1_ACAGTG_L003_R1_001_(paired)_trimmed_(paired)_contig_153827|c0_g1	1.92
Mo_1_ACAGTG_L003_R1_001_(paired)_trimmed_(paired)_contig_49770|c0_g1	1.92
TR111567|c0_g1_i1|c0_g1	1.92
TR128738|c0_g1_i1|c0_g1	1.92
TR168962|c0_g1_i1|c0_g1	1.92
TR182541|c0_g1_i1|c0_g1	1.92
TR193701|c0_g1_i1|c0_g1	1.92
TR33321|c0_g1_i2|c0_g1	1.92
TR76288|c13_g4_i1|c0_g1	1.92
TR76770|c0_g3_i1|c0_g1	1.92
TR86397|c0_g1_i1|c0_g1	1.92
C681576|c0_g1	1.91
C681582|c0_g1	1.91
C681614|c0_g1	1.91
C681814|c0_g1	1.91
C681864|c0_g1	1.91
C681912|c0_g1	1.91
C681960|c0_g1	1.91
C682202|c0_g1	1.91
C682210|c0_g1	1.91
C682260|c0_g1	1.91
C682282|c0_g1	1.91
C682580|c0_g1	1.91
C682750|c0_g1	1.91
C682924|c0_g1	1.91
C682936|c0_g1	1.91
C682942|c0_g1	1.91
C683032|c0_g1	1.91
C823789|c0_g1	1.91
Mo_1_ACAGTG_L003_R1_001_(paired)_trimmed_(paired)_contig_113849|c0_g1	1.91
Mo_1_ACAGTG_L003_R1_001_(paired)_trimmed_(paired)_contig_121117|c0_g1	1.91
Mo_1_ACAGTG_L003_R1_001_(paired)_trimmed_(paired)_contig_122259|c0_g1	1.91
Mo_1_ACAGTG_L003_R1_001_(paired)_trimmed_(paired)_contig_57625|c0_g1	1.91
Mo_1_ACAGTG_L003_R1_001_(paired)_trimmed_(paired)_contig_78639|c0_g1	1.91
Mo_1_ACAGTG_L003_R1_001_(paired)_trimmed_(paired)_contig_97566|c0_g1	1.91
TR156663|c0_g1_i1|c0_g1	1.91
TR53671|c0_g1_i2|c0_g1	1.91
C752606|c0_g1	1.9
Mo_1_ACAGTG_L003_R1_001_(paired)_trimmed_(paired)_contig_123437|c0_g1	1.9
Mo_1_ACAGTG_L003_R1_001_(paired)_trimmed_(paired)_contig_126532|c0_g1	1.9
Mo_1_ACAGTG_L003_R1_001_(paired)_trimmed_(paired)_contig_135659|c0_g1	1.9
Mo_1_ACAGTG_L003_R1_001_(paired)_trimmed_(paired)_contig_78790|c0_g1	1.9
Mo_1_ACAGTG_L003_R1_001_(paired)_trimmed_(paired)_contig_81471|c0_g1	1.9
Mo_1_ACAGTG_L003_R1_001_(paired)_trimmed_(paired)_contig_87576|c0_g1	1.9
Mo_1_ACAGTG_L003_R1_001_(paired)_trimmed_(paired)_contig_92884|c0_g1	1.9
TR111520|c0_g1_i1|c0_g1	1.9
TR11791|c0_g1_i1|c0_g1	1.9
TR141571|c0_g1_i1|c0_g1	1.9
TR204710|c0_g1_i1|c0_g1	1.9
TR22685|c0_g1_i1|c0_g1	1.9
TR2872|c0_g2_i1|c0_g1	1.9
TR39397|c0_g2_i1|c0_g1	1.9
TR76251|c3_g2_i1|c0_g1	1.9
TR77182|c8_g1_i1|c0_g1	1.9
Mo_1_ACAGTG_L003_R1_001_(paired)_trimmed_(paired)_contig_30649|c0_g1	1.89
C683292|c0_g1	1.88
C683372|c0_g1	1.88
C683578|c0_g1	1.88
C683828|c0_g1	1.88
C683892|c0_g1	1.88
C683968|c0_g1	1.88
C683978|c0_g1	1.88
C684044|c0_g1	1.88
C684182|c0_g1	1.88
C684410|c0_g1	1.88
C684412|c0_g1	1.88
C684602|c0_g1	1.88
C684604|c0_g1	1.88
C753150|c0_g1	1.88
C753842|c0_g1	1.88
Mo_1_ACAGTG_L003_R1_001_(paired)_trimmed_(paired)_contig_102161|c0_g1	1.88
Mo_1_ACAGTG_L003_R1_001_(paired)_trimmed_(paired)_contig_123833|c0_g1	1.88
Mo_1_ACAGTG_L003_R1_001_(paired)_trimmed_(paired)_contig_126680|c0_g1	1.88
Mo_1_ACAGTG_L003_R1_001_(paired)_trimmed_(paired)_contig_146869|c0_g1	1.88
Mo_1_ACAGTG_L003_R1_001_(paired)_trimmed_(paired)_contig_149201|c0_g1	1.88
Mo_1_ACAGTG_L003_R1_001_(paired)_trimmed_(paired)_contig_154006|c0_g1	1.88
Mo_1_ACAGTG_L003_R1_001_(paired)_trimmed_(paired)_contig_77745|c0_g1	1.88
Mo_1_ACAGTG_L003_R1_001_(paired)_trimmed_(paired)_contig_92406|c0_g1	1.88
Mo_1_ACAGTG_L003_R1_001_(paired)_trimmed_(paired)_contig_98924|c0_g1	1.88
TR10516|c0_g1_i1|c0_g1	1.88
TR141599|c0_g1_i1|c0_g1	1.88
TR28556|c0_g1_i1|c0_g1	1.88
C825735|c0_g1	1.87
Mo_1_ACAGTG_L003_R1_001_(paired)_trimmed_(paired)_contig_30132|c0_g1	1.87
C754864|c0_g1	1.86
Mo_1_ACAGTG_L003_R1_001_(paired)_trimmed_(paired)_contig_122613|c0_g1	1.86
Mo_1_ACAGTG_L003_R1_001_(paired)_trimmed_(paired)_contig_56235|c0_g1	1.86
Mo_1_ACAGTG_L003_R1_001_(paired)_trimmed_(paired)_contig_67429|c0_g1	1.86
Mo_1_ACAGTG_L003_R1_001_(paired)_trimmed_(paired)_contig_89378|c0_g1	1.86
Mo_1_ACAGTG_L003_R1_001_(paired)_trimmed_(paired)_contig_97627|c0_g1	1.86
TR190110|c0_g1_i1|c0_g1	1.86
C684640|c0_g1	1.85
C684706|c0_g1	1.85
C684746|c0_g1	1.85
C684802|c0_g1	1.85
C684836|c0_g1	1.85
C684870|c0_g1	1.85
C684914|c0_g1	1.85
C684940|c0_g1	1.85
C684994|c0_g1	1.85
C685252|c0_g1	1.85
C685346|c0_g1	1.85
C685540|c0_g1	1.85
C685550|c0_g1	1.85
C685552|c0_g1	1.85
C685724|c0_g1	1.85
C685740|c0_g1	1.85
C685844|c0_g1	1.85
C685859|c0_g1	1.85
C685913|c0_g1	1.85
C755274|c0_g1	1.85
C755386|c0_g1	1.85
C755424|c0_g1	1.85
Mo_1_ACAGTG_L003_R1_001_(paired)_trimmed_(paired)_contig_113440|c0_g1	1.85
Mo_1_ACAGTG_L003_R1_001_(paired)_trimmed_(paired)_contig_120287|c0_g1	1.85
Mo_1_ACAGTG_L003_R1_001_(paired)_trimmed_(paired)_contig_122488|c0_g1	1.85
Mo_1_ACAGTG_L003_R1_001_(paired)_trimmed_(paired)_contig_12962|c0_g1	1.85
Mo_1_ACAGTG_L003_R1_001_(paired)_trimmed_(paired)_contig_153819|c0_g1	1.85
Mo_1_ACAGTG_L003_R1_001_(paired)_trimmed_(paired)_contig_19208|c0_g1	1.85
Mo_1_ACAGTG_L003_R1_001_(paired)_trimmed_(paired)_contig_21454|c0_g1	1.85
Mo_1_ACAGTG_L003_R1_001_(paired)_trimmed_(paired)_contig_34168|c0_g1	1.85
Mo_1_ACAGTG_L003_R1_001_(paired)_trimmed_(paired)_contig_7379|c0_g1	1.85
Mo_1_ACAGTG_L003_R1_001_(paired)_trimmed_(paired)_contig_78756|c0_g1	1.85
Mo_1_ACAGTG_L003_R1_001_(paired)_trimmed_(paired)_contig_80467|c0_g1	1.85
TR179259|c0_g1_i1|c0_g1	1.85
TR183887|c0_g1_i1|c0_g1	1.85
TR206076|c0_g1_i1|c0_g1	1.85
C797794|c0_g1	1.84
C893213|c0_g1	1.84
Mo_1_ACAGTG_L003_R1_001_(paired)_trimmed_(paired)_contig_126373|c0_g1	1.84
TR10576|c0_g1_i1|c0_g1	1.84
TR126405|c0_g1_i1|c0_g1	1.84
C686441|c0_g1	1.83
C686559|c0_g1	1.83
C686905|c0_g1	1.83
C687117|c0_g1	1.83
C687167|c0_g1	1.83
C687443|c0_g1	1.83
C687453|c0_g1	1.83
C687505|c0_g1	1.83
C756070|c0_g1	1.83
C756444|c0_g1	1.83
C756462|c0_g1	1.83
C756554|c0_g1	1.83
Mo_1_ACAGTG_L003_R1_001_(paired)_trimmed_(paired)_contig_109356|c0_g1	1.83
Mo_1_ACAGTG_L003_R1_001_(paired)_trimmed_(paired)_contig_118258|c0_g1	1.83
Mo_1_ACAGTG_L003_R1_001_(paired)_trimmed_(paired)_contig_121112|c0_g1	1.83
Mo_1_ACAGTG_L003_R1_001_(paired)_trimmed_(paired)_contig_70851|c0_g1	1.83
Mo_1_ACAGTG_L003_R1_001_(paired)_trimmed_(paired)_contig_73708|c0_g1	1.83
Mo_1_ACAGTG_L003_R1_001_(paired)_trimmed_(paired)_contig_82608|c0_g1	1.83
Mo_1_ACAGTG_L003_R1_001_(paired)_trimmed_(paired)_contig_88690|c0_g1	1.83
Mo_1_ACAGTG_L003_R1_001_(paired)_trimmed_(paired)_contig_89816|c0_g1	1.83
Mo_1_ACAGTG_L003_R1_001_(paired)_trimmed_(paired)_contig_94862|c0_g1	1.83
Mo_1_ACAGTG_L003_R1_001_(paired)_trimmed_(paired)_contig_96779|c0_g1	1.83
TR141646|c0_g1_i1|c0_g1	1.83
TR169354|c0_g1_i1|c0_g1	1.83
TR181233|c0_g1_i1|c0_g1	1.83
TR196962|c0_g1_i1|c0_g1	1.83
TR199013|c0_g1_i1|c0_g1	1.83
TR70125|c1_g2_i1|c0_g1	1.83
Mo_1_ACAGTG_L003_R1_001_(paired)_trimmed_(paired)_contig_58877|c0_g1	1.82
TR136981|c0_g1_i1|c0_g1	1.82
TR197579|c0_g1_i1|c0_g1	1.82
C757340|c0_g1	1.81
C757402|c0_g1	1.81
C934558|c0_g1	1.81
Mo_1_ACAGTG_L003_R1_001_(paired)_trimmed_(paired)_contig_110291|c0_g1	1.81
Mo_1_ACAGTG_L003_R1_001_(paired)_trimmed_(paired)_contig_75810|c0_g1	1.81
Mo_1_ACAGTG_L003_R1_001_(paired)_trimmed_(paired)_contig_81475|c0_g1	1.81
C687901|c0_g1	1.8
C687961|c0_g1	1.8
C687967|c0_g1	1.8
C688007|c0_g1	1.8
C688357|c0_g1	1.8
C688361|c0_g1	1.8
C688433|c0_g1	1.8
C688449|c0_g1	1.8
C688513|c0_g1	1.8
C688589|c0_g1	1.8
C688615|c0_g1	1.8
C688763|c0_g1	1.8
C688799|c0_g1	1.8
C688833|c0_g1	1.8
C758340|c0_g1	1.8
C758494|c0_g1	1.8
Mo_1_ACAGTG_L003_R1_001_(paired)_trimmed_(paired)_contig_101362|c0_g1	1.8
Mo_1_ACAGTG_L003_R1_001_(paired)_trimmed_(paired)_contig_115912|c0_g1	1.8
Mo_1_ACAGTG_L003_R1_001_(paired)_trimmed_(paired)_contig_116193|c0_g1	1.8
Mo_1_ACAGTG_L003_R1_001_(paired)_trimmed_(paired)_contig_117575|c0_g1	1.8
Mo_1_ACAGTG_L003_R1_001_(paired)_trimmed_(paired)_contig_122699|c0_g1	1.8
Mo_1_ACAGTG_L003_R1_001_(paired)_trimmed_(paired)_contig_124400|c0_g1	1.8
Mo_1_ACAGTG_L003_R1_001_(paired)_trimmed_(paired)_contig_126059|c0_g1	1.8
Mo_1_ACAGTG_L003_R1_001_(paired)_trimmed_(paired)_contig_126097|c0_g1	1.8
Mo_1_ACAGTG_L003_R1_001_(paired)_trimmed_(paired)_contig_127052|c0_g1	1.8
Mo_1_ACAGTG_L003_R1_001_(paired)_trimmed_(paired)_contig_44730|c0_g1	1.8
Mo_1_ACAGTG_L003_R1_001_(paired)_trimmed_(paired)_contig_79787|c0_g1	1.8
Mo_1_ACAGTG_L003_R1_001_(paired)_trimmed_(paired)_contig_80050|c0_g1	1.8
Mo_1_ACAGTG_L003_R1_001_(paired)_trimmed_(paired)_contig_83677|c0_g1	1.8
Mo_1_ACAGTG_L003_R1_001_(paired)_trimmed_(paired)_contig_95264|c0_g1	1.8
TR115804|c0_g1_i1|c0_g1	1.8
TR150200|c0_g1_i1|c0_g1	1.8
TR50985|c1_g1_i1|c0_g1	1.8
Mo_1_ACAGTG_L003_R1_001_(paired)_trimmed_(paired)_contig_125284|c0_g1	1.79
Mo_1_ACAGTG_L003_R1_001_(paired)_trimmed_(paired)_contig_48745|c0_g1	1.79
Mo_1_ACAGTG_L003_R1_001_(paired)_trimmed_(paired)_contig_85949|c0_g1	1.79
TR199435|c0_g1_i1|c0_g1	1.79
TR5444|c0_g1_i1|c0_g1	1.79
Mo_1_ACAGTG_L003_R1_001_(paired)_trimmed_(paired)_contig_111385|c0_g1	1.78
Mo_1_ACAGTG_L003_R1_001_(paired)_trimmed_(paired)_contig_14535|c0_g1	1.78
Mo_1_ACAGTG_L003_R1_001_(paired)_trimmed_(paired)_contig_76082|c0_g1	1.78
TR113300|c0_g1_i1|c0_g1	1.78
TR139279|c0_g1_i1|c0_g1	1.78
TR142835|c0_g1_i1|c0_g1	1.78
TR150934|c0_g1_i1|c0_g1	1.78
TR168972|c0_g1_i1|c0_g1	1.78
TR203711|c0_g1_i1|c0_g1	1.78
TR203880|c0_g1_i1|c0_g1	1.78
TR4135|c0_g2_i1|c0_g1	1.78
C689121|c0_g1	1.77
C689129|c0_g1	1.77
C689145|c0_g1	1.77
C689225|c0_g1	1.77
C689505|c0_g1	1.77
C689709|c0_g1	1.77
C689825|c0_g1	1.77
C689981|c0_g1	1.77
C690065|c0_g1	1.77
C690157|c0_g1	1.77
C690185|c0_g1	1.77
C690225|c0_g1	1.77
C690267|c0_g1	1.77
C690349|c0_g1	1.77
C802490|c0_g1	1.77
Mo_1_ACAGTG_L003_R1_001_(paired)_trimmed_(paired)_contig_100827|c0_g1	1.77
Mo_1_ACAGTG_L003_R1_001_(paired)_trimmed_(paired)_contig_112996|c0_g1	1.77
Mo_1_ACAGTG_L003_R1_001_(paired)_trimmed_(paired)_contig_122342|c0_g1	1.77
Mo_1_ACAGTG_L003_R1_001_(paired)_trimmed_(paired)_contig_147362|c0_g1	1.77
Mo_1_ACAGTG_L003_R1_001_(paired)_trimmed_(paired)_contig_51634|c0_g1	1.77
Mo_1_ACAGTG_L003_R1_001_(paired)_trimmed_(paired)_contig_57494|c0_g1	1.77
Mo_1_ACAGTG_L003_R1_001_(paired)_trimmed_(paired)_contig_81136|c0_g1	1.77
Mo_1_ACAGTG_L003_R1_001_(paired)_trimmed_(paired)_contig_83564|c0_g1	1.77
Mo_1_ACAGTG_L003_R1_001_(paired)_trimmed_(paired)_contig_88203|c0_g1	1.77
Mo_1_ACAGTG_L003_R1_001_(paired)_trimmed_(paired)_contig_89258|c0_g1	1.77
TR100458|c0_g1_i1|c0_g1	1.77
TR123210|c0_g1_i1|c0_g1	1.77
TR151824|c0_g1_i1|c0_g1	1.77
TR209290|c0_g1_i1|c0_g1	1.77
TR68356|c0_g2_i1|c0_g1	1.77
Mo_1_ACAGTG_L003_R1_001_(paired)_trimmed_(paired)_contig_124065|c0_g1	1.75
Mo_1_ACAGTG_L003_R1_001_(paired)_trimmed_(paired)_contig_16390|c0_g1	1.75
Mo_1_ACAGTG_L003_R1_001_(paired)_trimmed_(paired)_contig_40762|c0_g1	1.75
Mo_1_ACAGTG_L003_R1_001_(paired)_trimmed_(paired)_contig_70047|c0_g1	1.75
TR196377|c0_g1_i1|c0_g1	1.75
TR202411|c0_g1_i1|c0_g1	1.75
TR75720|c15_g1_i1|c0_g1	1.75
C690481|c0_g1	1.74
C690635|c0_g1	1.74
C690767|c0_g1	1.74
C690851|c0_g1	1.74
C690853|c0_g1	1.74
C690869|c0_g1	1.74
C690879|c0_g1	1.74
C691009|c0_g1	1.74
C691037|c0_g1	1.74
C691295|c0_g1	1.74
C691391|c0_g1	1.74
C691511|c0_g1	1.74
C691531|c0_g1	1.74
C691709|c0_g1	1.74
C691743|c0_g1	1.74
C761614|c0_g1	1.74
C833445|c0_g1	1.74
Mo_1_ACAGTG_L003_R1_001_(paired)_trimmed_(paired)_contig_108795|c0_g1	1.74
Mo_1_ACAGTG_L003_R1_001_(paired)_trimmed_(paired)_contig_120435|c0_g1	1.74
Mo_1_ACAGTG_L003_R1_001_(paired)_trimmed_(paired)_contig_121206|c0_g1	1.74
Mo_1_ACAGTG_L003_R1_001_(paired)_trimmed_(paired)_contig_124340|c0_g1	1.74
Mo_1_ACAGTG_L003_R1_001_(paired)_trimmed_(paired)_contig_52629|c0_g1	1.74
Mo_1_ACAGTG_L003_R1_001_(paired)_trimmed_(paired)_contig_59570|c0_g1	1.74
Mo_1_ACAGTG_L003_R1_001_(paired)_trimmed_(paired)_contig_95182|c0_g1	1.74
Mo_1_ACAGTG_L003_R1_001_(paired)_trimmed_(paired)_contig_97015|c0_g1	1.74
Mo_1_ACAGTG_L003_R1_001_(paired)_trimmed_(paired)_contig_74009|c0_g1	1.73
C692119|c0_g1	1.72
C692215|c0_g1	1.72
C692223|c0_g1	1.72
C692331|c0_g1	1.72
C692353|c0_g1	1.72
C693099|c0_g1	1.72
C693207|c0_g1	1.72
C693351|c0_g1	1.72
C762504|c0_g1	1.72
Mo_1_ACAGTG_L003_R1_001_(paired)_trimmed_(paired)_contig_105384|c0_g1	1.72
Mo_1_ACAGTG_L003_R1_001_(paired)_trimmed_(paired)_contig_18081|c0_g1	1.72
Mo_1_ACAGTG_L003_R1_001_(paired)_trimmed_(paired)_contig_40437|c0_g1	1.72
Mo_1_ACAGTG_L003_R1_001_(paired)_trimmed_(paired)_contig_59954|c0_g1	1.72
Mo_1_ACAGTG_L003_R1_001_(paired)_trimmed_(paired)_contig_85276|c0_g1	1.72
Mo_1_ACAGTG_L003_R1_001_(paired)_trimmed_(paired)_contig_90441|c0_g1	1.72
TR124966|c0_g1_i1|c0_g1	1.72
TR190862|c0_g1_i1|c0_g1	1.72
TR191368|c0_g1_i1|c0_g1	1.72
TR99784|c0_g1_i1|c0_g1	1.72
C763976|c0_g1	1.71
Mo_1_ACAGTG_L003_R1_001_(paired)_trimmed_(paired)_contig_11907|c0_g1	1.71
Mo_1_ACAGTG_L003_R1_001_(paired)_trimmed_(paired)_contig_40421|c0_g1	1.71
Mo_1_ACAGTG_L003_R1_001_(paired)_trimmed_(paired)_contig_73013|c0_g1	1.71
Mo_1_ACAGTG_L003_R1_001_(paired)_trimmed_(paired)_contig_73209|c0_g1	1.71
Mo_1_ACAGTG_L003_R1_001_(paired)_trimmed_(paired)_contig_77208|c0_g1	1.71
Mo_1_ACAGTG_L003_R1_001_(paired)_trimmed_(paired)_contig_94004|c0_g1	1.71
Mo_1_ACAGTG_L003_R1_001_(paired)_trimmed_(paired)_contig_94191|c0_g1	1.71
Mo_1_ACAGTG_L003_R1_001_(paired)_trimmed_(paired)_contig_94627|c0_g1	1.71
TR139568|c0_g1_i1|c0_g1	1.71
TR140158|c0_g1_i1|c0_g1	1.71
TR33688|c0_g2_i1|c0_g1	1.71
TR93527|c0_g1_i1|c0_g1	1.71
Mo_1_ACAGTG_L003_R1_001_(paired)_trimmed_(paired)_contig_120070|c0_g1	1.7
TR72371|c3_g1_i1|c0_g1	1.7
C693435|c0_g1	1.69
C693439|c0_g1	1.69
C693603|c0_g1	1.69
C693633|c0_g1	1.69
C693699|c0_g1	1.69
C694003|c0_g1	1.69
C694221|c0_g1	1.69
C694273|c0_g1	1.69
C694649|c0_g1	1.69
C694667|c0_g1	1.69
C694695|c0_g1	1.69
C694757|c0_g1	1.69
C694807|c0_g1	1.69
Mo_1_ACAGTG_L003_R1_001_(paired)_trimmed_(paired)_contig_101431|c0_g1	1.69
Mo_1_ACAGTG_L003_R1_001_(paired)_trimmed_(paired)_contig_112570|c0_g1	1.69
Mo_1_ACAGTG_L003_R1_001_(paired)_trimmed_(paired)_contig_114155|c0_g1	1.69
Mo_1_ACAGTG_L003_R1_001_(paired)_trimmed_(paired)_contig_122217|c0_g1	1.69
Mo_1_ACAGTG_L003_R1_001_(paired)_trimmed_(paired)_contig_124191|c0_g1	1.69
Mo_1_ACAGTG_L003_R1_001_(paired)_trimmed_(paired)_contig_19046|c0_g1	1.69
Mo_1_ACAGTG_L003_R1_001_(paired)_trimmed_(paired)_contig_67679|c0_g1	1.69
Mo_1_ACAGTG_L003_R1_001_(paired)_trimmed_(paired)_contig_80166|c0_g1	1.69
Mo_1_ACAGTG_L003_R1_001_(paired)_trimmed_(paired)_contig_93490|c0_g1	1.69
Mo_1_ACAGTG_L003_R1_001_(paired)_trimmed_(paired)_contig_95442|c0_g1	1.69
Mo_1_ACAGTG_L003_R1_001_(paired)_trimmed_(paired)_contig_97975|c0_g1	1.69
TR118072|c0_g1_i1|c0_g1	1.69
TR121418|c0_g1_i1|c0_g1	1.69
TR127809|c0_g1_i1|c0_g1	1.69
TR128|c1_g1_i1|c0_g1	1.69
TR135794|c0_g1_i1|c0_g1	1.69
TR139650|c0_g1_i1|c0_g1	1.69
TR163743|c0_g1_i1|c0_g1	1.69
TR167476|c0_g1_i1|c0_g1	1.69
TR189951|c0_g1_i1|c0_g1	1.69
TR19907|c1_g1_i1|c0_g1	1.69
TR201077|c0_g1_i1|c0_g1	1.69
TR202402|c0_g1_i1|c0_g1	1.69
TR208469|c0_g1_i1|c0_g1	1.69
TR23574|c0_g1_i1|c0_g1	1.69
TR33301|c0_g2_i1|c0_g1	1.69
TR37560|c0_g1_i1|c0_g1	1.69
TR41040|c0_g1_i1|c0_g1	1.69
TR51431|c0_g1_i1|c0_g1	1.69
TR52462|c0_g1_i1|c0_g1	1.69
TR54614|c0_g1_i1|c0_g1	1.69
TR72004|c12_g1_i3|c0_g1	1.69
TR73565|c3_g1_i1|c0_g1	1.69
TR74881|c14_g6_i1|c0_g1	1.69
TR76006|c1_g7_i2|c0_g1	1.69
TR76704|c18_g1_i1|c0_g1	1.69
TR78117|c2_g1_i2|c0_g1	1.69
TR78452|c3_g1_i1|c0_g1	1.69
TR83090|c0_g1_i1|c0_g1	1.69
C765018|c0_g1	1.68
Mo_1_ACAGTG_L003_R1_001_(paired)_trimmed_(paired)_contig_125145|c0_g1	1.68
Mo_1_ACAGTG_L003_R1_001_(paired)_trimmed_(paired)_contig_142599|c0_g1	1.68
Mo_1_ACAGTG_L003_R1_001_(paired)_trimmed_(paired)_contig_77021|c0_g1	1.68
Mo_1_ACAGTG_L003_R1_001_(paired)_trimmed_(paired)_contig_80461|c0_g1	1.68
Mo_1_ACAGTG_L003_R1_001_(paired)_trimmed_(paired)_contig_90756|c0_g1	1.68
Mo_1_ACAGTG_L003_R1_001_(paired)_trimmed_(paired)_contig_94825|c0_g1	1.68
TR106602|c0_g1_i1|c0_g1	1.68
[truncated: 3,233 more rows]

## Sheet: Bark_specific
Supplementary Table 7: List of transcripts (FPKM>0) shared between all the seven tissues of Magnolia obovata, and unique to each tissue-type.
gene_id	FPKM_Bark
C654434|c0_g1	681.22
TR54170|c0_g1_i1|c0_g1	438.85
TR77050|c1_g5_i3|c0_g1	246.95
TR8247|c0_g1_i1|c0_g1	193.16
TR52858|c0_g1_i1|c0_g1	173.99
TR72862|c1_g7_i3|c0_g1	163.39
TR74617|c1_g1_i1|c0_g1	156.14
TR65772|c0_g2_i1|c0_g1	153.11
TR71927|c1_g2_i2|c0_g1	139.18
TR74209|c0_g5_i1|c0_g1	136.92
TR74209|c0_g3_i1|c0_g1	133.21
TR66145|c0_g1_i2|c0_g1	123.35
TR2288|c0_g1_i1|c0_g1	122.19
TR65562|c0_g2_i2|c0_g1	119.57
TR71927|c1_g3_i2|c0_g1	114.39
Mo_1_ACAGTG_L003_R1_001_(paired)_trimmed_(paired)_contig_128512|c0_g1	111.25
TR51070|c0_g1_i1|c0_g1	107.12
TR70671|c4_g1_i1|c0_g1	101.06
TR71927|c0_g1_i3|c0_g1	95.21
TR71927|c0_g1_i6|c0_g1	93.75
TR75242|c1_g6_i1|c0_g1	91.75
TR71927|c1_g3_i3|c0_g1	88.6
TR65472|c2_g1_i1|c0_g1	88.06
TR20455|c0_g1_i1|c0_g1	87.78
TR37082|c0_g1_i1|c0_g1	87.04
TR69543|c0_g3_i2|c0_g1	82.76
TR72862|c1_g7_i2|c0_g1	81.05
TR71927|c1_g2_i1|c0_g1	78.42
TR77050|c1_g5_i6|c0_g1	78.24
TR77050|c1_g2_i1|c0_g1	78.15
C712393|c0_g1	76.99
TR72862|c1_g5_i2|c0_g1	76.34
Mo_1_ACAGTG_L003_R1_001_(paired)_trimmed_(paired)_contig_53274|c0_g1	75.79
TR74921|c3_g10_i3|c0_g1	72.1
TR61154|c0_g1_i1|c0_g1	72.07
TR76439|c1_g3_i2|c0_g1	69.63
TR77050|c1_g6_i1|c0_g1	67.73
TR72392|c1_g1_i5|c0_g1	67.25
Mo_1_ACAGTG_L003_R1_001_(paired)_trimmed_(paired)_contig_128082|c0_g1	65.09
TR40397|c0_g1_i1|c0_g1	63.89
TR74617|c2_g2_i9|c0_g1	63.2
TR115643|c0_g1_i1|c0_g1	60.38
TR61154|c0_g2_i1|c0_g1	60.05
TR61965|c0_g1_i1|c0_g1	59.94
TR109456|c0_g1_i1|c0_g1	59.33
TR77050|c1_g4_i1|c0_g1	59.18
TR50186|c0_g1_i1|c0_g1	58.94
TR30747|c0_g1_i1|c0_g1	58.52
TR78857|c5_g1_i7|c0_g1	58.36
Mo_1_ACAGTG_L003_R1_001_(paired)_trimmed_(paired)_contig_128207|c0_g1	58.04
TR78686|c1_g4_i7|c0_g1	57.98
TR41054|c0_g2_i1|c0_g1	57.85
Mo_1_ACAGTG_L003_R1_001_(paired)_trimmed_(paired)_contig_128989|c0_g1	57.2
TR53468|c0_g1_i1|c0_g1	55.92
TR54173|c0_g1_i1|c0_g1	55.47
TR75242|c1_g6_i2|c0_g1	54.96
Mo_1_ACAGTG_L003_R1_001_(paired)_trimmed_(paired)_contig_129277|c0_g1	54.01
TR66318|c0_g1_i1|c0_g1	53.8
TR78745|c1_g7_i1|c0_g1	53.3
Mo_1_ACAGTG_L003_R1_001_(paired)_trimmed_(paired)_contig_46725|c0_g1	52.01
TR63020|c0_g2_i1|c0_g1	50.36
TR74209|c0_g1_i1|c0_g1	48.84
TR74921|c3_g15_i1|c0_g1	48.52
Mo_1_ACAGTG_L003_R1_001_(paired)_trimmed_(paired)_contig_130115|c0_g1	47.72
TR75242|c1_g2_i6|c0_g1	47.69
TR67593|c0_g1_i1|c0_g1	47.08
Mo_1_ACAGTG_L003_R1_001_(paired)_trimmed_(paired)_contig_128102|c0_g1	46.86
TR57941|c0_g2_i1|c0_g1	46.62
C701717|c0_g1	45.64
Mo_1_ACAGTG_L003_R1_001_(paired)_trimmed_(paired)_contig_128395|c0_g1	45.38
Mo_1_ACAGTG_L003_R1_001_(paired)_trimmed_(paired)_contig_129532|c0_g1	45.16
TR74617|c2_g2_i17|c0_g1	44.53
TR59024|c1_g1_i1|c0_g1	43.92
TR73442|c1_g1_i3|c0_g1	43.74
TR63020|c0_g1_i1|c0_g1	43.34
Mo_1_ACAGTG_L003_R1_001_(paired)_trimmed_(paired)_contig_131867|c0_g1	43.28
TR74617|c2_g6_i1|c0_g1	43.14
TR78971|c0_g3_i3|c0_g1	43.14
Mo_1_ACAGTG_L003_R1_001_(paired)_trimmed_(paired)_contig_130942|c0_g1	42.86
C696829|c0_g1	42.85
TR74617|c2_g4_i2|c0_g1	42.64
TR471|c0_g1_i1|c0_g1	42.43
TR74617|c2_g2_i2|c0_g1	42.12
TR65562|c0_g2_i1|c0_g1	42
TR74617|c2_g2_i15|c0_g1	41.29
Mo_1_ACAGTG_L003_R1_001_(paired)_trimmed_(paired)_contig_129115|c0_g1	41.21
TR74209|c0_g4_i1|c0_g1	41.07
Mo_1_ACAGTG_L003_R1_001_(paired)_trimmed_(paired)_contig_129091|c0_g1	40.99
TR37370|c0_g1_i1|c0_g1	40.51
TR69839|c0_g1_i2|c0_g1	40
Mo_1_ACAGTG_L003_R1_001_(paired)_trimmed_(paired)_contig_127826|c0_g1	39.76
TR10998|c0_g2_i1|c0_g1	39.46
TR72392|c1_g2_i2|c0_g1	39.41
TR71539|c3_g3_i1|c0_g1	39.39
TR78343|c2_g1_i8|c0_g1	39.17
Mo_1_ACAGTG_L003_R1_001_(paired)_trimmed_(paired)_contig_128372|c0_g1	38.48
TR55875|c0_g1_i1|c0_g1	38.09
TR77897|c0_g1_i1|c0_g1	37.97
TR78522|c3_g4_i2|c0_g1	37.89
Mo_1_ACAGTG_L003_R1_001_(paired)_trimmed_(paired)_contig_120371|c0_g1	37.86
TR75242|c1_g7_i1|c0_g1	37.85
C686873|c0_g1	37
TR45737|c0_g1_i1|c0_g1	36.89
TR64904|c0_g1_i1|c0_g1	36.68
TR72399|c2_g2_i2|c0_g1	36.67
TR60710|c0_g2_i1|c0_g1	36.57
TR164342|c0_g1_i1|c0_g1	36.46
TR54205|c0_g1_i1|c0_g1	36.23
TR78261|c1_g1_i11|c0_g1	36.22
Mo_1_ACAGTG_L003_R1_001_(paired)_trimmed_(paired)_contig_129841|c0_g1	36.19
Mo_1_ACAGTG_L003_R1_001_(paired)_trimmed_(paired)_contig_135943|c0_g1	35.75
C730741|c0_g1	35.69
TR74978|c0_g4_i1|c0_g1	35.52
TR73725|c1_g2_i1|c0_g1	34.99
TR59889|c0_g1_i1|c0_g1	34.42
Mo_1_ACAGTG_L003_R1_001_(paired)_trimmed_(paired)_contig_127869|c0_g1	34.23
TR65451|c0_g1_i1|c0_g1	33.81
TR76472|c4_g7_i3|c0_g1	33.75
TR75242|c1_g9_i1|c0_g1	33.69
TR76439|c1_g15_i1|c0_g1	33.3
TR43221|c0_g1_i1|c0_g1	33.13
C783058|c0_g1	33.1
TR73442|c0_g1_i1|c0_g1	33.01
TR75242|c1_g8_i1|c0_g1	32.86
TR77050|c1_g3_i1|c0_g1	32.86
TR7616|c0_g1_i1|c0_g1	32.73
TR31947|c0_g1_i2|c0_g1	32.57
Mo_1_ACAGTG_L003_R1_001_(paired)_trimmed_(paired)_contig_128169|c0_g1	32.47
TR62485|c0_g1_i1|c0_g1	32.22
TR74494|c3_g1_i4|c0_g1	32.2
TR78261|c1_g1_i8|c0_g1	31.63
C739186|c0_g1	31.57
Mo_1_ACAGTG_L003_R1_001_(paired)_trimmed_(paired)_contig_129240|c0_g1	31.4
TR58674|c0_g3_i2|c0_g1	31.38
Mo_1_ACAGTG_L003_R1_001_(paired)_trimmed_(paired)_contig_129786|c0_g1	31.22
TR73620|c0_g1_i1|c0_g1	31.14
TR63578|c0_g4_i1|c0_g1	30.92
TR71927|c0_g1_i2|c0_g1	30.48
TR60380|c0_g1_i1|c0_g1	30.46
Mo_1_ACAGTG_L003_R1_001_(paired)_trimmed_(paired)_contig_129469|c0_g1	30.41
Mo_1_ACAGTG_L003_R1_001_(paired)_trimmed_(paired)_contig_127978|c0_g1	30.34
TR28141|c0_g1_i1|c0_g1	30.34
TR65451|c0_g2_i1|c0_g1	30.34
TR75872|c1_g1_i1|c0_g1	30.23
TR40189|c0_g1_i1|c0_g1	30.12
TR35742|c0_g1_i1|c0_g1	30.07
TR78280|c2_g1_i4|c0_g1	30.07
Mo_1_ACAGTG_L003_R1_001_(paired)_trimmed_(paired)_contig_128937|c0_g1	30.06
TR73049|c1_g1_i1|c0_g1	30.02
TR72037|c0_g1_i1|c0_g1	29.93
Mo_1_ACAGTG_L003_R1_001_(paired)_trimmed_(paired)_contig_66639|c0_g1	29.71
TR53775|c0_g1_i1|c0_g1	29.69
TR78103|c2_g7_i1|c0_g1	29.66
TR78745|c1_g2_i6|c0_g1	29.66
TR78280|c2_g2_i1|c0_g1	29.37
Mo_1_ACAGTG_L003_R1_001_(paired)_trimmed_(paired)_contig_128550|c0_g1	29.36
TR72862|c1_g4_i2|c0_g1	29.36
TR62361|c0_g1_i1|c0_g1	29.15
TR62890|c0_g1_i1|c0_g1	29.1
Mo_1_ACAGTG_L003_R1_001_(paired)_trimmed_(paired)_contig_129049|c0_g1	29.08
TR72862|c1_g4_i3|c0_g1	28.99
TR72862|c1_g8_i2|c0_g1	28.93
Mo_1_ACAGTG_L003_R1_001_(paired)_trimmed_(paired)_contig_130417|c0_g1	28.55
TR75831|c1_g4_i2|c0_g1	28.53
TR72013|c0_g1_i1|c0_g1	28.37
Mo_1_ACAGTG_L003_R1_001_(paired)_trimmed_(paired)_contig_129634|c0_g1	28.29
Mo_1_ACAGTG_L003_R1_001_(paired)_trimmed_(paired)_contig_132831|c0_g1	28.16
TR25501|c0_g1_i1|c0_g1	27.66
Mo_1_ACAGTG_L003_R1_001_(paired)_trimmed_(paired)_contig_128096|c0_g1	26.89
TR63578|c0_g4_i2|c0_g1	26.83
TR23532|c0_g1_i1|c0_g1	26.61
TR24535|c0_g1_i1|c0_g1	26.61
TR39642|c0_g2_i1|c0_g1	26.59
TR71143|c1_g1_i2|c0_g1	26.52
Mo_1_ACAGTG_L003_R1_001_(paired)_trimmed_(paired)_contig_135094|c0_g1	26.31
TR78280|c1_g2_i1|c0_g1	26.23
TR44207|c0_g1_i1|c0_g1	26.03
TR78261|c0_g1_i1|c0_g1	25.94
Mo_1_ACAGTG_L003_R1_001_(paired)_trimmed_(paired)_contig_128364|c0_g1	25.92
Mo_1_ACAGTG_L003_R1_001_(paired)_trimmed_(paired)_contig_128678|c0_g1	25.92
TR42285|c0_g2_i1|c0_g1	25.78
TR67285|c0_g2_i1|c0_g1	25.7
TR64043|c1_g1_i1|c0_g1	25.55
TR62843|c0_g1_i1|c0_g1	25.52
TR64361|c0_g1_i1|c0_g1	25.45
TR89|c0_g1_i1|c0_g1	25.37
TR60822|c0_g1_i1|c0_g1	25.34
TR71873|c1_g1_i2|c0_g1	25.19
TR76272|c2_g1_i4|c0_g1	25.16
TR74494|c3_g1_i2|c0_g1	25.12
TR75180|c2_g2_i2|c0_g1	25.01
TR70147|c2_g1_i1|c0_g1	24.88
TR40976|c0_g1_i1|c0_g1	24.87
TR38414|c0_g1_i1|c0_g1	24.85
Mo_1_ACAGTG_L003_R1_001_(paired)_trimmed_(paired)_contig_126512|c0_g1	24.75
TR72877|c1_g1_i1|c0_g1	24.67
TR33608|c0_g1_i1|c0_g1	24.51
Mo_1_ACAGTG_L003_R1_001_(paired)_trimmed_(paired)_contig_127435|c0_g1	24.48
C703553|c0_g1	24.42
TR75180|c3_g4_i1|c0_g1	24.42
TR63450|c0_g1_i1|c0_g1	24.39
TR70934|c0_g1_i1|c0_g1	24.3
TR26429|c0_g1_i1|c0_g1	24.21
Mo_1_ACAGTG_L003_R1_001_(paired)_trimmed_(paired)_contig_132927|c0_g1	24.17
TR41300|c0_g1_i1|c0_g1	24.15
TR71927|c0_g2_i1|c0_g1	24.08
TR76472|c4_g9_i6|c0_g1	24.04
TR41728|c0_g1_i1|c0_g1	23.9
TR78978|c5_g2_i5|c0_g1	23.85
C787394|c0_g1	23.82
TR52129|c0_g1_i1|c0_g1	23.79
Mo_1_ACAGTG_L003_R1_001_(paired)_trimmed_(paired)_contig_133284|c0_g1	23.72
TR75831|c1_g5_i1|c0_g1	23.57
TR16233|c0_g1_i1|c0_g1	23.51
TR42472|c1_g1_i1|c0_g1	23.47
TR71873|c1_g1_i3|c0_g1	23.47
C797204|c0_g1	23.42
TR60097|c0_g1_i1|c0_g1	23.41
TR64043|c1_g4_i2|c0_g1	23.31
C726695|c0_g1	23.1
C652706|c0_g1	23.05
TR37028|c0_g1_i1|c0_g1	23.05
TR63578|c0_g3_i2|c0_g1	23.03
TR78686|c1_g2_i3|c0_g1	22.86
Mo_1_ACAGTG_L003_R1_001_(paired)_trimmed_(paired)_contig_136142|c0_g1	22.84
TR72862|c1_g5_i8|c0_g1	22.78
TR63578|c0_g1_i1|c0_g1	22.59
Mo_1_ACAGTG_L003_R1_001_(paired)_trimmed_(paired)_contig_131482|c0_g1	22.48
C878582|c0_g1	22.38
TR65845|c0_g1_i1|c0_g1	22.36
TR65208|c0_g1_i1|c0_g1	22.34
TR47842|c0_g1_i1|c0_g1	22.29
TR76439|c2_g3_i1|c0_g1	22.29
TR64043|c1_g2_i2|c0_g1	22.23
TR61854|c0_g1_i3|c0_g1	22.13
Mo_1_ACAGTG_L003_R1_001_(paired)_trimmed_(paired)_contig_127764|c0_g1	22.1
TR11847|c0_g1_i1|c0_g1	22.1
TR70588|c0_g1_i2|c0_g1	22.09
Mo_1_ACAGTG_L003_R1_001_(paired)_trimmed_(paired)_contig_86348|c0_g1	21.92
C705321|c0_g1	21.9
TR71539|c3_g7_i4|c0_g1	21.86
Mo_1_ACAGTG_L003_R1_001_(paired)_trimmed_(paired)_contig_130764|c0_g1	21.82
TR12877|c0_g1_i1|c0_g1	21.74
TR61854|c0_g1_i5|c0_g1	21.74
TR65854|c0_g2_i1|c0_g1	21.71
TR77150|c0_g1_i1|c0_g1	21.39
TR26813|c0_g1_i1|c0_g1	21.33
C727001|c0_g1	21.32
TR41921|c0_g1_i1|c0_g1	21.3
Mo_1_ACAGTG_L003_R1_001_(paired)_trimmed_(paired)_contig_134534|c0_g1	21.27
Mo_1_ACAGTG_L003_R1_001_(paired)_trimmed_(paired)_contig_129230|c0_g1	21.21
TR76258|c1_g1_i4|c0_g1	21.13
Mo_1_ACAGTG_L003_R1_001_(paired)_trimmed_(paired)_contig_130127|c0_g1	21.12
TR67127|c0_g1_i1|c0_g1	21.11
Mo_1_ACAGTG_L003_R1_001_(paired)_trimmed_(paired)_contig_140102|c0_g1	21.05
TR70962|c0_g1_i1|c0_g1	21.05
TR115397|c0_g1_i1|c0_g1	20.98
Mo_1_ACAGTG_L003_R1_001_(paired)_trimmed_(paired)_contig_99111|c0_g1	20.88
Mo_1_ACAGTG_L003_R1_001_(paired)_trimmed_(paired)_contig_136241|c0_g1	20.87
C791840|c0_g1	20.85
TR137464|c0_g1_i1|c0_g1	20.84
TR76472|c1_g1_i1|c0_g1	20.84
TR77362|c2_g3_i1|c0_g1	20.81
TR68412|c0_g1_i1|c0_g1	20.78
Mo_1_ACAGTG_L003_R1_001_(paired)_trimmed_(paired)_contig_128635|c0_g1	20.65
Mo_1_ACAGTG_L003_R1_001_(paired)_trimmed_(paired)_contig_123751|c0_g1	20.61
TR71769|c0_g5_i1|c0_g1	20.57
Mo_1_ACAGTG_L003_R1_001_(paired)_trimmed_(paired)_contig_139235|c0_g1	20.49
Mo_1_ACAGTG_L003_R1_001_(paired)_trimmed_(paired)_contig_127781|c0_g1	20.48
Mo_1_ACAGTG_L003_R1_001_(paired)_trimmed_(paired)_contig_37478|c0_g1	20.48
C906093|c0_g1	20.43
TR68468|c1_g1_i2|c0_g1	20.39
TR75831|c1_g4_i3|c0_g1	20.33
TR49319|c0_g1_i1|c0_g1	20.31
Mo_1_ACAGTG_L003_R1_001_(paired)_trimmed_(paired)_contig_128583|c0_g1	20.29
Mo_1_ACAGTG_L003_R1_001_(paired)_trimmed_(paired)_contig_128197|c0_g1	20.26
TR4417|c0_g2_i1|c0_g1	20.26
TR78686|c1_g4_i1|c0_g1	20.22
Mo_1_ACAGTG_L003_R1_001_(paired)_trimmed_(paired)_contig_128447|c0_g1	20.16
Mo_1_ACAGTG_L003_R1_001_(paired)_trimmed_(paired)_contig_129472|c0_g1	20.13
TR58827|c0_g2_i1|c0_g1	20.13
TR72877|c0_g1_i1|c0_g1	20.13
C664653|c0_g1	20.11
TR162261|c0_g1_i1|c0_g1	20.02
TR78630|c5_g1_i5|c0_g1	20.01
TR60097|c0_g2_i1|c0_g1	20
TR78103|c2_g2_i1|c0_g1	19.98
TR78686|c1_g2_i2|c0_g1	19.94
TR71862|c2_g1_i2|c0_g1	19.82
TR72392|c1_g1_i4|c0_g1	19.79
Mo_1_ACAGTG_L003_R1_001_(paired)_trimmed_(paired)_contig_134383|c0_g1	19.77
TR61300|c0_g1_i1|c0_g1	19.77
TR21543|c0_g1_i1|c0_g1	19.71
TR62246|c0_g1_i2|c0_g1	19.71
TR62877|c0_g1_i1|c0_g1	19.6
TR77979|c0_g3_i3|c0_g1	19.54
C717111|c0_g1	19.52
TR58011|c0_g1_i1|c0_g1	19.51
TR69207|c1_g4_i1|c0_g1	19.47
Mo_1_ACAGTG_L003_R1_001_(paired)_trimmed_(paired)_contig_127762|c0_g1	19.44
TR19539|c0_g1_i1|c0_g1	19.44
Mo_1_ACAGTG_L003_R1_001_(paired)_trimmed_(paired)_contig_136738|c0_g1	19.39
TR65721|c1_g1_i1|c0_g1	19.22
TR51106|c0_g1_i1|c0_g1	19.13
C683850|c0_g1	19.09
TR37281|c0_g1_i1|c0_g1	19.04
TR70618|c1_g2_i2|c0_g1	18.94
TR71539|c3_g1_i1|c0_g1	18.92
TR54320|c0_g2_i1|c0_g1	18.79
TR67657|c0_g1_i1|c0_g1	18.79
TR72862|c1_g5_i5|c0_g1	18.7
TR71539|c3_g7_i3|c0_g1	18.57
TR78630|c5_g2_i11|c0_g1	18.51
TR61854|c0_g2_i2|c0_g1	18.48
TR68135|c0_g1_i2|c0_g1	18.46
Mo_1_ACAGTG_L003_R1_001_(paired)_trimmed_(paired)_contig_129282|c0_g1	18.45
TR73447|c0_g1_i1|c0_g1	18.41
TR78857|c5_g1_i4|c0_g1	18.35
TR53760|c0_g1_i1|c0_g1	18.33
TR8792|c0_g2_i1|c0_g1	18.33
TR69075|c0_g4_i2|c0_g1	18.3
TR78524|c1_g2_i5|c0_g1	18.29
TR63573|c0_g1_i1|c0_g1	18.19
TR73575|c1_g5_i2|c0_g1	18.15
C844993|c0_g1	18.09
Mo_1_ACAGTG_L003_R1_001_(paired)_trimmed_(paired)_contig_129670|c0_g1	18.03
TR74617|c2_g1_i1|c0_g1	18.03
C702039|c0_g1	18.01
Mo_1_ACAGTG_L003_R1_001_(paired)_trimmed_(paired)_contig_141620|c0_g1	18.01
C689025|c0_g1	17.94
TR138032|c0_g1_i1|c0_g1	17.84
Mo_1_ACAGTG_L003_R1_001_(paired)_trimmed_(paired)_contig_119899|c0_g1	17.74
Mo_1_ACAGTG_L003_R1_001_(paired)_trimmed_(paired)_contig_127753|c0_g1	17.74
TR35275|c0_g1_i1|c0_g1	17.69
TR64226|c0_g1_i1|c0_g1	17.69
Mo_1_ACAGTG_L003_R1_001_(paired)_trimmed_(paired)_contig_140516|c0_g1	17.67
TR39273|c0_g1_i1|c0_g1	17.54
Mo_1_ACAGTG_L003_R1_001_(paired)_trimmed_(paired)_contig_128873|c0_g1	17.47
Mo_1_ACAGTG_L003_R1_001_(paired)_trimmed_(paired)_contig_128842|c0_g1	17.43
TR203028|c0_g1_i1|c0_g1	17.37
TR68624|c0_g1_i2|c0_g1	17.37
Mo_1_ACAGTG_L003_R1_001_(paired)_trimmed_(paired)_contig_127947|c0_g1	17.34
Mo_1_ACAGTG_L003_R1_001_(paired)_trimmed_(paired)_contig_133332|c0_g1	17.31
TR63936|c1_g2_i1|c0_g1	17.23
Mo_1_ACAGTG_L003_R1_001_(paired)_trimmed_(paired)_contig_131982|c0_g1	17.18
TR33365|c0_g1_i1|c0_g1	17.18
TR42120|c0_g1_i1|c0_g1	17.15
TR51776|c0_g1_i1|c0_g1	17.15
scaffold6571|c0_g1	17.09
TR45309|c0_g1_i1|c0_g1	17.06
TR175111|c0_g1_i1|c0_g1	17
TR72392|c1_g2_i9|c0_g1	17
TR40277|c0_g1_i1|c0_g1	16.91
C680476|c0_g1	16.9
TR77247|c3_g1_i9|c0_g1	16.87
Mo_1_ACAGTG_L003_R1_001_(paired)_trimmed_(paired)_contig_71951|c0_g1	16.86
TR75180|c3_g5_i2|c0_g1	16.85
TR55925|c0_g1_i2|c0_g1	16.81
TR77054|c1_g4_i1|c0_g1	16.81
Mo_1_ACAGTG_L003_R1_001_(paired)_trimmed_(paired)_contig_128923|c0_g1	16.78
Mo_1_ACAGTG_L003_R1_001_(paired)_trimmed_(paired)_contig_138898|c0_g1	16.76
TR203693|c0_g1_i1|c0_g1	16.75
TR78381|c0_g1_i1|c0_g1	16.73
TR43063|c0_g1_i1|c0_g1	16.7
TR69099|c0_g1_i6|c0_g1	16.7
TR52083|c0_g2_i1|c0_g1	16.68
C710769|c0_g1	16.63
TR78415|c1_g4_i1|c0_g1	16.61
Mo_1_ACAGTG_L003_R1_001_(paired)_trimmed_(paired)_contig_129713|c0_g1	16.57
TR36280|c0_g1_i1|c0_g1	16.56
TR76439|c1_g2_i1|c0_g1	16.52
Mo_1_ACAGTG_L003_R1_001_(paired)_trimmed_(paired)_contig_132832|c0_g1	16.51
Mo_1_ACAGTG_L003_R1_001_(paired)_trimmed_(paired)_contig_129271|c0_g1	16.47
TR78060|c0_g1_i6|c0_g1	16.46
C665815|c0_g1	16.45
TR78978|c5_g3_i1|c0_g1	16.45
Mo_1_ACAGTG_L003_R1_001_(paired)_trimmed_(paired)_contig_120400|c0_g1	16.43
Mo_1_ACAGTG_L003_R1_001_(paired)_trimmed_(paired)_contig_127215|c0_g1	16.42
TR189552|c0_g1_i1|c0_g1	16.41
Mo_1_ACAGTG_L003_R1_001_(paired)_trimmed_(paired)_contig_131205|c0_g1	16.36
TR160550|c0_g1_i1|c0_g1	16.36
TR67295|c0_g1_i1|c0_g1	16.36
TR74328|c0_g1_i1|c0_g1	16.36
TR78930|c0_g1_i1|c0_g1	16.36
C830577|c0_g1	16.32
TR77740|c1_g3_i6|c0_g1	16.32
TR65436|c1_g2_i1|c0_g1	16.29
Mo_1_ACAGTG_L003_R1_001_(paired)_trimmed_(paired)_contig_131981|c0_g1	16.28
Mo_1_ACAGTG_L003_R1_001_(paired)_trimmed_(paired)_contig_127891|c0_g1	16.24
C929125|c0_g1	16.21
TR38581|c0_g1_i1|c0_g1	16.2
TR52685|c0_g2_i1|c0_g1	16.2
TR74921|c3_g8_i1|c0_g1	16.2
C771274|c0_g1	16.18
TR72399|c1_g2_i1|c0_g1	16.18
Mo_1_ACAGTG_L003_R1_001_(paired)_trimmed_(paired)_contig_129261|c0_g1	16.13
TR70387|c0_g1_i1|c0_g1	16.12
TR78857|c5_g3_i2|c0_g1	16.12
Mo_1_ACAGTG_L003_R1_001_(paired)_trimmed_(paired)_contig_132157|c0_g1	16.09
TR71539|c3_g7_i2|c0_g1	16.02
TR42442|c0_g1_i1|c0_g1	16.01
TR75831|c1_g3_i4|c0_g1	16.01
TR76192|c0_g1_i1|c0_g1	16.01
TR76415|c2_g1_i1|c0_g1	16
TR53582|c0_g1_i1|c0_g1	15.99
TR50520|c0_g1_i1|c0_g1	15.94
Mo_1_ACAGTG_L003_R1_001_(paired)_trimmed_(paired)_contig_129879|c0_g1	15.89
Mo_1_ACAGTG_L003_R1_001_(paired)_trimmed_(paired)_contig_128936|c0_g1	15.86
Mo_1_ACAGTG_L003_R1_001_(paired)_trimmed_(paired)_contig_127872|c0_g1	15.85
Mo_1_ACAGTG_L003_R1_001_(paired)_trimmed_(paired)_contig_130179|c0_g1	15.78
Mo_1_ACAGTG_L003_R1_001_(paired)_trimmed_(paired)_contig_128891|c0_g1	15.76
Mo_1_ACAGTG_L003_R1_001_(paired)_trimmed_(paired)_contig_128814|c0_g1	15.75
Mo_1_ACAGTG_L003_R1_001_(paired)_trimmed_(paired)_contig_132517|c0_g1	15.74
Mo_1_ACAGTG_L003_R1_001_(paired)_trimmed_(paired)_contig_127934|c0_g1	15.7
TR55654|c0_g2_i1|c0_g1	15.69
Mo_1_ACAGTG_L003_R1_001_(paired)_trimmed_(paired)_contig_129265|c0_g1	15.68
TR71539|c3_g7_i6|c0_g1	15.64
TR74921|c3_g10_i8|c0_g1	15.64
Mo_1_ACAGTG_L003_R1_001_(paired)_trimmed_(paired)_contig_136772|c0_g1	15.62
TR4633|c0_g1_i1|c0_g1	15.62
C671133|c0_g1	15.59
TR78930|c0_g2_i12|c0_g1	15.57
TR58674|c0_g3_i1|c0_g1	15.55
TR189407|c0_g1_i1|c0_g1	15.54
TR45731|c0_g1_i1|c0_g1	15.51
TR78627|c2_g2_i6|c0_g1	15.48
TR18935|c0_g1_i1|c0_g1	15.46
TR209889|c0_g1_i1|c0_g1	15.46
TR53106|c0_g2_i1|c0_g1	15.46
TR78261|c2_g1_i1|c0_g1	15.46
TR78630|c5_g2_i4|c0_g1	15.45
TR38928|c0_g1_i1|c0_g1	15.43
TR67894|c0_g2_i2|c0_g1	15.43
TR69379|c0_g1_i2|c0_g1	15.43
TR72643|c0_g1_i1|c0_g1	15.43
TR78930|c0_g2_i1|c0_g1	15.43
TR51378|c0_g1_i1|c0_g1	15.42
TR78857|c4_g1_i1|c0_g1	15.42
TR39555|c0_g1_i1|c0_g1	15.41
C652450|c0_g1	15.36
Mo_1_ACAGTG_L003_R1_001_(paired)_trimmed_(paired)_contig_134907|c0_g1	15.36
TR75745|c0_g3_i5|c0_g1	15.35
TR13004|c0_g2_i1|c0_g1	15.33
C902877|c0_g1	15.32
Mo_1_ACAGTG_L003_R1_001_(paired)_trimmed_(paired)_contig_127752|c0_g1	15.31
TR74301|c3_g1_i1|c0_g1	15.29
TR75757|c2_g4_i1|c0_g1	15.28
scaffold14904|c0_g1	15.24
TR59284|c0_g1_i1|c0_g1	15.2
TR60974|c0_g1_i2|c0_g1	15.15
Mo_1_ACAGTG_L003_R1_001_(paired)_trimmed_(paired)_contig_129874|c0_g1	15.14
TR15230|c0_g1_i1|c0_g1	15.12
TR68104|c0_g1_i1|c0_g1	15.12
TR73262|c0_g1_i2|c0_g1	15.11
TR110559|c0_g1_i1|c0_g1	15.08
C674801|c0_g1	15.06
TR70830|c0_g1_i1|c0_g1	15.06
TR49160|c0_g1_i1|c0_g1	15.04
TR76472|c4_g6_i1|c0_g1	15.04
TR48560|c0_g1_i1|c0_g1	15.03
Mo_1_ACAGTG_L003_R1_001_(paired)_trimmed_(paired)_contig_128477|c0_g1	15.01
Mo_1_ACAGTG_L003_R1_001_(paired)_trimmed_(paired)_contig_145073|c0_g1	15.01
Mo_1_ACAGTG_L003_R1_001_(paired)_trimmed_(paired)_contig_124020|c0_g1	14.98
TR77054|c0_g3_i1|c0_g1	14.97
TR73634|c0_g1_i3|c0_g1	14.91
Mo_1_ACAGTG_L003_R1_001_(paired)_trimmed_(paired)_contig_134219|c0_g1	14.9
TR36987|c0_g1_i1|c0_g1	14.9
C734202|c0_g1	14.81
Mo_1_ACAGTG_L003_R1_001_(paired)_trimmed_(paired)_contig_57331|c0_g1	14.8
TR51142|c0_g1_i1|c0_g1	14.74
TR10896|c0_g2_i1|c0_g1	14.71
TR40084|c0_g2_i1|c0_g1	14.71
Mo_1_ACAGTG_L003_R1_001_(paired)_trimmed_(paired)_contig_142029|c0_g1	14.7
Mo_1_ACAGTG_L003_R1_001_(paired)_trimmed_(paired)_contig_142451|c0_g1	14.7
TR75213|c0_g1_i2|c0_g1	14.7
C765096|c0_g1	14.67
TR71521|c0_g1_i7|c0_g1	14.67
Mo_1_ACAGTG_L003_R1_001_(paired)_trimmed_(paired)_contig_131869|c0_g1	14.66
TR163995|c0_g1_i1|c0_g1	14.59
C866170|c0_g1	14.58
Mo_1_ACAGTG_L003_R1_001_(paired)_trimmed_(paired)_contig_86077|c0_g1	14.58
Mo_1_ACAGTG_L003_R1_001_(paired)_trimmed_(paired)_contig_128869|c0_g1	14.54
TR72183|c0_g1_i1|c0_g1	14.52
TR5173|c0_g1_i1|c0_g1	14.49
TR53383|c0_g1_i1|c0_g1	14.49
TR9972|c0_g1_i1|c0_g1	14.49
Mo_1_ACAGTG_L003_R1_001_(paired)_trimmed_(paired)_contig_134387|c0_g1	14.47
TR77054|c1_g2_i2|c0_g1	14.45
TR66560|c0_g1_i2|c0_g1	14.44
TR69940|c0_g1_i2|c0_g1	14.44
Mo_1_ACAGTG_L003_R1_001_(paired)_trimmed_(paired)_contig_128122|c0_g1	14.43
Mo_1_ACAGTG_L003_R1_001_(paired)_trimmed_(paired)_contig_133512|c0_g1	14.42
Mo_1_ACAGTG_L003_R1_001_(paired)_trimmed_(paired)_contig_127970|c0_g1	14.4
TR37359|c0_g1_i1|c0_g1	14.38
TR45605|c1_g1_i1|c0_g1	14.38
TR78522|c3_g6_i2|c0_g1	14.37
TR52838|c0_g1_i1|c0_g1	14.33
TR76472|c4_g1_i2|c0_g1	14.31
Mo_1_ACAGTG_L003_R1_001_(paired)_trimmed_(paired)_contig_27712|c0_g1	14.3
Mo_1_ACAGTG_L003_R1_001_(paired)_trimmed_(paired)_contig_129574|c0_g1	14.28
Mo_1_ACAGTG_L003_R1_001_(paired)_trimmed_(paired)_contig_140952|c0_g1	14.28
TR75745|c0_g1_i1|c0_g1	14.28
TR37614|c0_g1_i2|c0_g1	14.25
TR40482|c0_g1_i1|c0_g1	14.25
Mo_1_ACAGTG_L003_R1_001_(paired)_trimmed_(paired)_contig_131281|c0_g1	14.24
C659480|c0_g1	14.19
TR61521|c0_g1_i1|c0_g1	14.18
TR78455|c0_g1_i6|c0_g1	14.18
TR87347|c0_g1_i1|c0_g1	14.18
TR69165|c0_g1_i1|c0_g1	14.17
TR73725|c1_g1_i3|c0_g1	14.14
Mo_1_ACAGTG_L003_R1_001_(paired)_trimmed_(paired)_contig_136584|c0_g1	14.08
TR5791|c0_g1_i1|c0_g1	14.08
TR76118|c0_g1_i2|c0_g1	14.06
TR32389|c0_g1_i1|c0_g1	14.05
TR72862|c1_g7_i1|c0_g1	14.05
TR1439|c0_g1_i1|c0_g1	14.01
TR78717|c0_g1_i6|c0_g1	13.99
Mo_1_ACAGTG_L003_R1_001_(paired)_trimmed_(paired)_contig_127935|c0_g1	13.98
TR22466|c0_g1_i1|c0_g1	13.98
TR77362|c1_g1_i1|c0_g1	13.96
TR66925|c1_g1_i1|c0_g1	13.93
TR74301|c4_g3_i3|c0_g1	13.93
C660003|c0_g1	13.92
C660797|c0_g1	13.92
TR34167|c0_g2_i1|c0_g1	13.92
TR198063|c0_g1_i1|c0_g1	13.9
TR125806|c0_g1_i1|c0_g1	13.88
TR22556|c0_g1_i1|c0_g1	13.88
TR77054|c1_g1_i11|c0_g1	13.88
TR78527|c1_g1_i2|c0_g1	13.88
Mo_1_ACAGTG_L003_R1_001_(paired)_trimmed_(paired)_contig_129183|c0_g1	13.87
Mo_1_ACAGTG_L003_R1_001_(paired)_trimmed_(paired)_contig_130024|c0_g1	13.87
Mo_1_ACAGTG_L003_R1_001_(paired)_trimmed_(paired)_contig_130343|c0_g1	13.87
C682472|c0_g1	13.86
C682584|c0_g1	13.86
Mo_1_ACAGTG_L003_R1_001_(paired)_trimmed_(paired)_contig_128222|c0_g1	13.86
Mo_1_ACAGTG_L003_R1_001_(paired)_trimmed_(paired)_contig_144178|c0_g1	13.86
Mo_1_ACAGTG_L003_R1_001_(paired)_trimmed_(paired)_contig_145063|c0_g1	13.86
Mo_1_ACAGTG_L003_R1_001_(paired)_trimmed_(paired)_contig_154403|c0_g1	13.86
Mo_1_ACAGTG_L003_R1_001_(paired)_trimmed_(paired)_contig_133504|c0_g1	13.85
TR71921|c1_g1_i1|c0_g1	13.84
TR73447|c1_g1_i2|c0_g1	13.79
TR61162|c1_g1_i2|c0_g1	13.74
TR78686|c1_g2_i7|c0_g1	13.74
C802840|c0_g1	13.73
Mo_1_ACAGTG_L003_R1_001_(paired)_trimmed_(paired)_contig_129697|c0_g1	13.71
TR148450|c0_g1_i1|c0_g1	13.71
TR59262|c0_g1_i1|c0_g1	13.71
TR34740|c0_g1_i1|c0_g1	13.68
Mo_1_ACAGTG_L003_R1_001_(paired)_trimmed_(paired)_contig_136520|c0_g1	13.66
TR62948|c0_g1_i1|c0_g1	13.66
C683772|c0_g1	13.64
Mo_1_ACAGTG_L003_R1_001_(paired)_trimmed_(paired)_contig_132185|c0_g1	13.64
TR76272|c2_g1_i10|c0_g1	13.6
TR78971|c0_g2_i9|c0_g1	13.56
TR56292|c0_g1_i1|c0_g1	13.55
Mo_1_ACAGTG_L003_R1_001_(paired)_trimmed_(paired)_contig_130812|c0_g1	13.53
TR151333|c0_g1_i1|c0_g1	13.51
TR62537|c1_g2_i1|c0_g1	13.51
TR129926|c0_g1_i1|c0_g1	13.5
TR154832|c0_g1_i1|c0_g1	13.5
TR66145|c0_g4_i2|c0_g1	13.5
Mo_1_ACAGTG_L003_R1_001_(paired)_trimmed_(paired)_contig_128562|c0_g1	13.48
TR55102|c0_g1_i1|c0_g1	13.44
TR78415|c1_g4_i12|c0_g1	13.43
C684862|c0_g1	13.42
Mo_1_ACAGTG_L003_R1_001_(paired)_trimmed_(paired)_contig_123011|c0_g1	13.42
Mo_1_ACAGTG_L003_R1_001_(paired)_trimmed_(paired)_contig_128150|c0_g1	13.42
C663667|c0_g1	13.41
C664439|c0_g1	13.41
C665055|c0_g1	13.41
TR78857|c6_g2_i14|c0_g1	13.36
Mo_1_ACAGTG_L003_R1_001_(paired)_trimmed_(paired)_contig_123032|c0_g1	13.35
Mo_1_ACAGTG_L003_R1_001_(paired)_trimmed_(paired)_contig_129597|c0_g1	13.35
TR68631|c0_g1_i1|c0_g1	13.35
TR9003|c0_g1_i1|c0_g1	13.35
Mo_1_ACAGTG_L003_R1_001_(paired)_trimmed_(paired)_contig_138629|c0_g1	13.34
TR48796|c0_g1_i2|c0_g1	13.33
TR193289|c0_g1_i1|c0_g1	13.32
TR57941|c0_g1_i1|c0_g1	13.32
C733354|c0_g1	13.31
Mo_1_ACAGTG_L003_R1_001_(paired)_trimmed_(paired)_contig_138990|c0_g1	13.31
TR70618|c1_g1_i1|c0_g1	13.31
C784234|c0_g1	13.26
TR74847|c0_g1_i1|c0_g1	13.25
TR71873|c1_g1_i1|c0_g1	13.24
TR78522|c3_g4_i3|c0_g1	13.19
Mo_1_ACAGTG_L003_R1_001_(paired)_trimmed_(paired)_contig_131926|c0_g1	13.18
TR94772|c0_g1_i1|c0_g1	13.17
C931603|c0_g1	13.16
TR54141|c0_g1_i1|c0_g1	13.15
Mo_1_ACAGTG_L003_R1_001_(paired)_trimmed_(paired)_contig_84421|c0_g1	13.14
TR111577|c0_g1_i1|c0_g1	13.14
TR50652|c0_g1_i2|c0_g1	13.14
TR131210|c0_g1_i1|c0_g1	13.12
TR61042|c0_g1_i1|c0_g1	13.1
TR15328|c0_g1_i1|c0_g1	13.07
Mo_1_ACAGTG_L003_R1_001_(paired)_trimmed_(paired)_contig_129803|c0_g1	13.01
Mo_1_ACAGTG_L003_R1_001_(paired)_trimmed_(paired)_contig_135842|c0_g1	13.01
TR108191|c0_g1_i1|c0_g1	13
TR42339|c0_g1_i1|c0_g1	13
TR182652|c0_g1_i1|c0_g1	12.97
Mo_1_ACAGTG_L003_R1_001_(paired)_trimmed_(paired)_contig_146249|c0_g1	12.96
TR72862|c1_g2_i1|c0_g1	12.96
scaffold5010|c0_g1	12.96
C667449|c0_g1	12.92
C667659|c0_g1	12.92
TR59509|c0_g3_i1|c0_g1	12.91
C906405|c0_g1	12.9
Mo_1_ACAGTG_L003_R1_001_(paired)_trimmed_(paired)_contig_136815|c0_g1	12.9
Mo_1_ACAGTG_L003_R1_001_(paired)_trimmed_(paired)_contig_96977|c0_g1	12.89
Mo_1_ACAGTG_L003_R1_001_(paired)_trimmed_(paired)_contig_131424|c0_g1	12.88
TR67323|c0_g1_i1|c0_g1	12.88
Mo_1_ACAGTG_L003_R1_001_(paired)_trimmed_(paired)_contig_128134|c0_g1	12.86
TR69901|c0_g1_i1|c0_g1	12.86
TR150939|c0_g1_i1|c0_g1	12.85
TR77247|c2_g4_i1|c0_g1	12.83
TR58899|c0_g1_i1|c0_g1	12.82
Mo_1_ACAGTG_L003_R1_001_(paired)_trimmed_(paired)_contig_141291|c0_g1	12.81
TR66968|c0_g1_i1|c0_g1	12.81
TR73083|c0_g1_i1|c0_g1	12.81
Mo_1_ACAGTG_L003_R1_001_(paired)_trimmed_(paired)_contig_135327|c0_g1	12.8
Mo_1_ACAGTG_L003_R1_001_(paired)_trimmed_(paired)_contig_137956|c0_g1	12.8
TR29357|c0_g1_i1|c0_g1	12.8
TR51574|c0_g1_i1|c0_g1	12.8
Mo_1_ACAGTG_L003_R1_001_(paired)_trimmed_(paired)_contig_131431|c0_g1	12.78
TR78971|c0_g1_i1|c0_g1	12.78
Mo_1_ACAGTG_L003_R1_001_(paired)_trimmed_(paired)_contig_129996|c0_g1	12.76
TR56158|c0_g1_i1|c0_g1	12.75
TR78857|c6_g2_i15|c0_g1	12.75
TR72392|c1_g2_i1|c0_g1	12.74
Mo_1_ACAGTG_L003_R1_001_(paired)_trimmed_(paired)_contig_129836|c0_g1	12.73
TR68235|c1_g1_i4|c0_g1	12.73
Mo_1_ACAGTG_L003_R1_001_(paired)_trimmed_(paired)_contig_130811|c0_g1	12.7
TR53258|c0_g1_i1|c0_g1	12.7
C669401|c0_g1	12.69
C670098|c0_g1	12.69
Mo_1_ACAGTG_L003_R1_001_(paired)_trimmed_(paired)_contig_130745|c0_g1	12.69
TR76439|c1_g5_i1|c0_g1	12.69
Mo_1_ACAGTG_L003_R1_001_(paired)_trimmed_(paired)_contig_129833|c0_g1	12.66
TR71882|c2_g1_i1|c0_g1	12.64
Mo_1_ACAGTG_L003_R1_001_(paired)_trimmed_(paired)_contig_131905|c0_g1	12.63
TR180851|c0_g1_i1|c0_g1	12.63
TR185271|c0_g1_i1|c0_g1	12.63
TR36660|c0_g1_i1|c0_g1	12.63
TR74216|c1_g1_i3|c0_g1	12.63
C691645|c0_g1	12.62
Mo_1_ACAGTG_L003_R1_001_(paired)_trimmed_(paired)_contig_138453|c0_g1	12.62
Mo_1_ACAGTG_L003_R1_001_(paired)_trimmed_(paired)_contig_142988|c0_g1	12.62
Mo_1_ACAGTG_L003_R1_001_(paired)_trimmed_(paired)_contig_154668|c0_g1	12.62
Mo_1_ACAGTG_L003_R1_001_(paired)_trimmed_(paired)_contig_128439|c0_g1	12.61
Mo_1_ACAGTG_L003_R1_001_(paired)_trimmed_(paired)_contig_128625|c0_g1	12.59
TR71862|c2_g2_i1|c0_g1	12.58
Mo_1_ACAGTG_L003_R1_001_(paired)_trimmed_(paired)_contig_60607|c0_g1	12.54
C762746|c0_g1	12.53
Mo_1_ACAGTG_L003_R1_001_(paired)_trimmed_(paired)_contig_130404|c0_g1	12.52
Mo_1_ACAGTG_L003_R1_001_(paired)_trimmed_(paired)_contig_142571|c0_g1	12.52
C781998|c0_g1	12.5
scaffold19676|c0_g1	12.5
C834973|c0_g1	12.49
TR67911|c0_g3_i1|c0_g1	12.48
TR78745|c1_g2_i4|c0_g1	12.48
Mo_1_ACAGTG_L003_R1_001_(paired)_trimmed_(paired)_contig_136392|c0_g1	12.47
TR132639|c0_g1_i1|c0_g1	12.47
TR16663|c0_g1_i1|c0_g1	12.47
C835479|c0_g1	12.44
Mo_1_ACAGTG_L003_R1_001_(paired)_trimmed_(paired)_contig_130983|c0_g1	12.43
Mo_1_ACAGTG_L003_R1_001_(paired)_trimmed_(paired)_contig_132374|c0_g1	12.43
Mo_1_ACAGTG_L003_R1_001_(paired)_trimmed_(paired)_contig_135026|c0_g1	12.43
Mo_1_ACAGTG_L003_R1_001_(paired)_trimmed_(paired)_contig_138357|c0_g1	12.43
TR37695|c0_g1_i1|c0_g1	12.43
TR50846|c0_g1_i1|c0_g1	12.41
Mo_1_ACAGTG_L003_R1_001_(paired)_trimmed_(paired)_contig_131954|c0_g1	12.4
TR64646|c1_g1_i1|c0_g1	12.4
TR57847|c0_g1_i2|c0_g1	12.38
Mo_1_ACAGTG_L003_R1_001_(paired)_trimmed_(paired)_contig_130144|c0_g1	12.35
TR77188|c0_g4_i1|c0_g1	12.35
TR76504|c0_g3_i1|c0_g1	12.33
Mo_1_ACAGTG_L003_R1_001_(paired)_trimmed_(paired)_contig_141783|c0_g1	12.31
TR31565|c0_g1_i1|c0_g1	12.3
Mo_1_ACAGTG_L003_R1_001_(paired)_trimmed_(paired)_contig_127933|c0_g1	12.26
C672881|c0_g1	12.25
C673379|c0_g1	12.25
Mo_1_ACAGTG_L003_R1_001_(paired)_trimmed_(paired)_contig_135360|c0_g1	12.25
TR32168|c0_g1_i1|c0_g1	12.25
TR38157|c0_g2_i1|c0_g1	12.25
TR63542|c0_g1_i1|c0_g1	12.25
TR81286|c0_g1_i1|c0_g1	12.25
TR92175|c0_g1_i1|c0_g1	12.25
TR60755|c0_g1_i1|c0_g1	12.24
Mo_1_ACAGTG_L003_R1_001_(paired)_trimmed_(paired)_contig_137869|c0_g1	12.2
C754688|c0_g1	12.19
Mo_1_ACAGTG_L003_R1_001_(paired)_trimmed_(paired)_contig_135996|c0_g1	12.19
Mo_1_ACAGTG_L003_R1_001_(paired)_trimmed_(paired)_contig_127936|c0_g1	12.18
Mo_1_ACAGTG_L003_R1_001_(paired)_trimmed_(paired)_contig_133899|c0_g1	12.16
Mo_1_ACAGTG_L003_R1_001_(paired)_trimmed_(paired)_contig_135248|c0_g1	12.16
TR78745|c1_g3_i1|c0_g1	12.16
TR2292|c0_g1_i2|c0_g1	12.15
TR136907|c0_g1_i1|c0_g1	12.12
TR60336|c0_g1_i1|c0_g1	12.11
Mo_1_ACAGTG_L003_R1_001_(paired)_trimmed_(paired)_contig_128020|c0_g1	12.1
Mo_1_ACAGTG_L003_R1_001_(paired)_trimmed_(paired)_contig_131314|c0_g1	12.08
Mo_1_ACAGTG_L003_R1_001_(paired)_trimmed_(paired)_contig_136598|c0_g1	12.08
TR46909|c0_g2_i1|c0_g1	12.08
TR77673|c3_g2_i6|c0_g1	12.08
TR87416|c0_g1_i1|c0_g1	12.08
TR57298|c0_g1_i3|c0_g1	12.07
TR72898|c0_g4_i3|c0_g1	12.07
Mo_1_ACAGTG_L003_R1_001_(paired)_trimmed_(paired)_contig_129359|c0_g1	12.06
TR75213|c1_g1_i1|c0_g1	12.06
C674449|c0_g1	12.04
C674743|c0_g1	12.04
Mo_1_ACAGTG_L003_R1_001_(paired)_trimmed_(paired)_contig_146462|c0_g1	12.04
Mo_1_ACAGTG_L003_R1_001_(paired)_trimmed_(paired)_contig_49303|c0_g1	12.04
TR11228|c0_g1_i1|c0_g1	12.03
Mo_1_ACAGTG_L003_R1_001_(paired)_trimmed_(paired)_contig_131418|c0_g1	12.02
TR74031|c0_g1_i1|c0_g1	12.02
Mo_1_ACAGTG_L003_R1_001_(paired)_trimmed_(paired)_contig_130271|c0_g1	12
Mo_1_ACAGTG_L003_R1_001_(paired)_trimmed_(paired)_contig_132834|c0_g1	11.98
TR40018|c0_g1_i1|c0_g1	11.97
Mo_1_ACAGTG_L003_R1_001_(paired)_trimmed_(paired)_contig_82329|c0_g1	11.95
Mo_1_ACAGTG_L003_R1_001_(paired)_trimmed_(paired)_contig_98067|c0_g1	11.92
TR77979|c0_g2_i12|c0_g1	11.92
TR77150|c0_g6_i1|c0_g1	11.91
Mo_1_ACAGTG_L003_R1_001_(paired)_trimmed_(paired)_contig_145360|c0_g1	11.9
TR16325|c0_g1_i1|c0_g1	11.9
TR201795|c0_g1_i1|c0_g1	11.9
TR50993|c0_g1_i1|c0_g1	11.9
TR54329|c0_g1_i1|c0_g1	11.89
TR75656|c1_g1_i2|c0_g1	11.89
TR72392|c1_g2_i8|c0_g1	11.88
Mo_1_ACAGTG_L003_R1_001_(paired)_trimmed_(paired)_contig_143470|c0_g1	11.87
Mo_1_ACAGTG_L003_R1_001_(paired)_trimmed_(paired)_contig_128539|c0_g1	11.86
TR24295|c0_g1_i1|c0_g1	11.86
TR24389|c0_g1_i1|c0_g1	11.86
TR82966|c0_g1_i1|c0_g1	11.86
TR75381|c0_g1_i2|c0_g1	11.85
C675473|c0_g1	11.84
Mo_1_ACAGTG_L003_R1_001_(paired)_trimmed_(paired)_contig_47223|c0_g1	11.84
TR8731|c0_g1_i1|c0_g1	11.84
Mo_1_ACAGTG_L003_R1_001_(paired)_trimmed_(paired)_contig_142382|c0_g1	11.83
TR64536|c0_g1_i1|c0_g1	11.81
Mo_1_ACAGTG_L003_R1_001_(paired)_trimmed_(paired)_contig_132084|c0_g1	11.8
TR58731|c0_g1_i1|c0_g1	11.8
scaffold11478|c0_g1	11.8
C929407|c0_g1	11.79
TR62472|c0_g2_i1|c0_g1	11.76
Mo_1_ACAGTG_L003_R1_001_(paired)_trimmed_(paired)_contig_131724|c0_g1	11.73
Mo_1_ACAGTG_L003_R1_001_(paired)_trimmed_(paired)_contig_137066|c0_g1	11.73
TR110559|c1_g1_i1|c0_g1	11.73
TR165492|c0_g1_i1|c0_g1	11.73
TR205402|c0_g1_i1|c0_g1	11.73
TR65586|c0_g1_i1|c0_g1	11.73
TR72290|c0_g1_i1|c0_g1	11.73
Mo_1_ACAGTG_L003_R1_001_(paired)_trimmed_(paired)_contig_131208|c0_g1	11.72
TR128897|c0_g1_i1|c0_g1	11.71
TR27010|c0_g1_i1|c0_g1	11.71
TR72391|c0_g1_i3|c0_g1	11.7
Mo_1_ACAGTG_L003_R1_001_(paired)_trimmed_(paired)_contig_129319|c0_g1	11.67
TR74109|c0_g1_i6|c0_g1	11.67
Mo_1_ACAGTG_L003_R1_001_(paired)_trimmed_(paired)_contig_132344|c0_g1	11.66
Mo_1_ACAGTG_L003_R1_001_(paired)_trimmed_(paired)_contig_140973|c0_g1	11.65
TR77188|c0_g7_i1|c0_g1	11.65
scaffold10130|c0_g1	11.65
Mo_1_ACAGTG_L003_R1_001_(paired)_trimmed_(paired)_contig_137423|c0_g1	11.64
TR58749|c0_g1_i1|c0_g1	11.64
TR70830|c1_g1_i1|c0_g1	11.64
TR71862|c1_g1_i1|c0_g1	11.64
TR90979|c0_g1_i1|c0_g1	11.64
C918677|c0_g1	11.63
Mo_1_ACAGTG_L003_R1_001_(paired)_trimmed_(paired)_contig_130724|c0_g1	11.62
C699679|c0_g1	11.57
Mo_1_ACAGTG_L003_R1_001_(paired)_trimmed_(paired)_contig_129036|c0_g1	11.57
Mo_1_ACAGTG_L003_R1_001_(paired)_trimmed_(paired)_contig_134453|c0_g1	11.57
TR122137|c0_g1_i1|c0_g1	11.57
TR139640|c0_g1_i1|c0_g1	11.57
TR25255|c0_g1_i1|c0_g1	11.57
TR47234|c0_g1_i1|c0_g1	11.57
TR57677|c0_g1_i1|c0_g1	11.57
TR80072|c0_g1_i1|c0_g1	11.57
TR111054|c0_g1_i1|c0_g1	11.56
TR34718|c0_g1_i1|c0_g1	11.56
TR78930|c0_g3_i1|c0_g1	11.56
Mo_1_ACAGTG_L003_R1_001_(paired)_trimmed_(paired)_contig_128489|c0_g1	11.54
C651862|c0_g1	11.52
C651976|c0_g1	11.52
TR1879|c0_g1_i1|c0_g1	11.51
Mo_1_ACAGTG_L003_R1_001_(paired)_trimmed_(paired)_contig_140259|c0_g1	11.47
C678679|c0_g1	11.45
Mo_1_ACAGTG_L003_R1_001_(paired)_trimmed_(paired)_contig_133228|c0_g1	11.45
Mo_1_ACAGTG_L003_R1_001_(paired)_trimmed_(paired)_contig_146816|c0_g1	11.45
TR171013|c0_g1_i1|c0_g1	11.43
TR73138|c0_g3_i1|c0_g1	11.43
Mo_1_ACAGTG_L003_R1_001_(paired)_trimmed_(paired)_contig_128524|c0_g1	11.42
Mo_1_ACAGTG_L003_R1_001_(paired)_trimmed_(paired)_contig_133285|c0_g1	11.41
Mo_1_ACAGTG_L003_R1_001_(paired)_trimmed_(paired)_contig_134097|c0_g1	11.41
TR162541|c0_g1_i1|c0_g1	11.41
TR78241|c0_g3_i1|c0_g1	11.41
TR79024|c2_g2_i1|c0_g1	11.41
Mo_1_ACAGTG_L003_R1_001_(paired)_trimmed_(paired)_contig_129355|c0_g1	11.4
Mo_1_ACAGTG_L003_R1_001_(paired)_trimmed_(paired)_contig_131686|c0_g1	11.4
TR60210|c1_g2_i1|c0_g1	11.4
C772588|c0_g1	11.38
TR71786|c0_g1_i2|c0_g1	11.38
Mo_1_ACAGTG_L003_R1_001_(paired)_trimmed_(paired)_contig_129806|c0_g1	11.37
TR78978|c5_g1_i7|c0_g1	11.36
TR96191|c0_g1_i1|c0_g1	11.36
Mo_1_ACAGTG_L003_R1_001_(paired)_trimmed_(paired)_contig_134652|c0_g1	11.34
TR35804|c0_g1_i1|c0_g1	11.3
C653228|c0_g1	11.29
C653522|c0_g1	11.29
C653880|c0_g1	11.29
C654160|c0_g1	11.29
C654210|c0_g1	11.29
C962477|c0_g1	11.29
TR67127|c0_g3_i1|c0_g1	11.29
TR107463|c0_g1_i1|c0_g1	11.28
TR37694|c0_g2_i1|c0_g1	11.28
Mo_1_ACAGTG_L003_R1_001_(paired)_trimmed_(paired)_contig_127993|c0_g1	11.27
Mo_1_ACAGTG_L003_R1_001_(paired)_trimmed_(paired)_contig_129322|c0_g1	11.27
Mo_1_ACAGTG_L003_R1_001_(paired)_trimmed_(paired)_contig_130466|c0_g1	11.27
Mo_1_ACAGTG_L003_R1_001_(paired)_trimmed_(paired)_contig_154213|c0_g1	11.27
Mo_1_ACAGTG_L003_R1_001_(paired)_trimmed_(paired)_contig_61026|c0_g1	11.27
TR58818|c1_g1_i1|c0_g1	11.27
TR62435|c0_g2_i1|c0_g1	11.26
TR72517|c1_g1_i1|c0_g1	11.26
Mo_1_ACAGTG_L003_R1_001_(paired)_trimmed_(paired)_contig_129318|c0_g1	11.25
Mo_1_ACAGTG_L003_R1_001_(paired)_trimmed_(paired)_contig_135018|c0_g1	11.25
TR11870|c0_g1_i1|c0_g1	11.25
TR64963|c1_g1_i1|c0_g1	11.25
Mo_1_ACAGTG_L003_R1_001_(paired)_trimmed_(paired)_contig_143767|c0_g1	11.24
TR157309|c0_g1_i1|c0_g1	11.24
TR43942|c0_g2_i1|c0_g1	11.24
scaffold15291|c0_g1	11.24
C953064|c0_g1	11.23
Mo_1_ACAGTG_L003_R1_001_(paired)_trimmed_(paired)_contig_128093|c0_g1	11.23
TR73655|c0_g1_i1|c0_g1	11.21
scaffold17890|c0_g1	11.2
TR51632|c0_g1_i1|c0_g1	11.19
TR23355|c0_g1_i1|c0_g1	11.18
TR71539|c4_g3_i5|c0_g1	11.18
TR178427|c0_g1_i1|c0_g1	11.16
TR52712|c0_g1_i1|c0_g1	11.16
TR68322|c2_g1_i1|c0_g1	11.16
TR6999|c0_g1_i1|c0_g1	11.16
Mo_1_ACAGTG_L003_R1_001_(paired)_trimmed_(paired)_contig_143980|c0_g1	11.13
TR78343|c2_g1_i3|c0_g1	11.13
TR74494|c2_g4_i1|c0_g1	11.12
TR63774|c0_g1_i1|c0_g1	11.11
C704153|c0_g1	11.1
Mo_1_ACAGTG_L003_R1_001_(paired)_trimmed_(paired)_contig_122528|c0_g1	11.1
Mo_1_ACAGTG_L003_R1_001_(paired)_trimmed_(paired)_contig_130025|c0_g1	11.1
Mo_1_ACAGTG_L003_R1_001_(paired)_trimmed_(paired)_contig_137278|c0_g1	11.1
TR119895|c0_g1_i1|c0_g1	11.1
TR123084|c0_g1_i1|c0_g1	11.1
TR185145|c0_g1_i1|c0_g1	11.1
TR189673|c0_g1_i1|c0_g1	11.1
TR25397|c0_g1_i1|c0_g1	11.1
TR29465|c0_g1_i1|c0_g1	11.1
TR40525|c0_g1_i1|c0_g1	11.1
TR65744|c0_g1_i1|c0_g1	11.09
C681660|c0_g1	11.08
Mo_1_ACAGTG_L003_R1_001_(paired)_trimmed_(paired)_contig_141942|c0_g1	11.08
C655998|c0_g1	11.07
Mo_1_ACAGTG_L003_R1_001_(paired)_trimmed_(paired)_contig_131967|c0_g1	11.07
Mo_1_ACAGTG_L003_R1_001_(paired)_trimmed_(paired)_contig_129270|c0_g1	11.05
TR4487|c0_g1_i1|c0_g1	11.05
TR45118|c0_g1_i1|c0_g1	11.05
TR9623|c0_g1_i1|c0_g1	11.05
Mo_1_ACAGTG_L003_R1_001_(paired)_trimmed_(paired)_contig_130185|c0_g1	11.03
TR134390|c0_g1_i1|c0_g1	11.03
Mo_1_ACAGTG_L003_R1_001_(paired)_trimmed_(paired)_contig_133485|c0_g1	11.01
TR41485|c0_g2_i1|c0_g1	11
TR54739|c0_g1_i1|c0_g1	11
Mo_1_ACAGTG_L003_R1_001_(paired)_trimmed_(paired)_contig_130154|c0_g1	10.99
TR44463|c0_g1_i1|c0_g1	10.97
TR69793|c0_g2_i1|c0_g1	10.97
TR78686|c1_g1_i1|c0_g1	10.96
C705191|c0_g1	10.95
Mo_1_ACAGTG_L003_R1_001_(paired)_trimmed_(paired)_contig_133165|c0_g1	10.95
TR166445|c0_g1_i1|c0_g1	10.95
TR514|c0_g1_i1|c0_g1	10.95
TR58001|c0_g1_i1|c0_g1	10.95
TR75757|c2_g2_i1|c0_g1	10.95
Mo_1_ACAGTG_L003_R1_001_(paired)_trimmed_(paired)_contig_131402|c0_g1	10.94
Mo_1_ACAGTG_L003_R1_001_(paired)_trimmed_(paired)_contig_137558|c0_g1	10.94
TR164250|c0_g1_i1|c0_g1	10.94
TR26168|c0_g2_i1|c0_g1	10.94
TR5765|c0_g1_i1|c0_g1	10.94
TR111918|c0_g1_i1|c0_g1	10.93
TR122385|c0_g1_i1|c0_g1	10.93
TR74871|c1_g1_i2|c0_g1	10.92
Mo_1_ACAGTG_L003_R1_001_(paired)_trimmed_(paired)_contig_136973|c0_g1	10.91
Mo_1_ACAGTG_L003_R1_001_(paired)_trimmed_(paired)_contig_137018|c0_g1	10.91
Mo_1_ACAGTG_L003_R1_001_(paired)_trimmed_(paired)_contig_139312|c0_g1	10.91
Mo_1_ACAGTG_L003_R1_001_(paired)_trimmed_(paired)_contig_143062|c0_g1	10.91
TR142877|c0_g1_i1|c0_g1	10.91
TR41260|c1_g1_i1|c0_g1	10.91
TR72144|c0_g1_i3|c0_g1	10.9
Mo_1_ACAGTG_L003_R1_001_(paired)_trimmed_(paired)_contig_128488|c0_g1	10.89
Mo_1_ACAGTG_L003_R1_001_(paired)_trimmed_(paired)_contig_128259|c0_g1	10.87
Mo_1_ACAGTG_L003_R1_001_(paired)_trimmed_(paired)_contig_132637|c0_g1	10.86
C656586|c0_g1	10.85
C657398|c0_g1	10.85
Mo_1_ACAGTG_L003_R1_001_(paired)_trimmed_(paired)_contig_128837|c0_g1	10.85
Mo_1_ACAGTG_L003_R1_001_(paired)_trimmed_(paired)_contig_144316|c0_g1	10.85
TR71769|c0_g1_i3|c0_g1	10.85
TR78757|c0_g2_i1|c0_g1	10.85
TR55877|c0_g1_i1|c0_g1	10.84
Mo_1_ACAGTG_L003_R1_001_(paired)_trimmed_(paired)_contig_133661|c0_g1	10.83
TR137743|c0_g1_i1|c0_g1	10.83
TR70578|c0_g1_i2|c0_g1	10.83
Mo_1_ACAGTG_L003_R1_001_(paired)_trimmed_(paired)_contig_130832|c0_g1	10.82
TR61663|c0_g1_i1|c0_g1	10.82
Mo_1_ACAGTG_L003_R1_001_(paired)_trimmed_(paired)_contig_134395|c0_g1	10.81
Mo_1_ACAGTG_L003_R1_001_(paired)_trimmed_(paired)_contig_154265|c0_g1	10.81
TR172365|c0_g1_i1|c0_g1	10.81
TR33900|c0_g1_i1|c0_g1	10.81
TR51739|c1_g1_i1|c0_g1	10.8
TR67593|c2_g2_i1|c0_g1	10.8
TR74554|c0_g2_i1|c0_g1	10.8
TR77673|c3_g2_i8|c0_g1	10.8
TR77410|c0_g1_i7|c0_g1	10.79
Mo_1_ACAGTG_L003_R1_001_(paired)_trimmed_(paired)_contig_142934|c0_g1	10.78
TR49559|c0_g1_i2|c0_g1	10.78
TR56037|c0_g1_i1|c0_g1	10.78
TR70830|c2_g4_i1|c0_g1	10.75
TR78647|c0_g2_i4|c0_g1	10.75
C827651|c0_g1	10.74
Mo_1_ACAGTG_L003_R1_001_(paired)_trimmed_(paired)_contig_142003|c0_g1	10.74
Mo_1_ACAGTG_L003_R1_001_(paired)_trimmed_(paired)_contig_142507|c0_g1	10.74
Mo_1_ACAGTG_L003_R1_001_(paired)_trimmed_(paired)_contig_142677|c0_g1	10.74
TR78686|c1_g4_i5|c0_g1	10.73
TR70147|c3_g4_i1|c0_g1	10.72
TR74921|c3_g13_i2|c0_g1	10.72
TR46059|c1_g1_i1|c0_g1	10.71
TR71253|c0_g1_i1|c0_g1	10.71
TR56146|c0_g1_i2|c0_g1	10.68
Mo_1_ACAGTG_L003_R1_001_(paired)_trimmed_(paired)_contig_133363|c0_g1	10.67
Mo_1_ACAGTG_L003_R1_001_(paired)_trimmed_(paired)_contig_142449|c0_g1	10.67
TR2339|c0_g1_i1|c0_g1	10.67
TR28235|c0_g1_i1|c0_g1	10.67
Mo_1_ACAGTG_L003_R1_001_(paired)_trimmed_(paired)_contig_129933|c0_g1	10.66
TR26107|c0_g1_i1|c0_g1	10.66
C768300|c0_g1	10.65
C658510|c0_g1	10.64
C658542|c0_g1	10.64
C659084|c0_g1	10.64
Mo_1_ACAGTG_L003_R1_001_(paired)_trimmed_(paired)_contig_130196|c0_g1	10.64
TR82911|c0_g1_i1|c0_g1	10.64
TR77673|c4_g1_i1|c0_g1	10.63
Mo_1_ACAGTG_L003_R1_001_(paired)_trimmed_(paired)_contig_133438|c0_g1	10.61
Mo_1_ACAGTG_L003_R1_001_(paired)_trimmed_(paired)_contig_141071|c0_g1	10.61
TR192265|c0_g1_i1|c0_g1	10.61
TR22250|c0_g1_i1|c0_g1	10.61
TR8329|c0_g1_i1|c0_g1	10.61
TR74146|c0_g1_i2|c0_g1	10.6
TR77362|c2_g1_i2|c0_g1	10.6
Mo_1_ACAGTG_L003_R1_001_(paired)_trimmed_(paired)_contig_133939|c0_g1	10.57
Mo_1_ACAGTG_L003_R1_001_(paired)_trimmed_(paired)_contig_141491|c0_g1	10.57
TR203705|c0_g1_i1|c0_g1	10.57
TR52531|c0_g2_i1|c0_g1	10.57
C910577|c0_g1	10.56
TR196281|c0_g1_i1|c0_g1	10.56
Mo_1_ACAGTG_L003_R1_001_(paired)_trimmed_(paired)_contig_132415|c0_g1	10.55
TR78522|c3_g4_i1|c0_g1	10.55
C727611|c0_g1	10.54
Mo_1_ACAGTG_L003_R1_001_(paired)_trimmed_(paired)_contig_128299|c0_g1	10.54
Mo_1_ACAGTG_L003_R1_001_(paired)_trimmed_(paired)_contig_129143|c0_g1	10.54
TR72392|c1_g2_i10|c0_g1	10.54
Mo_1_ACAGTG_L003_R1_001_(paired)_trimmed_(paired)_contig_128656|c0_g1	10.53
TR183524|c0_g1_i1|c0_g1	10.53
TR51934|c0_g2_i1|c0_g1	10.53
TR58616|c0_g1_i1|c0_g1	10.53
TR82755|c0_g1_i1|c0_g1	10.53
Mo_1_ACAGTG_L003_R1_001_(paired)_trimmed_(paired)_contig_143395|c0_g1	10.51
TR46909|c0_g1_i1|c0_g1	10.51
TR75242|c0_g2_i1|c0_g1	10.47
C660207|c0_g1	10.44
C660491|c0_g1	10.44
C661753|c0_g1	10.44
Mo_1_ACAGTG_L003_R1_001_(paired)_trimmed_(paired)_contig_129312|c0_g1	10.44
Mo_1_ACAGTG_L003_R1_001_(paired)_trimmed_(paired)_contig_130871|c0_g1	10.44
Mo_1_ACAGTG_L003_R1_001_(paired)_trimmed_(paired)_contig_134273|c0_g1	10.44
Mo_1_ACAGTG_L003_R1_001_(paired)_trimmed_(paired)_contig_132403|c0_g1	10.43
TR188669|c0_g1_i1|c0_g1	10.42
TR20343|c0_g2_i1|c0_g1	10.42
TR27994|c0_g1_i1|c0_g1	10.42
TR27995|c0_g1_i1|c0_g1	10.42
scaffold1853|c0_g1	10.42
C687895|c0_g1	10.41
C744566|c0_g1	10.41
Mo_1_ACAGTG_L003_R1_001_(paired)_trimmed_(paired)_contig_129352|c0_g1	10.41
Mo_1_ACAGTG_L003_R1_001_(paired)_trimmed_(paired)_contig_132879|c0_g1	10.41
Mo_1_ACAGTG_L003_R1_001_(paired)_trimmed_(paired)_contig_135266|c0_g1	10.41
Mo_1_ACAGTG_L003_R1_001_(paired)_trimmed_(paired)_contig_137457|c0_g1	10.41
Mo_1_ACAGTG_L003_R1_001_(paired)_trimmed_(paired)_contig_141358|c0_g1	10.41
TR62066|c0_g1_i1|c0_g1	10.41
TR66925|c0_g2_i2|c0_g1	10.41
TR31775|c0_g1_i1|c0_g1	10.4
C710945|c0_g1	10.39
TR50818|c0_g1_i1|c0_g1	10.39
TR56560|c0_g1_i2|c0_g1	10.39
Mo_1_ACAGTG_L003_R1_001_(paired)_trimmed_(paired)_contig_127900|c0_g1	10.37
TR107038|c0_g2_i1|c0_g1	10.37
TR15378|c0_g1_i1|c0_g1	10.36
TR78527|c0_g1_i2|c0_g1	10.36
Mo_1_ACAGTG_L003_R1_001_(paired)_trimmed_(paired)_contig_129549|c0_g1	10.35
C843683|c0_g1	10.34
Mo_1_ACAGTG_L003_R1_001_(paired)_trimmed_(paired)_contig_129021|c0_g1	10.33
TR53288|c0_g1_i1|c0_g1	10.33
Mo_1_ACAGTG_L003_R1_001_(paired)_trimmed_(paired)_contig_131238|c0_g1	10.32
TR70289|c1_g1_i2|c0_g1	10.32
Mo_1_ACAGTG_L003_R1_001_(paired)_trimmed_(paired)_contig_130016|c0_g1	10.31
Mo_1_ACAGTG_L003_R1_001_(paired)_trimmed_(paired)_contig_136600|c0_g1	10.31
Mo_1_ACAGTG_L003_R1_001_(paired)_trimmed_(paired)_contig_137751|c0_g1	10.31
Mo_1_ACAGTG_L003_R1_001_(paired)_trimmed_(paired)_contig_146298|c0_g1	10.31
TR21845|c0_g1_i1|c0_g1	10.31
TR67851|c1_g1_i1|c0_g1	10.31
TR78870|c1_g1_i1|c0_g1	10.31
C825627|c0_g1	10.26
Mo_1_ACAGTG_L003_R1_001_(paired)_trimmed_(paired)_contig_136070|c0_g1	10.26
Mo_1_ACAGTG_L003_R1_001_(paired)_trimmed_(paired)_contig_139798|c0_g1	10.26
TR10766|c0_g1_i1|c0_g1	10.26
TR19868|c0_g1_i1|c0_g1	10.26
Mo_1_ACAGTG_L003_R1_001_(paired)_trimmed_(paired)_contig_141571|c0_g1	10.25
Mo_1_ACAGTG_L003_R1_001_(paired)_trimmed_(paired)_contig_143527|c0_g1	10.25
TR62537|c1_g2_i3|c0_g1	10.25
TR74301|c4_g5_i1|c0_g1	10.25
TR78857|c6_g2_i2|c0_g1	10.25
C662009|c0_g1	10.24
C662423|c0_g1	10.24
C662695|c0_g1	10.24
Mo_1_ACAGTG_L003_R1_001_(paired)_trimmed_(paired)_contig_145324|c0_g1	10.24
TR65562|c0_g4_i4|c0_g1	10.24
TR76439|c1_g5_i2|c0_g1	10.24
Mo_1_ACAGTG_L003_R1_001_(paired)_trimmed_(paired)_contig_126514|c0_g1	10.22
Mo_1_ACAGTG_L003_R1_001_(paired)_trimmed_(paired)_contig_130841|c0_g1	10.22
scaffold5839|c0_g1	10.22
TR198143|c0_g1_i1|c0_g1	10.21
C731569|c0_g1	10.2
TR65525|c0_g2_i1|c0_g1	10.2
Mo_1_ACAGTG_L003_R1_001_(paired)_trimmed_(paired)_contig_128623|c0_g1	10.19
TR150313|c0_g1_i1|c0_g1	10.19
C979031|c0_g1	10.16
Mo_1_ACAGTG_L003_R1_001_(paired)_trimmed_(paired)_contig_128732|c0_g1	10.16
Mo_1_ACAGTG_L003_R1_001_(paired)_trimmed_(paired)_contig_129148|c0_g1	10.16
TR58676|c0_g2_i1|c0_g1	10.16
TR78630|c5_g1_i6|c0_g1	10.14
C712539|c0_g1	10.13
Mo_1_ACAGTG_L003_R1_001_(paired)_trimmed_(paired)_contig_137022|c0_g1	10.13
Mo_1_ACAGTG_L003_R1_001_(paired)_trimmed_(paired)_contig_138330|c0_g1	10.13
TR163846|c0_g1_i1|c0_g1	10.13
TR68450|c0_g1_i1|c0_g1	10.13
TR95958|c0_g1_i1|c0_g1	10.13
C747596|c0_g1	10.11
Mo_1_ACAGTG_L003_R1_001_(paired)_trimmed_(paired)_contig_130457|c0_g1	10.11
Mo_1_ACAGTG_L003_R1_001_(paired)_trimmed_(paired)_contig_137059|c0_g1	10.11
Mo_1_ACAGTG_L003_R1_001_(paired)_trimmed_(paired)_contig_140986|c0_g1	10.11
TR39169|c0_g1_i1|c0_g1	10.11
TR47194|c0_g1_i1|c0_g1	10.11
C690917|c0_g1	10.1
Mo_1_ACAGTG_L003_R1_001_(paired)_trimmed_(paired)_contig_129575|c0_g1	10.1
Mo_1_ACAGTG_L003_R1_001_(paired)_trimmed_(paired)_contig_136229|c0_g1	10.1
Mo_1_ACAGTG_L003_R1_001_(paired)_trimmed_(paired)_contig_146351|c0_g1	10.1
TR33344|c0_g2_i1|c0_g1	10.1
Mo_1_ACAGTG_L003_R1_001_(paired)_trimmed_(paired)_contig_131288|c0_g1	10.09
Mo_1_ACAGTG_L003_R1_001_(paired)_trimmed_(paired)_contig_131695|c0_g1	10.09
TR200602|c0_g1_i1|c0_g1	10.09
TR207219|c0_g1_i1|c0_g1	10.09
TR43822|c0_g1_i1|c0_g1	10.09
TR61742|c0_g1_i1|c0_g1	10.09
TR203450|c0_g1_i1|c0_g1	10.06
C663755|c0_g1	10.05
C664003|c0_g1	10.05
Mo_1_ACAGTG_L003_R1_001_(paired)_trimmed_(paired)_contig_131616|c0_g1	10.05
Mo_1_ACAGTG_L003_R1_001_(paired)_trimmed_(paired)_contig_129939|c0_g1	10.03
TR134136|c0_g1_i1|c0_g1	10.03
C775056|c0_g1	10.01
Mo_1_ACAGTG_L003_R1_001_(paired)_trimmed_(paired)_contig_129360|c0_g1	10.01
TR34813|c0_g1_i1|c0_g1	10.01
TR47781|c0_g2_i1|c0_g1	10.01
C713903|c0_g1	10
Mo_1_ACAGTG_L003_R1_001_(paired)_trimmed_(paired)_contig_122527|c0_g1	10
Mo_1_ACAGTG_L003_R1_001_(paired)_trimmed_(paired)_contig_132728|c0_g1	10
Mo_1_ACAGTG_L003_R1_001_(paired)_trimmed_(paired)_contig_135308|c0_g1	10
Mo_1_ACAGTG_L003_R1_001_(paired)_trimmed_(paired)_contig_137432|c0_g1	10
TR146631|c0_g1_i1|c0_g1	10
TR204451|c0_g1_i1|c0_g1	10
TR52758|c0_g1_i1|c0_g1	10
Mo_1_ACAGTG_L003_R1_001_(paired)_trimmed_(paired)_contig_129398|c0_g1	9.99
Mo_1_ACAGTG_L003_R1_001_(paired)_trimmed_(paired)_contig_128384|c0_g1	9.98
Mo_1_ACAGTG_L003_R1_001_(paired)_trimmed_(paired)_contig_130931|c0_g1	9.97
TR40185|c0_g1_i1|c0_g1	9.97
Mo_1_ACAGTG_L003_R1_001_(paired)_trimmed_(paired)_contig_127961|c0_g1	9.95
Mo_1_ACAGTG_L003_R1_001_(paired)_trimmed_(paired)_contig_128997|c0_g1	9.95
Mo_1_ACAGTG_L003_R1_001_(paired)_trimmed_(paired)_contig_129331|c0_g1	9.95
Mo_1_ACAGTG_L003_R1_001_(paired)_trimmed_(paired)_contig_129547|c0_g1	9.95
Mo_1_ACAGTG_L003_R1_001_(paired)_trimmed_(paired)_contig_135547|c0_g1	9.95
Mo_1_ACAGTG_L003_R1_001_(paired)_trimmed_(paired)_contig_146028|c0_g1	9.95
Mo_1_ACAGTG_L003_R1_001_(paired)_trimmed_(paired)_contig_146285|c0_g1	9.95
TR1581|c0_g1_i1|c0_g1	9.95
TR4316|c0_g1_i1|c0_g1	9.95
TR75745|c0_g3_i14|c0_g1	9.95
TR60679|c1_g1_i1|c0_g1	9.94
TR63041|c0_g4_i1|c0_g1	9.94
TR98531|c0_g1_i1|c0_g1	9.94
Mo_1_ACAGTG_L003_R1_001_(paired)_trimmed_(paired)_contig_130700|c0_g1	9.93
C749752|c0_g1	9.92
Mo_1_ACAGTG_L003_R1_001_(paired)_trimmed_(paired)_contig_132012|c0_g1	9.92
Mo_1_ACAGTG_L003_R1_001_(paired)_trimmed_(paired)_contig_137419|c0_g1	9.92
TR117552|c0_g1_i1|c0_g1	9.92
TR28590|c0_g1_i1|c0_g1	9.92
Mo_1_ACAGTG_L003_R1_001_(paired)_trimmed_(paired)_contig_133065|c0_g1	9.9
Mo_1_ACAGTG_L003_R1_001_(paired)_trimmed_(paired)_contig_130435|c0_g1	9.88
Mo_1_ACAGTG_L003_R1_001_(paired)_trimmed_(paired)_contig_139338|c0_g1	9.88
Mo_1_ACAGTG_L003_R1_001_(paired)_trimmed_(paired)_contig_146136|c0_g1	9.88
TR32292|c1_g1_i1|c0_g1	9.88
TR78216|c0_g3_i1|c0_g1	9.88
C665879|c0_g1	9.87
C666875|c0_g1	9.87
C734230|c0_g1	9.87
Mo_1_ACAGTG_L003_R1_001_(paired)_trimmed_(paired)_contig_128181|c0_g1	9.87
Mo_1_ACAGTG_L003_R1_001_(paired)_trimmed_(paired)_contig_136974|c0_g1	9.87
Mo_1_ACAGTG_L003_R1_001_(paired)_trimmed_(paired)_contig_138103|c0_g1	9.87
Mo_1_ACAGTG_L003_R1_001_(paired)_trimmed_(paired)_contig_145208|c0_g1	9.87
TR69391|c1_g4_i4|c0_g1	9.87
TR69840|c3_g1_i1|c0_g1	9.87
Mo_1_ACAGTG_L003_R1_001_(paired)_trimmed_(paired)_contig_128396|c0_g1	9.86
TR4834|c0_g1_i1|c0_g1	9.86
Mo_1_ACAGTG_L003_R1_001_(paired)_trimmed_(paired)_contig_128084|c0_g1	9.84
Mo_1_ACAGTG_L003_R1_001_(paired)_trimmed_(paired)_contig_135260|c0_g1	9.83
TR57303|c1_g2_i1|c0_g1	9.83
TR64963|c1_g2_i1|c0_g1	9.83
Mo_1_ACAGTG_L003_R1_001_(paired)_trimmed_(paired)_contig_134815|c0_g1	9.82
C823473|c0_g1	9.81
C693487|c0_g1	9.8
C694053|c0_g1	9.8
Mo_1_ACAGTG_L003_R1_001_(paired)_trimmed_(paired)_contig_128099|c0_g1	9.8
Mo_1_ACAGTG_L003_R1_001_(paired)_trimmed_(paired)_contig_129185|c0_g1	9.8
Mo_1_ACAGTG_L003_R1_001_(paired)_trimmed_(paired)_contig_129186|c0_g1	9.8
Mo_1_ACAGTG_L003_R1_001_(paired)_trimmed_(paired)_contig_135638|c0_g1	9.8
Mo_1_ACAGTG_L003_R1_001_(paired)_trimmed_(paired)_contig_137982|c0_g1	9.8
Mo_1_ACAGTG_L003_R1_001_(paired)_trimmed_(paired)_contig_141851|c0_g1	9.8
TR108985|c0_g1_i1|c0_g1	9.8
TR129092|c0_g1_i1|c0_g1	9.8
TR136799|c0_g1_i1|c0_g1	9.8
TR138769|c0_g1_i1|c0_g1	9.8
TR148156|c0_g1_i1|c0_g1	9.8
TR173196|c0_g1_i1|c0_g1	9.8
TR175392|c0_g1_i1|c0_g1	9.8
TR204900|c0_g1_i1|c0_g1	9.8
C735392|c0_g1	9.77
Mo_1_ACAGTG_L003_R1_001_(paired)_trimmed_(paired)_contig_130633|c0_g1	9.77
Mo_1_ACAGTG_L003_R1_001_(paired)_trimmed_(paired)_contig_131169|c0_g1	9.77
Mo_1_ACAGTG_L003_R1_001_(paired)_trimmed_(paired)_contig_132895|c0_g1	9.77
Mo_1_ACAGTG_L003_R1_001_(paired)_trimmed_(paired)_contig_139976|c0_g1	9.77
TR74494|c3_g1_i5|c0_g1	9.77
Mo_1_ACAGTG_L003_R1_001_(paired)_trimmed_(paired)_contig_131075|c0_g1	9.76
Mo_1_ACAGTG_L003_R1_001_(paired)_trimmed_(paired)_contig_133128|c0_g1	9.76
Mo_1_ACAGTG_L003_R1_001_(paired)_trimmed_(paired)_contig_139709|c0_g1	9.76
TR205181|c0_g1_i1|c0_g1	9.76
TR30909|c0_g1_i1|c0_g1	9.76
Mo_1_ACAGTG_L003_R1_001_(paired)_trimmed_(paired)_contig_135169|c0_g1	9.74
TR58610|c0_g1_i1|c0_g1	9.74
TR173503|c0_g1_i1|c0_g1	9.73
TR77740|c1_g3_i14|c0_g1	9.73
scaffold12336|c0_g1	9.72
Mo_1_ACAGTG_L003_R1_001_(paired)_trimmed_(paired)_contig_128440|c0_g1	9.7
Mo_1_ACAGTG_L003_R1_001_(paired)_trimmed_(paired)_contig_129690|c0_g1	9.7
C668309|c0_g1	9.69
Mo_1_ACAGTG_L003_R1_001_(paired)_trimmed_(paired)_contig_125423|c0_g1	9.69
Mo_1_ACAGTG_L003_R1_001_(paired)_trimmed_(paired)_contig_129949|c0_g1	9.69
Mo_1_ACAGTG_L003_R1_001_(paired)_trimmed_(paired)_contig_140757|c0_g1	9.69
Mo_1_ACAGTG_L003_R1_001_(paired)_trimmed_(paired)_contig_145127|c0_g1	9.69
Mo_1_ACAGTG_L003_R1_001_(paired)_trimmed_(paired)_contig_154462|c0_g1	9.69
TR150926|c0_g1_i1|c0_g1	9.68
TR74216|c1_g5_i1|c0_g1	9.68
Mo_1_ACAGTG_L003_R1_001_(paired)_trimmed_(paired)_contig_144769|c0_g1	9.67
TR10998|c0_g1_i1|c0_g1	9.67
TR153025|c0_g1_i1|c0_g1	9.67
TR174026|c0_g1_i1|c0_g1	9.67
TR43822|c0_g2_i1|c0_g1	9.67
C695017|c0_g1	9.66
Mo_1_ACAGTG_L003_R1_001_(paired)_trimmed_(paired)_contig_129867|c0_g1	9.66
Mo_1_ACAGTG_L003_R1_001_(paired)_trimmed_(paired)_contig_137641|c0_g1	9.66
Mo_1_ACAGTG_L003_R1_001_(paired)_trimmed_(paired)_contig_144064|c0_g1	9.66
Mo_1_ACAGTG_L003_R1_001_(paired)_trimmed_(paired)_contig_147076|c0_g1	9.66
TR121518|c0_g1_i1|c0_g1	9.66
TR142185|c0_g1_i1|c0_g1	9.66
TR149980|c0_g1_i1|c0_g1	9.66
TR31168|c0_g1_i1|c0_g1	9.66
TR87255|c0_g1_i1|c0_g1	9.66
C718039|c0_g1	9.64
Mo_1_ACAGTG_L003_R1_001_(paired)_trimmed_(paired)_contig_132562|c0_g1	9.64
Mo_1_ACAGTG_L003_R1_001_(paired)_trimmed_(paired)_contig_137264|c0_g1	9.64
Mo_1_ACAGTG_L003_R1_001_(paired)_trimmed_(paired)_contig_137821|c0_g1	9.64
Mo_1_ACAGTG_L003_R1_001_(paired)_trimmed_(paired)_contig_141274|c0_g1	9.64
Mo_1_ACAGTG_L003_R1_001_(paired)_trimmed_(paired)_contig_143841|c0_g1	9.64
TR32893|c0_g2_i1|c0_g1	9.64
TR33569|c0_g1_i1|c0_g1	9.64
Mo_1_ACAGTG_L003_R1_001_(paired)_trimmed_(paired)_contig_132809|c0_g1	9.63
TR61205|c0_g1_i1|c0_g1	9.63
Mo_1_ACAGTG_L003_R1_001_(paired)_trimmed_(paired)_contig_129847|c0_g1	9.62
TR63844|c0_g1_i1|c0_g1	9.62
TR71297|c0_g2_i5|c0_g1	9.62
Mo_1_ACAGTG_L003_R1_001_(paired)_trimmed_(paired)_contig_130451|c0_g1	9.6
TR45016|c0_g1_i1|c0_g1	9.6
Mo_1_ACAGTG_L003_R1_001_(paired)_trimmed_(paired)_contig_130220|c0_g1	9.59
TR157750|c0_g1_i1|c0_g1	9.58
Mo_1_ACAGTG_L003_R1_001_(paired)_trimmed_(paired)_contig_125471|c0_g1	9.57
TR167881|c0_g1_i1|c0_g1	9.57
Mo_1_ACAGTG_L003_R1_001_(paired)_trimmed_(paired)_contig_135957|c0_g1	9.56
Mo_1_ACAGTG_L003_R1_001_(paired)_trimmed_(paired)_contig_132197|c0_g1	9.54
Mo_1_ACAGTG_L003_R1_001_(paired)_trimmed_(paired)_contig_133619|c0_g1	9.54
Mo_1_ACAGTG_L003_R1_001_(paired)_trimmed_(paired)_contig_134208|c0_g1	9.54
TR1353|c0_g1_i1|c0_g1	9.54
TR78819|c0_g2_i1|c0_g1	9.54
C718969|c0_g1	9.53
Mo_1_ACAGTG_L003_R1_001_(paired)_trimmed_(paired)_contig_121629|c0_g1	9.53
Mo_1_ACAGTG_L003_R1_001_(paired)_trimmed_(paired)_contig_128412|c0_g1	9.53
Mo_1_ACAGTG_L003_R1_001_(paired)_trimmed_(paired)_contig_131799|c0_g1	9.53
Mo_1_ACAGTG_L003_R1_001_(paired)_trimmed_(paired)_contig_134940|c0_g1	9.53
TR23912|c0_g1_i1|c0_g1	9.53
TR78522|c3_g7_i1|c0_g1	9.53
C669115|c0_g1	9.52
C669557|c0_g1	9.52
C669992|c0_g1	9.52
C696465|c0_g1	9.52
C696715|c0_g1	9.52
C696957|c0_g1	9.52
Mo_1_ACAGTG_L003_R1_001_(paired)_trimmed_(paired)_contig_129125|c0_g1	9.52
Mo_1_ACAGTG_L003_R1_001_(paired)_trimmed_(paired)_contig_129140|c0_g1	9.52
Mo_1_ACAGTG_L003_R1_001_(paired)_trimmed_(paired)_contig_132103|c0_g1	9.52
Mo_1_ACAGTG_L003_R1_001_(paired)_trimmed_(paired)_contig_134796|c0_g1	9.52
Mo_1_ACAGTG_L003_R1_001_(paired)_trimmed_(paired)_contig_136717|c0_g1	9.52
Mo_1_ACAGTG_L003_R1_001_(paired)_trimmed_(paired)_contig_143384|c0_g1	9.52
Mo_1_ACAGTG_L003_R1_001_(paired)_trimmed_(paired)_contig_145089|c0_g1	9.52
Mo_1_ACAGTG_L003_R1_001_(paired)_trimmed_(paired)_contig_145126|c0_g1	9.52
TR102738|c0_g1_i1|c0_g1	9.52
TR110973|c0_g1_i1|c0_g1	9.52
TR140891|c0_g1_i1|c0_g1	9.52
TR142146|c0_g1_i1|c0_g1	9.52
TR184190|c0_g1_i1|c0_g1	9.52
TR188846|c0_g1_i1|c0_g1	9.52
TR41748|c0_g1_i1|c0_g1	9.52
TR57358|c0_g1_i1|c0_g1	9.52
TR65891|c0_g1_i1|c0_g1	9.52
TR22735|c0_g1_i1|c0_g1	9.51
Mo_1_ACAGTG_L003_R1_001_(paired)_trimmed_(paired)_contig_138465|c0_g1	9.5
TR61921|c0_g1_i1|c0_g1	9.49
C792032|c0_g1	9.48
Mo_1_ACAGTG_L003_R1_001_(paired)_trimmed_(paired)_contig_130538|c0_g1	9.48
Mo_1_ACAGTG_L003_R1_001_(paired)_trimmed_(paired)_contig_142405|c0_g1	9.48
TR63041|c0_g2_i1|c0_g1	9.48
Mo_1_ACAGTG_L003_R1_001_(paired)_trimmed_(paired)_contig_127870|c0_g1	9.47
Mo_1_ACAGTG_L003_R1_001_(paired)_trimmed_(paired)_contig_130854|c0_g1	9.47
Mo_1_ACAGTG_L003_R1_001_(paired)_trimmed_(paired)_contig_132986|c0_g1	9.47
Mo_1_ACAGTG_L003_R1_001_(paired)_trimmed_(paired)_contig_134314|c0_g1	9.47
Mo_1_ACAGTG_L003_R1_001_(paired)_trimmed_(paired)_contig_136284|c0_g1	9.47
TR13888|c0_g1_i1|c0_g1	9.47
TR150685|c0_g1_i1|c0_g1	9.47
TR201543|c0_g1_i1|c0_g1	9.47
TR73049|c1_g3_i1|c0_g1	9.47
TR76472|c4_g9_i4|c0_g1	9.46
Mo_1_ACAGTG_L003_R1_001_(paired)_trimmed_(paired)_contig_130336|c0_g1	9.44
Mo_1_ACAGTG_L003_R1_001_(paired)_trimmed_(paired)_contig_134462|c0_g1	9.44
TR77740|c1_g3_i11|c0_g1	9.44
C721067|c0_g1	9.41
Mo_1_ACAGTG_L003_R1_001_(paired)_trimmed_(paired)_contig_137877|c0_g1	9.41
TR1243|c0_g1_i1|c0_g1	9.41
TR72402|c2_g1_i1|c0_g1	9.41
TR74054|c0_g3_i1|c0_g1	9.41
TR77247|c3_g1_i12|c0_g1	9.41
TR84578|c0_g1_i1|c0_g1	9.41
Mo_1_ACAGTG_L003_R1_001_(paired)_trimmed_(paired)_contig_133068|c0_g1	9.4
Mo_1_ACAGTG_L003_R1_001_(paired)_trimmed_(paired)_contig_143934|c0_g1	9.4
TR102138|c0_g1_i1|c0_g1	9.4
TR74109|c0_g1_i4|c0_g1	9.4
C698711|c0_g1	9.39
C867978|c0_g1	9.39
Mo_1_ACAGTG_L003_R1_001_(paired)_trimmed_(paired)_contig_121935|c0_g1	9.39
Mo_1_ACAGTG_L003_R1_001_(paired)_trimmed_(paired)_contig_132065|c0_g1	9.39
Mo_1_ACAGTG_L003_R1_001_(paired)_trimmed_(paired)_contig_133748|c0_g1	9.39
TR110896|c0_g1_i1|c0_g1	9.39
TR74327|c0_g1_i2|c0_g1	9.39
Mo_1_ACAGTG_L003_R1_001_(paired)_trimmed_(paired)_contig_136182|c0_g1	9.38
Mo_1_ACAGTG_L003_R1_001_(paired)_trimmed_(paired)_contig_86130|c0_g1	9.37
TR166440|c0_g1_i1|c0_g1	9.37
TR178665|c0_g1_i1|c0_g1	9.37
TR192618|c0_g1_i1|c0_g1	9.37
Mo_1_ACAGTG_L003_R1_001_(paired)_trimmed_(paired)_contig_130150|c0_g1	9.36
TR63647|c0_g1_i1|c0_g1	9.36
TR73681|c1_g1_i3|c0_g1	9.36
C670719|c0_g1	9.35
C671601|c0_g1	9.35
Mo_1_ACAGTG_L003_R1_001_(paired)_trimmed_(paired)_contig_130163|c0_g1	9.35
Mo_1_ACAGTG_L003_R1_001_(paired)_trimmed_(paired)_contig_131114|c0_g1	9.35
Mo_1_ACAGTG_L003_R1_001_(paired)_trimmed_(paired)_contig_136011|c0_g1	9.35
Mo_1_ACAGTG_L003_R1_001_(paired)_trimmed_(paired)_contig_136049|c0_g1	9.35
Mo_1_ACAGTG_L003_R1_001_(paired)_trimmed_(paired)_contig_139816|c0_g1	9.35
Mo_1_ACAGTG_L003_R1_001_(paired)_trimmed_(paired)_contig_145766|c0_g1	9.35
TR78745|c1_g4_i1|c0_g1	9.35
TR48632|c0_g1_i1|c0_g1	9.34
TR59997|c0_g1_i1|c0_g1	9.34
TR75757|c1_g1_i1|c0_g1	9.33
C770070|c0_g1	9.32
Mo_1_ACAGTG_L003_R1_001_(paired)_trimmed_(paired)_contig_141064|c0_g1	9.32
TR43628|c0_g1_i1|c0_g1	9.31
TR53928|c1_g1_i1|c0_g1	9.31
Mo_1_ACAGTG_L003_R1_001_(paired)_trimmed_(paired)_contig_128193|c0_g1	9.3
Mo_1_ACAGTG_L003_R1_001_(paired)_trimmed_(paired)_contig_133464|c0_g1	9.3
Mo_1_ACAGTG_L003_R1_001_(paired)_trimmed_(paired)_contig_139822|c0_g1	9.3
TR185248|c0_g1_i1|c0_g1	9.29
Mo_1_ACAGTG_L003_R1_001_(paired)_trimmed_(paired)_contig_128351|c0_g1	9.28
Mo_1_ACAGTG_L003_R1_001_(paired)_trimmed_(paired)_contig_138632|c0_g1	9.28
Mo_1_ACAGTG_L003_R1_001_(paired)_trimmed_(paired)_contig_139831|c0_g1	9.28
Mo_1_ACAGTG_L003_R1_001_(paired)_trimmed_(paired)_contig_53373|c0_g1	9.28
TR54832|c0_g1_i1|c0_g1	9.28
TR63464|c0_g2_i1|c0_g1	9.28
TR74428|c1_g1_i2|c0_g1	9.27
TR77673|c2_g1_i1|c0_g1	9.27
C699483|c0_g1	9.26
Mo_1_ACAGTG_L003_R1_001_(paired)_trimmed_(paired)_contig_128088|c0_g1	9.26
Mo_1_ACAGTG_L003_R1_001_(paired)_trimmed_(paired)_contig_133541|c0_g1	9.26
Mo_1_ACAGTG_L003_R1_001_(paired)_trimmed_(paired)_contig_134698|c0_g1	9.26
Mo_1_ACAGTG_L003_R1_001_(paired)_trimmed_(paired)_contig_145911|c0_g1	9.26
Mo_1_ACAGTG_L003_R1_001_(paired)_trimmed_(paired)_contig_147001|c0_g1	9.26
Mo_1_ACAGTG_L003_R1_001_(paired)_trimmed_(paired)_contig_154351|c0_g1	9.26
TR103847|c0_g1_i1|c0_g1	9.26
TR117954|c0_g1_i1|c0_g1	9.26
TR133728|c0_g1_i1|c0_g1	9.26
TR143246|c0_g1_i1|c0_g1	9.26
TR170256|c0_g1_i1|c0_g1	9.26
TR204133|c0_g1_i1|c0_g1	9.26
TR5702|c0_g1_i1|c0_g1	9.26
TR78870|c2_g1_i1|c0_g1	9.26
Mo_1_ACAGTG_L003_R1_001_(paired)_trimmed_(paired)_contig_131202|c0_g1	9.25
TR191424|c0_g1_i1|c0_g1	9.25
Mo_1_ACAGTG_L003_R1_001_(paired)_trimmed_(paired)_contig_138317|c0_g1	9.24
TR48866|c0_g1_i1|c0_g1	9.24
Mo_1_ACAGTG_L003_R1_001_(paired)_trimmed_(paired)_contig_103428|c0_g1	9.22
Mo_1_ACAGTG_L003_R1_001_(paired)_trimmed_(paired)_contig_130749|c0_g1	9.22
TR88895|c0_g1_i1|c0_g1	9.22
TR116420|c0_g1_i1|c0_g1	9.21
Mo_1_ACAGTG_L003_R1_001_(paired)_trimmed_(paired)_contig_127889|c0_g1	9.2
Mo_1_ACAGTG_L003_R1_001_(paired)_trimmed_(paired)_contig_131723|c0_g1	9.2
TR35881|c0_g1_i1|c0_g1	9.2
C672829|c0_g1	9.19
C672875|c0_g1	9.19
C673059|c0_g1	9.19
C723225|c0_g1	9.19
Mo_1_ACAGTG_L003_R1_001_(paired)_trimmed_(paired)_contig_129489|c0_g1	9.19
Mo_1_ACAGTG_L003_R1_001_(paired)_trimmed_(paired)_contig_134770|c0_g1	9.19
Mo_1_ACAGTG_L003_R1_001_(paired)_trimmed_(paired)_contig_136131|c0_g1	9.19
Mo_1_ACAGTG_L003_R1_001_(paired)_trimmed_(paired)_contig_136273|c0_g1	9.19
Mo_1_ACAGTG_L003_R1_001_(paired)_trimmed_(paired)_contig_142725|c0_g1	9.19
Mo_1_ACAGTG_L003_R1_001_(paired)_trimmed_(paired)_contig_142920|c0_g1	9.19
Mo_1_ACAGTG_L003_R1_001_(paired)_trimmed_(paired)_contig_144697|c0_g1	9.19
Mo_1_ACAGTG_L003_R1_001_(paired)_trimmed_(paired)_contig_145232|c0_g1	9.19
TR124311|c0_g1_i1|c0_g1	9.19
TR156141|c0_g1_i1|c0_g1	9.19
TR161891|c0_g1_i1|c0_g1	9.19
TR34036|c0_g1_i1|c0_g1	9.19
TR65210|c0_g1_i1|c0_g1	9.19
Mo_1_ACAGTG_L003_R1_001_(paired)_trimmed_(paired)_contig_128327|c0_g1	9.18
Mo_1_ACAGTG_L003_R1_001_(paired)_trimmed_(paired)_contig_130314|c0_g1	9.18
Mo_1_ACAGTG_L003_R1_001_(paired)_trimmed_(paired)_contig_130826|c0_g1	9.18
scaffold5955|c0_g1	9.18
TR39273|c0_g2_i1|c0_g1	9.17
TR61939|c0_g2_i1|c0_g1	9.17
TR67411|c0_g2_i1|c0_g1	9.17
Mo_1_ACAGTG_L003_R1_001_(paired)_trimmed_(paired)_contig_128729|c0_g1	9.16
Mo_1_ACAGTG_L003_R1_001_(paired)_trimmed_(paired)_contig_132395|c0_g1	9.15
TR62246|c0_g1_i1|c0_g1	9.15
TR62657|c0_g1_i1|c0_g1	9.15
TR67360|c0_g1_i1|c0_g1	9.15
TR77984|c0_g1_i3|c0_g1	9.14
Mo_1_ACAGTG_L003_R1_001_(paired)_trimmed_(paired)_contig_128955|c0_g1	9.13
Mo_1_ACAGTG_L003_R1_001_(paired)_trimmed_(paired)_contig_130774|c0_g1	9.13
Mo_1_ACAGTG_L003_R1_001_(paired)_trimmed_(paired)_contig_135204|c0_g1	9.13
Mo_1_ACAGTG_L003_R1_001_(paired)_trimmed_(paired)_contig_142285|c0_g1	9.13
Mo_1_ACAGTG_L003_R1_001_(paired)_trimmed_(paired)_contig_144152|c0_g1	9.13
Mo_1_ACAGTG_L003_R1_001_(paired)_trimmed_(paired)_contig_144163|c0_g1	9.13
Mo_1_ACAGTG_L003_R1_001_(paired)_trimmed_(paired)_contig_154253|c0_g1	9.13
TR113898|c0_g1_i1|c0_g1	9.13
TR189248|c0_g1_i1|c0_g1	9.13
TR190652|c0_g1_i1|c0_g1	9.13
TR35097|c1_g1_i1|c0_g1	9.13
TR72144|c0_g2_i1|c0_g1	9.13
TR81321|c0_g1_i1|c0_g1	9.13
TR83660|c0_g1_i1|c0_g1	9.13
Mo_1_ACAGTG_L003_R1_001_(paired)_trimmed_(paired)_contig_129303|c0_g1	9.12
Mo_1_ACAGTG_L003_R1_001_(paired)_trimmed_(paired)_contig_135933|c0_g1	9.12
TR149463|c0_g1_i1|c0_g1	9.12
Mo_1_ACAGTG_L003_R1_001_(paired)_trimmed_(paired)_contig_140113|c0_g1	9.11
Mo_1_ACAGTG_L003_R1_001_(paired)_trimmed_(paired)_contig_131456|c0_g1	9.1
Mo_1_ACAGTG_L003_R1_001_(paired)_trimmed_(paired)_contig_135454|c0_g1	9.1
Mo_1_ACAGTG_L003_R1_001_(paired)_trimmed_(paired)_contig_136965|c0_g1	9.1
TR137989|c0_g1_i1|c0_g1	9.1
TR29397|c0_g1_i1|c0_g1	9.1
TR31084|c0_g1_i1|c0_g1	9.1
TR55457|c1_g1_i1|c0_g1	9.1
TR76496|c1_g2_i2|c0_g1	9.1
TR77673|c3_g8_i1|c0_g1	9.1
TR78583|c2_g1_i2|c0_g1	9.1
Mo_1_ACAGTG_L003_R1_001_(paired)_trimmed_(paired)_contig_132923|c0_g1	9.09
Mo_1_ACAGTG_L003_R1_001_(paired)_trimmed_(paired)_contig_135623|c0_g1	9.09
Mo_1_ACAGTG_L003_R1_001_(paired)_trimmed_(paired)_contig_136856|c0_g1	9.09
Mo_1_ACAGTG_L003_R1_001_(paired)_trimmed_(paired)_contig_137806|c0_g1	9.09
TR13311|c0_g1_i1|c0_g1	9.09
TR44587|c0_g1_i1|c0_g1	9.09
TR52506|c0_g1_i1|c0_g1	9.09
TR69688|c0_g1_i1|c0_g1	9.09
TR74043|c0_g1_i3|c0_g1	9.09
Mo_1_ACAGTG_L003_R1_001_(paired)_trimmed_(paired)_contig_130084|c0_g1	9.08
Mo_1_ACAGTG_L003_R1_001_(paired)_trimmed_(paired)_contig_136260|c0_g1	9.07
TR143294|c0_g1_i1|c0_g1	9.07
Mo_1_ACAGTG_L003_R1_001_(paired)_trimmed_(paired)_contig_133479|c0_g1	9.06
TR69550|c0_g2_i1|c0_g1	9.06
TR7256|c0_g1_i1|c0_g1	9.05
Mo_1_ACAGTG_L003_R1_001_(paired)_trimmed_(paired)_contig_136712|c0_g1	9.04
C673957|c0_g1	9.03
C674601|c0_g1	9.03
C674779|c0_g1	9.03
C674893|c0_g1	9.03
Mo_1_ACAGTG_L003_R1_001_(paired)_trimmed_(paired)_contig_138480|c0_g1	9.03
Mo_1_ACAGTG_L003_R1_001_(paired)_trimmed_(paired)_contig_141229|c0_g1	9.03
C807664|c0_g1	9.02
C743498|c0_g1	9.01
TR15414|c0_g1_i1|c0_g1	9.01
TR75324|c0_g1_i1|c0_g1	9.01
scaffold12143|c0_g1	9.01
Mo_1_ACAGTG_L003_R1_001_(paired)_trimmed_(paired)_contig_127046|c0_g1	9
Mo_1_ACAGTG_L003_R1_001_(paired)_trimmed_(paired)_contig_142674|c0_g1	9
Mo_1_ACAGTG_L003_R1_001_(paired)_trimmed_(paired)_contig_144619|c0_g1	9
Mo_1_ACAGTG_L003_R1_001_(paired)_trimmed_(paired)_contig_154248|c0_g1	9
Mo_1_ACAGTG_L003_R1_001_(paired)_trimmed_(paired)_contig_154683|c0_g1	9
TR100230|c0_g1_i1|c0_g1	9
TR114553|c0_g1_i1|c0_g1	9
TR140685|c0_g1_i1|c0_g1	9
TR143492|c0_g1_i1|c0_g1	9
TR200670|c0_g1_i1|c0_g1	9
TR209|c0_g1_i1|c0_g1	9
TR30735|c0_g1_i1|c0_g1	9
TR65076|c0_g3_i1|c0_g1	9
TR67705|c0_g1_i1|c0_g1	9
TR76206|c2_g1_i1|c0_g1	9
scaffold17451|c0_g1	9
Mo_1_ACAGTG_L003_R1_001_(paired)_trimmed_(paired)_contig_130520|c0_g1	8.99
Mo_1_ACAGTG_L003_R1_001_(paired)_trimmed_(paired)_contig_136580|c0_g1	8.99
Mo_1_ACAGTG_L003_R1_001_(paired)_trimmed_(paired)_contig_144444|c0_g1	8.99
TR101651|c0_g1_i1|c0_g1	8.99
TR35751|c0_g1_i1|c0_g1	8.99
Mo_1_ACAGTG_L003_R1_001_(paired)_trimmed_(paired)_contig_132443|c0_g1	8.98
Mo_1_ACAGTG_L003_R1_001_(paired)_trimmed_(paired)_contig_140512|c0_g1	8.98
TR34515|c0_g1_i1|c0_g1	8.98
Mo_1_ACAGTG_L003_R1_001_(paired)_trimmed_(paired)_contig_137718|c0_g1	8.97
TR41914|c0_g1_i1|c0_g1	8.97
TR44592|c0_g1_i1|c0_g1	8.97
TR67593|c2_g3_i1|c0_g1	8.97
C924221|c0_g1	8.96
TR72039|c0_g1_i2|c0_g1	8.95
TR75147|c0_g2_i1|c0_g1	8.94
Mo_1_ACAGTG_L003_R1_001_(paired)_trimmed_(paired)_contig_128564|c0_g1	8.92
Mo_1_ACAGTG_L003_R1_001_(paired)_trimmed_(paired)_contig_131544|c0_g1	8.92
Mo_1_ACAGTG_L003_R1_001_(paired)_trimmed_(paired)_contig_135088|c0_g1	8.92
Mo_1_ACAGTG_L003_R1_001_(paired)_trimmed_(paired)_contig_139410|c0_g1	8.92
TR1217|c0_g1_i1|c0_g1	8.92
TR188578|c0_g1_i1|c0_g1	8.92
TR72379|c1_g2_i1|c0_g1	8.92
Mo_1_ACAGTG_L003_R1_001_(paired)_trimmed_(paired)_contig_132668|c0_g1	8.91
TR84039|c0_g1_i1|c0_g1	8.91
C774954|c0_g1	8.9
Mo_1_ACAGTG_L003_R1_001_(paired)_trimmed_(paired)_contig_134586|c0_g1	8.9
TR182246|c0_g1_i1|c0_g1	8.9
TR14823|c0_g1_i1|c0_g1	8.89
TR69839|c0_g1_i3|c0_g1	8.89
C675889|c0_g1	8.88
C676653|c0_g1	8.88
Mo_1_ACAGTG_L003_R1_001_(paired)_trimmed_(paired)_contig_128915|c0_g1	8.88
Mo_1_ACAGTG_L003_R1_001_(paired)_trimmed_(paired)_contig_134197|c0_g1	8.88
Mo_1_ACAGTG_L003_R1_001_(paired)_trimmed_(paired)_contig_137648|c0_g1	8.88
Mo_1_ACAGTG_L003_R1_001_(paired)_trimmed_(paired)_contig_137728|c0_g1	8.88
Mo_1_ACAGTG_L003_R1_001_(paired)_trimmed_(paired)_contig_137759|c0_g1	8.88
Mo_1_ACAGTG_L003_R1_001_(paired)_trimmed_(paired)_contig_138372|c0_g1	8.88
Mo_1_ACAGTG_L003_R1_001_(paired)_trimmed_(paired)_contig_138627|c0_g1	8.88
Mo_1_ACAGTG_L003_R1_001_(paired)_trimmed_(paired)_contig_139853|c0_g1	8.88
Mo_1_ACAGTG_L003_R1_001_(paired)_trimmed_(paired)_contig_154105|c0_g1	8.88
Mo_1_ACAGTG_L003_R1_001_(paired)_trimmed_(paired)_contig_50126|c0_g1	8.88
Mo_1_ACAGTG_L003_R1_001_(paired)_trimmed_(paired)_contig_54958|c0_g1	8.88
TR10312|c0_g2_i1|c0_g1	8.88
TR110914|c0_g1_i1|c0_g1	8.88
TR124189|c0_g1_i1|c0_g1	8.88
TR133608|c0_g1_i1|c0_g1	8.88
TR135078|c0_g1_i1|c0_g1	8.88
TR157149|c0_g1_i1|c0_g1	8.88
TR164159|c0_g1_i1|c0_g1	8.88
TR164351|c0_g1_i1|c0_g1	8.88
TR170437|c0_g1_i1|c0_g1	8.88
TR30345|c0_g1_i1|c0_g1	8.88
TR58728|c0_g2_i1|c0_g1	8.88
TR74428|c1_g1_i1|c0_g1	8.88
TR85540|c0_g1_i1|c0_g1	8.88
Mo_1_ACAGTG_L003_R1_001_(paired)_trimmed_(paired)_contig_132147|c0_g1	8.87
Mo_1_ACAGTG_L003_R1_001_(paired)_trimmed_(paired)_contig_134007|c0_g1	8.87
TR65918|c0_g1_i1|c0_g1	8.85
Mo_1_ACAGTG_L003_R1_001_(paired)_trimmed_(paired)_contig_128408|c0_g1	8.84
Mo_1_ACAGTG_L003_R1_001_(paired)_trimmed_(paired)_contig_141380|c0_g1	8.84
TR22535|c0_g1_i1|c0_g1	8.84
TR48534|c0_g1_i1|c0_g1	8.84
TR52353|c0_g1_i1|c0_g1	8.84
Mo_1_ACAGTG_L003_R1_001_(paired)_trimmed_(paired)_contig_131327|c0_g1	8.83
Mo_1_ACAGTG_L003_R1_001_(paired)_trimmed_(paired)_contig_129869|c0_g1	8.8
Mo_1_ACAGTG_L003_R1_001_(paired)_trimmed_(paired)_contig_128977|c0_g1	8.79
Mo_1_ACAGTG_L003_R1_001_(paired)_trimmed_(paired)_contig_137158|c0_g1	8.79
Mo_1_ACAGTG_L003_R1_001_(paired)_trimmed_(paired)_contig_128457|c0_g1	8.78
Mo_1_ACAGTG_L003_R1_001_(paired)_trimmed_(paired)_contig_130495|c0_g1	8.78
Mo_1_ACAGTG_L003_R1_001_(paired)_trimmed_(paired)_contig_139574|c0_g1	8.78
TR134523|c0_g1_i1|c0_g1	8.78
TR79024|c1_g1_i1|c0_g1	8.78
TR91238|c0_g1_i1|c0_g1	8.78
C776798|c0_g1	8.77
Mo_1_ACAGTG_L003_R1_001_(paired)_trimmed_(paired)_contig_129283|c0_g1	8.77
Mo_1_ACAGTG_L003_R1_001_(paired)_trimmed_(paired)_contig_138675|c0_g1	8.77
TR119310|c0_g1_i1|c0_g1	8.77
TR5734|c0_g1_i1|c0_g1	8.77
TR58728|c0_g3_i1|c0_g1	8.77
TR77719|c0_g2_i1|c0_g1	8.77
C704943|c0_g1	8.76
C841797|c0_g1	8.76
Mo_1_ACAGTG_L003_R1_001_(paired)_trimmed_(paired)_contig_128266|c0_g1	8.76
Mo_1_ACAGTG_L003_R1_001_(paired)_trimmed_(paired)_contig_131720|c0_g1	8.76
Mo_1_ACAGTG_L003_R1_001_(paired)_trimmed_(paired)_contig_141083|c0_g1	8.76
Mo_1_ACAGTG_L003_R1_001_(paired)_trimmed_(paired)_contig_143392|c0_g1	8.76
TR38406|c0_g1_i1|c0_g1	8.76
TR42336|c0_g1_i1|c0_g1	8.76
Mo_1_ACAGTG_L003_R1_001_(paired)_trimmed_(paired)_contig_131511|c0_g1	8.75
Mo_1_ACAGTG_L003_R1_001_(paired)_trimmed_(paired)_contig_139404|c0_g1	8.75
TR39504|c0_g2_i1|c0_g1	8.75
TR47578|c0_g1_i1|c0_g1	8.75
TR54282|c0_g1_i1|c0_g1	8.75
Mo_1_ACAGTG_L003_R1_001_(paired)_trimmed_(paired)_contig_132140|c0_g1	8.74
TR71921|c1_g1_i2|c0_g1	8.74
C677467|c0_g1	8.73
C677791|c0_g1	8.73
Mo_1_ACAGTG_L003_R1_001_(paired)_trimmed_(paired)_contig_142070|c0_g1	8.73
Mo_1_ACAGTG_L003_R1_001_(paired)_trimmed_(paired)_contig_154607|c0_g1	8.73
TR44752|c0_g1_i1|c0_g1	8.72
TR21345|c0_g1_i1|c0_g1	8.71
TR53133|c0_g2_i1|c0_g1	8.7
TR75226|c1_g2_i4|c0_g1	8.7
Mo_1_ACAGTG_L003_R1_001_(paired)_trimmed_(paired)_contig_130470|c0_g1	8.69
Mo_1_ACAGTG_L003_R1_001_(paired)_trimmed_(paired)_contig_136893|c0_g1	8.69
Mo_1_ACAGTG_L003_R1_001_(paired)_trimmed_(paired)_contig_139854|c0_g1	8.69
TR78545|c1_g3_i2|c0_g1	8.69
TR144771|c0_g1_i1|c0_g1	8.68
TR74066|c0_g1_i1|c0_g1	8.68
TR76504|c0_g1_i1|c0_g1	8.68
C747420|c0_g1	8.67
Mo_1_ACAGTG_L003_R1_001_(paired)_trimmed_(paired)_contig_130245|c0_g1	8.67
Mo_1_ACAGTG_L003_R1_001_(paired)_trimmed_(paired)_contig_132457|c0_g1	8.67
Mo_1_ACAGTG_L003_R1_001_(paired)_trimmed_(paired)_contig_140635|c0_g1	8.67
TR48546|c0_g1_i1|c0_g1	8.67
scaffold12973|c0_g1	8.67
Mo_1_ACAGTG_L003_R1_001_(paired)_trimmed_(paired)_contig_143423|c0_g1	8.66
C705985|c0_g1	8.65
Mo_1_ACAGTG_L003_R1_001_(paired)_trimmed_(paired)_contig_129727|c0_g1	8.65
Mo_1_ACAGTG_L003_R1_001_(paired)_trimmed_(paired)_contig_129772|c0_g1	8.65
Mo_1_ACAGTG_L003_R1_001_(paired)_trimmed_(paired)_contig_132540|c0_g1	8.65
Mo_1_ACAGTG_L003_R1_001_(paired)_trimmed_(paired)_contig_134403|c0_g1	8.65
Mo_1_ACAGTG_L003_R1_001_(paired)_trimmed_(paired)_contig_138639|c0_g1	8.65
Mo_1_ACAGTG_L003_R1_001_(paired)_trimmed_(paired)_contig_140916|c0_g1	8.65
TR123403|c0_g1_i1|c0_g1	8.65
TR124878|c0_g1_i1|c0_g1	8.65
TR15980|c0_g1_i1|c0_g1	8.65
TR188694|c0_g1_i1|c0_g1	8.65
TR202062|c0_g1_i1|c0_g1	8.65
TR21014|c0_g1_i1|c0_g1	8.65
TR28363|c0_g1_i1|c0_g1	8.65
TR38311|c0_g1_i1|c0_g1	8.65
TR7333|c0_g1_i1|c0_g1	8.65
TR74971|c0_g1_i1|c0_g1	8.65
TR77979|c0_g2_i9|c0_g1	8.65
Mo_1_ACAGTG_L003_R1_001_(paired)_trimmed_(paired)_contig_133508|c0_g1	8.64
Mo_1_ACAGTG_L003_R1_001_(paired)_trimmed_(paired)_contig_145228|c0_g1	8.64
TR179774|c0_g1_i1|c0_g1	8.64
TR70355|c1_g1_i1|c0_g1	8.64
TR74140|c0_g2_i1|c0_g1	8.64
Mo_1_ACAGTG_L003_R1_001_(paired)_trimmed_(paired)_contig_128090|c0_g1	8.63
Mo_1_ACAGTG_L003_R1_001_(paired)_trimmed_(paired)_contig_134260|c0_g1	8.63
Mo_1_ACAGTG_L003_R1_001_(paired)_trimmed_(paired)_contig_135983|c0_g1	8.63
TR115561|c0_g1_i1|c0_g1	8.63
TR125457|c0_g1_i1|c0_g1	8.63
TR6895|c0_g1_i1|c0_g1	8.63
TR75180|c3_g1_i3|c0_g1	8.63
TR9103|c0_g1_i1|c0_g1	8.63
C928399|c0_g1	8.62
Mo_1_ACAGTG_L003_R1_001_(paired)_trimmed_(paired)_contig_141878|c0_g1	8.61
Mo_1_ACAGTG_L003_R1_001_(paired)_trimmed_(paired)_contig_128797|c0_g1	8.6
TR58696|c0_g1_i1|c0_g1	8.6
C678419|c0_g1	8.59
C678697|c0_g1	8.59
C679910|c0_g1	8.59
C730165|c0_g1	8.59
Mo_1_ACAGTG_L003_R1_001_(paired)_trimmed_(paired)_contig_130297|c0_g1	8.59
Mo_1_ACAGTG_L003_R1_001_(paired)_trimmed_(paired)_contig_133305|c0_g1	8.59
Mo_1_ACAGTG_L003_R1_001_(paired)_trimmed_(paired)_contig_139612|c0_g1	8.59
Mo_1_ACAGTG_L003_R1_001_(paired)_trimmed_(paired)_contig_140028|c0_g1	8.59
Mo_1_ACAGTG_L003_R1_001_(paired)_trimmed_(paired)_contig_146947|c0_g1	8.59
TR137468|c0_g1_i1|c0_g1	8.59
TR14697|c0_g1_i1|c0_g1	8.59
TR183449|c0_g1_i1|c0_g1	8.59
TR27637|c0_g1_i1|c0_g1	8.59
TR35706|c0_g1_i1|c0_g1	8.59
TR45653|c0_g1_i1|c0_g1	8.59
TR46260|c0_g1_i1|c0_g1	8.59
TR62037|c0_g1_i1|c0_g1	8.59
Mo_1_ACAGTG_L003_R1_001_(paired)_trimmed_(paired)_contig_129299|c0_g1	8.58
Mo_1_ACAGTG_L003_R1_001_(paired)_trimmed_(paired)_contig_133895|c0_g1	8.58
Mo_1_ACAGTG_L003_R1_001_(paired)_trimmed_(paired)_contig_136146|c0_g1	8.58
Mo_1_ACAGTG_L003_R1_001_(paired)_trimmed_(paired)_contig_139823|c0_g1	8.58
Mo_1_ACAGTG_L003_R1_001_(paired)_trimmed_(paired)_contig_144005|c0_g1	8.58
TR95240|c0_g1_i1|c0_g1	8.58
TR26780|c0_g1_i1|c0_g1	8.57
TR41808|c0_g2_i1|c0_g1	8.57
Mo_1_ACAGTG_L003_R1_001_(paired)_trimmed_(paired)_contig_131618|c0_g1	8.55
TR54141|c0_g3_i1|c0_g1	8.55
TR74216|c1_g2_i2|c0_g1	8.54
C707241|c0_g1	8.53
Mo_1_ACAGTG_L003_R1_001_(paired)_trimmed_(paired)_contig_125364|c0_g1	8.53
Mo_1_ACAGTG_L003_R1_001_(paired)_trimmed_(paired)_contig_130248|c0_g1	8.53
Mo_1_ACAGTG_L003_R1_001_(paired)_trimmed_(paired)_contig_131352|c0_g1	8.53
Mo_1_ACAGTG_L003_R1_001_(paired)_trimmed_(paired)_contig_136103|c0_g1	8.53
Mo_1_ACAGTG_L003_R1_001_(paired)_trimmed_(paired)_contig_140062|c0_g1	8.53
Mo_1_ACAGTG_L003_R1_001_(paired)_trimmed_(paired)_contig_143311|c0_g1	8.53
TR10909|c0_g1_i1|c0_g1	8.53
TR37380|c0_g1_i1|c0_g1	8.53
TR60210|c0_g1_i1|c0_g1	8.53
TR96347|c0_g1_i1|c0_g1	8.53
Mo_1_ACAGTG_L003_R1_001_(paired)_trimmed_(paired)_contig_129539|c0_g1	8.52
Mo_1_ACAGTG_L003_R1_001_(paired)_trimmed_(paired)_contig_133801|c0_g1	8.52
TR77740|c1_g3_i7|c0_g1	8.52
Mo_1_ACAGTG_L003_R1_001_(paired)_trimmed_(paired)_contig_129682|c0_g1	8.51
Mo_1_ACAGTG_L003_R1_001_(paired)_trimmed_(paired)_contig_131974|c0_g1	8.51
Mo_1_ACAGTG_L003_R1_001_(paired)_trimmed_(paired)_contig_133166|c0_g1	8.51
Mo_1_ACAGTG_L003_R1_001_(paired)_trimmed_(paired)_contig_135125|c0_g1	8.51
Mo_1_ACAGTG_L003_R1_001_(paired)_trimmed_(paired)_contig_136745|c0_g1	8.51
TR47010|c0_g2_i1|c0_g1	8.51
TR73332|c0_g1_i2|c0_g1	8.51
TR75831|c1_g2_i1|c0_g1	8.51
C731471|c0_g1	8.5
Mo_1_ACAGTG_L003_R1_001_(paired)_trimmed_(paired)_contig_130988|c0_g1	8.5
Mo_1_ACAGTG_L003_R1_001_(paired)_trimmed_(paired)_contig_133226|c0_g1	8.5
Mo_1_ACAGTG_L003_R1_001_(paired)_trimmed_(paired)_contig_136997|c0_g1	8.5
Mo_1_ACAGTG_L003_R1_001_(paired)_trimmed_(paired)_contig_139545|c0_g1	8.5
Mo_1_ACAGTG_L003_R1_001_(paired)_trimmed_(paired)_contig_142467|c0_g1	8.5
Mo_1_ACAGTG_L003_R1_001_(paired)_trimmed_(paired)_contig_142798|c0_g1	8.5
TR38541|c0_g1_i1|c0_g1	8.5
TR44032|c0_g1_i1|c0_g1	8.5
Mo_1_ACAGTG_L003_R1_001_(paired)_trimmed_(paired)_contig_129243|c0_g1	8.49
Mo_1_ACAGTG_L003_R1_001_(paired)_trimmed_(paired)_contig_133820|c0_g1	8.49
Mo_1_ACAGTG_L003_R1_001_(paired)_trimmed_(paired)_contig_135590|c0_g1	8.49
TR39897|c0_g1_i1|c0_g1	8.49
TR49559|c0_g1_i1|c0_g1	8.49
TR66429|c0_g1_i2|c0_g1	8.49
TR77673|c3_g1_i1|c0_g1	8.49
Mo_1_ACAGTG_L003_R1_001_(paired)_trimmed_(paired)_contig_134061|c0_g1	8.48
TR42655|c0_g1_i1|c0_g1	8.48
scaffold10356|c0_g1	8.48
Mo_1_ACAGTG_L003_R1_001_(paired)_trimmed_(paired)_contig_130469|c0_g1	8.47
Mo_1_ACAGTG_L003_R1_001_(paired)_trimmed_(paired)_contig_135126|c0_g1	8.47
TR152499|c0_g1_i1|c0_g1	8.47
C780678|c0_g1	8.45
Mo_1_ACAGTG_L003_R1_001_(paired)_trimmed_(paired)_contig_126244|c0_g1	8.45
Mo_1_ACAGTG_L003_R1_001_(paired)_trimmed_(paired)_contig_130476|c0_g1	8.45
Mo_1_ACAGTG_L003_R1_001_(paired)_trimmed_(paired)_contig_131501|c0_g1	8.45
Mo_1_ACAGTG_L003_R1_001_(paired)_trimmed_(paired)_contig_131831|c0_g1	8.45
Mo_1_ACAGTG_L003_R1_001_(paired)_trimmed_(paired)_contig_133084|c0_g1	8.45
Mo_1_ACAGTG_L003_R1_001_(paired)_trimmed_(paired)_contig_133950|c0_g1	8.45
Mo_1_ACAGTG_L003_R1_001_(paired)_trimmed_(paired)_contig_141557|c0_g1	8.45
Mo_1_ACAGTG_L003_R1_001_(paired)_trimmed_(paired)_contig_142152|c0_g1	8.45
Mo_1_ACAGTG_L003_R1_001_(paired)_trimmed_(paired)_contig_142326|c0_g1	8.45
TR38593|c0_g2_i1|c0_g1	8.45
TR78971|c0_g2_i1|c0_g1	8.45
TR74301|c0_g1_i1|c0_g1	8.44
C750308|c0_g1	8.43
C750660|c0_g1	8.43
Mo_1_ACAGTG_L003_R1_001_(paired)_trimmed_(paired)_contig_131819|c0_g1	8.43
Mo_1_ACAGTG_L003_R1_001_(paired)_trimmed_(paired)_contig_134064|c0_g1	8.43
Mo_1_ACAGTG_L003_R1_001_(paired)_trimmed_(paired)_contig_141494|c0_g1	8.43
TR62426|c0_g1_i1|c0_g1	8.43
C708763|c0_g1	8.42
Mo_1_ACAGTG_L003_R1_001_(paired)_trimmed_(paired)_contig_130816|c0_g1	8.42
Mo_1_ACAGTG_L003_R1_001_(paired)_trimmed_(paired)_contig_135889|c0_g1	8.42
Mo_1_ACAGTG_L003_R1_001_(paired)_trimmed_(paired)_contig_137733|c0_g1	8.42
Mo_1_ACAGTG_L003_R1_001_(paired)_trimmed_(paired)_contig_139514|c0_g1	8.42
Mo_1_ACAGTG_L003_R1_001_(paired)_trimmed_(paired)_contig_139549|c0_g1	8.42
Mo_1_ACAGTG_L003_R1_001_(paired)_trimmed_(paired)_contig_141761|c0_g1	8.42
Mo_1_ACAGTG_L003_R1_001_(paired)_trimmed_(paired)_contig_142984|c0_g1	8.42
Mo_1_ACAGTG_L003_R1_001_(paired)_trimmed_(paired)_contig_144128|c0_g1	8.42
Mo_1_ACAGTG_L003_R1_001_(paired)_trimmed_(paired)_contig_145699|c0_g1	8.42
Mo_1_ACAGTG_L003_R1_001_(paired)_trimmed_(paired)_contig_146299|c0_g1	8.42
TR11236|c0_g1_i1|c0_g1	8.42
TR127546|c0_g1_i1|c0_g1	8.42
TR134734|c0_g1_i1|c0_g1	8.42
TR143148|c0_g1_i1|c0_g1	8.42
TR143652|c0_g1_i1|c0_g1	8.42
TR183068|c0_g1_i1|c0_g1	8.42
TR25501|c0_g2_i1|c0_g1	8.42
TR30299|c0_g1_i1|c0_g1	8.42
TR72971|c0_g1_i1|c0_g1	8.42
TR74978|c0_g3_i1|c0_g1	8.42
Mo_1_ACAGTG_L003_R1_001_(paired)_trimmed_(paired)_contig_127919|c0_g1	8.41
Mo_1_ACAGTG_L003_R1_001_(paired)_trimmed_(paired)_contig_129596|c0_g1	8.41
Mo_1_ACAGTG_L003_R1_001_(paired)_trimmed_(paired)_contig_136029|c0_g1	8.41
Mo_1_ACAGTG_L003_R1_001_(paired)_trimmed_(paired)_contig_139605|c0_g1	8.41
Mo_1_ACAGTG_L003_R1_001_(paired)_trimmed_(paired)_contig_142860|c0_g1	8.41
TR74776|c0_g1_i2|c0_g1	8.41
Mo_1_ACAGTG_L003_R1_001_(paired)_trimmed_(paired)_contig_128380|c0_g1	8.39
TR14557|c0_g1_i1|c0_g1	8.39
TR203993|c0_g1_i1|c0_g1	8.39
TR31688|c0_g1_i1|c0_g1	8.39
TR42527|c0_g1_i1|c0_g1	8.39
Mo_1_ACAGTG_L003_R1_001_(paired)_trimmed_(paired)_contig_131751|c0_g1	8.38
Mo_1_ACAGTG_L003_R1_001_(paired)_trimmed_(paired)_contig_128246|c0_g1	8.37
Mo_1_ACAGTG_L003_R1_001_(paired)_trimmed_(paired)_contig_131538|c0_g1	8.37
Mo_1_ACAGTG_L003_R1_001_(paired)_trimmed_(paired)_contig_134580|c0_g1	8.37
TR33982|c0_g2_i1|c0_g1	8.37
TR74328|c0_g1_i4|c0_g1	8.37
scaffold6169|c0_g1	8.36
Mo_1_ACAGTG_L003_R1_001_(paired)_trimmed_(paired)_contig_130602|c0_g1	8.35
Mo_1_ACAGTG_L003_R1_001_(paired)_trimmed_(paired)_contig_134439|c0_g1	8.35
Mo_1_ACAGTG_L003_R1_001_(paired)_trimmed_(paired)_contig_140143|c0_g1	8.35
Mo_1_ACAGTG_L003_R1_001_(paired)_trimmed_(paired)_contig_144699|c0_g1	8.35
TR170249|c0_g1_i1|c0_g1	8.35
TR6909|c0_g1_i1|c0_g1	8.35
TR74494|c3_g1_i6|c0_g1	8.35
TR81822|c0_g1_i1|c0_g1	8.35
Mo_1_ACAGTG_L003_R1_001_(paired)_trimmed_(paired)_contig_131414|c0_g1	8.34
Mo_1_ACAGTG_L003_R1_001_(paired)_trimmed_(paired)_contig_133751|c0_g1	8.34
TR72402|c1_g1_i2|c0_g1	8.34
TR77928|c0_g3_i2|c0_g1	8.34
C942146|c0_g1	8.33
TR38585|c0_g1_i1|c0_g1	8.33
Mo_1_ACAGTG_L003_R1_001_(paired)_trimmed_(paired)_contig_131498|c0_g1	8.32
Mo_1_ACAGTG_L003_R1_001_(paired)_trimmed_(paired)_contig_135114|c0_g1	8.32
Mo_1_ACAGTG_L003_R1_001_(paired)_trimmed_(paired)_contig_136089|c0_g1	8.32
Mo_1_ACAGTG_L003_R1_001_(paired)_trimmed_(paired)_contig_138876|c0_g1	8.32
Mo_1_ACAGTG_L003_R1_001_(paired)_trimmed_(paired)_contig_140936|c0_g1	8.32
TR132921|c0_g1_i1|c0_g1	8.32
TR136866|c0_g1_i1|c0_g1	8.32
C681686|c0_g1	8.31
C709929|c0_g1	8.31
Mo_1_ACAGTG_L003_R1_001_(paired)_trimmed_(paired)_contig_128017|c0_g1	8.31
Mo_1_ACAGTG_L003_R1_001_(paired)_trimmed_(paired)_contig_129037|c0_g1	8.31
Mo_1_ACAGTG_L003_R1_001_(paired)_trimmed_(paired)_contig_130015|c0_g1	8.31
Mo_1_ACAGTG_L003_R1_001_(paired)_trimmed_(paired)_contig_130996|c0_g1	8.31
Mo_1_ACAGTG_L003_R1_001_(paired)_trimmed_(paired)_contig_131074|c0_g1	8.31
Mo_1_ACAGTG_L003_R1_001_(paired)_trimmed_(paired)_contig_134062|c0_g1	8.31
Mo_1_ACAGTG_L003_R1_001_(paired)_trimmed_(paired)_contig_134441|c0_g1	8.31
Mo_1_ACAGTG_L003_R1_001_(paired)_trimmed_(paired)_contig_134486|c0_g1	8.31
Mo_1_ACAGTG_L003_R1_001_(paired)_trimmed_(paired)_contig_134870|c0_g1	8.31
Mo_1_ACAGTG_L003_R1_001_(paired)_trimmed_(paired)_contig_138725|c0_g1	8.31
Mo_1_ACAGTG_L003_R1_001_(paired)_trimmed_(paired)_contig_140116|c0_g1	8.31
Mo_1_ACAGTG_L003_R1_001_(paired)_trimmed_(paired)_contig_140831|c0_g1	8.31
Mo_1_ACAGTG_L003_R1_001_(paired)_trimmed_(paired)_contig_141645|c0_g1	8.31
Mo_1_ACAGTG_L003_R1_001_(paired)_trimmed_(paired)_contig_142293|c0_g1	8.31
Mo_1_ACAGTG_L003_R1_001_(paired)_trimmed_(paired)_contig_143247|c0_g1	8.31
Mo_1_ACAGTG_L003_R1_001_(paired)_trimmed_(paired)_contig_144747|c0_g1	8.31
Mo_1_ACAGTG_L003_R1_001_(paired)_trimmed_(paired)_contig_145189|c0_g1	8.31
Mo_1_ACAGTG_L003_R1_001_(paired)_trimmed_(paired)_contig_145809|c0_g1	8.31
Mo_1_ACAGTG_L003_R1_001_(paired)_trimmed_(paired)_contig_92166|c0_g1	8.31
TR12042|c0_g1_i1|c0_g1	8.31
TR13488|c0_g1_i1|c0_g1	8.31
TR139418|c0_g1_i1|c0_g1	8.31
TR16464|c0_g1_i1|c0_g1	8.31
TR171152|c0_g1_i1|c0_g1	8.31
TR182144|c0_g1_i1|c0_g1	8.31
TR32893|c0_g1_i1|c0_g1	8.31
TR60731|c0_g1_i1|c0_g1	8.31
TR6633|c0_g1_i1|c0_g1	8.31
TR78857|c6_g3_i1|c0_g1	8.31
TR90275|c0_g1_i1|c0_g1	8.31
Mo_1_ACAGTG_L003_R1_001_(paired)_trimmed_(paired)_contig_130176|c0_g1	8.3
TR183599|c0_g1_i1|c0_g1	8.29
TR78522|c3_g4_i18|c0_g1	8.28
TR78745|c1_g1_i1|c0_g1	8.28
Mo_1_ACAGTG_L003_R1_001_(paired)_trimmed_(paired)_contig_154470|c0_g1	8.27
TR204418|c0_g1_i1|c0_g1	8.27
TR59796|c0_g1_i1|c0_g1	8.27
TR66542|c0_g1_i1|c0_g1	8.27
TR74301|c3_g8_i1|c0_g1	8.27
Mo_1_ACAGTG_L003_R1_001_(paired)_trimmed_(paired)_contig_133847|c0_g1	8.26
TR133490|c0_g1_i1|c0_g1	8.26
TR1650|c0_g1_i1|c0_g1	8.26
TR40647|c0_g1_i1|c0_g1	8.26
scaffold5425|c0_g1	8.26
Mo_1_ACAGTG_L003_R1_001_(paired)_trimmed_(paired)_contig_130986|c0_g1	8.25
Mo_1_ACAGTG_L003_R1_001_(paired)_trimmed_(paired)_contig_130302|c0_g1	8.24
TR75831|c1_g7_i4|c0_g1	8.24
C964105|c0_g1	8.23
Mo_1_ACAGTG_L003_R1_001_(paired)_trimmed_(paired)_contig_128171|c0_g1	8.23
Mo_1_ACAGTG_L003_R1_001_(paired)_trimmed_(paired)_contig_130141|c0_g1	8.23
Mo_1_ACAGTG_L003_R1_001_(paired)_trimmed_(paired)_contig_135247|c0_g1	8.23
Mo_1_ACAGTG_L003_R1_001_(paired)_trimmed_(paired)_contig_139841|c0_g1	8.23
TR134785|c0_g1_i1|c0_g1	8.23
TR57314|c0_g1_i1|c0_g1	8.23
TR66784|c0_g1_i1|c0_g1	8.23
C783246|c0_g1	8.22
Mo_1_ACAGTG_L003_R1_001_(paired)_trimmed_(paired)_contig_128191|c0_g1	8.22
Mo_1_ACAGTG_L003_R1_001_(paired)_trimmed_(paired)_contig_128257|c0_g1	8.22
Mo_1_ACAGTG_L003_R1_001_(paired)_trimmed_(paired)_contig_130264|c0_g1	8.22
Mo_1_ACAGTG_L003_R1_001_(paired)_trimmed_(paired)_contig_130570|c0_g1	8.22
Mo_1_ACAGTG_L003_R1_001_(paired)_trimmed_(paired)_contig_137110|c0_g1	8.22
TR74847|c0_g1_i4|c0_g1	8.22
TR78870|c0_g1_i1|c0_g1	8.22
C711561|c0_g1	8.21
C796180|c0_g1	8.21
Mo_1_ACAGTG_L003_R1_001_(paired)_trimmed_(paired)_contig_128250|c0_g1	8.21
Mo_1_ACAGTG_L003_R1_001_(paired)_trimmed_(paired)_contig_129431|c0_g1	8.21
Mo_1_ACAGTG_L003_R1_001_(paired)_trimmed_(paired)_contig_136246|c0_g1	8.21
Mo_1_ACAGTG_L003_R1_001_(paired)_trimmed_(paired)_contig_136323|c0_g1	8.21
Mo_1_ACAGTG_L003_R1_001_(paired)_trimmed_(paired)_contig_139383|c0_g1	8.21
Mo_1_ACAGTG_L003_R1_001_(paired)_trimmed_(paired)_contig_140254|c0_g1	8.21
Mo_1_ACAGTG_L003_R1_001_(paired)_trimmed_(paired)_contig_142909|c0_g1	8.21
Mo_1_ACAGTG_L003_R1_001_(paired)_trimmed_(paired)_contig_142967|c0_g1	8.21
Mo_1_ACAGTG_L003_R1_001_(paired)_trimmed_(paired)_contig_143408|c0_g1	8.21
Mo_1_ACAGTG_L003_R1_001_(paired)_trimmed_(paired)_contig_144397|c0_g1	8.21
Mo_1_ACAGTG_L003_R1_001_(paired)_trimmed_(paired)_contig_146754|c0_g1	8.21
TR100790|c0_g1_i1|c0_g1	8.21
TR109627|c0_g1_i1|c0_g1	8.21
TR173032|c0_g1_i1|c0_g1	8.21
TR183009|c0_g1_i1|c0_g1	8.21
TR196359|c0_g1_i1|c0_g1	8.21
TR200774|c0_g1_i1|c0_g1	8.21
TR38854|c0_g1_i1|c0_g1	8.21
TR40665|c0_g1_i1|c0_g1	8.21
TR35151|c0_g1_i1|c0_g1	8.2
TR60679|c0_g1_i1|c0_g1	8.2
TR82798|c0_g1_i1|c0_g1	8.2
C683792|c0_g1	8.18
C684484|c0_g1	8.18
Mo_1_ACAGTG_L003_R1_001_(paired)_trimmed_(paired)_contig_132388|c0_g1	8.18
Mo_1_ACAGTG_L003_R1_001_(paired)_trimmed_(paired)_contig_140579|c0_g1	8.18
C899293|c0_g1	8.17
Mo_1_ACAGTG_L003_R1_001_(paired)_trimmed_(paired)_contig_129437|c0_g1	8.16
TR66331|c0_g1_i1|c0_g1	8.16
TR77673|c1_g1_i1|c0_g1	8.16
TR78719|c2_g4_i1|c0_g1	8.16
C855421|c0_g1	8.15
Mo_1_ACAGTG_L003_R1_001_(paired)_trimmed_(paired)_contig_134726|c0_g1	8.15
Mo_1_ACAGTG_L003_R1_001_(paired)_trimmed_(paired)_contig_136285|c0_g1	8.15
TR41974|c0_g1_i1|c0_g1	8.15
TR63421|c0_g2_i3|c0_g1	8.15
C735220|c0_g1	8.14
Mo_1_ACAGTG_L003_R1_001_(paired)_trimmed_(paired)_contig_128651|c0_g1	8.14
Mo_1_ACAGTG_L003_R1_001_(paired)_trimmed_(paired)_contig_133406|c0_g1	8.14
Mo_1_ACAGTG_L003_R1_001_(paired)_trimmed_(paired)_contig_138308|c0_g1	8.14
Mo_1_ACAGTG_L003_R1_001_(paired)_trimmed_(paired)_contig_138526|c0_g1	8.14
Mo_1_ACAGTG_L003_R1_001_(paired)_trimmed_(paired)_contig_138671|c0_g1	8.14
Mo_1_ACAGTG_L003_R1_001_(paired)_trimmed_(paired)_contig_141785|c0_g1	8.14
TR163267|c0_g1_i1|c0_g1	8.14
TR179860|c0_g1_i1|c0_g1	8.14
TR24905|c0_g1_i1|c0_g1	8.14
TR48656|c1_g1_i1|c0_g1	8.14
TR5705|c0_g1_i1|c0_g1	8.14
TR76504|c0_g2_i1|c0_g1	8.14
TR91009|c0_g1_i1|c0_g1	8.14
Mo_1_ACAGTG_L003_R1_001_(paired)_trimmed_(paired)_contig_129214|c0_g1	8.13
Mo_1_ACAGTG_L003_R1_001_(paired)_trimmed_(paired)_contig_135703|c0_g1	8.13
Mo_1_ACAGTG_L003_R1_001_(paired)_trimmed_(paired)_contig_135960|c0_g1	8.13
Mo_1_ACAGTG_L003_R1_001_(paired)_trimmed_(paired)_contig_137002|c0_g1	8.13
Mo_1_ACAGTG_L003_R1_001_(paired)_trimmed_(paired)_contig_143293|c0_g1	8.13
Mo_1_ACAGTG_L003_R1_001_(paired)_trimmed_(paired)_contig_146229|c0_g1	8.13
TR11963|c0_g1_i1|c0_g1	8.13
TR15215|c0_g1_i1|c0_g1	8.13
TR202030|c0_g1_i1|c0_g1	8.13
TR58887|c0_g2_i1|c0_g1	8.13
TR76472|c4_g3_i1|c0_g1	8.13
TR69207|c1_g5_i1|c0_g1	8.12
Mo_1_ACAGTG_L003_R1_001_(paired)_trimmed_(paired)_contig_125641|c0_g1	8.11
scaffold3099|c0_g1	8.11
C818133|c0_g1	8.1
Mo_1_ACAGTG_L003_R1_001_(paired)_trimmed_(paired)_contig_128602|c0_g1	8.1
Mo_1_ACAGTG_L003_R1_001_(paired)_trimmed_(paired)_contig_130936|c0_g1	8.1
Mo_1_ACAGTG_L003_R1_001_(paired)_trimmed_(paired)_contig_132109|c0_g1	8.1
Mo_1_ACAGTG_L003_R1_001_(paired)_trimmed_(paired)_contig_132901|c0_g1	8.1
Mo_1_ACAGTG_L003_R1_001_(paired)_trimmed_(paired)_contig_133686|c0_g1	8.1
Mo_1_ACAGTG_L003_R1_001_(paired)_trimmed_(paired)_contig_134287|c0_g1	8.1
Mo_1_ACAGTG_L003_R1_001_(paired)_trimmed_(paired)_contig_140569|c0_g1	8.1
Mo_1_ACAGTG_L003_R1_001_(paired)_trimmed_(paired)_contig_140845|c0_g1	8.1
Mo_1_ACAGTG_L003_R1_001_(paired)_trimmed_(paired)_contig_146586|c0_g1	8.1
TR11818|c0_g1_i1|c0_g1	8.1
TR128873|c0_g1_i1|c0_g1	8.1
TR140895|c0_g1_i1|c0_g1	8.1
TR22470|c0_g1_i1|c0_g1	8.1
TR31404|c0_g1_i1|c0_g1	8.1
TR52808|c0_g1_i1|c0_g1	8.1
TR59976|c1_g1_i1|c0_g1	8.1
TR9005|c0_g1_i1|c0_g1	8.1
Mo_1_ACAGTG_L003_R1_001_(paired)_trimmed_(paired)_contig_144782|c0_g1	8.09
Mo_1_ACAGTG_L003_R1_001_(paired)_trimmed_(paired)_contig_54131|c0_g1	8.09
TR71997|c0_g1_i1|c0_g1	8.09
TR77247|c3_g1_i10|c0_g1	8.09
C862249|c0_g1	8.08
Mo_1_ACAGTG_L003_R1_001_(paired)_trimmed_(paired)_contig_128809|c0_g1	8.08
Mo_1_ACAGTG_L003_R1_001_(paired)_trimmed_(paired)_contig_138017|c0_g1	8.08
TR34836|c0_g1_i1|c0_g1	8.08
TR63794|c0_g2_i1|c0_g1	8.08
scaffold3179|c0_g1	8.08
Mo_1_ACAGTG_L003_R1_001_(paired)_trimmed_(paired)_contig_130472|c0_g1	8.06
Mo_1_ACAGTG_L003_R1_001_(paired)_trimmed_(paired)_contig_133187|c0_g1	8.06
Mo_1_ACAGTG_L003_R1_001_(paired)_trimmed_(paired)_contig_134594|c0_g1	8.06
Mo_1_ACAGTG_L003_R1_001_(paired)_trimmed_(paired)_contig_135437|c0_g1	8.06
Mo_1_ACAGTG_L003_R1_001_(paired)_trimmed_(paired)_contig_140334|c0_g1	8.06
Mo_1_ACAGTG_L003_R1_001_(paired)_trimmed_(paired)_contig_141623|c0_g1	8.06
Mo_1_ACAGTG_L003_R1_001_(paired)_trimmed_(paired)_contig_142448|c0_g1	8.06
Mo_1_ACAGTG_L003_R1_001_(paired)_trimmed_(paired)_contig_143794|c0_g1	8.06
Mo_1_ACAGTG_L003_R1_001_(paired)_trimmed_(paired)_contig_154240|c0_g1	8.06
TR52137|c0_g2_i1|c0_g1	8.06
TR71539|c4_g1_i1|c0_g1	8.06
TR9750|c0_g1_i1|c0_g1	8.06
C685290|c0_g1	8.05
C685832|c0_g1	8.05
C686003|c0_g1	8.05
Mo_1_ACAGTG_L003_R1_001_(paired)_trimmed_(paired)_contig_128410|c0_g1	8.05
Mo_1_ACAGTG_L003_R1_001_(paired)_trimmed_(paired)_contig_128921|c0_g1	8.05
Mo_1_ACAGTG_L003_R1_001_(paired)_trimmed_(paired)_contig_134302|c0_g1	8.05
Mo_1_ACAGTG_L003_R1_001_(paired)_trimmed_(paired)_contig_134549|c0_g1	8.05
Mo_1_ACAGTG_L003_R1_001_(paired)_trimmed_(paired)_contig_135009|c0_g1	8.05
Mo_1_ACAGTG_L003_R1_001_(paired)_trimmed_(paired)_contig_136726|c0_g1	8.05
Mo_1_ACAGTG_L003_R1_001_(paired)_trimmed_(paired)_contig_142067|c0_g1	8.05
Mo_1_ACAGTG_L003_R1_001_(paired)_trimmed_(paired)_contig_143435|c0_g1	8.05
Mo_1_ACAGTG_L003_R1_001_(paired)_trimmed_(paired)_contig_145389|c0_g1	8.05
Mo_1_ACAGTG_L003_R1_001_(paired)_trimmed_(paired)_contig_145522|c0_g1	8.05
Mo_1_ACAGTG_L003_R1_001_(paired)_trimmed_(paired)_contig_146128|c0_g1	8.05
Mo_1_ACAGTG_L003_R1_001_(paired)_trimmed_(paired)_contig_146760|c0_g1	8.05
Mo_1_ACAGTG_L003_R1_001_(paired)_trimmed_(paired)_contig_154699|c0_g1	8.05
TR140998|c0_g1_i1|c0_g1	8.05
TR48964|c0_g2_i1|c0_g1	8.05
Mo_1_ACAGTG_L003_R1_001_(paired)_trimmed_(paired)_contig_136905|c0_g1	8.03
Mo_1_ACAGTG_L003_R1_001_(paired)_trimmed_(paired)_contig_140436|c0_g1	8.03
Mo_1_ACAGTG_L003_R1_001_(paired)_trimmed_(paired)_contig_20459|c0_g1	8.03
TR165920|c0_g1_i1|c0_g1	8.03
TR107650|c0_g1_i1|c0_g1	8.01
TR33401|c0_g1_i1|c0_g1	8.01
TR61096|c0_g1_i1|c0_g1	8.01
TR75656|c0_g3_i1|c0_g1	8.01
C714359|c0_g1	8
C714721|c0_g1	8
Mo_1_ACAGTG_L003_R1_001_(paired)_trimmed_(paired)_contig_134532|c0_g1	8
Mo_1_ACAGTG_L003_R1_001_(paired)_trimmed_(paired)_contig_136352|c0_g1	8
Mo_1_ACAGTG_L003_R1_001_(paired)_trimmed_(paired)_contig_136571|c0_g1	8
Mo_1_ACAGTG_L003_R1_001_(paired)_trimmed_(paired)_contig_137259|c0_g1	8
Mo_1_ACAGTG_L003_R1_001_(paired)_trimmed_(paired)_contig_141449|c0_g1	8
Mo_1_ACAGTG_L003_R1_001_(paired)_trimmed_(paired)_contig_141999|c0_g1	8
Mo_1_ACAGTG_L003_R1_001_(paired)_trimmed_(paired)_contig_144141|c0_g1	8
Mo_1_ACAGTG_L003_R1_001_(paired)_trimmed_(paired)_contig_145416|c0_g1	8
Mo_1_ACAGTG_L003_R1_001_(paired)_trimmed_(paired)_contig_146839|c0_g1	8
TR132759|c0_g1_i1|c0_g1	8
TR2035|c0_g1_i1|c0_g1	8
TR42985|c0_g2_i1|c0_g1	8
TR66780|c0_g1_i2|c0_g1	8
C957476|c0_g1	7.99
Mo_1_ACAGTG_L003_R1_001_(paired)_trimmed_(paired)_contig_130756|c0_g1	7.99
TR92038|c0_g1_i1|c0_g1	7.99
Mo_1_ACAGTG_L003_R1_001_(paired)_trimmed_(paired)_contig_132792|c0_g1	7.98
Mo_1_ACAGTG_L003_R1_001_(paired)_trimmed_(paired)_contig_136313|c0_g1	7.98
Mo_1_ACAGTG_L003_R1_001_(paired)_trimmed_(paired)_contig_138980|c0_g1	7.98
Mo_1_ACAGTG_L003_R1_001_(paired)_trimmed_(paired)_contig_140181|c0_g1	7.98
TR101211|c0_g1_i1|c0_g1	7.98
TR109927|c0_g1_i1|c0_g1	7.98
TR184973|c0_g1_i1|c0_g1	7.98
C737138|c0_g1	7.97
Mo_1_ACAGTG_L003_R1_001_(paired)_trimmed_(paired)_contig_133140|c0_g1	7.97
Mo_1_ACAGTG_L003_R1_001_(paired)_trimmed_(paired)_contig_137321|c0_g1	7.97
Mo_1_ACAGTG_L003_R1_001_(paired)_trimmed_(paired)_contig_137409|c0_g1	7.97
Mo_1_ACAGTG_L003_R1_001_(paired)_trimmed_(paired)_contig_140607|c0_g1	7.97
Mo_1_ACAGTG_L003_R1_001_(paired)_trimmed_(paired)_contig_141970|c0_g1	7.97
Mo_1_ACAGTG_L003_R1_001_(paired)_trimmed_(paired)_contig_142802|c0_g1	7.97
Mo_1_ACAGTG_L003_R1_001_(paired)_trimmed_(paired)_contig_143634|c0_g1	7.97
TR110661|c0_g1_i1|c0_g1	7.97
TR74301|c4_g1_i1|c0_g1	7.97
C844731|c0_g1	7.95
Mo_1_ACAGTG_L003_R1_001_(paired)_trimmed_(paired)_contig_130767|c0_g1	7.95
Mo_1_ACAGTG_L003_R1_001_(paired)_trimmed_(paired)_contig_129139|c0_g1	7.94
Mo_1_ACAGTG_L003_R1_001_(paired)_trimmed_(paired)_contig_129680|c0_g1	7.94
Mo_1_ACAGTG_L003_R1_001_(paired)_trimmed_(paired)_contig_131797|c0_g1	7.94
TR20534|c0_g1_i1|c0_g1	7.94
C686145|c0_g1	7.93
C686543|c0_g1	7.93
C686641|c0_g1	7.93
C687343|c0_g1	7.93
Mo_1_ACAGTG_L003_R1_001_(paired)_trimmed_(paired)_contig_132281|c0_g1	7.93
Mo_1_ACAGTG_L003_R1_001_(paired)_trimmed_(paired)_contig_136517|c0_g1	7.93
Mo_1_ACAGTG_L003_R1_001_(paired)_trimmed_(paired)_contig_136962|c0_g1	7.93
[truncated: 22,244 more rows]

## Sheet: Floral_bud_specific
Supplementary Table 7: List of transcripts (FPKM>0) shared between all the seven tissues of Magnolia obovata, and unique to each tissue-type.
gene_id	FPKM_Floral_Bud
TR71015|c0_g2_i7|c0_g1	719.16
TR76529|c0_g3_i1|c0_g1	636.95
TR76431|c1_g1_i4|c0_g1	585.19
C680200|c0_g1	498.76
TR2742|c0_g1_i1|c0_g1	448
TR65159|c0_g1_i1|c0_g1	447.4
TR65159|c0_g4_i1|c0_g1	432.68
TR59522|c0_g2_i1|c0_g1	413.38
Mo_1_ACAGTG_L003_R1_001_(paired)_trimmed_(paired)_contig_117550|c0_g1	376.24
TR65366|c1_g1_i1|c0_g1	349.31
TR78914|c3_g2_i6|c0_g1	349.09
TR69776|c0_g1_i1|c0_g1	342.45
TR47210|c0_g1_i1|c0_g1	332.52
TR73406|c0_g1_i1|c0_g1	322.03
TR76431|c0_g1_i4|c0_g1	311.75
TR47950|c0_g1_i1|c0_g1	300.71
scaffold8010|c0_g1	300.26
TR18290|c0_g1_i1|c0_g1	261.89
TR78914|c3_g2_i4|c0_g1	251.82
Mo_1_ACAGTG_L003_R1_001_(paired)_trimmed_(paired)_contig_149648|c0_g1	248.83
TR109240|c0_g1_i1|c0_g1	239.41
TR76431|c1_g1_i6|c0_g1	228.1
C693835|c0_g1	221.34
Mo_1_ACAGTG_L003_R1_001_(paired)_trimmed_(paired)_contig_149601|c0_g1	217.85
TR77128|c0_g1_i4|c0_g1	214.25
TR111|c1_g1_i1|c0_g1	211.3
C724927|c0_g1	205.63
C927877|c0_g1	204.79
TR82421|c0_g1_i1|c0_g1	203.39
Mo_1_ACAGTG_L003_R1_001_(paired)_trimmed_(paired)_contig_126576|c0_g1	186.65
TR45275|c0_g1_i1|c0_g1	174.86
TR76529|c0_g1_i1|c0_g1	173.83
TR27000|c0_g1_i1|c0_g1	171.94
TR146744|c0_g1_i1|c0_g1	167.32
scaffold19466|c0_g1	163.24
TR78525|c0_g6_i6|c0_g1	159.54
TR69113|c0_g1_i1|c0_g1	155.81
TR146943|c0_g1_i1|c0_g1	152.17
TR65366|c0_g2_i1|c0_g1	150.03
Mo_1_ACAGTG_L003_R1_001_(paired)_trimmed_(paired)_contig_149688|c0_g1	149.68
scaffold1942|c0_g1	149.02
scaffold1941|c0_g1	144.87
Mo_1_ACAGTG_L003_R1_001_(paired)_trimmed_(paired)_contig_122104|c0_g1	142.47
TR58617|c0_g1_i1|c0_g1	140.17
TR61457|c0_g1_i1|c0_g1	133.16
Mo_1_ACAGTG_L003_R1_001_(paired)_trimmed_(paired)_contig_7420|c0_g1	128.97
Mo_1_ACAGTG_L003_R1_001_(paired)_trimmed_(paired)_contig_116472|c0_g1	127.32
C779464|c0_g1	127.27
Mo_1_ACAGTG_L003_R1_001_(paired)_trimmed_(paired)_contig_148810|c0_g1	115.88
TR145977|c0_g1_i1|c0_g1	113.99
Mo_1_ACAGTG_L003_R1_001_(paired)_trimmed_(paired)_contig_149635|c0_g1	113.65
TR112139|c0_g1_i1|c0_g1	112.95
C899153|c0_g1	109.52
Mo_1_ACAGTG_L003_R1_001_(paired)_trimmed_(paired)_contig_149668|c0_g1	106.49
TR66595|c1_g1_i1|c0_g1	106.32
TR62175|c0_g3_i1|c0_g1	106.21
C861895|c0_g1	106.13
Mo_1_ACAGTG_L003_R1_001_(paired)_trimmed_(paired)_contig_149669|c0_g1	105.91
scaffold3307|c0_g1	104.85
scaffold6177|c0_g1	103.57
Mo_1_ACAGTG_L003_R1_001_(paired)_trimmed_(paired)_contig_149680|c0_g1	103.28
Mo_1_ACAGTG_L003_R1_001_(paired)_trimmed_(paired)_contig_149664|c0_g1	102.37
Mo_1_ACAGTG_L003_R1_001_(paired)_trimmed_(paired)_contig_110866|c0_g1	96.12
TR76529|c0_g1_i3|c0_g1	93.25
TR70007|c0_g1_i1|c0_g1	92.34
TR55124|c1_g1_i1|c0_g1	87.42
scaffold14839|c0_g1	87.06
TR97503|c0_g1_i1|c0_g1	86.37
Mo_1_ACAGTG_L003_R1_001_(paired)_trimmed_(paired)_contig_149694|c0_g1	85.39
TR66127|c0_g1_i1|c0_g1	84.97
Mo_1_ACAGTG_L003_R1_001_(paired)_trimmed_(paired)_contig_149559|c0_g1	83.39
C844393|c0_g1	80.34
scaffold19952|c0_g1	79.9
Mo_1_ACAGTG_L003_R1_001_(paired)_trimmed_(paired)_contig_79176|c0_g1	79
C914421|c0_g1	77.25
TR71664|c0_g1_i1|c0_g1	76.53
scaffold8009|c0_g1	75.02
Mo_1_ACAGTG_L003_R1_001_(paired)_trimmed_(paired)_contig_7464|c0_g1	74.8
Mo_1_ACAGTG_L003_R1_001_(paired)_trimmed_(paired)_contig_90646|c0_g1	74.01
Mo_1_ACAGTG_L003_R1_001_(paired)_trimmed_(paired)_contig_149762|c0_g1	71.02
TR74071|c3_g1_i1|c0_g1	67.68
TR39266|c0_g1_i1|c0_g1	67.52
Mo_1_ACAGTG_L003_R1_001_(paired)_trimmed_(paired)_contig_149560|c0_g1	67.39
Mo_1_ACAGTG_L003_R1_001_(paired)_trimmed_(paired)_contig_149588|c0_g1	65.8
TR202269|c0_g1_i1|c0_g1	65.76
TR14147|c0_g2_i1|c0_g1	65.72
TR67150|c0_g1_i1|c0_g1	61.84
Mo_1_ACAGTG_L003_R1_001_(paired)_trimmed_(paired)_contig_146930|c0_g1	61.61
Mo_1_ACAGTG_L003_R1_001_(paired)_trimmed_(paired)_contig_149704|c0_g1	60.75
scaffold3081|c0_g1	59.41
Mo_1_ACAGTG_L003_R1_001_(paired)_trimmed_(paired)_contig_149642|c0_g1	56.34
TR66035|c0_g1_i1|c0_g1	56.02
TR59790|c0_g1_i2|c0_g1	53.99
scaffold5749|c0_g1	53.49
Mo_1_ACAGTG_L003_R1_001_(paired)_trimmed_(paired)_contig_112623|c0_g1	53.05
TR97217|c0_g1_i1|c0_g1	52.38
scaffold20426|c0_g1	50.9
TR14260|c0_g2_i1|c0_g1	50.1
scaffold17131|c0_g1	49.94
TR70441|c1_g1_i1|c0_g1	49.89
TR47328|c0_g1_i1|c0_g1	49.56
scaffold8924|c0_g1	48.77
Mo_1_ACAGTG_L003_R1_001_(paired)_trimmed_(paired)_contig_149602|c0_g1	48.24
scaffold3374|c0_g1	48.11
TR72646|c0_g1_i1|c0_g1	47.96
TR52811|c0_g1_i2|c0_g1	47.47
C920079|c0_g1	47.15
TR172347|c0_g1_i1|c0_g1	46.61
TR13220|c0_g2_i1|c0_g1	45.19
C918965|c0_g1	43.37
scaffold3375|c0_g1	42.78
TR78525|c0_g7_i2|c0_g1	42.21
Mo_1_ACAGTG_L003_R1_001_(paired)_trimmed_(paired)_contig_149618|c0_g1	41.7
TR78759|c2_g1_i5|c0_g1	41.03
scaffold20857|c0_g1	40.14
TR47956|c0_g1_i2|c0_g1	39.38
Mo_1_ACAGTG_L003_R1_001_(paired)_trimmed_(paired)_contig_149600|c0_g1	38.57
Mo_1_ACAGTG_L003_R1_001_(paired)_trimmed_(paired)_contig_83843|c0_g1	37.45
TR26871|c0_g1_i1|c0_g1	36.78
TR73095|c0_g1_i1|c0_g1	36.59
Mo_1_ACAGTG_L003_R1_001_(paired)_trimmed_(paired)_contig_149676|c0_g1	36.49
Mo_1_ACAGTG_L003_R1_001_(paired)_trimmed_(paired)_contig_149973|c0_g1	35.88
Mo_1_ACAGTG_L003_R1_001_(paired)_trimmed_(paired)_contig_149705|c0_g1	35.43
Mo_1_ACAGTG_L003_R1_001_(paired)_trimmed_(paired)_contig_149710|c0_g1	35.42
TR78759|c2_g1_i8|c0_g1	35.23
TR64697|c0_g1_i1|c0_g1	34.91
TR64697|c1_g1_i1|c0_g1	34.86
TR65353|c0_g1_i1|c0_g1	34.21
Mo_1_ACAGTG_L003_R1_001_(paired)_trimmed_(paired)_contig_149644|c0_g1	34.11
Mo_1_ACAGTG_L003_R1_001_(paired)_trimmed_(paired)_contig_149713|c0_g1	33.71
Mo_1_ACAGTG_L003_R1_001_(paired)_trimmed_(paired)_contig_149714|c0_g1	33.18
TR67150|c1_g1_i1|c0_g1	32.91
C659654|c0_g1	31.89
Mo_1_ACAGTG_L003_R1_001_(paired)_trimmed_(paired)_contig_149569|c0_g1	31.86
C976037|c0_g1	31.85
TR72660|c0_g1_i1|c0_g1	31.66
TR68251|c2_g2_i1|c0_g1	31.39
TR70007|c0_g1_i2|c0_g1	31.3
scaffold10847|c0_g1	31
scaffold2343|c0_g1	30.98
TR94484|c0_g1_i1|c0_g1	30.96
TR50447|c0_g3_i1|c0_g1	30.7
TR15234|c0_g1_i1|c0_g1	30.09
TR77071|c3_g1_i1|c0_g1	29.97
TR53048|c0_g1_i4|c0_g1	29.73
TR51748|c0_g1_i1|c0_g1	28.87
scaffold3376|c0_g1	28.7
TR70441|c0_g1_i2|c0_g1	28.42
Mo_1_ACAGTG_L003_R1_001_(paired)_trimmed_(paired)_contig_109902|c0_g1	28.37
TR65159|c0_g2_i1|c0_g1	28.33
C739596|c0_g1	28.32
TR76924|c0_g1_i1|c0_g1	28.24
Mo_1_ACAGTG_L003_R1_001_(paired)_trimmed_(paired)_contig_149667|c0_g1	28.23
TR2879|c0_g1_i1|c0_g1	27.41
TR47328|c0_g2_i1|c0_g1	27.11
C914473|c0_g1	26.06
TR50011|c0_g2_i1|c0_g1	25.57
C673483|c0_g1	25.09
C903061|c0_g1	24.65
TR69300|c1_g1_i1|c0_g1	24.51
Mo_1_ACAGTG_L003_R1_001_(paired)_trimmed_(paired)_contig_149865|c0_g1	24.45
TR68011|c0_g1_i1|c0_g1	24.27
Mo_1_ACAGTG_L003_R1_001_(paired)_trimmed_(paired)_contig_36628|c0_g1	24.12
Mo_1_ACAGTG_L003_R1_001_(paired)_trimmed_(paired)_contig_149875|c0_g1	24.05
TR11610|c0_g1_i1|c0_g1	23.94
TR65857|c0_g1_i1|c0_g1	23.85
scaffold14708|c0_g1	23.53
TR74223|c0_g1_i1|c0_g1	23.52
TR98072|c0_g1_i1|c0_g1	23.41
TR194074|c0_g1_i1|c0_g1	23.38
Mo_1_ACAGTG_L003_R1_001_(paired)_trimmed_(paired)_contig_119300|c0_g1	23.13
TR22747|c0_g1_i1|c0_g1	23.13
TR70441|c1_g2_i4|c0_g1	23.02
TR35890|c0_g1_i2|c0_g1	22.8
TR54061|c0_g1_i2|c0_g1	22.54
Mo_1_ACAGTG_L003_R1_001_(paired)_trimmed_(paired)_contig_149778|c0_g1	22.53
C703853|c0_g1	21.9
Mo_1_ACAGTG_L003_R1_001_(paired)_trimmed_(paired)_contig_149718|c0_g1	21.9
Mo_1_ACAGTG_L003_R1_001_(paired)_trimmed_(paired)_contig_23324|c0_g1	21.82
scaffold20536|c0_g1	21.39
TR42644|c0_g1_i1|c0_g1	21.36
C930729|c0_g1	21.15
Mo_1_ACAGTG_L003_R1_001_(paired)_trimmed_(paired)_contig_149829|c0_g1	21.11
TR40522|c0_g1_i2|c0_g1	20.67
TR183861|c0_g1_i1|c0_g1	20.63
TR70542|c0_g1_i1|c0_g1	20.6
TR55036|c0_g1_i1|c0_g1	20.46
TR8778|c0_g1_i1|c0_g1	20.45
Mo_1_ACAGTG_L003_R1_001_(paired)_trimmed_(paired)_contig_149702|c0_g1	20.31
TR80699|c0_g1_i1|c0_g1	20.31
TR65159|c0_g2_i2|c0_g1	20.19
TR49825|c0_g1_i1|c0_g1	20.11
TR88764|c0_g1_i1|c0_g1	20.06
TR15703|c0_g1_i1|c0_g1	19.83
TR53048|c0_g1_i3|c0_g1	19.83
Mo_1_ACAGTG_L003_R1_001_(paired)_trimmed_(paired)_contig_150144|c0_g1	19.82
Mo_1_ACAGTG_L003_R1_001_(paired)_trimmed_(paired)_contig_149622|c0_g1	19.78
Mo_1_ACAGTG_L003_R1_001_(paired)_trimmed_(paired)_contig_77216|c0_g1	19.68
Mo_1_ACAGTG_L003_R1_001_(paired)_trimmed_(paired)_contig_149785|c0_g1	19.51
TR65269|c0_g2_i1|c0_g1	19.45
TR119005|c0_g1_i1|c0_g1	19.41
TR77071|c2_g1_i2|c0_g1	19.32
Mo_1_ACAGTG_L003_R1_001_(paired)_trimmed_(paired)_contig_150172|c0_g1	19.06
Mo_1_ACAGTG_L003_R1_001_(paired)_trimmed_(paired)_contig_149996|c0_g1	18.95
Mo_1_ACAGTG_L003_R1_001_(paired)_trimmed_(paired)_contig_149720|c0_g1	18.39
TR76895|c3_g8_i2|c0_g1	18.3
TR58698|c0_g1_i1|c0_g1	18.23
TR39524|c0_g1_i1|c0_g1	17.6
Mo_1_ACAGTG_L003_R1_001_(paired)_trimmed_(paired)_contig_149722|c0_g1	17.52
TR51780|c0_g1_i1|c0_g1	17.42
TR38911|c0_g1_i1|c0_g1	17.1
TR39437|c0_g1_i1|c0_g1	17.1
Mo_1_ACAGTG_L003_R1_001_(paired)_trimmed_(paired)_contig_80319|c0_g1	17.08
TR54061|c0_g1_i1|c0_g1	17.04
TR39713|c0_g2_i1|c0_g1	16.79
C891854|c0_g1	16.71
TR60074|c1_g1_i1|c0_g1	16.65
scaffold18220|c0_g1	16.2
TR163769|c0_g1_i1|c0_g1	16.15
TR55272|c0_g2_i1|c0_g1	15.88
Mo_1_ACAGTG_L003_R1_001_(paired)_trimmed_(paired)_contig_74706|c0_g1	15.8
scaffold1103|c0_g1	15.7
TR9746|c0_g1_i1|c0_g1	15.64
Mo_1_ACAGTG_L003_R1_001_(paired)_trimmed_(paired)_contig_149731|c0_g1	15.57
scaffold14188|c0_g1	15.34
TR19231|c0_g1_i1|c0_g1	15.28
scaffold11820|c0_g1	15.14
TR121840|c0_g1_i1|c0_g1	15.13
TR68894|c0_g2_i1|c0_g1	14.99
TR42707|c0_g1_i1|c0_g1	14.94
Mo_1_ACAGTG_L003_R1_001_(paired)_trimmed_(paired)_contig_149458|c0_g1	14.54
Mo_1_ACAGTG_L003_R1_001_(paired)_trimmed_(paired)_contig_149767|c0_g1	14.5
TR55272|c0_g2_i2|c0_g1	14.5
TR78525|c0_g9_i1|c0_g1	14.5
C660569|c0_g1	14.22
Mo_1_ACAGTG_L003_R1_001_(paired)_trimmed_(paired)_contig_149791|c0_g1	14.08
TR43846|c0_g1_i1|c0_g1	14.05
TR73950|c11_g1_i1|c0_g1	13.66
TR77852|c0_g1_i9|c0_g1	13.32
TR78137|c0_g1_i10|c0_g1	13.29
Mo_1_ACAGTG_L003_R1_001_(paired)_trimmed_(paired)_contig_150084|c0_g1	13.22
Mo_1_ACAGTG_L003_R1_001_(paired)_trimmed_(paired)_contig_149633|c0_g1	13.1
TR64453|c0_g1_i2|c0_g1	12.78
C965047|c0_g1	12.69
TR61235|c0_g1_i2|c0_g1	12.64
TR75620|c1_g3_i1|c0_g1	12.61
C652636|c0_g1	12.54
C654036|c0_g1	12.29
Mo_1_ACAGTG_L003_R1_001_(paired)_trimmed_(paired)_contig_149912|c0_g1	12.27
Mo_1_ACAGTG_L003_R1_001_(paired)_trimmed_(paired)_contig_150069|c0_g1	12.15
scaffold17665|c0_g1	11.96
TR60787|c0_g1_i1|c0_g1	11.77
TR68016|c0_g1_i2|c0_g1	11.76
C855479|c0_g1	11.75
scaffold8990|c0_g1	11.74
TR91125|c0_g1_i1|c0_g1	11.67
TR45216|c0_g1_i1|c0_g1	11.55
Mo_1_ACAGTG_L003_R1_001_(paired)_trimmed_(paired)_contig_149662|c0_g1	11.5
TR68251|c1_g1_i1|c0_g1	11.39
Mo_1_ACAGTG_L003_R1_001_(paired)_trimmed_(paired)_contig_149621|c0_g1	11.34
Mo_1_ACAGTG_L003_R1_001_(paired)_trimmed_(paired)_contig_71692|c0_g1	11.3
TR77852|c0_g1_i1|c0_g1	11.26
TR70911|c0_g1_i1|c0_g1	11.23
TR77852|c0_g1_i8|c0_g1	11.21
TR76509|c1_g2_i1|c0_g1	11.18
TR38385|c0_g2_i1|c0_g1	11.14
TR66202|c0_g1_i2|c0_g1	10.99
TR87445|c0_g1_i1|c0_g1	10.97
TR78759|c2_g1_i1|c0_g1	10.94
TR77852|c0_g1_i6|c0_g1	10.92
TR72759|c0_g3_i1|c0_g1	10.81
TR30311|c0_g1_i1|c0_g1	10.68
TR60572|c0_g1_i1|c0_g1	10.68
TR18910|c0_g1_i1|c0_g1	10.61
C970581|c0_g1	10.6
TR78137|c0_g1_i7|c0_g1	10.52
TR197301|c0_g1_i1|c0_g1	10.46
TR32282|c0_g3_i1|c0_g1	10.43
C834361|c0_g1	10.39
TR82974|c0_g1_i1|c0_g1	10.25
scaffold8137|c0_g1	10.25
C906291|c0_g1	10.17
Mo_1_ACAGTG_L003_R1_001_(paired)_trimmed_(paired)_contig_116042|c0_g1	10.13
TR70176|c0_g1_i1|c0_g1	10.07
TR55070|c3_g1_i1|c0_g1	10.06
TR92709|c0_g1_i1|c0_g1	10.04
TR47627|c0_g1_i1|c0_g1	9.99
C673875|c0_g1	9.87
TR13028|c0_g1_i1|c0_g1	9.82
TR74296|c3_g1_i1|c0_g1	9.76
TR78642|c0_g3_i1|c0_g1	9.7
Mo_1_ACAGTG_L003_R1_001_(paired)_trimmed_(paired)_contig_149715|c0_g1	9.67
TR78137|c0_g1_i8|c0_g1	9.66
Mo_1_ACAGTG_L003_R1_001_(paired)_trimmed_(paired)_contig_125236|c0_g1	9.57
C677115|c0_g1	9.54
scaffold14299|c0_g1	9.53
TR75930|c7_g7_i1|c0_g1	9.46
Mo_1_ACAGTG_L003_R1_001_(paired)_trimmed_(paired)_contig_150075|c0_g1	9.42
TR68311|c0_g1_i2|c0_g1	9.4
Mo_1_ACAGTG_L003_R1_001_(paired)_trimmed_(paired)_contig_149919|c0_g1	9.37
Mo_1_ACAGTG_L003_R1_001_(paired)_trimmed_(paired)_contig_136425|c0_g1	9.29
TR56987|c1_g2_i2|c0_g1	9.1
Mo_1_ACAGTG_L003_R1_001_(paired)_trimmed_(paired)_contig_149614|c0_g1	9.09
C934662|c0_g1	9.06
TR119724|c0_g1_i1|c0_g1	9.05
Mo_1_ACAGTG_L003_R1_001_(paired)_trimmed_(paired)_contig_149831|c0_g1	8.99
TR72759|c0_g2_i1|c0_g1	8.99
TR15709|c0_g1_i1|c0_g1	8.98
TR78680|c3_g3_i1|c0_g1	8.98
Mo_1_ACAGTG_L003_R1_001_(paired)_trimmed_(paired)_contig_149899|c0_g1	8.95
TR113517|c0_g1_i1|c0_g1	8.92
TR92994|c0_g1_i1|c0_g1	8.89
TR26256|c0_g1_i1|c0_g1	8.88
TR122177|c0_g1_i1|c0_g1	8.83
C659228|c0_g1	8.7
TR126007|c0_g1_i1|c0_g1	8.69
Mo_1_ACAGTG_L003_R1_001_(paired)_trimmed_(paired)_contig_23886|c0_g1	8.68
TR56237|c0_g1_i1|c0_g1	8.59
Mo_1_ACAGTG_L003_R1_001_(paired)_trimmed_(paired)_contig_150644|c0_g1	8.58
TR59377|c0_g1_i2|c0_g1	8.58
TR9985|c0_g1_i1|c0_g1	8.58
C792542|c0_g1	8.54
C660151|c0_g1	8.53
C660251|c0_g1	8.53
TR114209|c0_g1_i1|c0_g1	8.49
TR139854|c0_g1_i1|c0_g1	8.41
TR176609|c0_g1_i1|c0_g1	8.36
TR30968|c0_g1_i1|c0_g1	8.25
TR56183|c0_g3_i1|c0_g1	8.25
TR116022|c0_g1_i1|c0_g1	8.18
TR99859|c0_g1_i1|c0_g1	8.12
C666521|c0_g1	8.08
C838389|c0_g1	7.99
C899787|c0_g1	7.98
TR8551|c0_g1_i1|c0_g1	7.96
C668447|c0_g1	7.93
Mo_1_ACAGTG_L003_R1_001_(paired)_trimmed_(paired)_contig_149843|c0_g1	7.93
Mo_1_ACAGTG_L003_R1_001_(paired)_trimmed_(paired)_contig_112944|c0_g1	7.86
TR2977|c0_g2_i1|c0_g1	7.86
TR61370|c0_g3_i1|c0_g1	7.82
Mo_1_ACAGTG_L003_R1_001_(paired)_trimmed_(paired)_contig_93465|c0_g1	7.79
Mo_1_ACAGTG_L003_R1_001_(paired)_trimmed_(paired)_contig_149764|c0_g1	7.76
C945546|c0_g1	7.72
C894935|c0_g1	7.66
Mo_1_ACAGTG_L003_R1_001_(paired)_trimmed_(paired)_contig_150300|c0_g1	7.66
TR9233|c0_g1_i1|c0_g1	7.66
TR187512|c0_g1_i1|c0_g1	7.65
TR185222|c0_g1_i1|c0_g1	7.62
Mo_1_ACAGTG_L003_R1_001_(paired)_trimmed_(paired)_contig_149954|c0_g1	7.58
scaffold4281|c0_g1	7.58
TR101124|c0_g1_i1|c0_g1	7.57
TR29983|c0_g2_i1|c0_g1	7.57
Mo_1_ACAGTG_L003_R1_001_(paired)_trimmed_(paired)_contig_149889|c0_g1	7.54
TR98535|c0_g1_i1|c0_g1	7.53
Mo_1_ACAGTG_L003_R1_001_(paired)_trimmed_(paired)_contig_149965|c0_g1	7.5
C743952|c0_g1	7.42
Mo_1_ACAGTG_L003_R1_001_(paired)_trimmed_(paired)_contig_150790|c0_g1	7.4
C807828|c0_g1	7.39
C925913|c0_g1	7.36
Mo_1_ACAGTG_L003_R1_001_(paired)_trimmed_(paired)_contig_149749|c0_g1	7.36
Mo_1_ACAGTG_L003_R1_001_(paired)_trimmed_(paired)_contig_150039|c0_g1	7.35
TR32317|c0_g1_i1|c0_g1	7.35
TR64625|c1_g3_i1|c0_g1	7.35
Mo_1_ACAGTG_L003_R1_001_(paired)_trimmed_(paired)_contig_149404|c0_g1	7.34
Mo_1_ACAGTG_L003_R1_001_(paired)_trimmed_(paired)_contig_125451|c0_g1	7.31
TR208122|c0_g1_i1|c0_g1	7.3
Mo_1_ACAGTG_L003_R1_001_(paired)_trimmed_(paired)_contig_149897|c0_g1	7.28
TR70810|c0_g1_i1|c0_g1	7.27
scaffold8155|c0_g1	7.24
TR13906|c0_g1_i1|c0_g1	7.23
TR78356|c1_g2_i11|c0_g1	7.23
TR172173|c0_g1_i1|c0_g1	7.21
Mo_1_ACAGTG_L003_R1_001_(paired)_trimmed_(paired)_contig_150092|c0_g1	7.2
TR54905|c0_g1_i1|c0_g1	7.2
Mo_1_ACAGTG_L003_R1_001_(paired)_trimmed_(paired)_contig_59195|c0_g1	7.16
Mo_1_ACAGTG_L003_R1_001_(paired)_trimmed_(paired)_contig_149712|c0_g1	7.15
C747920|c0_g1	7.14
TR34305|c0_g1_i1|c0_g1	7.14
Mo_1_ACAGTG_L003_R1_001_(paired)_trimmed_(paired)_contig_148048|c0_g1	7.12
TR57478|c0_g1_i1|c0_g1	7.11
TR53771|c1_g4_i1|c0_g1	7.1
TR55062|c1_g1_i1|c0_g1	7.1
C748522|c0_g1	7.08
Mo_1_ACAGTG_L003_R1_001_(paired)_trimmed_(paired)_contig_149656|c0_g1	7.08
C679403|c0_g1	7.04
Mo_1_ACAGTG_L003_R1_001_(paired)_trimmed_(paired)_contig_97935|c0_g1	7.02
Mo_1_ACAGTG_L003_R1_001_(paired)_trimmed_(paired)_contig_109028|c0_g1	7
Mo_1_ACAGTG_L003_R1_001_(paired)_trimmed_(paired)_contig_114287|c0_g1	6.98
TR66323|c1_g1_i2|c0_g1	6.97
Mo_1_ACAGTG_L003_R1_001_(paired)_trimmed_(paired)_contig_150571|c0_g1	6.94
TR38167|c0_g2_i1|c0_g1	6.89
TR203497|c0_g1_i1|c0_g1	6.85
C681746|c0_g1	6.82
C949206|c0_g1	6.8
TR3802|c0_g1_i1|c0_g1	6.78
Mo_1_ACAGTG_L003_R1_001_(paired)_trimmed_(paired)_contig_149758|c0_g1	6.77
Mo_1_ACAGTG_L003_R1_001_(paired)_trimmed_(paired)_contig_150440|c0_g1	6.72
Mo_1_ACAGTG_L003_R1_001_(paired)_trimmed_(paired)_contig_150468|c0_g1	6.71
Mo_1_ACAGTG_L003_R1_001_(paired)_trimmed_(paired)_contig_149906|c0_g1	6.7
TR34738|c0_g1_i1|c0_g1	6.68
Mo_1_ACAGTG_L003_R1_001_(paired)_trimmed_(paired)_contig_150018|c0_g1	6.67
TR78990|c1_g2_i1|c0_g1	6.65
Mo_1_ACAGTG_L003_R1_001_(paired)_trimmed_(paired)_contig_150427|c0_g1	6.64
TR77323|c0_g15_i1|c0_g1	6.64
C684712|c0_g1	6.61
Mo_1_ACAGTG_L003_R1_001_(paired)_trimmed_(paired)_contig_150160|c0_g1	6.61
Mo_1_ACAGTG_L003_R1_001_(paired)_trimmed_(paired)_contig_99896|c0_g1	6.61
C714649|c0_g1	6.58
TR41682|c0_g1_i2|c0_g1	6.58
TR76793|c3_g2_i3|c0_g1	6.58
TR77456|c0_g1_i1|c0_g1	6.57
TR90562|c0_g1_i1|c0_g1	6.57
C686167|c0_g1	6.5
C715957|c0_g1	6.5
C738494|c0_g1	6.5
C739042|c0_g1	6.5
Mo_1_ACAGTG_L003_R1_001_(paired)_trimmed_(paired)_contig_55749|c0_g1	6.5
TR59923|c1_g2_i1|c0_g1	6.5
TR7017|c0_g2_i1|c0_g1	6.5
TR151753|c0_g1_i1|c0_g1	6.47
Mo_1_ACAGTG_L003_R1_001_(paired)_trimmed_(paired)_contig_150431|c0_g1	6.42
TR78737|c2_g11_i1|c0_g1	6.42
C688751|c0_g1	6.41
C688911|c0_g1	6.41
TR54727|c0_g1_i1|c0_g1	6.4
TR66648|c1_g2_i2|c0_g1	6.36
TR14844|c0_g1_i1|c0_g1	6.35
Mo_1_ACAGTG_L003_R1_001_(paired)_trimmed_(paired)_contig_149771|c0_g1	6.3
TR54764|c0_g1_i1|c0_g1	6.3
C650973|c0_g1	6.27
C651009|c0_g1	6.27
Mo_1_ACAGTG_L003_R1_001_(paired)_trimmed_(paired)_contig_48919|c0_g1	6.27
C720021|c0_g1	6.2
Mo_1_ACAGTG_L003_R1_001_(paired)_trimmed_(paired)_contig_150343|c0_g1	6.2
TR2977|c0_g1_i1|c0_g1	6.2
C805340|c0_g1	6.19
TR176914|c0_g1_i1|c0_g1	6.19
C654196|c0_g1	6.15
C692943|c0_g1	6.13
C744586|c0_g1	6.13
TR74412|c3_g2_i1|c0_g1	6.13
scaffold14065|c0_g1	6.11
C764986|c0_g1	6.1
TR65737|c0_g1_i2|c0_g1	6.08
TR29484|c0_g2_i1|c0_g1	6.05
TR34738|c0_g2_i1|c0_g1	6.04
TR47605|c0_g1_i1|c0_g1	6.04
C654688|c0_g1	6.03
C655490|c0_g1	6.03
C808414|c0_g1	6.02
TR41681|c0_g1_i1|c0_g1	6.02
TR71142|c3_g2_i1|c0_g1	6
Mo_1_ACAGTG_L003_R1_001_(paired)_trimmed_(paired)_contig_149638|c0_g1	5.95
Mo_1_ACAGTG_L003_R1_001_(paired)_trimmed_(paired)_contig_151052|c0_g1	5.95
Mo_1_ACAGTG_L003_R1_001_(paired)_trimmed_(paired)_contig_155021|c0_g1	5.95
TR179400|c0_g1_i1|c0_g1	5.95
TR75460|c1_g1_i1|c0_g1	5.95
Mo_1_ACAGTG_L003_R1_001_(paired)_trimmed_(paired)_contig_94857|c0_g1	5.92
TR141161|c0_g1_i1|c0_g1	5.92
C657196|c0_g1	5.91
C657976|c0_g1	5.91
Mo_1_ACAGTG_L003_R1_001_(paired)_trimmed_(paired)_contig_149962|c0_g1	5.91
TR4600|c0_g1_i1|c0_g1	5.9
TR56450|c0_g1_i1|c0_g1	5.9
C697647|c0_g1	5.87
TR133449|c0_g1_i1|c0_g1	5.87
TR182180|c0_g1_i1|c0_g1	5.87
TR121628|c0_g1_i1|c0_g1	5.85
TR32495|c0_g2_i1|c0_g1	5.85
TR74610|c3_g1_i1|c0_g1	5.85
Mo_1_ACAGTG_L003_R1_001_(paired)_trimmed_(paired)_contig_150241|c0_g1	5.84
C659218|c0_g1	5.8
Mo_1_ACAGTG_L003_R1_001_(paired)_trimmed_(paired)_contig_150806|c0_g1	5.8
Mo_1_ACAGTG_L003_R1_001_(paired)_trimmed_(paired)_contig_151143|c0_g1	5.79
C697871|c0_g1	5.78
C849963|c0_g1	5.76
TR72745|c1_g3_i5|c0_g1	5.74
C801536|c0_g1	5.73
C699827|c0_g1	5.7
Mo_1_ACAGTG_L003_R1_001_(paired)_trimmed_(paired)_contig_150184|c0_g1	5.7
TR138683|c0_g1_i1|c0_g1	5.7
TR179773|c0_g1_i1|c0_g1	5.7
TR23872|c0_g1_i1|c0_g1	5.7
C660317|c0_g1	5.69
C661235|c0_g1	5.69
C661699|c0_g1	5.69
Mo_1_ACAGTG_L003_R1_001_(paired)_trimmed_(paired)_contig_150274|c0_g1	5.69
Mo_1_ACAGTG_L003_R1_001_(paired)_trimmed_(paired)_contig_150609|c0_g1	5.69
TR4947|c0_g1_i1|c0_g1	5.67
Mo_1_ACAGTG_L003_R1_001_(paired)_trimmed_(paired)_contig_150962|c0_g1	5.66
Mo_1_ACAGTG_L003_R1_001_(paired)_trimmed_(paired)_contig_151054|c0_g1	5.66
TR49255|c0_g1_i1|c0_g1	5.66
TR9459|c0_g2_i1|c0_g1	5.66
TR89897|c0_g1_i1|c0_g1	5.65
TR209619|c0_g1_i1|c0_g1	5.63
Mo_1_ACAGTG_L003_R1_001_(paired)_trimmed_(paired)_contig_150664|c0_g1	5.6
Mo_1_ACAGTG_L003_R1_001_(paired)_trimmed_(paired)_contig_155002|c0_g1	5.6
Mo_1_ACAGTG_L003_R1_001_(paired)_trimmed_(paired)_contig_92528|c0_g1	5.6
TR138923|c0_g1_i1|c0_g1	5.6
C661843|c0_g1	5.58
C662389|c0_g1	5.58
C662897|c0_g1	5.58
Mo_1_ACAGTG_L003_R1_001_(paired)_trimmed_(paired)_contig_149835|c0_g1	5.58
Mo_1_ACAGTG_L003_R1_001_(paired)_trimmed_(paired)_contig_150305|c0_g1	5.57
Mo_1_ACAGTG_L003_R1_001_(paired)_trimmed_(paired)_contig_149818|c0_g1	5.55
TR150879|c0_g1_i1|c0_g1	5.55
TR45665|c0_g1_i1|c0_g1	5.55
TR97006|c0_g1_i1|c0_g1	5.55
scaffold12909|c0_g1	5.55
Mo_1_ACAGTG_L003_R1_001_(paired)_trimmed_(paired)_contig_150047|c0_g1	5.51
TR11402|c0_g2_i1|c0_g1	5.51
TR11361|c0_g1_i1|c0_g1	5.5
C665137|c0_g1	5.48
Mo_1_ACAGTG_L003_R1_001_(paired)_trimmed_(paired)_contig_150473|c0_g1	5.48
TR119560|c0_g1_i1|c0_g1	5.47
TR178591|c0_g1_i1|c0_g1	5.47
TR208961|c0_g1_i1|c0_g1	5.47
C775704|c0_g1	5.46
Mo_1_ACAGTG_L003_R1_001_(paired)_trimmed_(paired)_contig_148892|c0_g1	5.46
Mo_1_ACAGTG_L003_R1_001_(paired)_trimmed_(paired)_contig_150110|c0_g1	5.46
TR93574|c0_g1_i1|c0_g1	5.46
C875368|c0_g1	5.45
TR14085|c0_g1_i1|c0_g1	5.45
Mo_1_ACAGTG_L003_R1_001_(paired)_trimmed_(paired)_contig_150114|c0_g1	5.43
Mo_1_ACAGTG_L003_R1_001_(paired)_trimmed_(paired)_contig_151311|c0_g1	5.42
TR73842|c0_g1_i3|c0_g1	5.42
Mo_1_ACAGTG_L003_R1_001_(paired)_trimmed_(paired)_contig_150126|c0_g1	5.4
C665277|c0_g1	5.38
C666819|c0_g1	5.38
TR75264|c5_g3_i1|c0_g1	5.36
TR77396|c10_g1_i1|c0_g1	5.36
TR55256|c0_g1_i1|c0_g1	5.35
Mo_1_ACAGTG_L003_R1_001_(paired)_trimmed_(paired)_contig_151185|c0_g1	5.33
TR165066|c0_g1_i1|c0_g1	5.33
TR34291|c0_g1_i1|c0_g1	5.32
TR76509|c1_g1_i1|c0_g1	5.32
Mo_1_ACAGTG_L003_R1_001_(paired)_trimmed_(paired)_contig_147818|c0_g1	5.31
TR166344|c0_g1_i1|c0_g1	5.31
Mo_1_ACAGTG_L003_R1_001_(paired)_trimmed_(paired)_contig_150008|c0_g1	5.3
Mo_1_ACAGTG_L003_R1_001_(paired)_trimmed_(paired)_contig_150096|c0_g1	5.3
Mo_1_ACAGTG_L003_R1_001_(paired)_trimmed_(paired)_contig_150182|c0_g1	5.3
C668553|c0_g1	5.29
C911523|c0_g1	5.29
Mo_1_ACAGTG_L003_R1_001_(paired)_trimmed_(paired)_contig_155023|c0_g1	5.26
TR41025|c0_g1_i1|c0_g1	5.26
C737458|c0_g1	5.25
Mo_1_ACAGTG_L003_R1_001_(paired)_trimmed_(paired)_contig_150054|c0_g1	5.25
TR46854|c0_g1_i1|c0_g1	5.24
Mo_1_ACAGTG_L003_R1_001_(paired)_trimmed_(paired)_contig_149916|c0_g1	5.23
TR155700|c0_g1_i1|c0_g1	5.23
TR57882|c0_g1_i1|c0_g1	5.23
C670240|c0_g1	5.2
Mo_1_ACAGTG_L003_R1_001_(paired)_trimmed_(paired)_contig_149845|c0_g1	5.2
TR19792|c0_g1_i1|c0_g1	5.2
Mo_1_ACAGTG_L003_R1_001_(paired)_trimmed_(paired)_contig_150115|c0_g1	5.19
TR175131|c0_g1_i1|c0_g1	5.19
TR202339|c0_g1_i1|c0_g1	5.19
TR46600|c0_g1_i1|c0_g1	5.19
Mo_1_ACAGTG_L003_R1_001_(paired)_trimmed_(paired)_contig_150094|c0_g1	5.16
Mo_1_ACAGTG_L003_R1_001_(paired)_trimmed_(paired)_contig_150246|c0_g1	5.15
Mo_1_ACAGTG_L003_R1_001_(paired)_trimmed_(paired)_contig_71990|c0_g1	5.15
C969143|c0_g1	5.14
TR161735|c0_g1_i1|c0_g1	5.13
TR465|c0_g1_i1|c0_g1	5.13
TR83701|c0_g1_i1|c0_g1	5.13
TR188697|c0_g1_i1|c0_g1	5.12
TR206943|c0_g1_i1|c0_g1	5.12
C670437|c0_g1	5.11
C671425|c0_g1	5.11
TR110025|c0_g1_i1|c0_g1	5.11
TR78704|c0_g2_i1|c0_g1	5.1
Mo_1_ACAGTG_L003_R1_001_(paired)_trimmed_(paired)_contig_150098|c0_g1	5.08
TR138947|c0_g1_i1|c0_g1	5.08
scaffold16948|c0_g1	5.07
C711767|c0_g1	5.06
Mo_1_ACAGTG_L003_R1_001_(paired)_trimmed_(paired)_contig_124946|c0_g1	5.06
TR208320|c0_g1_i1|c0_g1	5.06
TR5357|c0_g2_i1|c0_g1	5.06
C923333|c0_g1	5.05
C923437|c0_g1	5.04
Mo_1_ACAGTG_L003_R1_001_(paired)_trimmed_(paired)_contig_149801|c0_g1	5.04
TR128631|c0_g1_i1|c0_g1	5.04
Mo_1_ACAGTG_L003_R1_001_(paired)_trimmed_(paired)_contig_150294|c0_g1	5.03
TR149987|c1_g1_i1|c0_g1	5.03
C672049|c0_g1	5.02
Mo_1_ACAGTG_L003_R1_001_(paired)_trimmed_(paired)_contig_153941|c0_g1	5.02
TR51820|c0_g1_i1|c0_g1	5.01
C713033|c0_g1	5
Mo_1_ACAGTG_L003_R1_001_(paired)_trimmed_(paired)_contig_149814|c0_g1	5
Mo_1_ACAGTG_L003_R1_001_(paired)_trimmed_(paired)_contig_150356|c0_g1	5
Mo_1_ACAGTG_L003_R1_001_(paired)_trimmed_(paired)_contig_92943|c0_g1	5
TR163234|c0_g1_i1|c0_g1	5
TR192810|c0_g1_i1|c0_g1	5
TR202806|c0_g1_i1|c0_g1	5
C827659|c0_g1	4.98
TR50605|c0_g1_i1|c0_g1	4.96
TR65568|c0_g1_i1|c0_g1	4.96
TR157361|c0_g1_i1|c0_g1	4.94
TR24805|c0_g1_i1|c0_g1	4.94
TR75639|c8_g1_i1|c0_g1	4.94
C673591|c0_g1	4.93
C674787|c0_g1	4.93
TR29925|c0_g1_i1|c0_g1	4.91
TR129786|c0_g1_i1|c0_g1	4.9
C768504|c0_g1	4.88
TR107964|c0_g1_i1|c0_g1	4.88
C830295|c0_g1	4.87
TR39299|c0_g1_i1|c0_g1	4.87
TR155847|c0_g1_i1|c0_g1	4.85
Mo_1_ACAGTG_L003_R1_001_(paired)_trimmed_(paired)_contig_149626|c0_g1	4.84
C946068|c0_g1	4.83
C900737|c0_g1	4.82
Mo_1_ACAGTG_L003_R1_001_(paired)_trimmed_(paired)_contig_150161|c0_g1	4.82
Mo_1_ACAGTG_L003_R1_001_(paired)_trimmed_(paired)_contig_151303|c0_g1	4.82
TR103708|c0_g1_i1|c0_g1	4.82
TR2249|c1_g1_i1|c0_g1	4.82
TR24850|c0_g1_i1|c0_g1	4.82
C805570|c0_g1	4.81
Mo_1_ACAGTG_L003_R1_001_(paired)_trimmed_(paired)_contig_149946|c0_g1	4.81
Mo_1_ACAGTG_L003_R1_001_(paired)_trimmed_(paired)_contig_150091|c0_g1	4.81
scaffold21130|c0_g1	4.81
Mo_1_ACAGTG_L003_R1_001_(paired)_trimmed_(paired)_contig_149936|c0_g1	4.8
Mo_1_ACAGTG_L003_R1_001_(paired)_trimmed_(paired)_contig_150471|c0_g1	4.8
TR170849|c0_g1_i1|c0_g1	4.8
TR68439|c0_g2_i1|c0_g1	4.8
TR71231|c1_g1_i1|c0_g1	4.8
TR51273|c0_g1_i1|c0_g1	4.79
TR109781|c0_g1_i1|c0_g1	4.77
C748208|c0_g1	4.76
C868732|c0_g1	4.75
TR49825|c0_g1_i2|c0_g1	4.75
Mo_1_ACAGTG_L003_R1_001_(paired)_trimmed_(paired)_contig_150005|c0_g1	4.73
Mo_1_ACAGTG_L003_R1_001_(paired)_trimmed_(paired)_contig_148488|c0_g1	4.72
TR208619|c0_g1_i1|c0_g1	4.72
TR117398|c0_g1_i1|c0_g1	4.7
TR3622|c0_g1_i1|c0_g1	4.7
C678983|c0_g1	4.69
C914067|c0_g1	4.69
Mo_1_ACAGTG_L003_R1_001_(paired)_trimmed_(paired)_contig_150963|c0_g1	4.69
TR1641|c0_g1_i1|c0_g1	4.69
TR72745|c0_g1_i1|c0_g1	4.69
C808420|c0_g1	4.68
scaffold7261|c0_g1	4.67
C942120|c0_g1	4.66
Mo_1_ACAGTG_L003_R1_001_(paired)_trimmed_(paired)_contig_150250|c0_g1	4.65
TR10420|c0_g1_i1|c0_g1	4.65
TR28175|c0_g2_i1|c0_g1	4.65
TR78452|c6_g1_i1|c0_g1	4.65
Mo_1_ACAGTG_L003_R1_001_(paired)_trimmed_(paired)_contig_148950|c0_g1	4.64
Mo_1_ACAGTG_L003_R1_001_(paired)_trimmed_(paired)_contig_149777|c0_g1	4.63
Mo_1_ACAGTG_L003_R1_001_(paired)_trimmed_(paired)_contig_150390|c0_g1	4.63
TR166441|c0_g1_i1|c0_g1	4.63
TR182955|c0_g1_i1|c0_g1	4.63
TR23687|c0_g1_i1|c0_g1	4.63
Mo_1_ACAGTG_L003_R1_001_(paired)_trimmed_(paired)_contig_150254|c0_g1	4.6
TR75894|c0_g2_i1|c0_g1	4.59
TR78346|c3_g1_i4|c0_g1	4.59
Mo_1_ACAGTG_L003_R1_001_(paired)_trimmed_(paired)_contig_150499|c0_g1	4.58
TR153699|c0_g1_i1|c0_g1	4.58
C811526|c0_g1	4.55
TR135437|c0_g1_i1|c0_g1	4.55
C682516|c0_g1	4.54
C682658|c0_g1	4.54
C795200|c0_g1	4.54
Mo_1_ACAGTG_L003_R1_001_(paired)_trimmed_(paired)_contig_150678|c0_g1	4.54
TR200343|c0_g1_i1|c0_g1	4.54
C930517|c0_g1	4.52
Mo_1_ACAGTG_L003_R1_001_(paired)_trimmed_(paired)_contig_150103|c0_g1	4.5
Mo_1_ACAGTG_L003_R1_001_(paired)_trimmed_(paired)_contig_149532|c0_g1	4.49
TR54927|c1_g1_i1|c0_g1	4.49
TR9859|c0_g1_i1|c0_g1	4.49
TR154587|c0_g1_i1|c0_g1	4.48
Mo_1_ACAGTG_L003_R1_001_(paired)_trimmed_(paired)_contig_150342|c0_g1	4.47
TR167084|c0_g1_i1|c0_g1	4.47
Mo_1_ACAGTG_L003_R1_001_(paired)_trimmed_(paired)_contig_150541|c0_g1	4.46
TR53505|c0_g1_i2|c0_g1	4.46
TR186985|c0_g1_i1|c0_g1	4.45
Mo_1_ACAGTG_L003_R1_001_(paired)_trimmed_(paired)_contig_149780|c0_g1	4.44
TR70810|c0_g3_i6|c0_g1	4.43
C850521|c0_g1	4.42
Mo_1_ACAGTG_L003_R1_001_(paired)_trimmed_(paired)_contig_150070|c0_g1	4.42
scaffold212|c0_g1	4.42
C779428|c0_g1	4.39
Mo_1_ACAGTG_L003_R1_001_(paired)_trimmed_(paired)_contig_150308|c0_g1	4.39
TR182251|c0_g1_i1|c0_g1	4.39
TR187504|c0_g1_i1|c0_g1	4.38
C919041|c0_g1	4.37
TR172356|c0_g1_i1|c0_g1	4.36
Mo_1_ACAGTG_L003_R1_001_(paired)_trimmed_(paired)_contig_150926|c0_g1	4.35
C687503|c0_g1	4.34
Mo_1_ACAGTG_L003_R1_001_(paired)_trimmed_(paired)_contig_150788|c0_g1	4.34
Mo_1_ACAGTG_L003_R1_001_(paired)_trimmed_(paired)_contig_53799|c0_g1	4.34
TR79047|c1_g5_i1|c0_g1	4.34
TR76743|c2_g3_i1|c0_g1	4.32
C782246|c0_g1	4.3
Mo_1_ACAGTG_L003_R1_001_(paired)_trimmed_(paired)_contig_149872|c0_g1	4.3
TR126393|c0_g1_i1|c0_g1	4.3
TR192518|c0_g1_i1|c0_g1	4.29
scaffold21206|c0_g1	4.28
C688161|c0_g1	4.27
C688245|c0_g1	4.27
TR101616|c0_g1_i1|c0_g1	4.27
TR189922|c0_g1_i1|c0_g1	4.27
Mo_1_ACAGTG_L003_R1_001_(paired)_trimmed_(paired)_contig_150573|c0_g1	4.26
Mo_1_ACAGTG_L003_R1_001_(paired)_trimmed_(paired)_contig_150240|c0_g1	4.25
TR151747|c0_g1_i1|c0_g1	4.25
TR77071|c2_g1_i3|c0_g1	4.25
scaffold15494|c0_g1	4.25
Mo_1_ACAGTG_L003_R1_001_(paired)_trimmed_(paired)_contig_149995|c0_g1	4.24
Mo_1_ACAGTG_L003_R1_001_(paired)_trimmed_(paired)_contig_155016|c0_g1	4.24
TR59445|c0_g1_i1|c0_g1	4.23
scaffold17637|c0_g1	4.23
C689725|c0_g1	4.21
C690237|c0_g1	4.21
C819173|c0_g1	4.21
Mo_1_ACAGTG_L003_R1_001_(paired)_trimmed_(paired)_contig_150765|c0_g1	4.21
TR51816|c1_g1_i1|c0_g1	4.21
TR78074|c0_g1_i1|c0_g1	4.21
C730963|c0_g1	4.2
Mo_1_ACAGTG_L003_R1_001_(paired)_trimmed_(paired)_contig_149839|c0_g1	4.2
C845257|c0_g1	4.19
Mo_1_ACAGTG_L003_R1_001_(paired)_trimmed_(paired)_contig_150891|c0_g1	4.19
TR71584|c0_g1_i2|c0_g1	4.19
TR23303|c0_g1_i1|c0_g1	4.17
C845663|c0_g1	4.16
Mo_1_ACAGTG_L003_R1_001_(paired)_trimmed_(paired)_contig_150134|c0_g1	4.15
Mo_1_ACAGTG_L003_R1_001_(paired)_trimmed_(paired)_contig_150464|c0_g1	4.15
Mo_1_ACAGTG_L003_R1_001_(paired)_trimmed_(paired)_contig_150713|c0_g1	4.15
TR101820|c0_g1_i1|c0_g1	4.15
C691193|c0_g1	4.14
Mo_1_ACAGTG_L003_R1_001_(paired)_trimmed_(paired)_contig_121186|c0_g1	4.14
Mo_1_ACAGTG_L003_R1_001_(paired)_trimmed_(paired)_contig_150553|c0_g1	4.14
Mo_1_ACAGTG_L003_R1_001_(paired)_trimmed_(paired)_contig_150919|c0_g1	4.14
TR176281|c0_g1_i1|c0_g1	4.12
TR95862|c0_g1_i1|c0_g1	4.12
TR133804|c0_g1_i1|c0_g1	4.11
TR120788|c0_g1_i1|c0_g1	4.1
TR6798|c0_g1_i1|c0_g1	4.1
Mo_1_ACAGTG_L003_R1_001_(paired)_trimmed_(paired)_contig_150710|c0_g1	4.08
C734150|c0_g1	4.07
C858583|c0_g1	4.07
TR166993|c0_g1_i1|c0_g1	4.07
TR188834|c0_g1_i1|c0_g1	4.07
Mo_1_ACAGTG_L003_R1_001_(paired)_trimmed_(paired)_contig_150696|c0_g1	4.06
TR55062|c1_g2_i1|c0_g1	4.06
TR70810|c0_g3_i3|c0_g1	4.06
Mo_1_ACAGTG_L003_R1_001_(paired)_trimmed_(paired)_contig_97105|c0_g1	4.05
TR207808|c0_g1_i1|c0_g1	4.04
Mo_1_ACAGTG_L003_R1_001_(paired)_trimmed_(paired)_contig_150200|c0_g1	4.03
Mo_1_ACAGTG_L003_R1_001_(paired)_trimmed_(paired)_contig_150716|c0_g1	4.03
C693533|c0_g1	4.02
Mo_1_ACAGTG_L003_R1_001_(paired)_trimmed_(paired)_contig_113630|c0_g1	4.02
Mo_1_ACAGTG_L003_R1_001_(paired)_trimmed_(paired)_contig_150494|c0_g1	4.02
TR137331|c0_g1_i1|c0_g1	4.02
TR137931|c0_g1_i1|c0_g1	4.02
TR153998|c0_g1_i1|c0_g1	4.02
TR209349|c0_g1_i1|c0_g1	4.02
C766248|c0_g1	4
TR13220|c0_g1_i1|c0_g1	4
TR57071|c1_g1_i1|c0_g1	4
C850013|c0_g1	3.99
C736468|c0_g1	3.98
Mo_1_ACAGTG_L003_R1_001_(paired)_trimmed_(paired)_contig_149883|c0_g1	3.98
TR168085|c0_g1_i1|c0_g1	3.98
TR86123|c0_g1_i1|c0_g1	3.98
C694967|c0_g1	3.97
C885194|c0_g1	3.97
Mo_1_ACAGTG_L003_R1_001_(paired)_trimmed_(paired)_contig_122784|c0_g1	3.97
Mo_1_ACAGTG_L003_R1_001_(paired)_trimmed_(paired)_contig_150435|c0_g1	3.97
Mo_1_ACAGTG_L003_R1_001_(paired)_trimmed_(paired)_contig_150560|c0_g1	3.97
TR71748|c0_g1_i1|c0_g1	3.97
TR72984|c0_g1_i1|c0_g1	3.97
Mo_1_ACAGTG_L003_R1_001_(paired)_trimmed_(paired)_contig_149856|c0_g1	3.96
Mo_1_ACAGTG_L003_R1_001_(paired)_trimmed_(paired)_contig_150159|c0_g1	3.96
TR46447|c2_g1_i1|c0_g1	3.96
C870302|c0_g1	3.95
C737968|c0_g1	3.94
Mo_1_ACAGTG_L003_R1_001_(paired)_trimmed_(paired)_contig_151017|c0_g1	3.94
TR133754|c0_g1_i1|c0_g1	3.94
C898337|c0_g1	3.93
Mo_1_ACAGTG_L003_R1_001_(paired)_trimmed_(paired)_contig_150285|c0_g1	3.93
TR50472|c0_g1_i1|c0_g1	3.93
Mo_1_ACAGTG_L003_R1_001_(paired)_trimmed_(paired)_contig_150281|c0_g1	3.92
C696269|c0_g1	3.91
TR133835|c0_g1_i1|c0_g1	3.91
TR79686|c0_g1_i1|c0_g1	3.91
C739024|c0_g1	3.9
Mo_1_ACAGTG_L003_R1_001_(paired)_trimmed_(paired)_contig_149781|c0_g1	3.9
Mo_1_ACAGTG_L003_R1_001_(paired)_trimmed_(paired)_contig_151141|c0_g1	3.9
TR128513|c0_g1_i1|c0_g1	3.9
TR203256|c0_g1_i1|c0_g1	3.9
TR72707|c1_g2_i1|c0_g1	3.9
TR41345|c0_g2_i1|c0_g1	3.88
C697929|c0_g1	3.86
C698321|c0_g1	3.86
Mo_1_ACAGTG_L003_R1_001_(paired)_trimmed_(paired)_contig_114167|c0_g1	3.86
Mo_1_ACAGTG_L003_R1_001_(paired)_trimmed_(paired)_contig_140528|c0_g1	3.86
Mo_1_ACAGTG_L003_R1_001_(paired)_trimmed_(paired)_contig_148680|c0_g1	3.86
Mo_1_ACAGTG_L003_R1_001_(paired)_trimmed_(paired)_contig_149846|c0_g1	3.86
TR199093|c0_g1_i1|c0_g1	3.86
TR209156|c0_g1_i1|c0_g1	3.86
TR43750|c1_g1_i1|c0_g1	3.86
C841799|c0_g1	3.85
Mo_1_ACAGTG_L003_R1_001_(paired)_trimmed_(paired)_contig_149838|c0_g1	3.85
scaffold7143|c0_g1	3.85
C968173|c0_g1	3.84
Mo_1_ACAGTG_L003_R1_001_(paired)_trimmed_(paired)_contig_118884|c0_g1	3.84
Mo_1_ACAGTG_L003_R1_001_(paired)_trimmed_(paired)_contig_126278|c0_g1	3.84
Mo_1_ACAGTG_L003_R1_001_(paired)_trimmed_(paired)_contig_150337|c0_g1	3.84
TR201188|c0_g1_i1|c0_g1	3.84
C864657|c0_g1	3.82
scaffold8614|c0_g1	3.82
Mo_1_ACAGTG_L003_R1_001_(paired)_trimmed_(paired)_contig_150695|c0_g1	3.81
TR155369|c0_g1_i1|c0_g1	3.81
TR91174|c0_g1_i1|c0_g1	3.81
C699091|c0_g1	3.8
Mo_1_ACAGTG_L003_R1_001_(paired)_trimmed_(paired)_contig_150939|c0_g1	3.8
TR120067|c0_g1_i1|c0_g1	3.8
TR138688|c0_g1_i1|c0_g1	3.8
TR149336|c0_g1_i1|c0_g1	3.8
TR177686|c0_g1_i1|c0_g1	3.8
TR181104|c0_g1_i1|c0_g1	3.8
TR191310|c0_g1_i1|c0_g1	3.8
TR192534|c0_g1_i1|c0_g1	3.8
Mo_1_ACAGTG_L003_R1_001_(paired)_trimmed_(paired)_contig_148257|c0_g1	3.78
Mo_1_ACAGTG_L003_R1_001_(paired)_trimmed_(paired)_contig_150822|c0_g1	3.78
TR206947|c0_g1_i1|c0_g1	3.78
TR74765|c8_g1_i1|c0_g1	3.78
TR167888|c0_g1_i1|c0_g1	3.77
C701221|c0_g1	3.75
C701563|c0_g1	3.75
C701585|c0_g1	3.75
Mo_1_ACAGTG_L003_R1_001_(paired)_trimmed_(paired)_contig_149531|c0_g1	3.75
Mo_1_ACAGTG_L003_R1_001_(paired)_trimmed_(paired)_contig_151295|c0_g1	3.75
TR135181|c0_g1_i1|c0_g1	3.75
TR144257|c0_g1_i1|c0_g1	3.75
TR196744|c0_g1_i1|c0_g1	3.75
TR28399|c0_g1_i1|c0_g1	3.75
TR40164|c0_g1_i1|c0_g1	3.75
TR45839|c0_g2_i1|c0_g1	3.75
TR7348|c0_g1_i1|c0_g1	3.75
TR75335|c9_g1_i1|c0_g1	3.75
TR76788|c1_g2_i1|c0_g1	3.75
Mo_1_ACAGTG_L003_R1_001_(paired)_trimmed_(paired)_contig_46182|c0_g1	3.74
Mo_1_ACAGTG_L003_R1_001_(paired)_trimmed_(paired)_contig_149905|c0_g1	3.73
Mo_1_ACAGTG_L003_R1_001_(paired)_trimmed_(paired)_contig_150425|c0_g1	3.73
Mo_1_ACAGTG_L003_R1_001_(paired)_trimmed_(paired)_contig_150620|c0_g1	3.73
TR207709|c0_g1_i1|c0_g1	3.73
Mo_1_ACAGTG_L003_R1_001_(paired)_trimmed_(paired)_contig_150397|c0_g1	3.71
TR112734|c0_g1_i1|c0_g1	3.71
TR11759|c0_g1_i1|c0_g1	3.71
C702687|c0_g1	3.7
C702857|c0_g1	3.7
C845775|c0_g1	3.7
Mo_1_ACAGTG_L003_R1_001_(paired)_trimmed_(paired)_contig_154845|c0_g1	3.7
TR61186|c0_g2_i1|c0_g1	3.7
C744714|c0_g1	3.68
TR136154|c0_g1_i1|c0_g1	3.68
TR72745|c1_g3_i1|c0_g1	3.68
TR128599|c0_g1_i1|c0_g1	3.67
Mo_1_ACAGTG_L003_R1_001_(paired)_trimmed_(paired)_contig_127388|c0_g1	3.66
Mo_1_ACAGTG_L003_R1_001_(paired)_trimmed_(paired)_contig_150843|c0_g1	3.66
TR41681|c0_g2_i1|c0_g1	3.66
C703703|c0_g1	3.65
Mo_1_ACAGTG_L003_R1_001_(paired)_trimmed_(paired)_contig_147810|c0_g1	3.65
Mo_1_ACAGTG_L003_R1_001_(paired)_trimmed_(paired)_contig_150302|c0_g1	3.65
TR33331|c0_g1_i1|c0_g1	3.65
Mo_1_ACAGTG_L003_R1_001_(paired)_trimmed_(paired)_contig_150059|c0_g1	3.64
TR181345|c0_g1_i1|c0_g1	3.64
Mo_1_ACAGTG_L003_R1_001_(paired)_trimmed_(paired)_contig_149920|c0_g1	3.63
TR200657|c0_g1_i1|c0_g1	3.63
Mo_1_ACAGTG_L003_R1_001_(paired)_trimmed_(paired)_contig_150416|c0_g1	3.62
scaffold3644|c0_g1	3.62
C776768|c0_g1	3.61
Mo_1_ACAGTG_L003_R1_001_(paired)_trimmed_(paired)_contig_149930|c0_g1	3.61
Mo_1_ACAGTG_L003_R1_001_(paired)_trimmed_(paired)_contig_150543|c0_g1	3.61
TR115967|c0_g1_i1|c0_g1	3.61
TR134307|c0_g1_i1|c0_g1	3.61
C705573|c0_g1	3.6
TR144072|c0_g1_i1|c0_g1	3.6
TR166646|c0_g1_i1|c0_g1	3.6
TR180181|c0_g1_i1|c0_g1	3.6
TR96701|c0_g1_i1|c0_g1	3.59
C801000|c0_g1	3.58
Mo_1_ACAGTG_L003_R1_001_(paired)_trimmed_(paired)_contig_150065|c0_g1	3.58
TR20615|c0_g1_i1|c0_g1	3.57
Mo_1_ACAGTG_L003_R1_001_(paired)_trimmed_(paired)_contig_150423|c0_g1	3.56
TR38385|c0_g1_i1|c0_g1	3.56
C706925|c0_g1	3.55
C821119|c0_g1	3.55
TR60572|c1_g1_i1|c0_g1	3.55
C749058|c0_g1	3.54
Mo_1_ACAGTG_L003_R1_001_(paired)_trimmed_(paired)_contig_151019|c0_g1	3.54
TR197052|c0_g1_i1|c0_g1	3.54
TR32834|c0_g2_i1|c0_g1	3.54
TR71215|c2_g2_i1|c0_g1	3.54
TR27564|c0_g1_i1|c0_g1	3.53
Mo_1_ACAGTG_L003_R1_001_(paired)_trimmed_(paired)_contig_150053|c0_g1	3.52
TR11402|c0_g1_i1|c0_g1	3.52
TR50464|c1_g1_i1|c0_g1	3.52
TR189616|c0_g1_i1|c0_g1	3.51
TR203625|c0_g1_i1|c0_g1	3.51
TR209331|c0_g1_i1|c0_g1	3.51
TR22989|c0_g1_i1|c0_g1	3.51
Mo_1_ACAGTG_L003_R1_001_(paired)_trimmed_(paired)_contig_101600|c0_g1	3.5
Mo_1_ACAGTG_L003_R1_001_(paired)_trimmed_(paired)_contig_122314|c0_g1	3.5
TR201610|c0_g1_i1|c0_g1	3.5
TR78457|c3_g4_i4|c0_g1	3.5
C780060|c0_g1	3.49
TR74754|c3_g1_i1|c0_g1	3.49
TR134751|c0_g1_i1|c0_g1	3.48
scaffold11407|c0_g1	3.48
scaffold16085|c0_g1	3.48
C838847|c0_g1	3.47
C709533|c0_g1	3.46
Mo_1_ACAGTG_L003_R1_001_(paired)_trimmed_(paired)_contig_150137|c0_g1	3.46
Mo_1_ACAGTG_L003_R1_001_(paired)_trimmed_(paired)_contig_95815|c0_g1	3.46
TR143512|c0_g1_i1|c0_g1	3.46
TR208535|c0_g1_i1|c0_g1	3.46
TR49890|c0_g1_i1|c0_g1	3.45
C805414|c0_g1	3.44
Mo_1_ACAGTG_L003_R1_001_(paired)_trimmed_(paired)_contig_149769|c0_g1	3.44
Mo_1_ACAGTG_L003_R1_001_(paired)_trimmed_(paired)_contig_150143|c0_g1	3.44
TR166218|c0_g1_i1|c0_g1	3.44
TR187807|c0_g1_i1|c0_g1	3.44
Mo_1_ACAGTG_L003_R1_001_(paired)_trimmed_(paired)_contig_101058|c0_g1	3.42
Mo_1_ACAGTG_L003_R1_001_(paired)_trimmed_(paired)_contig_149908|c0_g1	3.42
Mo_1_ACAGTG_L003_R1_001_(paired)_trimmed_(paired)_contig_150448|c0_g1	3.42
TR202100|c0_g1_i1|c0_g1	3.42
Mo_1_ACAGTG_L003_R1_001_(paired)_trimmed_(paired)_contig_150162|c0_g1	3.41
TR78493|c1_g2_i1|c0_g1	3.41
C957298|c0_g1	3.4
Mo_1_ACAGTG_L003_R1_001_(paired)_trimmed_(paired)_contig_150702|c0_g1	3.4
TR127761|c0_g1_i1|c0_g1	3.39
Mo_1_ACAGTG_L003_R1_001_(paired)_trimmed_(paired)_contig_101559|c0_g1	3.38
Mo_1_ACAGTG_L003_R1_001_(paired)_trimmed_(paired)_contig_150971|c0_g1	3.38
TR106183|c0_g1_i1|c0_g1	3.38
TR187895|c0_g1_i1|c0_g1	3.38
TR84295|c0_g1_i1|c0_g1	3.38
C885636|c0_g1	3.35
Mo_1_ACAGTG_L003_R1_001_(paired)_trimmed_(paired)_contig_101800|c0_g1	3.35
Mo_1_ACAGTG_L003_R1_001_(paired)_trimmed_(paired)_contig_149734|c0_g1	3.34
TR67356|c0_g1_i1|c0_g1	3.34
Mo_1_ACAGTG_L003_R1_001_(paired)_trimmed_(paired)_contig_149968|c0_g1	3.33
Mo_1_ACAGTG_L003_R1_001_(paired)_trimmed_(paired)_contig_94397|c0_g1	3.33
TR132521|c0_g1_i1|c0_g1	3.33
TR134602|c0_g1_i1|c0_g1	3.33
TR201619|c0_g1_i1|c0_g1	3.33
Mo_1_ACAGTG_L003_R1_001_(paired)_trimmed_(paired)_contig_150450|c0_g1	3.32
Mo_1_ACAGTG_L003_R1_001_(paired)_trimmed_(paired)_contig_150085|c0_g1	3.3
Mo_1_ACAGTG_L003_R1_001_(paired)_trimmed_(paired)_contig_150122|c0_g1	3.3
TR15876|c0_g2_i1|c0_g1	3.3
TR6988|c0_g1_i1|c0_g1	3.3
C714109|c0_g1	3.29
C828589|c0_g1	3.29
Mo_1_ACAGTG_L003_R1_001_(paired)_trimmed_(paired)_contig_140899|c0_g1	3.29
Mo_1_ACAGTG_L003_R1_001_(paired)_trimmed_(paired)_contig_150077|c0_g1	3.29
Mo_1_ACAGTG_L003_R1_001_(paired)_trimmed_(paired)_contig_150833|c0_g1	3.29
Mo_1_ACAGTG_L003_R1_001_(paired)_trimmed_(paired)_contig_83917|c0_g1	3.29
TR101814|c0_g1_i1|c0_g1	3.29
TR102354|c0_g1_i1|c0_g1	3.29
TR135630|c0_g1_i1|c0_g1	3.29
TR182565|c0_g1_i1|c0_g1	3.29
Mo_1_ACAGTG_L003_R1_001_(paired)_trimmed_(paired)_contig_149788|c0_g1	3.28
TR114757|c0_g1_i1|c0_g1	3.28
C810710|c0_g1	3.27
C829037|c0_g1	3.27
Mo_1_ACAGTG_L003_R1_001_(paired)_trimmed_(paired)_contig_149782|c0_g1	3.27
TR168706|c0_g1_i1|c0_g1	3.27
TR144073|c0_g1_i1|c0_g1	3.26
C715145|c0_g1	3.25
Mo_1_ACAGTG_L003_R1_001_(paired)_trimmed_(paired)_contig_120355|c0_g1	3.25
Mo_1_ACAGTG_L003_R1_001_(paired)_trimmed_(paired)_contig_150205|c0_g1	3.25
Mo_1_ACAGTG_L003_R1_001_(paired)_trimmed_(paired)_contig_150224|c0_g1	3.25
Mo_1_ACAGTG_L003_R1_001_(paired)_trimmed_(paired)_contig_150386|c0_g1	3.25
Mo_1_ACAGTG_L003_R1_001_(paired)_trimmed_(paired)_contig_150652|c0_g1	3.25
TR143803|c0_g1_i1|c0_g1	3.25
C830351|c0_g1	3.24
C758440|c0_g1	3.23
C758744|c0_g1	3.23
C932472|c0_g1	3.23
TR120199|c0_g1_i1|c0_g1	3.23
TR82125|c0_g1_i1|c0_g1	3.23
C812290|c0_g1	3.22
Mo_1_ACAGTG_L003_R1_001_(paired)_trimmed_(paired)_contig_140656|c0_g1	3.22
TR70810|c0_g3_i1|c0_g1	3.22
C716897|c0_g1	3.21
Mo_1_ACAGTG_L003_R1_001_(paired)_trimmed_(paired)_contig_138007|c0_g1	3.21
Mo_1_ACAGTG_L003_R1_001_(paired)_trimmed_(paired)_contig_150853|c0_g1	3.21
Mo_1_ACAGTG_L003_R1_001_(paired)_trimmed_(paired)_contig_151083|c0_g1	3.21
Mo_1_ACAGTG_L003_R1_001_(paired)_trimmed_(paired)_contig_85992|c0_g1	3.21
Mo_1_ACAGTG_L003_R1_001_(paired)_trimmed_(paired)_contig_94996|c0_g1	3.21
TR14619|c0_g3_i1|c0_g1	3.21
TR141101|c0_g1_i1|c0_g1	3.2
Mo_1_ACAGTG_L003_R1_001_(paired)_trimmed_(paired)_contig_149937|c0_g1	3.19
Mo_1_ACAGTG_L003_R1_001_(paired)_trimmed_(paired)_contig_150163|c0_g1	3.19
scaffold2976|c0_g1	3.19
C759758|c0_g1	3.18
Mo_1_ACAGTG_L003_R1_001_(paired)_trimmed_(paired)_contig_65094|c0_g1	3.18
TR120176|c0_g1_i1|c0_g1	3.18
Mo_1_ACAGTG_L003_R1_001_(paired)_trimmed_(paired)_contig_150002|c0_g1	3.17
TR110768|c0_g1_i1|c0_g1	3.17
TR145967|c0_g1_i1|c0_g1	3.17
TR190711|c0_g1_i1|c0_g1	3.16
Mo_1_ACAGTG_L003_R1_001_(paired)_trimmed_(paired)_contig_149654|c0_g1	3.15
TR23153|c1_g1_i1|c0_g1	3.15
TR39809|c0_g1_i1|c0_g1	3.15
Mo_1_ACAGTG_L003_R1_001_(paired)_trimmed_(paired)_contig_151026|c0_g1	3.14
Mo_1_ACAGTG_L003_R1_001_(paired)_trimmed_(paired)_contig_90853|c0_g1	3.14
TR132660|c0_g2_i1|c0_g1	3.14
TR141459|c0_g1_i1|c0_g1	3.14
TR50172|c1_g1_i1|c0_g1	3.14
TR56691|c0_g2_i1|c0_g1	3.14
TR87157|c0_g1_i1|c0_g1	3.14
C651029|c0_g1	3.13
C651059|c0_g1	3.13
C651077|c0_g1	3.13
C651115|c0_g1	3.13
C651287|c0_g1	3.13
C651481|c0_g1	3.13
C651685|c0_g1	3.13
C651812|c0_g1	3.13
C652166|c0_g1	3.13
C652246|c0_g1	3.13
C652624|c0_g1	3.13
C652678|c0_g1	3.13
C652722|c0_g1	3.13
C652758|c0_g1	3.13
C910507|c0_g1	3.13
Mo_1_ACAGTG_L003_R1_001_(paired)_trimmed_(paired)_contig_50645|c0_g1	3.13
TR130539|c0_g1_i1|c0_g1	3.13
TR163904|c0_g1_i1|c0_g1	3.13
TR39811|c0_g1_i1|c0_g1	3.13
TR59414|c0_g1_i1|c0_g1	3.12
TR6643|c0_g1_i1|c0_g1	3.12
TR77045|c5_g1_i5|c0_g1	3.12
C899281|c0_g1	3.11
Mo_1_ACAGTG_L003_R1_001_(paired)_trimmed_(paired)_contig_122176|c0_g1	3.11
Mo_1_ACAGTG_L003_R1_001_(paired)_trimmed_(paired)_contig_150598|c0_g1	3.11
Mo_1_ACAGTG_L003_R1_001_(paired)_trimmed_(paired)_contig_150665|c0_g1	3.11
TR77045|c1_g2_i2|c0_g1	3.11
C720107|c0_g1	3.1
Mo_1_ACAGTG_L003_R1_001_(paired)_trimmed_(paired)_contig_150563|c0_g1	3.1
TR190122|c0_g1_i1|c0_g1	3.1
TR9353|c0_g1_i2|c0_g1	3.1
C793638|c0_g1	3.09
TR110215|c0_g1_i1|c0_g1	3.09
TR88794|c0_g1_i1|c0_g1	3.09
C652840|c0_g1	3.07
C654372|c0_g1	3.07
C654530|c0_g1	3.07
C763454|c0_g1	3.07
C763780|c0_g1	3.07
Mo_1_ACAGTG_L003_R1_001_(paired)_trimmed_(paired)_contig_151060|c0_g1	3.07
TR66845|c0_g2_i1|c0_g1	3.07
Mo_1_ACAGTG_L003_R1_001_(paired)_trimmed_(paired)_contig_76361|c0_g1	3.06
TR11718|c0_g1_i1|c0_g1	3.06
TR141097|c0_g1_i1|c0_g1	3.06
TR3620|c0_g2_i1|c0_g1	3.06
Mo_1_ACAGTG_L003_R1_001_(paired)_trimmed_(paired)_contig_149851|c0_g1	3.05
Mo_1_ACAGTG_L003_R1_001_(paired)_trimmed_(paired)_contig_150268|c0_g1	3.05
TR142428|c0_g1_i1|c0_g1	3.05
TR5145|c0_g1_i1|c0_g1	3.05
TR78034|c1_g1_i1|c0_g1	3.05
Mo_1_ACAGTG_L003_R1_001_(paired)_trimmed_(paired)_contig_149748|c0_g1	3.04
TR108740|c0_g1_i1|c0_g1	3.04
TR78457|c3_g2_i1|c0_g1	3.04
C722559|c0_g1	3.03
TR142158|c0_g1_i1|c0_g1	3.03
TR159056|c0_g1_i1|c0_g1	3.03
TR204279|c0_g1_i1|c0_g1	3.03
TR27800|c0_g1_i1|c0_g1	3.03
TR41516|c0_g1_i1|c0_g1	3.03
C865592|c0_g1	3.02
Mo_1_ACAGTG_L003_R1_001_(paired)_trimmed_(paired)_contig_124745|c0_g1	3.02
Mo_1_ACAGTG_L003_R1_001_(paired)_trimmed_(paired)_contig_149787|c0_g1	3.02
Mo_1_ACAGTG_L003_R1_001_(paired)_trimmed_(paired)_contig_150067|c0_g1	3.02
Mo_1_ACAGTG_L003_R1_001_(paired)_trimmed_(paired)_contig_150223|c0_g1	3.02
TR84083|c0_g1_i1|c0_g1	3.02
TR97686|c0_g1_i1|c0_g1	3.02
C655430|c0_g1	3.01
C655478|c0_g1	3.01
C655678|c0_g1	3.01
C655792|c0_g1	3.01
C655918|c0_g1	3.01
C655954|c0_g1	3.01
C656142|c0_g1	3.01
Mo_1_ACAGTG_L003_R1_001_(paired)_trimmed_(paired)_contig_127375|c0_g1	3.01
Mo_1_ACAGTG_L003_R1_001_(paired)_trimmed_(paired)_contig_151203|c0_g1	3.01
Mo_1_ACAGTG_L003_R1_001_(paired)_trimmed_(paired)_contig_65737|c0_g1	3.01
TR166813|c0_g1_i1|c0_g1	3.01
TR173895|c0_g1_i1|c0_g1	3.01
TR187538|c0_g1_i1|c0_g1	3.01
Mo_1_ACAGTG_L003_R1_001_(paired)_trimmed_(paired)_contig_149847|c0_g1	3
Mo_1_ACAGTG_L003_R1_001_(paired)_trimmed_(paired)_contig_149882|c0_g1	3
Mo_1_ACAGTG_L003_R1_001_(paired)_trimmed_(paired)_contig_150818|c0_g1	3
Mo_1_ACAGTG_L003_R1_001_(paired)_trimmed_(paired)_contig_150969|c0_g1	3
Mo_1_ACAGTG_L003_R1_001_(paired)_trimmed_(paired)_contig_95827|c0_g1	3
TR78671|c22_g1_i1|c0_g1	3
C895313|c0_g1	2.99
Mo_1_ACAGTG_L003_R1_001_(paired)_trimmed_(paired)_contig_118840|c0_g1	2.99
Mo_1_ACAGTG_L003_R1_001_(paired)_trimmed_(paired)_contig_150058|c0_g1	2.99
Mo_1_ACAGTG_L003_R1_001_(paired)_trimmed_(paired)_contig_150587|c0_g1	2.99
Mo_1_ACAGTG_L003_R1_001_(paired)_trimmed_(paired)_contig_150628|c0_g1	2.99
Mo_1_ACAGTG_L003_R1_001_(paired)_trimmed_(paired)_contig_150688|c0_g1	2.99
Mo_1_ACAGTG_L003_R1_001_(paired)_trimmed_(paired)_contig_89555|c0_g1	2.99
TR10716|c0_g1_i1|c0_g1	2.99
TR141755|c0_g1_i1|c0_g1	2.99
TR143651|c0_g1_i1|c0_g1	2.99
TR188858|c0_g1_i1|c0_g1	2.99
TR197936|c0_g1_i1|c0_g1	2.99
TR198651|c0_g1_i1|c0_g1	2.99
TR69665|c0_g3_i1|c0_g1	2.99
TR92319|c0_g1_i1|c0_g1	2.99
C867492|c0_g1	2.97
Mo_1_ACAGTG_L003_R1_001_(paired)_trimmed_(paired)_contig_150050|c0_g1	2.97
Mo_1_ACAGTG_L003_R1_001_(paired)_trimmed_(paired)_contig_150596|c0_g1	2.97
Mo_1_ACAGTG_L003_R1_001_(paired)_trimmed_(paired)_contig_150654|c0_g1	2.97
C656704|c0_g1	2.96
C656894|c0_g1	2.96
C657252|c0_g1	2.96
C657360|c0_g1	2.96
C657488|c0_g1	2.96
C658204|c0_g1	2.96
C725381|c0_g1	2.96
Mo_1_ACAGTG_L003_R1_001_(paired)_trimmed_(paired)_contig_104397|c0_g1	2.96
Mo_1_ACAGTG_L003_R1_001_(paired)_trimmed_(paired)_contig_150112|c0_g1	2.96
Mo_1_ACAGTG_L003_R1_001_(paired)_trimmed_(paired)_contig_31831|c0_g1	2.96
TR201103|c0_g1_i1|c0_g1	2.96
TR47620|c1_g1_i1|c0_g1	2.96
scaffold14910|c0_g1	2.96
TR158180|c0_g1_i1|c0_g1	2.95
TR208875|c0_g1_i1|c0_g1	2.95
C726819|c0_g1	2.93
Mo_1_ACAGTG_L003_R1_001_(paired)_trimmed_(paired)_contig_150402|c0_g1	2.93
Mo_1_ACAGTG_L003_R1_001_(paired)_trimmed_(paired)_contig_150488|c0_g1	2.93
Mo_1_ACAGTG_L003_R1_001_(paired)_trimmed_(paired)_contig_150682|c0_g1	2.93
TR127930|c0_g1_i1|c0_g1	2.93
TR50314|c0_g1_i1|c0_g1	2.93
TR71670|c3_g1_i1|c0_g1	2.93
TR31509|c0_g1_i1|c0_g1	2.92
C920535|c0_g1	2.91
TR33897|c0_g1_i1|c0_g1	2.91
C658286|c0_g1	2.9
C658588|c0_g1	2.9
C658766|c0_g1	2.9
C658998|c0_g1	2.9
C659076|c0_g1	2.9
C659496|c0_g1	2.9
C659928|c0_g1	2.9
Mo_1_ACAGTG_L003_R1_001_(paired)_trimmed_(paired)_contig_137693|c0_g1	2.9
Mo_1_ACAGTG_L003_R1_001_(paired)_trimmed_(paired)_contig_150139|c0_g1	2.9
Mo_1_ACAGTG_L003_R1_001_(paired)_trimmed_(paired)_contig_150662|c0_g1	2.9
Mo_1_ACAGTG_L003_R1_001_(paired)_trimmed_(paired)_contig_151071|c0_g1	2.9
TR143534|c0_g1_i1|c0_g1	2.9
TR188146|c0_g1_i1|c0_g1	2.9
TR192261|c0_g1_i1|c0_g1	2.9
TR29983|c0_g1_i1|c0_g1	2.9
TR176282|c0_g1_i1|c0_g1	2.89
TR203371|c0_g1_i1|c0_g1	2.89
TR69104|c0_g2_i2|c0_g1	2.89
Mo_1_ACAGTG_L003_R1_001_(paired)_trimmed_(paired)_contig_150867|c0_g1	2.88
Mo_1_ACAGTG_L003_R1_001_(paired)_trimmed_(paired)_contig_90017|c0_g1	2.88
TR189317|c0_g1_i1|c0_g1	2.87
Mo_1_ACAGTG_L003_R1_001_(paired)_trimmed_(paired)_contig_150237|c0_g1	2.86
Mo_1_ACAGTG_L003_R1_001_(paired)_trimmed_(paired)_contig_150264|c0_g1	2.86
Mo_1_ACAGTG_L003_R1_001_(paired)_trimmed_(paired)_contig_150529|c0_g1	2.86
Mo_1_ACAGTG_L003_R1_001_(paired)_trimmed_(paired)_contig_150673|c0_g1	2.86
TR57777|c0_g1_i3|c0_g1	2.86
TR67862|c0_g2_i1|c0_g1	2.86
TR76875|c0_g1_i1|c0_g1	2.86
TR85674|c0_g1_i1|c0_g1	2.86
C801864|c0_g1	2.85
Mo_1_ACAGTG_L003_R1_001_(paired)_trimmed_(paired)_contig_149793|c0_g1	2.85
Mo_1_ACAGTG_L003_R1_001_(paired)_trimmed_(paired)_contig_149803|c0_g1	2.85
Mo_1_ACAGTG_L003_R1_001_(paired)_trimmed_(paired)_contig_150612|c0_g1	2.85
TR42121|c0_g1_i1|c0_g1	2.85
C660173|c0_g1	2.84
C660657|c0_g1	2.84
C660677|c0_g1	2.84
C660723|c0_g1	2.84
C660769|c0_g1	2.84
C661021|c0_g1	2.84
C661063|c0_g1	2.84
C858963|c0_g1	2.84
Mo_1_ACAGTG_L003_R1_001_(paired)_trimmed_(paired)_contig_115476|c0_g1	2.84
Mo_1_ACAGTG_L003_R1_001_(paired)_trimmed_(paired)_contig_150013|c0_g1	2.84
Mo_1_ACAGTG_L003_R1_001_(paired)_trimmed_(paired)_contig_151082|c0_g1	2.84
Mo_1_ACAGTG_L003_R1_001_(paired)_trimmed_(paired)_contig_56323|c0_g1	2.84
C730023|c0_g1	2.83
Mo_1_ACAGTG_L003_R1_001_(paired)_trimmed_(paired)_contig_144224|c0_g1	2.83
Mo_1_ACAGTG_L003_R1_001_(paired)_trimmed_(paired)_contig_150400|c0_g1	2.83
Mo_1_ACAGTG_L003_R1_001_(paired)_trimmed_(paired)_contig_150407|c0_g1	2.83
TR115594|c0_g1_i1|c0_g1	2.83
TR174998|c0_g1_i1|c0_g1	2.83
TR39473|c0_g1_i1|c0_g1	2.83
Mo_1_ACAGTG_L003_R1_001_(paired)_trimmed_(paired)_contig_149909|c0_g1	2.82
Mo_1_ACAGTG_L003_R1_001_(paired)_trimmed_(paired)_contig_80982|c0_g1	2.82
TR55070|c1_g1_i1|c0_g1	2.82
C826127|c0_g1	2.81
C844547|c0_g1	2.81
Mo_1_ACAGTG_L003_R1_001_(paired)_trimmed_(paired)_contig_149827|c0_g1	2.81
Mo_1_ACAGTG_L003_R1_001_(paired)_trimmed_(paired)_contig_150275|c0_g1	2.81
Mo_1_ACAGTG_L003_R1_001_(paired)_trimmed_(paired)_contig_150365|c0_g1	2.81
C860395|c0_g1	2.8
Mo_1_ACAGTG_L003_R1_001_(paired)_trimmed_(paired)_contig_120803|c0_g1	2.8
Mo_1_ACAGTG_L003_R1_001_(paired)_trimmed_(paired)_contig_150603|c0_g1	2.8
Mo_1_ACAGTG_L003_R1_001_(paired)_trimmed_(paired)_contig_150901|c0_g1	2.8
TR112582|c0_g1_i1|c0_g1	2.8
TR143970|c0_g1_i1|c0_g1	2.8
TR209811|c0_g1_i1|c0_g1	2.8
C661969|c0_g1	2.79
C662161|c0_g1	2.79
C662177|c0_g1	2.79
C662603|c0_g1	2.79
C662743|c0_g1	2.79
C662765|c0_g1	2.79
C662975|c0_g1	2.79
Mo_1_ACAGTG_L003_R1_001_(paired)_trimmed_(paired)_contig_150410|c0_g1	2.79
Mo_1_ACAGTG_L003_R1_001_(paired)_trimmed_(paired)_contig_150556|c0_g1	2.79
Mo_1_ACAGTG_L003_R1_001_(paired)_trimmed_(paired)_contig_154876|c0_g1	2.79
Mo_1_ACAGTG_L003_R1_001_(paired)_trimmed_(paired)_contig_77605|c0_g1	2.79
TR181159|c0_g1_i1|c0_g1	2.79
TR192981|c0_g1_i1|c0_g1	2.79
TR195211|c0_g1_i1|c0_g1	2.79
TR60277|c2_g2_i1|c0_g1	2.78
TR66323|c0_g1_i2|c0_g1	2.78
C731927|c0_g1	2.77
C732624|c0_g1	2.77
C914103|c0_g1	2.77
Mo_1_ACAGTG_L003_R1_001_(paired)_trimmed_(paired)_contig_131508|c0_g1	2.77
Mo_1_ACAGTG_L003_R1_001_(paired)_trimmed_(paired)_contig_149858|c0_g1	2.77
Mo_1_ACAGTG_L003_R1_001_(paired)_trimmed_(paired)_contig_150045|c0_g1	2.77
Mo_1_ACAGTG_L003_R1_001_(paired)_trimmed_(paired)_contig_59902|c0_g1	2.77
TR192354|c0_g1_i1|c0_g1	2.77
TR72514|c1_g1_i1|c0_g1	2.77
TR7842|c0_g1_i1|c0_g1	2.77
TR86791|c0_g1_i2|c0_g1	2.77
Mo_1_ACAGTG_L003_R1_001_(paired)_trimmed_(paired)_contig_107336|c0_g1	2.75
Mo_1_ACAGTG_L003_R1_001_(paired)_trimmed_(paired)_contig_150614|c0_g1	2.75
Mo_1_ACAGTG_L003_R1_001_(paired)_trimmed_(paired)_contig_150750|c0_g1	2.75
Mo_1_ACAGTG_L003_R1_001_(paired)_trimmed_(paired)_contig_85301|c0_g1	2.75
C663701|c0_g1	2.74
C664459|c0_g1	2.74
C664559|c0_g1	2.74
C664587|c0_g1	2.74
C664841|c0_g1	2.74
Mo_1_ACAGTG_L003_R1_001_(paired)_trimmed_(paired)_contig_150350|c0_g1	2.74
TR113312|c0_g1_i1|c0_g1	2.74
TR152355|c0_g1_i1|c0_g1	2.74
TR206351|c0_g1_i1|c0_g1	2.74
TR181067|c0_g1_i1|c0_g1	2.73
Mo_1_ACAGTG_L003_R1_001_(paired)_trimmed_(paired)_contig_150290|c0_g1	2.72
Mo_1_ACAGTG_L003_R1_001_(paired)_trimmed_(paired)_contig_150737|c0_g1	2.72
TR164004|c0_g1_i1|c0_g1	2.72
TR34780|c0_g1_i1|c0_g1	2.72
Mo_1_ACAGTG_L003_R1_001_(paired)_trimmed_(paired)_contig_119243|c0_g1	2.71
Mo_1_ACAGTG_L003_R1_001_(paired)_trimmed_(paired)_contig_150277|c0_g1	2.71
Mo_1_ACAGTG_L003_R1_001_(paired)_trimmed_(paired)_contig_95724|c0_g1	2.71
TR178396|c0_g1_i1|c0_g1	2.71
TR190832|c0_g1_i1|c0_g1	2.71
TR193486|c0_g1_i1|c0_g1	2.71
TR23832|c1_g1_i1|c0_g1	2.71
TR48685|c0_g1_i1|c0_g1	2.71
C807432|c0_g1	2.7
C863865|c0_g1	2.7
C886832|c0_g1	2.7
Mo_1_ACAGTG_L003_R1_001_(paired)_trimmed_(paired)_contig_149861|c0_g1	2.7
C665539|c0_g1	2.69
C665595|c0_g1	2.69
C665735|c0_g1	2.69
C665887|c0_g1	2.69
C665951|c0_g1	2.69
C666457|c0_g1	2.69
C666675|c0_g1	2.69
C666737|c0_g1	2.69
C666813|c0_g1	2.69
C666837|c0_g1	2.69
C864181|c0_g1	2.69
Mo_1_ACAGTG_L003_R1_001_(paired)_trimmed_(paired)_contig_105848|c0_g1	2.69
Mo_1_ACAGTG_L003_R1_001_(paired)_trimmed_(paired)_contig_149990|c0_g1	2.69
Mo_1_ACAGTG_L003_R1_001_(paired)_trimmed_(paired)_contig_150309|c0_g1	2.69
Mo_1_ACAGTG_L003_R1_001_(paired)_trimmed_(paired)_contig_151282|c0_g1	2.69
Mo_1_ACAGTG_L003_R1_001_(paired)_trimmed_(paired)_contig_24324|c0_g1	2.69
Mo_1_ACAGTG_L003_R1_001_(paired)_trimmed_(paired)_contig_46667|c0_g1	2.69
Mo_1_ACAGTG_L003_R1_001_(paired)_trimmed_(paired)_contig_78878|c0_g1	2.69
Mo_1_ACAGTG_L003_R1_001_(paired)_trimmed_(paired)_contig_84525|c0_g1	2.69
TR34787|c0_g2_i1|c0_g1	2.69
C735068|c0_g1	2.68
C831269|c0_g1	2.68
TR102363|c0_g1_i1|c0_g1	2.68
TR136091|c0_g1_i1|c0_g1	2.68
TR182608|c0_g1_i1|c0_g1	2.68
TR187864|c0_g1_i1|c0_g1	2.68
TR202811|c0_g1_i1|c0_g1	2.68
TR32772|c0_g1_i1|c0_g1	2.68
TR65971|c0_g1_i1|c0_g1	2.68
TR72445|c1_g2_i1|c0_g1	2.68
TR45332|c0_g1_i1|c0_g1	2.67
TR34277|c0_g1_i1|c0_g1	2.66
C962129|c0_g1	2.65
TR209139|c0_g1_i1|c0_g1	2.65
TR94339|c0_g1_i1|c0_g1	2.65
C667017|c0_g1	2.64
C667029|c0_g1	2.64
C667253|c0_g1	2.64
C668423|c0_g1	2.64
Mo_1_ACAGTG_L003_R1_001_(paired)_trimmed_(paired)_contig_120486|c0_g1	2.64
Mo_1_ACAGTG_L003_R1_001_(paired)_trimmed_(paired)_contig_150003|c0_g1	2.64
C738008|c0_g1	2.63
C810332|c0_g1	2.63
Mo_1_ACAGTG_L003_R1_001_(paired)_trimmed_(paired)_contig_106102|c0_g1	2.63
Mo_1_ACAGTG_L003_R1_001_(paired)_trimmed_(paired)_contig_150193|c0_g1	2.63
Mo_1_ACAGTG_L003_R1_001_(paired)_trimmed_(paired)_contig_150332|c0_g1	2.63
Mo_1_ACAGTG_L003_R1_001_(paired)_trimmed_(paired)_contig_150479|c0_g1	2.63
Mo_1_ACAGTG_L003_R1_001_(paired)_trimmed_(paired)_contig_150249|c0_g1	2.61
Mo_1_ACAGTG_L003_R1_001_(paired)_trimmed_(paired)_contig_150757|c0_g1	2.61
C668657|c0_g1	2.6
C668965|c0_g1	2.6
C669083|c0_g1	2.6
C669680|c0_g1	2.6
C669952|c0_g1	2.6
C738206|c0_g1	2.6
Mo_1_ACAGTG_L003_R1_001_(paired)_trimmed_(paired)_contig_112138|c0_g1	2.6
Mo_1_ACAGTG_L003_R1_001_(paired)_trimmed_(paired)_contig_149044|c0_g1	2.6
Mo_1_ACAGTG_L003_R1_001_(paired)_trimmed_(paired)_contig_150785|c0_g1	2.6
Mo_1_ACAGTG_L003_R1_001_(paired)_trimmed_(paired)_contig_151187|c0_g1	2.6
Mo_1_ACAGTG_L003_R1_001_(paired)_trimmed_(paired)_contig_152476|c0_g1	2.6
TR110000|c0_g1_i1|c0_g1	2.6
TR110711|c0_g1_i1|c0_g1	2.6
TR114909|c0_g1_i1|c0_g1	2.6
TR141783|c0_g1_i1|c0_g1	2.6
TR181427|c0_g1_i1|c0_g1	2.6
TR70985|c0_g2_i1|c0_g1	2.6
TR85320|c0_g1_i1|c0_g1	2.6
C867764|c0_g1	2.59
C960424|c0_g1	2.59
Mo_1_ACAGTG_L003_R1_001_(paired)_trimmed_(paired)_contig_89961|c0_g1	2.59
Mo_1_ACAGTG_L003_R1_001_(paired)_trimmed_(paired)_contig_150661|c0_g1	2.58
TR199056|c0_g1_i1|c0_g1	2.58
TR198414|c0_g1_i1|c0_g1	2.57
TR75662|c1_g2_i1|c0_g1	2.57
C783014|c0_g1	2.56
Mo_1_ACAGTG_L003_R1_001_(paired)_trimmed_(paired)_contig_150288|c0_g1	2.56
Mo_1_ACAGTG_L003_R1_001_(paired)_trimmed_(paired)_contig_150304|c0_g1	2.56
Mo_1_ACAGTG_L003_R1_001_(paired)_trimmed_(paired)_contig_150354|c0_g1	2.56
Mo_1_ACAGTG_L003_R1_001_(paired)_trimmed_(paired)_contig_150773|c0_g1	2.56
TR25347|c0_g1_i1|c0_g1	2.56
TR51701|c0_g1_i1|c0_g1	2.56
C670453|c0_g1	2.55
C670787|c0_g1	2.55
C671045|c0_g1	2.55
C671053|c0_g1	2.55
C671261|c0_g1	2.55
C671403|c0_g1	2.55
C671991|c0_g1	2.55
C740774|c0_g1	2.55
Mo_1_ACAGTG_L003_R1_001_(paired)_trimmed_(paired)_contig_100848|c0_g1	2.55
Mo_1_ACAGTG_L003_R1_001_(paired)_trimmed_(paired)_contig_125196|c0_g1	2.55
Mo_1_ACAGTG_L003_R1_001_(paired)_trimmed_(paired)_contig_150405|c0_g1	2.55
Mo_1_ACAGTG_L003_R1_001_(paired)_trimmed_(paired)_contig_150428|c0_g1	2.55
Mo_1_ACAGTG_L003_R1_001_(paired)_trimmed_(paired)_contig_151009|c0_g1	2.55
Mo_1_ACAGTG_L003_R1_001_(paired)_trimmed_(paired)_contig_155010|c0_g1	2.55
Mo_1_ACAGTG_L003_R1_001_(paired)_trimmed_(paired)_contig_60321|c0_g1	2.55
TR8597|c0_g1_i1|c0_g1	2.55
TR157942|c0_g1_i1|c0_g1	2.54
C814082|c0_g1	2.53
Mo_1_ACAGTG_L003_R1_001_(paired)_trimmed_(paired)_contig_151304|c0_g1	2.53
TR68604|c1_g2_i1|c0_g1	2.53
TR72745|c1_g3_i4|c0_g1	2.53
C741698|c0_g1	2.52
Mo_1_ACAGTG_L003_R1_001_(paired)_trimmed_(paired)_contig_120081|c0_g1	2.52
Mo_1_ACAGTG_L003_R1_001_(paired)_trimmed_(paired)_contig_149774|c0_g1	2.52
Mo_1_ACAGTG_L003_R1_001_(paired)_trimmed_(paired)_contig_150532|c0_g1	2.52
Mo_1_ACAGTG_L003_R1_001_(paired)_trimmed_(paired)_contig_150639|c0_g1	2.52
TR188433|c0_g1_i1|c0_g1	2.52
TR208634|c0_g1_i1|c0_g1	2.52
TR76212|c4_g6_i1|c0_g1	2.52
C672365|c0_g1	2.51
Mo_1_ACAGTG_L003_R1_001_(paired)_trimmed_(paired)_contig_150043|c0_g1	2.51
Mo_1_ACAGTG_L003_R1_001_(paired)_trimmed_(paired)_contig_150456|c0_g1	2.51
Mo_1_ACAGTG_L003_R1_001_(paired)_trimmed_(paired)_contig_30618|c0_g1	2.51
Mo_1_ACAGTG_L003_R1_001_(paired)_trimmed_(paired)_contig_101192|c0_g1	2.5
Mo_1_ACAGTG_L003_R1_001_(paired)_trimmed_(paired)_contig_117124|c0_g1	2.5
Mo_1_ACAGTG_L003_R1_001_(paired)_trimmed_(paired)_contig_140657|c0_g1	2.5
Mo_1_ACAGTG_L003_R1_001_(paired)_trimmed_(paired)_contig_151108|c0_g1	2.5
Mo_1_ACAGTG_L003_R1_001_(paired)_trimmed_(paired)_contig_73852|c0_g1	2.5
TR197059|c0_g1_i1|c0_g1	2.5
TR92741|c0_g1_i1|c0_g1	2.49
C673813|c0_g1	2.47
C674553|c0_g1	2.47
C674873|c0_g1	2.47
C674907|c0_g1	2.47
Mo_1_ACAGTG_L003_R1_001_(paired)_trimmed_(paired)_contig_109553|c0_g1	2.47
Mo_1_ACAGTG_L003_R1_001_(paired)_trimmed_(paired)_contig_120617|c0_g1	2.47
Mo_1_ACAGTG_L003_R1_001_(paired)_trimmed_(paired)_contig_123357|c0_g1	2.47
Mo_1_ACAGTG_L003_R1_001_(paired)_trimmed_(paired)_contig_127072|c0_g1	2.47
Mo_1_ACAGTG_L003_R1_001_(paired)_trimmed_(paired)_contig_150052|c0_g1	2.47
Mo_1_ACAGTG_L003_R1_001_(paired)_trimmed_(paired)_contig_48621|c0_g1	2.47
Mo_1_ACAGTG_L003_R1_001_(paired)_trimmed_(paired)_contig_58725|c0_g1	2.47
TR119953|c0_g1_i1|c0_g1	2.47
TR143770|c0_g1_i1|c0_g1	2.47
Mo_1_ACAGTG_L003_R1_001_(paired)_trimmed_(paired)_contig_150786|c0_g1	2.46
TR84846|c0_g1_i1|c0_g1	2.46
Mo_1_ACAGTG_L003_R1_001_(paired)_trimmed_(paired)_contig_110558|c0_g1	2.45
Mo_1_ACAGTG_L003_R1_001_(paired)_trimmed_(paired)_contig_115140|c0_g1	2.45
Mo_1_ACAGTG_L003_R1_001_(paired)_trimmed_(paired)_contig_153144|c0_g1	2.45
TR133911|c0_g1_i1|c0_g1	2.45
TR174321|c0_g1_i1|c0_g1	2.45
TR206024|c0_g1_i1|c0_g1	2.45
TR26743|c0_g1_i1|c0_g1	2.45
TR187742|c0_g1_i1|c0_g1	2.44
C675181|c0_g1	2.43
C675365|c0_g1	2.43
C675411|c0_g1	2.43
C675893|c0_g1	2.43
C675993|c0_g1	2.43
C675999|c0_g1	2.43
C676433|c0_g1	2.43
C676587|c0_g1	2.43
C818317|c0_g1	2.43
Mo_1_ACAGTG_L003_R1_001_(paired)_trimmed_(paired)_contig_101947|c0_g1	2.43
Mo_1_ACAGTG_L003_R1_001_(paired)_trimmed_(paired)_contig_150506|c0_g1	2.43
Mo_1_ACAGTG_L003_R1_001_(paired)_trimmed_(paired)_contig_150817|c0_g1	2.43
Mo_1_ACAGTG_L003_R1_001_(paired)_trimmed_(paired)_contig_151053|c0_g1	2.43
TR25070|c0_g1_i1|c0_g1	2.43
TR78045|c0_g4_i2|c0_g1	2.43
C818735|c0_g1	2.42
Mo_1_ACAGTG_L003_R1_001_(paired)_trimmed_(paired)_contig_96058|c0_g1	2.4
TR122582|c0_g1_i1|c0_g1	2.4
TR169884|c0_g1_i1|c0_g1	2.4
TR34787|c0_g1_i1|c0_g1	2.4
TR34895|c0_g1_i1|c0_g1	2.4
C676783|c0_g1	2.39
C676899|c0_g1	2.39
C677503|c0_g1	2.39
C677577|c0_g1	2.39
C677785|c0_g1	2.39
C677809|c0_g1	2.39
C677929|c0_g1	2.39
C678039|c0_g1	2.39
C887158|c0_g1	2.39
Mo_1_ACAGTG_L003_R1_001_(paired)_trimmed_(paired)_contig_100758|c0_g1	2.39
Mo_1_ACAGTG_L003_R1_001_(paired)_trimmed_(paired)_contig_110222|c0_g1	2.39
Mo_1_ACAGTG_L003_R1_001_(paired)_trimmed_(paired)_contig_149970|c0_g1	2.39
Mo_1_ACAGTG_L003_R1_001_(paired)_trimmed_(paired)_contig_123412|c0_g1	2.38
Mo_1_ACAGTG_L003_R1_001_(paired)_trimmed_(paired)_contig_149923|c0_g1	2.38
Mo_1_ACAGTG_L003_R1_001_(paired)_trimmed_(paired)_contig_154793|c0_g1	2.38
TR137320|c0_g1_i1|c0_g1	2.38
TR173778|c0_g1_i1|c0_g1	2.38
TR204367|c0_g1_i1|c0_g1	2.38
Mo_1_ACAGTG_L003_R1_001_(paired)_trimmed_(paired)_contig_150196|c0_g1	2.37
TR167647|c0_g1_i1|c0_g1	2.37
TR48276|c0_g1_i1|c0_g1	2.37
scaffold10033|c0_g1	2.37
C748934|c0_g1	2.36
Mo_1_ACAGTG_L003_R1_001_(paired)_trimmed_(paired)_contig_124943|c0_g1	2.36
Mo_1_ACAGTG_L003_R1_001_(paired)_trimmed_(paired)_contig_138078|c0_g1	2.36
TR118244|c0_g1_i1|c0_g1	2.36
TR78457|c3_g4_i5|c0_g1	2.36
C678569|c0_g1	2.35
C678799|c0_g1	2.35
C678935|c0_g1	2.35
C678973|c0_g1	2.35
C679175|c0_g1	2.35
C679295|c0_g1	2.35
C679548|c0_g1	2.35
C679762|c0_g1	2.35
Mo_1_ACAGTG_L003_R1_001_(paired)_trimmed_(paired)_contig_122274|c0_g1	2.35
Mo_1_ACAGTG_L003_R1_001_(paired)_trimmed_(paired)_contig_136143|c0_g1	2.35
scaffold14855|c0_g1	2.35
Mo_1_ACAGTG_L003_R1_001_(paired)_trimmed_(paired)_contig_111275|c0_g1	2.34
Mo_1_ACAGTG_L003_R1_001_(paired)_trimmed_(paired)_contig_138514|c0_g1	2.34
Mo_1_ACAGTG_L003_R1_001_(paired)_trimmed_(paired)_contig_150398|c0_g1	2.34
TR9117|c0_g1_i1|c0_g1	2.34
C914939|c0_g1	2.32
Mo_1_ACAGTG_L003_R1_001_(paired)_trimmed_(paired)_contig_148032|c0_g1	2.32
Mo_1_ACAGTG_L003_R1_001_(paired)_trimmed_(paired)_contig_150584|c0_g1	2.32
TR11716|c0_g1_i1|c0_g1	2.32
TR122738|c0_g1_i1|c0_g1	2.32
TR23665|c0_g1_i1|c0_g1	2.32
TR29853|c0_g1_i1|c0_g1	2.32
C680234|c0_g1	2.31
C680450|c0_g1	2.31
C680760|c0_g1	2.31
C680776|c0_g1	2.31
C681544|c0_g1	2.31
C793544|c0_g1	2.31
Mo_1_ACAGTG_L003_R1_001_(paired)_trimmed_(paired)_contig_100774|c0_g1	2.31
Mo_1_ACAGTG_L003_R1_001_(paired)_trimmed_(paired)_contig_144972|c0_g1	2.31
Mo_1_ACAGTG_L003_R1_001_(paired)_trimmed_(paired)_contig_151109|c0_g1	2.31
Mo_1_ACAGTG_L003_R1_001_(paired)_trimmed_(paired)_contig_79658|c0_g1	2.31
Mo_1_ACAGTG_L003_R1_001_(paired)_trimmed_(paired)_contig_150933|c0_g1	2.3
TR121147|c0_g1_i1|c0_g1	2.3
TR155555|c0_g1_i1|c0_g1	2.3
scaffold9551|c0_g1	2.3
C751572|c0_g1	2.29
Mo_1_ACAGTG_L003_R1_001_(paired)_trimmed_(paired)_contig_150467|c0_g1	2.29
TR43067|c0_g2_i1|c0_g1	2.29
TR47042|c0_g1_i1|c0_g1	2.29
TR9110|c0_g2_i1|c0_g1	2.29
Mo_1_ACAGTG_L003_R1_001_(paired)_trimmed_(paired)_contig_150296|c0_g1	2.28
Mo_1_ACAGTG_L003_R1_001_(paired)_trimmed_(paired)_contig_150359|c0_g1	2.28
C681764|c0_g1	2.27
C681778|c0_g1	2.27
C682158|c0_g1	2.27
C682166|c0_g1	2.27
C682308|c0_g1	2.27
C682352|c0_g1	2.27
C682670|c0_g1	2.27
C682728|c0_g1	2.27
C683090|c0_g1	2.27
C847653|c0_g1	2.27
Mo_1_ACAGTG_L003_R1_001_(paired)_trimmed_(paired)_contig_124228|c0_g1	2.27
Mo_1_ACAGTG_L003_R1_001_(paired)_trimmed_(paired)_contig_150358|c0_g1	2.27
Mo_1_ACAGTG_L003_R1_001_(paired)_trimmed_(paired)_contig_150589|c0_g1	2.27
Mo_1_ACAGTG_L003_R1_001_(paired)_trimmed_(paired)_contig_151068|c0_g1	2.27
Mo_1_ACAGTG_L003_R1_001_(paired)_trimmed_(paired)_contig_90172|c0_g1	2.27
TR168331|c0_g1_i1|c0_g1	2.27
Mo_1_ACAGTG_L003_R1_001_(paired)_trimmed_(paired)_contig_150014|c0_g1	2.26
Mo_1_ACAGTG_L003_R1_001_(paired)_trimmed_(paired)_contig_150823|c0_g1	2.25
TR169614|c0_g1_i1|c0_g1	2.25
TR178005|c0_g1_i1|c0_g1	2.25
TR51140|c0_g2_i1|c0_g1	2.25
C684154|c0_g1	2.24
C684370|c0_g1	2.24
C684598|c0_g1	2.24
C796904|c0_g1	2.24
C796940|c0_g1	2.24
Mo_1_ACAGTG_L003_R1_001_(paired)_trimmed_(paired)_contig_145453|c0_g1	2.24
Mo_1_ACAGTG_L003_R1_001_(paired)_trimmed_(paired)_contig_150882|c0_g1	2.24
Mo_1_ACAGTG_L003_R1_001_(paired)_trimmed_(paired)_contig_125824|c0_g1	2.23
TR10854|c0_g1_i1|c0_g1	2.23
TR137485|c0_g1_i1|c0_g1	2.23
TR47288|c0_g1_i2|c0_g1	2.23
TR73786|c0_g1_i1|c0_g1	2.23
TR64164|c0_g2_i1|c0_g1	2.22
Mo_1_ACAGTG_L003_R1_001_(paired)_trimmed_(paired)_contig_121788|c0_g1	2.21
Mo_1_ACAGTG_L003_R1_001_(paired)_trimmed_(paired)_contig_151305|c0_g1	2.21
TR171786|c0_g1_i1|c0_g1	2.21
TR178974|c0_g1_i1|c0_g1	2.21
TR9459|c0_g1_i1|c0_g1	2.21
C684790|c0_g1	2.2
C684880|c0_g1	2.2
C685334|c0_g1	2.2
C685382|c0_g1	2.2
C685496|c0_g1	2.2
C685778|c0_g1	2.2
C686035|c0_g1	2.2
Mo_1_ACAGTG_L003_R1_001_(paired)_trimmed_(paired)_contig_108797|c0_g1	2.2
Mo_1_ACAGTG_L003_R1_001_(paired)_trimmed_(paired)_contig_123836|c0_g1	2.2
Mo_1_ACAGTG_L003_R1_001_(paired)_trimmed_(paired)_contig_96844|c0_g1	2.2
C883192|c0_g1	2.19
Mo_1_ACAGTG_L003_R1_001_(paired)_trimmed_(paired)_contig_150492|c0_g1	2.19
TR138448|c0_g1_i1|c0_g1	2.19
TR15876|c0_g1_i1|c0_g1	2.19
TR186308|c0_g1_i1|c0_g1	2.19
TR90598|c0_g1_i1|c0_g1	2.19
Mo_1_ACAGTG_L003_R1_001_(paired)_trimmed_(paired)_contig_150751|c0_g1	2.18
TR162291|c0_g1_i1|c0_g1	2.18
C686643|c0_g1	2.17
C687509|c0_g1	2.17
C756968|c0_g1	2.17
Mo_1_ACAGTG_L003_R1_001_(paired)_trimmed_(paired)_contig_126691|c0_g1	2.17
Mo_1_ACAGTG_L003_R1_001_(paired)_trimmed_(paired)_contig_51553|c0_g1	2.17
TR11582|c0_g1_i1|c0_g1	2.17
TR22930|c0_g2_i1|c0_g1	2.17
TR39717|c0_g1_i1|c0_g1	2.17
TR8183|c0_g1_i1|c0_g1	2.17
Mo_1_ACAGTG_L003_R1_001_(paired)_trimmed_(paired)_contig_151045|c0_g1	2.16
Mo_1_ACAGTG_L003_R1_001_(paired)_trimmed_(paired)_contig_38831|c0_g1	2.16
scaffold6578|c0_g1	2.16
C800974|c0_g1	2.15
Mo_1_ACAGTG_L003_R1_001_(paired)_trimmed_(paired)_contig_150265|c0_g1	2.15
TR184170|c0_g1_i1|c0_g1	2.15
TR193134|c0_g1_i1|c0_g1	2.15
TR76875|c0_g4_i1|c0_g1	2.15
C687865|c0_g1	2.14
C687881|c0_g1	2.14
C688211|c0_g1	2.14
C688465|c0_g1	2.14
C688493|c0_g1	2.14
Mo_1_ACAGTG_L003_R1_001_(paired)_trimmed_(paired)_contig_124716|c0_g1	2.14
Mo_1_ACAGTG_L003_R1_001_(paired)_trimmed_(paired)_contig_150066|c0_g1	2.14
Mo_1_ACAGTG_L003_R1_001_(paired)_trimmed_(paired)_contig_150430|c0_g1	2.14
Mo_1_ACAGTG_L003_R1_001_(paired)_trimmed_(paired)_contig_150653|c0_g1	2.14
Mo_1_ACAGTG_L003_R1_001_(paired)_trimmed_(paired)_contig_55713|c0_g1	2.14
Mo_1_ACAGTG_L003_R1_001_(paired)_trimmed_(paired)_contig_94939|c0_g1	2.14
TR16669|c1_g1_i1|c0_g1	2.14
TR20885|c0_g2_i1|c0_g1	2.14
TR43416|c1_g1_i1|c0_g1	2.14
TR53909|c0_g4_i1|c0_g1	2.14
TR97360|c0_g1_i1|c0_g1	2.14
TR140987|c0_g1_i1|c0_g1	2.13
TR78296|c0_g2_i1|c0_g1	2.13
C759834|c0_g1	2.12
Mo_1_ACAGTG_L003_R1_001_(paired)_trimmed_(paired)_contig_155019|c0_g1	2.12
TR11124|c0_g1_i1|c0_g1	2.12
TR194877|c0_g1_i1|c0_g1	2.12
Mo_1_ACAGTG_L003_R1_001_(paired)_trimmed_(paired)_contig_146903|c0_g1	2.11
C689227|c0_g1	2.1
C689513|c0_g1	2.1
C689621|c0_g1	2.1
C689933|c0_g1	2.1
C760698|c0_g1	2.1
Mo_1_ACAGTG_L003_R1_001_(paired)_trimmed_(paired)_contig_105490|c0_g1	2.1
Mo_1_ACAGTG_L003_R1_001_(paired)_trimmed_(paired)_contig_150913|c0_g1	2.1
Mo_1_ACAGTG_L003_R1_001_(paired)_trimmed_(paired)_contig_98494|c0_g1	2.1
TR108267|c0_g1_i1|c0_g1	2.1
TR60065|c0_g2_i1|c0_g1	2.1
C887088|c0_g1	2.09
TR75270|c0_g1_i2|c0_g1	2.09
Mo_1_ACAGTG_L003_R1_001_(paired)_trimmed_(paired)_contig_150055|c0_g1	2.08
Mo_1_ACAGTG_L003_R1_001_(paired)_trimmed_(paired)_contig_150236|c0_g1	2.08
Mo_1_ACAGTG_L003_R1_001_(paired)_trimmed_(paired)_contig_151225|c0_g1	2.08
C690609|c0_g1	2.07
C690747|c0_g1	2.07
C690909|c0_g1	2.07
C691105|c0_g1	2.07
C762666|c0_g1	2.07
C908325|c0_g1	2.07
Mo_1_ACAGTG_L003_R1_001_(paired)_trimmed_(paired)_contig_118023|c0_g1	2.07
Mo_1_ACAGTG_L003_R1_001_(paired)_trimmed_(paired)_contig_119775|c0_g1	2.07
Mo_1_ACAGTG_L003_R1_001_(paired)_trimmed_(paired)_contig_130182|c0_g1	2.07
Mo_1_ACAGTG_L003_R1_001_(paired)_trimmed_(paired)_contig_145744|c0_g1	2.07
Mo_1_ACAGTG_L003_R1_001_(paired)_trimmed_(paired)_contig_149980|c0_g1	2.07
Mo_1_ACAGTG_L003_R1_001_(paired)_trimmed_(paired)_contig_88388|c0_g1	2.07
TR126599|c0_g1_i1|c0_g1	2.07
TR26194|c0_g2_i1|c0_g1	2.07
TR147639|c0_g1_i1|c0_g1	2.06
TR52722|c0_g2_i1|c0_g1	2.06
Mo_1_ACAGTG_L003_R1_001_(paired)_trimmed_(paired)_contig_125642|c0_g1	2.05
Mo_1_ACAGTG_L003_R1_001_(paired)_trimmed_(paired)_contig_149921|c0_g1	2.05
Mo_1_ACAGTG_L003_R1_001_(paired)_trimmed_(paired)_contig_150330|c0_g1	2.05
TR105815|c0_g1_i1|c0_g1	2.05
C692267|c0_g1	2.04
C692319|c0_g1	2.04
Mo_1_ACAGTG_L003_R1_001_(paired)_trimmed_(paired)_contig_134645|c0_g1	2.04
Mo_1_ACAGTG_L003_R1_001_(paired)_trimmed_(paired)_contig_148959|c0_g1	2.04
Mo_1_ACAGTG_L003_R1_001_(paired)_trimmed_(paired)_contig_97849|c0_g1	2.04
TR64422|c0_g1_i1|c0_g1	2.04
Mo_1_ACAGTG_L003_R1_001_(paired)_trimmed_(paired)_contig_106631|c0_g1	2.03
Mo_1_ACAGTG_L003_R1_001_(paired)_trimmed_(paired)_contig_119893|c0_g1	2.03
TR123845|c0_g1_i1|c0_g1	2.03
TR177615|c0_g1_i1|c0_g1	2.03
TR53748|c4_g1_i1|c0_g1	2.03
C917787|c0_g1	2.02
TR37365|c0_g2_i1|c0_g1	2.02
TR84244|c0_g1_i1|c0_g1	2.02
scaffold4644|c0_g1	2.02
C693555|c0_g1	2.01
C694745|c0_g1	2.01
C808582|c0_g1	2.01
C837661|c0_g1	2.01
C859853|c0_g1	2.01
Mo_1_ACAGTG_L003_R1_001_(paired)_trimmed_(paired)_contig_136577|c0_g1	2.01
TR119196|c0_g1_i1|c0_g1	2.01
TR140309|c0_g1_i1|c0_g1	2.01
TR14132|c1_g1_i1|c0_g1	2.01
TR207928|c0_g1_i1|c0_g1	2.01
TR29541|c0_g2_i1|c0_g1	2.01
TR69738|c1_g4_i1|c0_g1	2.01
C766120|c0_g1	2
C838245|c0_g1	2
Mo_1_ACAGTG_L003_R1_001_(paired)_trimmed_(paired)_contig_150579|c0_g1	2
TR13298|c0_g2_i1|c0_g1	2
Mo_1_ACAGTG_L003_R1_001_(paired)_trimmed_(paired)_contig_149967|c0_g1	1.99
C694995|c0_g1	1.98
C695277|c0_g1	1.98
Mo_1_ACAGTG_L003_R1_001_(paired)_trimmed_(paired)_contig_125057|c0_g1	1.98
Mo_1_ACAGTG_L003_R1_001_(paired)_trimmed_(paired)_contig_150647|c0_g1	1.98
Mo_1_ACAGTG_L003_R1_001_(paired)_trimmed_(paired)_contig_43634|c0_g1	1.98
TR117780|c0_g1_i1|c0_g1	1.98
TR134863|c0_g1_i1|c0_g1	1.98
TR140920|c0_g1_i1|c0_g1	1.98
TR166411|c0_g1_i1|c0_g1	1.98
TR182712|c0_g1_i1|c0_g1	1.98
TR182831|c0_g1_i1|c0_g1	1.98
TR18854|c0_g1_i1|c0_g1	1.98
TR32569|c0_g1_i1|c0_g1	1.98
TR47288|c0_g1_i1|c0_g1	1.98
TR52016|c0_g1_i1|c0_g1	1.98
TR65464|c0_g2_i1|c0_g1	1.98
TR7429|c0_g1_i1|c0_g1	1.98
TR7478|c0_g1_i1|c0_g1	1.98
TR78469|c1_g5_i6|c0_g1	1.98
TR78969|c2_g8_i2|c0_g1	1.98
TR83835|c0_g1_i1|c0_g1	1.98
TR88116|c0_g1_i1|c0_g1	1.98
C892283|c0_g1	1.97
Mo_1_ACAGTG_L003_R1_001_(paired)_trimmed_(paired)_contig_150006|c0_g1	1.97
Mo_1_ACAGTG_L003_R1_001_(paired)_trimmed_(paired)_contig_150206|c0_g1	1.97
Mo_1_ACAGTG_L003_R1_001_(paired)_trimmed_(paired)_contig_150679|c0_g1	1.97
TR21592|c0_g1_i1|c0_g1	1.97
TR21760|c0_g1_i1|c0_g1	1.97
C696301|c0_g1	1.96
C697373|c0_g1	1.96
C697489|c0_g1	1.96
Mo_1_ACAGTG_L003_R1_001_(paired)_trimmed_(paired)_contig_117875|c0_g1	1.96
Mo_1_ACAGTG_L003_R1_001_(paired)_trimmed_(paired)_contig_150433|c0_g1	1.96
Mo_1_ACAGTG_L003_R1_001_(paired)_trimmed_(paired)_contig_150821|c0_g1	1.96
TR136646|c0_g1_i1|c0_g1	1.96
TR143635|c0_g1_i1|c0_g1	1.96
TR188320|c0_g1_i1|c0_g1	1.96
TR193902|c0_g1_i1|c0_g1	1.96
TR200132|c0_g1_i1|c0_g1	1.96
TR205471|c0_g1_i1|c0_g1	1.96
TR45334|c1_g1_i1|c0_g1	1.96
TR5558|c0_g1_i1|c0_g1	1.96
TR77184|c10_g7_i2|c0_g1	1.96
C769016|c0_g1	1.95
C811476|c0_g1	1.95
Mo_1_ACAGTG_L003_R1_001_(paired)_trimmed_(paired)_contig_151106|c0_g1	1.95
TR131678|c0_g1_i1|c0_g1	1.95
TR76032|c0_g1_i1|c0_g1	1.95
C769502|c0_g1	1.94
C769772|c0_g1	1.94
C904483|c0_g1	1.94
Mo_1_ACAGTG_L003_R1_001_(paired)_trimmed_(paired)_contig_145617|c0_g1	1.94
Mo_1_ACAGTG_L003_R1_001_(paired)_trimmed_(paired)_contig_151114|c0_g1	1.94
TR179947|c0_g1_i1|c0_g1	1.94
TR198130|c0_g1_i1|c0_g1	1.94
TR31357|c0_g2_i1|c0_g1	1.94
TR78347|c3_g1_i1|c0_g1	1.94
C698675|c0_g1	1.93
C698931|c0_g1	1.93
Mo_1_ACAGTG_L003_R1_001_(paired)_trimmed_(paired)_contig_126978|c0_g1	1.93
Mo_1_ACAGTG_L003_R1_001_(paired)_trimmed_(paired)_contig_149893|c0_g1	1.93
Mo_1_ACAGTG_L003_R1_001_(paired)_trimmed_(paired)_contig_150272|c0_g1	1.93
Mo_1_ACAGTG_L003_R1_001_(paired)_trimmed_(paired)_contig_150756|c0_g1	1.93
Mo_1_ACAGTG_L003_R1_001_(paired)_trimmed_(paired)_contig_151051|c0_g1	1.93
TR106723|c0_g1_i1|c0_g1	1.93
TR131473|c0_g1_i1|c0_g1	1.93
TR136025|c0_g1_i1|c0_g1	1.93
TR136089|c0_g1_i1|c0_g1	1.93
TR141882|c0_g1_i1|c0_g1	1.93
TR160616|c0_g1_i1|c0_g1	1.93
TR169712|c0_g1_i1|c0_g1	1.93
TR190341|c0_g1_i1|c0_g1	1.93
TR40791|c0_g1_i1|c0_g1	1.93
TR60045|c0_g2_i1|c0_g1	1.93
TR76189|c5_g1_i1|c0_g1	1.93
TR91044|c0_g1_i1|c0_g1	1.93
Mo_1_ACAGTG_L003_R1_001_(paired)_trimmed_(paired)_contig_150278|c0_g1	1.92
TR170243|c0_g1_i1|c0_g1	1.92
TR63458|c0_g2_i2|c0_g1	1.92
C771218|c0_g1	1.91
C699279|c0_g1	1.9
C699649|c0_g1	1.9
C700055|c0_g1	1.9
C700097|c0_g1	1.9
C700177|c0_g1	1.9
Mo_1_ACAGTG_L003_R1_001_(paired)_trimmed_(paired)_contig_121228|c0_g1	1.9
Mo_1_ACAGTG_L003_R1_001_(paired)_trimmed_(paired)_contig_127314|c0_g1	1.9
Mo_1_ACAGTG_L003_R1_001_(paired)_trimmed_(paired)_contig_149723|c0_g1	1.9
Mo_1_ACAGTG_L003_R1_001_(paired)_trimmed_(paired)_contig_149840|c0_g1	1.9
Mo_1_ACAGTG_L003_R1_001_(paired)_trimmed_(paired)_contig_150736|c0_g1	1.9
Mo_1_ACAGTG_L003_R1_001_(paired)_trimmed_(paired)_contig_47771|c0_g1	1.9
TR128549|c0_g1_i1|c0_g1	1.9
TR140935|c0_g1_i1|c0_g1	1.9
TR14303|c0_g2_i1|c0_g1	1.9
TR21825|c0_g1_i1|c0_g1	1.9
TR22544|c0_g1_i1|c0_g1	1.9
Mo_1_ACAGTG_L003_R1_001_(paired)_trimmed_(paired)_contig_81456|c0_g1	1.89
TR137568|c0_g1_i1|c0_g1	1.89
TR174469|c0_g1_i1|c0_g1	1.89
TR84244|c0_g2_i1|c0_g1	1.89
C700771|c0_g1	1.88
C701597|c0_g1	1.88
C701599|c0_g1	1.88
C772334|c0_g1	1.88
C815144|c0_g1	1.88
C844331|c0_g1	1.88
Mo_1_ACAGTG_L003_R1_001_(paired)_trimmed_(paired)_contig_109708|c0_g1	1.88
Mo_1_ACAGTG_L003_R1_001_(paired)_trimmed_(paired)_contig_119356|c0_g1	1.88
Mo_1_ACAGTG_L003_R1_001_(paired)_trimmed_(paired)_contig_52597|c0_g1	1.88
TR115872|c0_g1_i1|c0_g1	1.88
TR121352|c0_g1_i1|c0_g1	1.88
TR141964|c0_g1_i1|c0_g1	1.88
TR15255|c0_g1_i1|c0_g1	1.88
TR159|c0_g2_i1|c0_g1	1.88
TR169726|c0_g1_i1|c0_g1	1.88
TR204287|c0_g1_i1|c0_g1	1.88
TR27056|c0_g1_i1|c0_g1	1.88
TR29154|c0_g2_i1|c0_g1	1.88
TR51723|c0_g2_i1|c0_g1	1.88
TR52585|c0_g1_i1|c0_g1	1.88
Mo_1_ACAGTG_L003_R1_001_(paired)_trimmed_(paired)_contig_150715|c0_g1	1.86
TR135308|c0_g1_i1|c0_g1	1.86
TR175631|c0_g1_i1|c0_g1	1.86
TR198571|c0_g1_i1|c0_g1	1.86
TR73006|c1_g3_i13|c0_g1	1.86
C702173|c0_g1	1.85
C702413|c0_g1	1.85
C703159|c0_g1	1.85
C703223|c0_g1	1.85
C774274|c0_g1	1.85
C816899|c0_g1	1.85
Mo_1_ACAGTG_L003_R1_001_(paired)_trimmed_(paired)_contig_148205|c0_g1	1.85
Mo_1_ACAGTG_L003_R1_001_(paired)_trimmed_(paired)_contig_151234|c0_g1	1.85
TR126565|c0_g1_i1|c0_g1	1.85
TR130518|c0_g1_i1|c0_g1	1.85
TR140790|c0_g1_i1|c0_g1	1.85
TR147730|c0_g1_i1|c0_g1	1.85
TR183397|c0_g1_i1|c0_g1	1.85
TR203983|c0_g1_i1|c0_g1	1.85
TR35130|c1_g1_i1|c0_g1	1.85
TR36694|c0_g2_i1|c0_g1	1.85
TR72428|c0_g2_i1|c0_g1	1.85
TR77868|c10_g7_i1|c0_g1	1.85
Mo_1_ACAGTG_L003_R1_001_(paired)_trimmed_(paired)_contig_149773|c0_g1	1.84
Mo_1_ACAGTG_L003_R1_001_(paired)_trimmed_(paired)_contig_149955|c0_g1	1.84
C774924|c0_g1	1.83
Mo_1_ACAGTG_L003_R1_001_(paired)_trimmed_(paired)_contig_113632|c0_g1	1.83
Mo_1_ACAGTG_L003_R1_001_(paired)_trimmed_(paired)_contig_119592|c0_g1	1.83
Mo_1_ACAGTG_L003_R1_001_(paired)_trimmed_(paired)_contig_150537|c0_g1	1.83
Mo_1_ACAGTG_L003_R1_001_(paired)_trimmed_(paired)_contig_151089|c0_g1	1.83
Mo_1_ACAGTG_L003_R1_001_(paired)_trimmed_(paired)_contig_73691|c0_g1	1.83
TR22810|c0_g2_i1|c0_g1	1.83
C775742|c0_g1	1.82
Mo_1_ACAGTG_L003_R1_001_(paired)_trimmed_(paired)_contig_120573|c0_g1	1.82
Mo_1_ACAGTG_L003_R1_001_(paired)_trimmed_(paired)_contig_99100|c0_g1	1.82
TR107766|c0_g1_i1|c0_g1	1.82
TR128169|c0_g1_i1|c0_g1	1.82
TR137616|c0_g1_i1|c0_g1	1.82
TR13831|c0_g1_i1|c0_g1	1.82
TR190527|c0_g1_i1|c0_g1	1.82
TR199976|c0_g1_i1|c0_g1	1.82
TR67918|c1_g2_i1|c0_g1	1.82
TR68512|c3_g1_i1|c0_g1	1.82
Mo_1_ACAGTG_L003_R1_001_(paired)_trimmed_(paired)_contig_150651|c0_g1	1.81
TR112801|c0_g1_i1|c0_g1	1.81
TR41665|c0_g1_i1|c0_g1	1.81
TR72574|c0_g1_i2|c0_g1	1.81
TR94047|c0_g1_i1|c0_g1	1.81
C704617|c0_g1	1.8
C704669|c0_g1	1.8
C704675|c0_g1	1.8
C704851|c0_g1	1.8
C705861|c0_g1	1.8
Mo_1_ACAGTG_L003_R1_001_(paired)_trimmed_(paired)_contig_108574|c0_g1	1.8
Mo_1_ACAGTG_L003_R1_001_(paired)_trimmed_(paired)_contig_65699|c0_g1	1.8
Mo_1_ACAGTG_L003_R1_001_(paired)_trimmed_(paired)_contig_72630|c0_g1	1.8
Mo_1_ACAGTG_L003_R1_001_(paired)_trimmed_(paired)_contig_88516|c0_g1	1.8
TR118486|c0_g1_i1|c0_g1	1.8
TR124607|c0_g1_i1|c0_g1	1.8
TR133172|c0_g1_i1|c0_g1	1.8
TR195490|c0_g1_i1|c0_g1	1.8
TR72914|c2_g2_i1|c0_g1	1.8
TR77238|c0_g1_i9|c0_g1	1.8
C819713|c0_g1	1.79
Mo_1_ACAGTG_L003_R1_001_(paired)_trimmed_(paired)_contig_150037|c0_g1	1.79
TR116358|c0_g1_i1|c0_g1	1.79
C706389|c0_g1	1.78
C706485|c0_g1	1.78
C706631|c0_g1	1.78
C706731|c0_g1	1.78
C706753|c0_g1	1.78
Mo_1_ACAGTG_L003_R1_001_(paired)_trimmed_(paired)_contig_117295|c0_g1	1.78
Mo_1_ACAGTG_L003_R1_001_(paired)_trimmed_(paired)_contig_150188|c0_g1	1.78
Mo_1_ACAGTG_L003_R1_001_(paired)_trimmed_(paired)_contig_150626|c0_g1	1.78
Mo_1_ACAGTG_L003_R1_001_(paired)_trimmed_(paired)_contig_152164|c0_g1	1.78
Mo_1_ACAGTG_L003_R1_001_(paired)_trimmed_(paired)_contig_153768|c0_g1	1.78
Mo_1_ACAGTG_L003_R1_001_(paired)_trimmed_(paired)_contig_72063|c0_g1	1.78
Mo_1_ACAGTG_L003_R1_001_(paired)_trimmed_(paired)_contig_9939|c0_g1	1.78
TR141905|c0_g1_i1|c0_g1	1.78
TR166413|c0_g1_i1|c0_g1	1.78
TR206979|c0_g1_i1|c0_g1	1.78
TR23575|c0_g1_i1|c0_g1	1.78
TR25239|c0_g1_i1|c0_g1	1.78
TR25446|c0_g2_i1|c0_g1	1.78
TR66749|c2_g3_i1|c0_g1	1.78
TR75662|c1_g1_i1|c0_g1	1.78
TR75878|c8_g1_i8|c0_g1	1.78
TR76728|c0_g1_i3|c0_g1	1.78
TR78919|c13_g9_i3|c0_g1	1.78
TR87293|c0_g1_i1|c0_g1	1.78
TR72977|c9_g1_i2|c0_g1	1.77
C779616|c0_g1	1.76
C779780|c0_g1	1.76
Mo_1_ACAGTG_L003_R1_001_(paired)_trimmed_(paired)_contig_150135|c0_g1	1.76
[truncated: 1,045 more rows]

## Sheet: Central_Cylinder_specific
Supplementary Table 7: List of transcripts (FPKM>0) shared between all the seven tissues of Magnolia obovata, and unique to each tissue-type.
[truncated: 4,058 more rows]

[truncated: 2 more sheets: Pistil_specific, Common_transcripts_across_all_7]
