# Supplementary material for: Multi-Omics Analysis Decodes Biosynthesis of Specialized Metabolites Constituting the Therapeutic Terrains of Magnolia obovata
Source: Int J Mol Sci. 2025 Jan 26;26(3):1068. doi: 10.3390/ijms26031068 (PMC11816741; doi:10.3390/ijms26031068)
Supplement: Supplementary file 1 [file ijms-26-01068-s001.zip › TableS8 Highly expressed transcripts of Magnolia obovata used for WCNA analysis.xlsx]

## Sheet: Sheet1
Supplementary Table 8: Highly expressed transcripts of Magnolia obovata used for WCNA analysis.
Gene ID	FPKM_Bark	FPKM_Floral_Bud	FPKM_Mature_Leaf	FPKM_Stem	FPKM_Pistil	FPKM_Central_Cylinder	FPKM_Young_Leaf	SeqName	Description	Length	#Hits	e-Value	sim mean	#GO	GO IDs	GO Names	Enzyme Codes	Enzyme Names	InterPro IDs	InterPro GO IDs	InterPro GO Names
C651968	11.52	3.13	2.3	2.66	0	0	8.87	C651968	thioredoxin-like protein	198	20	1.55864e-12	87.36	5	P:GO:0006662; P:GO:0045454; P:GO:0055114; F:GO:0015035; C:GO:0009507	P:glycerol ether metabolic process; P:cell redox homeostasis; P:obsolete oxidation-reduction process; F:protein-disulfide reductase activity; C:chloroplast	0	0	0	0	0
C652004	7.68	0	0	0	0	0	0	C652004	superoxide dismutase	198	20	1.42859e-12	90.76	18	P:GO:0001320; P:GO:0006878; P:GO:0006882; P:GO:0019430; P:GO:0031505; P:GO:0036091; P:GO:0043581; P:GO:0045454; P:GO:0050821; P:GO:0051091; P:GO:0055114; P:GO:1901856; F:GO:0004784; F:GO:0046872; C:GO:0005576; C:GO:0005634; C:GO:0005758; C:GO:0005829	P:obsolete age-dependent response to reactive oxygen species involved in chronological cell aging; P:cellular copper ion homeostasis; P:cellular zinc ion homeostasis; P:removal of superoxide radicals; P:fungal-type cell wall organization; P:positive regulation of transcription from RNA polymerase II promoter in response to oxidative stress; P:obsolete mycelium development; P:cell redox homeostasi…	EC:1.15.1.1	Superoxide dismutase	0	0	0
C652594	3.84	3.13	2.3	10.62	0	6.53	2.22	C652594	microtubule organization protein	198	20	8.92996e-35	96.69	18	P:GO:0000226; P:GO:0006886; P:GO:0007129; P:GO:0007131; P:GO:0009630; P:GO:0009920; P:GO:0010564; P:GO:0016572; P:GO:0031507; P:GO:0051567; F:GO:0008017; C:GO:0005634; C:GO:0005819; C:GO:0005874; C:GO:0009506; C:GO:0009524; C:GO:0009574; C:GO:0030981	P:microtubule cytoskeleton organization; P:intracellular protein transport; P:homologous chromosome pairing at meiosis; P:reciprocal meiotic recombination; P:gravitropism; P:cell plate formation involved in plant-type cell wall biogenesis; P:regulation of cell cycle process; P:histone phosphorylation; P:heterochromatin assembly; P:histone H3-K9 methylation; F:microtubule binding; C:nucleus; C:spi…	0	0	0	0	0
C652670	545.4	1034.51	359.36	576.2	191.58	532.18	563.3	C652670	60s ribosomal protein l27a-3	198	20	3.60589e-19	100	3	P:GO:0006412; F:GO:0003735; C:GO:0015934	P:translation; F:structural constituent of ribosome; C:large ribosomal subunit	0	0	0	0	0
C652706	23.05	0	0	0	0	0	0	C652706	hypothetical protein PTT_20340	198	4	1.38951e-17	83.06	4	P:GO:0007165; F:GO:0000166; C:GO:0016020; C:GO:0044464	P:signal transduction; F:nucleotide binding; C:membrane; C:obsolete cell part	0	0	0	0	0
C653228	11.29	0	0	0	0	0	0	C653228	udp-glycosyltransferase 85a2-like	199	20	2.44205e-26	91.98	2	P:GO:1900994; F:GO:0047213	P:(-)-secologanin biosynthetic process; F:anthocyanidin 3-O-glucosyltransferase activity	EC:2.4.1.115; EC:2.4.1	Anthocyanidin 3-O-glucosyltransferase; Glycosyltransferases	0	0	0
C653230	18.82	0	0	0	0	16	0	C653230	bcusy_magga ame: full=beta-cubebene synthase short=mg25	199	1	6.13011e-20	91.49	5	P:GO:0016114; P:GO:0045338; P:GO:0051762; F:GO:0000287; F:GO:0010334	P:terpenoid biosynthetic process; P:farnesyl diphosphate metabolic process; P:sesquiterpene biosynthetic process; F:magnesium ion binding; F:sesquiterpene synthase activity	0	0	0	0	0
C653522	11.29	0	0	0	0	0	0	C653522	related to dna damage-responsive protein 48	199	20	2.04862e-20	84.63	0	0	0	0	0	0	0	0
C653574	7.53	0	0	0	0	0	0	C653574	hypothetical protein HMPREF1120_07873	199	1	5.44763e-06	81.4	1	P:GO:0005975	P:carbohydrate metabolic process	0	0	0	0	0
C653880	11.29	0	0	0	0	0	0	C653880	ubiquitin family protein	199	20	6.94986e-39	100	95	P:GO:0000080; P:GO:0000082; P:GO:0000084; P:GO:0000086; P:GO:0000090; P:GO:0000122; P:GO:0000187; P:GO:0000209; P:GO:0002223; P:GO:0002479; P:GO:0002755; P:GO:0005978; P:GO:0006006; P:GO:0006367; P:GO:0006977; P:GO:0007141; P:GO:0007144; P:GO:0007173; P:GO:0007179; P:GO:0007219; P:GO:0007220; P:GO:0007249; P:GO:0007254; P:GO:0007623; P:GO:0008543; P:GO:0008585; P:GO:0010939; P:GO:0010992; P:GO:00…	P:mitotic G1 phase; P:G1/S transition of mitotic cell cycle; P:mitotic S phase; P:G2/M transition of mitotic cell cycle; P:mitotic anaphase; P:negative regulation of transcription by RNA polymerase II; P:obsolete activation of MAPK activity; P:protein polyubiquitination; P:stimulatory C-type lectin receptor signaling pathway; P:antigen processing and presentation of exogenous peptide antigen via …	0	0	0	0	0
C654286	15.05	39.95	20.32	23.42	4.57	35.21	43.47	C654286	aminoacyl-trna synthetase-associated domain-containing protein	199	19	7.53582e-11	87.8	5	P:GO:0006450; P:GO:0008152; F:GO:0002161; F:GO:0004812; C:GO:0005829	P:regulation of translational fidelity; P:metabolic process; F:aminoacyl-tRNA editing activity; F:aminoacyl-tRNA ligase activity; C:cytosol	EC:6.1.1; EC:3.1.1.1	Forming carbon-oxygen bonds; Carboxylesterase	0	0	0
C654348	7.53	0	0	0	0	0	0	C654348	40s ribosomal protein s30	199	20	7.44174e-21	94.05	6	P:GO:0006412; P:GO:0006468; F:GO:0003735; F:GO:0004674; F:GO:0005524; C:GO:0005840	P:translation; P:protein phosphorylation; F:structural constituent of ribosome; F:protein serine/threonine kinase activity; F:ATP binding; C:ribosome	EC:2.7.11	Transferring phosphorus-containing groups	0	0	0
C655360	7.38	0	0	0	0	0	0	C655360	zinc finger protein dhhc domain containing	200	20	8.1751e-29	82.5	5	P:GO:0008152; F:GO:0008270; F:GO:0019706; C:GO:0016021; C:GO:0030428	P:metabolic process; F:zinc ion binding; F:protein-cysteine S-palmitoyltransferase activity; C:integral component of membrane; C:cell septum	EC:2.3.1.225; EC:2.3.1	Protein S-acyltransferase; Acyltransferases	0	0	0
C655636	7.38	0	0	0	0	0	0	C655636	hypothetical protein	200	10	4.12597e-14	75.21	0	0	0	0	0	0	0	0
C655922	0	6.03	0	2.55	0	0	2.13	C655922	adp-ribosylation factor	200	20	4.75839e-39	100	9	P:GO:0006499; P:GO:0006886; P:GO:0007264; P:GO:0016192; P:GO:0043085; F:GO:0005525; F:GO:0016004; F:GO:0016787; C:GO:0005794	P:N-terminal protein myristoylation; P:intracellular protein transport; P:small GTPase mediated signal transduction; P:vesicle-mediated transport; P:positive regulation of catalytic activity; F:GTP binding; F:phospholipase activator activity; F:hydrolase activity; C:Golgi apparatus	0	0	0	0	0
C656304	0	0	0	5.1	0	0	2.13	C656304	protein	200	20	9.52556e-21	81.44	26	P:GO:0000226; P:GO:0000911; P:GO:0002237; P:GO:0006260; P:GO:0006306; P:GO:0007178; P:GO:0008283; P:GO:0009755; P:GO:0009855; P:GO:0010014; P:GO:0010075; P:GO:0010103; P:GO:0030244; P:GO:0046777; P:GO:0048443; P:GO:0051567; P:GO:0055114; F:GO:0001653; F:GO:0004675; F:GO:0005524; F:GO:0031625; F:GO:0032440; C:GO:0005886; C:GO:0009506; C:GO:0016021; C:GO:0031410	P:microtubule cytoskeleton organization; P:cytokinesis by cell plate formation; P:response to molecule of bacterial origin; P:DNA replication; P:DNA methylation; P:transmembrane receptor protein serine/threonine kinase signaling pathway; P:cell population proliferation; P:hormone-mediated signaling pathway; P:determination of bilateral symmetry; P:meristem initiation; P:regulation of meristem gro…	EC:2.7.11; EC:1.3.1.74	Transferring phosphorus-containing groups; 2-alkenal reductase (NAD(P)(+))	0	0	0
C656384	18.45	0	0	0	0	3.14	2.13	C656384	abc transporter b family member	200	20	2.28865e-23	84	9	P:GO:0006855; P:GO:0008152; P:GO:0015837; P:GO:0042908; F:GO:0005524; F:GO:0008559; F:GO:0015411; C:GO:0031410; C:GO:0043190	P:xenobiotic transmembrane transport; P:metabolic process; P:amine transport; P:xenobiotic transport; F:ATP binding; F:ABC-type xenobiotic transporter activity; F:ABC-type taurine transporter transporter activity; C:cytoplasmic vesicle; C:ATP-binding cassette (ABC) transporter complex	EC:3.6.1; EC:3.6.1.3; EC:3.6.3.36; EC:3.6.3.44; EC:3.6.1.15	Acting on acid anhydrides; Deleted entry; Acting on acid anhydrides; Acting on acid anhydrides; Nucleoside-triphosphate phosphatase	0	0	0
C656438	29.51	54.23	31	22.95	53.67	87.87	17.05	C656438	protein in2-1 homolog b-like	200	20	1.16755e-33	90.02	5	P:GO:0009407; P:GO:0010583; P:GO:0010731; F:GO:0004364; C:GO:0009570	P:toxin catabolic process; P:response to cyclopentenone; P:protein glutathionylation; F:glutathione transferase activity; C:chloroplast stroma	EC:2.5.1.18	Glutathione transferase	0	0	0
C656586	10.85	0	0	0	0	0	0	C656586	sugar transporter family protein	201	20	1.85092e-32	91.36	10	P:GO:0006849; P:GO:0008643; P:GO:0035879; P:GO:0097080; P:GO:1902600; F:GO:0015355; F:GO:0097079; C:GO:0005739; C:GO:0005886; C:GO:0016021	P:plasma membrane pyruvate transport; P:carbohydrate transport; P:plasma membrane lactate transport; P:plasma membrane selenite transport; P:proton transmembrane transport; F:secondary active monocarboxylate transmembrane transporter activity; F:selenite:proton symporter activity; C:mitochondrion; C:plasma membrane; C:integral component of membrane	0	0	0	0	0
C657258	0	0	0	0	0	6.16	0	C657258	integrase catalytic partial	201	20	6.91375e-18	75.12	2	P:GO:0006259; F:GO:0005488	P:DNA metabolic process; F:binding	0	0	0	0	0
C658454	7.09	0	0	0	0	0	0	C658454	aconitate hydratase	202	20	8.4659e-23	97.91	10	P:GO:0000002; P:GO:0006099; P:GO:0019878; F:GO:0003690; F:GO:0003697; F:GO:0003994; F:GO:0046872; F:GO:0051539; C:GO:0005829; C:GO:0042645	P:mitochondrial genome maintenance; P:tricarboxylic acid cycle; P:lysine biosynthetic process via aminoadipic acid; F:double-stranded DNA binding; F:single-stranded DNA binding; F:aconitate hydratase activity; F:metal ion binding; F:4 iron, 4 sulfur cluster binding; C:cytosol; C:mitochondrial nucleoid	EC:4.2.1.3	Aconitate hydratase	0	0	0
C658542	10.64	0	0	0	0	0	0	C658542	homogentisate -dioxygenase	202	20	2.92225e-33	83.02	6	P:GO:0006559; P:GO:0006572; P:GO:0009073; P:GO:0055114; F:GO:0004411; F:GO:0046872	P:L-phenylalanine catabolic process; P:tyrosine catabolic process; P:aromatic amino acid family biosynthetic process; P:obsolete oxidation-reduction process; F:homogentisate 1,2-dioxygenase activity; F:metal ion binding	EC:1.13.11; EC:1.13.11.5	Acting on single donors with incorporation of molecular oxygen (oxygenases). The oxygen incorporated need not be derived from O(2); Homogentisate 1,2-dioxygenase	0	0	0
C658898	7.09	0	0	0	0	0	0	C658898	6-phosphogluconate dehydrogenase	202	20	2.03832e-37	92.99	5	P:GO:0009051; P:GO:0055114; F:GO:0004616; F:GO:0050661; C:GO:0005829	P:pentose-phosphate shunt, oxidative branch; P:obsolete oxidation-reduction process; F:phosphogluconate dehydrogenase (decarboxylating) activity; F:NADP binding; C:cytosol	EC:1.1.1.44	Phosphogluconate dehydrogenase (NADP(+)-dependent, decarboxylating)	0	0	0
C659084	10.64	0	0	0	0	0	0	C659084	opsin-like protein	202	20	2.93605e-19	88.37	3	P:GO:0034220; F:GO:0005216; C:GO:0016020	P:ion transmembrane transport; F:ion channel activity; C:membrane	0	0	0	0	0
C659176	3.55	0	0	2.45	0	0	6.15	C659176	gag-pol identical	202	20	1.58134e-09	77.15	4	P:GO:0015074; F:GO:0003676; F:GO:0008270; F:GO:0016740	P:DNA integration; F:nucleic acid binding; F:zinc ion binding; F:transferase activity	0	0	0	0	0
C659228	0	8.7	0	0	0	0	0	C659228	glutathione s-transferase	202	20	2.4405e-25	87.68	7	P:GO:0009407; P:GO:0009636; P:GO:0010583; F:GO:0004364; F:GO:0004462; C:GO:0005634; C:GO:0005829	P:toxin catabolic process; P:response to toxic substance; P:response to cyclopentenone; F:glutathione transferase activity; F:lactoylglutathione lyase activity; C:nucleus; C:cytosol	EC:2.5.1.18; EC:4.4.1.5	Glutathione transferase; Lactoylglutathione lyase	0	0	0
C659654	0	31.89	0	0	0	0	0	C659654	protein	202	20	1.09041e-35	95.91	29	P:GO:0000919; P:GO:0006096; P:GO:0006623; P:GO:0006833; P:GO:0006904; P:GO:0006972; P:GO:0007030; P:GO:0009266; P:GO:0009651; P:GO:0010102; P:GO:0042814; P:GO:0046686; P:GO:0048193; P:GO:0048354; P:GO:0048767; P:GO:1901703; F:GO:0005515; C:GO:0000145; C:GO:0005618; C:GO:0005634; C:GO:0005829; C:GO:0005856; C:GO:0005886; C:GO:0009504; C:GO:0009506; C:GO:0009507; C:GO:0009524; C:GO:0070062; C:GO:00…	P:cell plate assembly; P:glycolytic process; P:protein targeting to vacuole; P:water transport; P:vesicle docking involved in exocytosis; P:hyperosmotic response; P:Golgi organization; P:response to temperature stimulus; P:response to salt stress; P:lateral root morphogenesis; P:monopolar cell growth; P:response to cadmium ion; P:Golgi vesicle transport; P:mucilage biosynthetic process involved i…	0	0	0	0	0
C659776	7.09	0	0	0	0	0	0	C659776	60s ribosomal protein l10	202	20	1.35609e-22	90.27	8	P:GO:0000027; P:GO:0002181; P:GO:0006364; P:GO:0006415; F:GO:0003735; C:GO:0005732; C:GO:0022625; C:GO:0034457	P:ribosomal large subunit assembly; P:cytoplasmic translation; P:rRNA processing; P:translational termination; F:structural constituent of ribosome; C:sno(s)RNA-containing ribonucleoprotein complex; C:cytosolic large ribosomal subunit; C:Mpp10 complex	0	0	0	0	0
C660243	3.48	0	0	0	41.98	0	0	C660243	serine carboxypeptidase, putative	203	1	7.97476e-06	83.33	4	P:GO:0006508; F:GO:0004180; F:GO:0004185; F:GO:0016787	P:proteolysis; F:carboxypeptidase activity; F:serine-type carboxypeptidase activity; F:hydrolase activity	0	0	0	0	0
C660369	6.96	0	0	0	0	0	0	C660369	cytochrome p450	203	20	2.20508e-16	81.56	5	P:GO:0055114; F:GO:0005506; F:GO:0020037; F:GO:0033773; C:GO:0031410	P:obsolete oxidation-reduction process; F:iron ion binding; F:heme binding; F:isoflavone 2'-hydroxylase activity; C:cytoplasmic vesicle	EC:1.14.13; EC:1.14.13.89	Acting on paired donors, with incorporation or reduction of molecular oxygen. The oxygen incorporated need not be derived from O(2); Acting on paired donors, with incorporation or reduction of molecular oxygen. The oxygen incorporated need not be derived from O(2)	0	0	0
C660459	6.96	0	0	0	0	0	0	C660459	histone h4	203	20	5.76548e-18	100	7	P:GO:0006334; P:GO:0006352; P:GO:0043581; F:GO:0003677; F:GO:0046982; C:GO:0000786; C:GO:0005634	P:nucleosome assembly; P:DNA-templated transcription, initiation; P:obsolete mycelium development; F:DNA binding; F:protein heterodimerization activity; C:nucleosome; C:nucleus	0	0	0	0	0
C660475	0	5.69	0	0	0	2.96	0	C660475	rhamnogalacturonate lyase b-like	203	20	1.26803e-29	82.75	4	P:GO:0005975; F:GO:0016829; F:GO:0030246; C:GO:0005774	P:carbohydrate metabolic process; F:lyase activity; F:carbohydrate binding; C:vacuolar membrane	0	0	0	0	0
C660541	0	0	0	0	8.4	0	0	C660541	vitamin-b12 independent methionine 5-methyltetrahydropteroyltriglutamate-homocysteine	203	20	6.22849e-40	98.81	5	P:GO:0009086; P:GO:0032259; F:GO:0003871; F:GO:0008270; C:GO:0005737	P:methionine biosynthetic process; P:methylation; F:5-methyltetrahydropteroyltriglutamate-homocysteine S-methyltransferase activity; F:zinc ion binding; C:cytoplasm	EC:2.1.1.14; EC:2.1.1	5-methyltetrahydropteroyltriglutamate--homocysteine S-methyltransferase; Transferring one-carbon groups	0	0	0
C660797	13.92	0	0	0	0	0	0	C660797	serine-threonine protein plant-	203	20	1.08896e-08	77.48	6	P:GO:0006468; P:GO:0055114; F:GO:0004674; F:GO:0005524; F:GO:0032440; C:GO:0016021	P:protein phosphorylation; P:obsolete oxidation-reduction process; F:protein serine/threonine kinase activity; F:ATP binding; F:2-alkenal reductase [NAD(P)+] activity; C:integral component of membrane	EC:2.7.11; EC:1.3.1.74	Transferring phosphorus-containing groups; 2-alkenal reductase (NAD(P)(+))	0	0	0
C661285	6.96	0	0	0	0	0	0	C661285	mannitol-1-phosphate dehydrogenase	203	20	6.71354e-15	77.01	8	P:GO:0019593; P:GO:0034599; P:GO:0034605; P:GO:0055114; F:GO:0008926; F:GO:0051287; C:GO:0005576; C:GO:0005622	P:mannitol biosynthetic process; P:cellular response to oxidative stress; P:cellular response to heat; P:obsolete oxidation-reduction process; F:mannitol-1-phosphate 5-dehydrogenase activity; F:NAD binding; C:extracellular region; C:intracellular anatomical structure	EC:1.1.1.17	Mannitol-1-phosphate 5-dehydrogenase	0	0	0
C661417	6.96	0	0	0	0	0	0	C661417	60s ribosomal protein l19	203	20	1.73332e-35	94.19	3	P:GO:0006412; F:GO:0003735; C:GO:0005840	P:translation; F:structural constituent of ribosome; C:ribosome	0	0	0	0	0
C661607	0	5.69	2.09	0	0	2.96	0	C661607	cinnamyl alcohol dehydrogenase	203	20	1.04542e-27	85.3	3	P:GO:0008152; F:GO:0003824; F:GO:0050662	P:metabolic process; F:catalytic activity; F:obsolete coenzyme binding	0	0	0	0	0
C661775	6.96	0	0	0	0	0	0	C661775	atp synthase subunit 9	203	20	2.18637e-15	100	8	P:GO:0015986; P:GO:1902600; F:GO:0008289; F:GO:0015078; F:GO:0016787; C:GO:0005739; C:GO:0016021; C:GO:0045263	P:proton motive force-driven ATP synthesis; P:proton transmembrane transport; F:lipid binding; F:proton transmembrane transporter activity; F:hydrolase activity; C:mitochondrion; C:integral component of membrane; C:proton-transporting ATP synthase complex, coupling factor F(o)	0	0	0	0	0
C661937	0	0	2.05	2.36	4.11	5.82	0	C661937	auxin-induced glutathione s transferase	204	20	6.60992e-11	80	5	P:GO:0009734; P:GO:0055114; F:GO:0004364; F:GO:0004462; F:GO:0004601	P:auxin-activated signaling pathway; P:obsolete oxidation-reduction process; F:glutathione transferase activity; F:lactoylglutathione lyase activity; F:peroxidase activity	EC:2.5.1.18; EC:4.4.1.5; EC:1.11.1.7	Glutathione transferase; Lactoylglutathione lyase; Peroxidase	0	0	0
C662183	17.07	55.84	69.76	49.57	57.57	32	33.54	C662183	polyubiquitin-like protein	204	20	2.53515e-39	99.93	4	P:GO:0006464; P:GO:0006511; C:GO:0005634; C:GO:0005737	P:cellular protein modification process; P:ubiquitin-dependent protein catabolic process; C:nucleus; C:cytoplasm	0	0	0	0	0
C662695	10.24	0	0	0	0	0	0	C662695	adenosylhomocysteinase	204	20	5.96405e-36	91.94	6	P:GO:0006641; P:GO:0006656; P:GO:0006730; P:GO:0019510; F:GO:0004013; C:GO:0005829	P:triglyceride metabolic process; P:phosphatidylcholine biosynthetic process; P:one-carbon metabolic process; P:S-adenosylhomocysteine catabolic process; F:adenosylhomocysteinase activity; C:cytosol	EC:3.3.1.1; EC:3.3.1	Adenosylhomocysteinase; Acting on ether bonds	0	0	0
C663595	0	0	0	2.32	0	5.71	0	C663595	major chlorophyll a b binding protein	205	20	5.88086e-16	86.69	8	P:GO:0009765; P:GO:0018298; F:GO:0016168; F:GO:0046872; C:GO:0009522; C:GO:0009523; C:GO:0009535; C:GO:0016021	P:photosynthesis, light harvesting; P:protein-chromophore linkage; F:chlorophyll binding; F:metal ion binding; C:photosystem I; C:photosystem II; C:chloroplast thylakoid membrane; C:integral component of membrane	0	0	0	0	0
C663667	13.41	0	0	0	0	0	0	C663667	histone h4	205	1	3.53509e-07	79.07	0	0	0	0	0	0	0	0
C663795	3.35	0	2.01	6.95	0	2.86	3.87	C663795	protein	205	20	4.40554e-26	84.99	3	P:GO:0006857; F:GO:0005215; C:GO:0016021	P:oligopeptide transport; F:transporter activity; C:integral component of membrane	0	0	0	0	0
C663811	0	0	0	2.32	0	2.86	5.81	C663811	aspartyl-trna synthetase	205	20	1.9208e-35	89.18	23	P:GO:0000741; P:GO:0006094; P:GO:0006096; P:GO:0006346; P:GO:0006422; P:GO:0009560; P:GO:0009616; P:GO:0009651; P:GO:0009855; P:GO:0009944; P:GO:0010014; P:GO:0010050; P:GO:0010075; P:GO:0035194; P:GO:0046686; P:GO:0050832; P:GO:0051604; F:GO:0003676; F:GO:0004815; F:GO:0005524; C:GO:0005783; C:GO:0005829; C:GO:0009506	P:karyogamy; P:gluconeogenesis; P:glycolytic process; P:DNA methylation-dependent heterochromatin assembly; P:aspartyl-tRNA aminoacylation; P:embryo sac egg cell differentiation; P:RNAi-mediated antiviral immune response; P:response to salt stress; P:determination of bilateral symmetry; P:polarity specification of adaxial/abaxial axis; P:meristem initiation; P:vegetative phase change; P:regulatio…	EC:6.1.1.12; EC:6.1.1	Aspartate--tRNA ligase; Forming carbon-oxygen bonds	0	0	0
C664289	3.35	0	2.01	2.32	0	8.57	1.94	C664289	pinoresinol-lariciresinol reductase	205	20	8.84916e-36	94.04	9	P:GO:0055114; P:GO:1902125; P:GO:1902129; P:GO:1902131; P:GO:1902132; P:GO:1902138; F:GO:0010283; F:GO:0010284; F:GO:0047526	P:obsolete oxidation-reduction process; P:(+)-pinoresinol catabolic process; P:(-)-lariciresinol biosynthetic process; P:(+)-lariciresinol catabolic process; P:(+)-lariciresinol biosynthetic process; P:(-)-secoisolariciresinol biosynthetic process; F:pinoresinol reductase activity; F:lariciresinol reductase activity; F:2'-hydroxyisoflavone reductase activity	EC:1.3.1.45	2'-hydroxyisoflavone reductase	0	0	0
C664439	13.41	0	0	0	0	0	0	C664439	60s ribosomal protein l2	205	20	2.15888e-27	91.64	3	P:GO:0006412; F:GO:0003735; C:GO:0005840	P:translation; F:structural constituent of ribosome; C:ribosome	0	0	0	0	0
C665055	13.41	0	0	0	0	0	0	C665055	conserved protein	205	20	8.78155e-22	75.49	0	0	0	0	0	0	0	0
C665879	9.87	0	0	0	0	0	0	C665879	glycogen phosphorylase	206	20	6.8076e-30	84.76	4	P:GO:0005980; F:GO:0008184; F:GO:0030170; C:GO:0005737	P:glycogen catabolic process; F:glycogen phosphorylase activity; F:pyridoxal phosphate binding; C:cytoplasm	EC:2.4.1.1	Glycogen phosphorylase	0	0	0
C665903	9.87	16.15	1.98	6.82	3.95	11.22	7.61	C665903	mrna-decapping enzyme subunit 2	206	20	2.57747e-28	87.32	15	P:GO:0006397; P:GO:0006635; P:GO:0010072; P:GO:0016441; P:GO:0016558; P:GO:0019048; P:GO:0031087; F:GO:0000287; F:GO:0003729; F:GO:0005524; F:GO:0030145; F:GO:0042803; F:GO:0050072; C:GO:0000932; C:GO:0005634	P:mRNA processing; P:fatty acid beta-oxidation; P:primary shoot apical meristem specification; P:post-transcriptional gene silencing; P:protein import into peroxisome matrix; P:modulation by virus of host process; P:deadenylation-independent decapping of nuclear-transcribed mRNA; F:magnesium ion binding; F:mRNA binding; F:ATP binding; F:manganese ion binding; F:protein homodimerization activity; …	EC:3.6.1; EC:3.6.1.30	Acting on acid anhydrides; Acting on acid anhydrides	0	0	0
C666129	6.58	0	0	0	0	0	0	C666129	alcohol dehydrogenase	206	20	1.60805e-31	89.48	4	P:GO:0005975; P:GO:0055114; F:GO:0004022; F:GO:0008270	P:carbohydrate metabolic process; P:obsolete oxidation-reduction process; F:alcohol dehydrogenase (NAD+) activity; F:zinc ion binding	EC:1.1.1.1	Alcohol dehydrogenase	0	0	0
C666767	6.58	0	0	0	0	0	0	C666767	major light-harvesting chlorophyll a b protein	206	20	1.07797e-29	87.06	8	P:GO:0009765; P:GO:0018298; F:GO:0016168; F:GO:0046872; C:GO:0009522; C:GO:0009523; C:GO:0009535; C:GO:0016021	P:photosynthesis, light harvesting; P:protein-chromophore linkage; F:chlorophyll binding; F:metal ion binding; C:photosystem I; C:photosystem II; C:chloroplast thylakoid membrane; C:integral component of membrane	0	0	0	0	0
C666819	0	5.38	0	0	0	0	0	C666819	protein kinase pti1	206	20	3.43194e-35	99.92	8	P:GO:0000165; P:GO:0000186; P:GO:0018108; F:GO:0004709; F:GO:0004713; F:GO:0005524; C:GO:0005622; C:GO:0005886	P:MAPK cascade; P:obsolete activation of MAPKK activity; P:peptidyl-tyrosine phosphorylation; F:MAP kinase kinase kinase activity; F:protein tyrosine kinase activity; F:ATP binding; C:intracellular anatomical structure; C:plasma membrane	EC:2.7.11.25; EC:2.7.10; EC:2.7.11	Mitogen-activated protein kinase kinase kinase; Transferring phosphorus-containing groups; Transferring phosphorus-containing groups	0	0	0
C667063	1376.38	0	0	0	0	2.76	0	C667063	hypothetical protein MYCGRDRAFT_45572, partial	207	20	5.46504e-29	87.82	0	0	0	0	0	0	0	0
C667545	6.46	0	0	0	0	0	0	C667545	tsa family thioredoxin	207	20	2.77434e-35	92.21	7	P:GO:0034599; P:GO:0045454; P:GO:0046686; P:GO:0055114; F:GO:0008379; C:GO:0005576; C:GO:0005739	P:cellular response to oxidative stress; P:cell redox homeostasis; P:response to cadmium ion; P:obsolete oxidation-reduction process; F:thioredoxin peroxidase activity; C:extracellular region; C:mitochondrion	EC:1.11.1; EC:1.11.1.15; EC:1.11.1.7	Acting on a peroxide as acceptor; Acting on a peroxide as acceptor; Peroxidase	0	0	0
C667617	6.46	0	0	0	0	0	0	C667617	polyubiquitin-a- partial	207	20	7.73811e-41	100	0	0	0	0	0	0	0	0
C667667	0	0	11.66	0	0	0	0	C667667	hypothetical protein VITISV_030442	207	20	2.54882e-19	80.94	6	P:GO:0015074; F:GO:0003676; F:GO:0008270; F:GO:0030145; F:GO:0045735; C:GO:0005576	P:DNA integration; F:nucleic acid binding; F:zinc ion binding; F:manganese ion binding; F:nutrient reservoir activity; C:extracellular region	0	0	0	0	0
C667731	0	2.64	0	11.17	0	0	0	C667731	11-beta-hydroxysteroid dehydrogenase-like	207	20	2.38614e-21	80.37	9	P:GO:0006694; P:GO:0009737; P:GO:0009741; P:GO:0055114; F:GO:0070524; F:GO:0072555; F:GO:0072582; C:GO:0009507; C:GO:0016021	P:steroid biosynthetic process; P:response to abscisic acid; P:response to brassinosteroid; P:obsolete oxidation-reduction process; F:11-beta-hydroxysteroid dehydrogenase (NADP+) activity; F:17-beta-ketosteroid reductase activity; F:17-beta-hydroxysteroid dehydrogenase (NADP+) activity; C:chloroplast; C:integral component of membrane	EC:1.1.1.146; EC:1.1.1	11-beta-hydroxysteroid dehydrogenase; Acting on the CH-OH group of donors	0	0	0
C668049	6.46	0	0	0	0	0	0	C668049	#NAME?	207	20	1.52931e-38	98.91	9	P:GO:0006075; P:GO:0008360; P:GO:0071466; P:GO:0071555; F:GO:0003843; C:GO:0000148; C:GO:0001411; C:GO:0005739; C:GO:0016021	P:(1->3)-beta-D-glucan biosynthetic process; P:regulation of cell shape; P:cellular response to xenobiotic stimulus; P:cell wall organization; F:1,3-beta-D-glucan synthase activity; C:1,3-beta-D-glucan synthase complex; C:hyphal tip; C:mitochondrion; C:integral component of membrane	EC:2.4.1.34; EC:2.4.1	1,3-beta-glucan synthase; Glycosyltransferases	0	0	0
C668115	6.46	0	1.94	0	0	0	1.87	C668115	hypothetical chloroplast rf1	207	20	7.60477e-39	91.39	3	P:GO:0015031; C:GO:0009706; C:GO:0016021	P:protein transport; C:chloroplast inner membrane; C:integral component of membrane	0	0	0	0	0
C668189	6.46	0	0	0	0	0	0	C668189	mfs monosaccharide	207	20	3.2159e-31	91.67	4	P:GO:0008643; P:GO:0055085; F:GO:0022857; C:GO:0016021	P:carbohydrate transport; P:transmembrane transport; F:transmembrane transporter activity; C:integral component of membrane	0	0	0	0	0
C668447	0	7.93	0	0	0	0	0	C668447	( )-geranyllinalool synthase-like	207	13	1.64112e-09	83.92	3	P:GO:0008152; F:GO:0000287; F:GO:0010333	P:metabolic process; F:magnesium ion binding; F:terpene synthase activity	0	0	0	0	0
C668503	6.46	0	1.94	0	0	0	3.74	C668503	protein	207	20	1.841e-21	75.41	4	P:GO:0006468; F:GO:0004674; F:GO:0005524; C:GO:0031410	P:protein phosphorylation; F:protein serine/threonine kinase activity; F:ATP binding; C:cytoplasmic vesicle	EC:2.7.11	Transferring phosphorus-containing groups	0	0	0
C668995	12.69	0	0	0	0	0	1.83	C668995	protein	208	20	2.4654e-22	86.91	8	P:GO:0000165; P:GO:0000186; P:GO:0055114; F:GO:0004709; F:GO:0005524; F:GO:0032440; C:GO:0005622; C:GO:0016021	P:MAPK cascade; P:obsolete activation of MAPKK activity; P:obsolete oxidation-reduction process; F:MAP kinase kinase kinase activity; F:ATP binding; F:2-alkenal reductase [NAD(P)+] activity; C:intracellular anatomical structure; C:integral component of membrane	EC:2.7.11.25; EC:2.7.11; EC:1.3.1.74	Mitogen-activated protein kinase kinase kinase; Transferring phosphorus-containing groups; 2-alkenal reductase (NAD(P)(+))	0	0	0
C669147	12.69	0	80.17	4.39	0	0	111.91	C669147	polyphenol oxidase	208	20	3.02349e-33	88.25	7	P:GO:0046148; P:GO:0055114; F:GO:0004097; F:GO:0004503; F:GO:0046872; F:GO:0052716; C:GO:0009543	P:pigment biosynthetic process; P:obsolete oxidation-reduction process; F:catechol oxidase activity; F:tyrosinase activity; F:metal ion binding; F:hydroquinone:oxygen oxidoreductase activity; C:chloroplast thylakoid lumen	EC:1.14.18.1; EC:1.14.18; EC:1.10.3; EC:1.10.3.2; EC:1.10.3.1	Tyrosinase; Acting on paired donors, with incorporation or reduction of molecular oxygen. The oxygen incorporated need not be derived from O(2); Acting on diphenols and related substances as donors; Laccase; Catechol oxidase	0	0	0
C669557	9.52	0	0	0	0	0	0	C669557	xylose isomerase	208	20	2.17493e-32	83.72	9	P:GO:0006098; P:GO:0042732; F:GO:0000287; F:GO:0009045; C:GO:0005774; C:GO:0005783; C:GO:0005794; C:GO:0016021; C:GO:0031410	P:pentose-phosphate shunt; P:D-xylose metabolic process; F:magnesium ion binding; F:xylose isomerase activity; C:vacuolar membrane; C:endoplasmic reticulum; C:Golgi apparatus; C:integral component of membrane; C:cytoplasmic vesicle	EC:5.3.1.5	Xylose isomerase	0	0	0
C669980	22.21	0	1.91	4.39	3.8	5.41	0	C669980	hypothetical protein	208	4	1.33708e-07	75.69	2	C:GO:0016020; C:GO:0031410	C:membrane; C:cytoplasmic vesicle	0	0	0	0	0
C669992	9.52	0	0	0	0	0	0	C669992	60s ribosomal protein l3	208	20	2.60798e-36	93.82	4	P:GO:0000027; P:GO:0006412; F:GO:0003735; C:GO:0022625	P:ribosomal large subunit assembly; P:translation; F:structural constituent of ribosome; C:cytosolic large ribosomal subunit	0	0	0	0	0
C670098	12.69	0	0	0	0	0	0	C670098	gtp-binding protein	208	20	1.75425e-14	91.79	3	P:GO:0008150; F:GO:0003674; C:GO:0005575	P:biological_process; F:molecular_function; C:cellular_component	0	0	0	0	0
C670240	0	5.2	0	0	0	0	0	C670240	peroxidase 5-like	208	20	1.57208e-31	81.65	6	P:GO:0006979; P:GO:0055114; F:GO:0004601; F:GO:0020037; F:GO:0046872; C:GO:0005576	P:response to oxidative stress; P:obsolete oxidation-reduction process; F:peroxidase activity; F:heme binding; F:metal ion binding; C:extracellular region	EC:1.11.1.7	Peroxidase	0	0	0
C672209	30.64	32.62	47.94	38.11	3.66	18.31	49.6	C672209	60s ribosomal protein l13a-4	210	20	2.80969e-32	98.25	10	P:GO:0001510; P:GO:0006412; P:GO:0009664; P:GO:0042545; F:GO:0003735; C:GO:0005730; C:GO:0009506; C:GO:0009507; C:GO:0016020; C:GO:0022625	P:RNA methylation; P:translation; P:plant-type cell wall organization; P:cell wall modification; F:structural constituent of ribosome; C:nucleolus; C:plasmodesma; C:chloroplast; C:membrane; C:cytosolic large ribosomal subunit	0	0	0	0	0
C672875	9.19	0	0	0	0	0	0	C672875	chlorophyll a b-binding protein	210	3	4.2014e-16	86.81	8	P:GO:0009765; P:GO:0018298; F:GO:0016168; F:GO:0046872; C:GO:0009507; C:GO:0009522; C:GO:0009523; C:GO:0016021	P:photosynthesis, light harvesting; P:protein-chromophore linkage; F:chlorophyll binding; F:metal ion binding; C:chloroplast; C:photosystem I; C:photosystem II; C:integral component of membrane	0	0	0	0	0
C672919	6.13	0	0	0	0	0	0	C672919	hypothetical protein HMPREF1043_0707	210	1	1.28022e-34	90	0	0	0	0	0	0	0	0
C673363	6.13	0	0	0	0	0	0	C673363	opsin-1	210	20	4.56135e-23	81.11	20	P:GO:0000494; P:GO:0006356; P:GO:0007602; P:GO:0008033; P:GO:0018298; P:GO:0031167; P:GO:0034220; P:GO:1990258; F:GO:0003729; F:GO:0005216; F:GO:0005503; F:GO:0008649; F:GO:0009881; F:GO:1990259; C:GO:0005840; C:GO:0016021; C:GO:0030686; C:GO:0031428; C:GO:0032040; C:GO:0072686	P:box C/D RNA 3'-end processing; P:regulation of transcription by RNA polymerase I; P:phototransduction; P:tRNA processing; P:protein-chromophore linkage; P:rRNA methylation; P:ion transmembrane transport; P:histone glutamine methylation; F:mRNA binding; F:ion channel activity; F:all-trans retinal binding; F:rRNA methyltransferase activity; F:photoreceptor activity; F:histone-glutamine methyltran…	EC:2.1.1	Transferring one-carbon groups	0	0	0
C673493	3.06	0	1.84	4.23	0	5.23	0	C673493	beta-ketoacyl-acyl carrier protein synthase iii	210	20	1.75711e-24	83.79	10	P:GO:0000038; P:GO:0006084; P:GO:0006633; P:GO:0009409; P:GO:0016126; P:GO:0016132; P:GO:0042335; F:GO:0004315; F:GO:0033818; C:GO:0009570	P:very long-chain fatty acid metabolic process; P:acetyl-CoA metabolic process; P:fatty acid biosynthetic process; P:response to cold; P:sterol biosynthetic process; P:brassinosteroid biosynthetic process; P:cuticle development; F:3-oxoacyl-[acyl-carrier-protein] synthase activity; F:beta-ketoacyl-acyl-carrier-protein synthase III activity; C:chloroplast stroma	EC:2.3.1.85; EC:2.3.1.41; EC:2.3.1.180	Fatty-acid synthase system; Beta-ketoacyl-[acyl-carrier-protein] synthase I; Beta-ketoacyl-[acyl-carrier-protein] synthase III	0	0	0
C673703	6.02	0	0	0	0	0	0	C673703	uncharacterized sodium-dependent transporter yocs-like	211	13	3.48541e-09	77.32	6	P:GO:0035725; P:GO:0098656; P:GO:1903825; F:GO:0008508; C:GO:0005887; C:GO:0009941	P:sodium ion transmembrane transport; P:anion transmembrane transport; P:organic acid transmembrane transport; F:bile acid:sodium symporter activity; C:integral component of plasma membrane; C:chloroplast envelope	0	0	0	0	0
C673755	6.02	0	0	0	0	0	0	C673755	f1f0-atp synthase regulatory factor stf2	211	20	4.78376e-16	83.44	3	P:GO:0008150; F:GO:0003674; C:GO:0005575	P:biological_process; F:molecular_function; C:cellular_component	0	0	0	0	0
C673957	9.03	0	0	0	0	0	0	C673957	40s ribosomal protein s12	211	20	3.72968e-26	98.57	3	P:GO:0002181; F:GO:0003735; C:GO:0022627	P:cytoplasmic translation; F:structural constituent of ribosome; C:cytosolic small ribosomal subunit	0	0	0	0	0
C674261	51.19	0	1.81	0	0	0	0	C674261	protein	211	20	2.0868e-21	90.09	0	0	0	0	0	0	0	0
C674601	9.03	0	0	0	0	0	0	C674601	hypothetical protein HMPREF1120_02742	211	1	5.90959e-11	82.35	0	0	0	0	0	0	0	0
C674743	12.04	0	0	0	0	0	0	C674743	pyruvate dehydrogenase e1 component subunit beta	211	5	1.33041e-10	88.24	6	P:GO:0006086; P:GO:0006098; P:GO:0055114; F:GO:0004616; F:GO:0004739; F:GO:0050661	P:acetyl-CoA biosynthetic process from pyruvate; P:pentose-phosphate shunt; P:obsolete oxidation-reduction process; F:phosphogluconate dehydrogenase (decarboxylating) activity; F:pyruvate dehydrogenase (acetyl-transferring) activity; F:NADP binding	EC:1.1.1.44; EC:1.2.4.1	Phosphogluconate dehydrogenase (NADP(+)-dependent, decarboxylating); Pyruvate dehydrogenase (acetyl-transferring)	0	0	0
C674871	30.11	2.47	48.94	2.08	10.77	0	12.19	C674871	pleiotropic drug resistance protein	211	20	1.92028e-30	90.29	5	P:GO:0006810; P:GO:0008152; F:GO:0005524; F:GO:0016887; C:GO:0016021	P:transport; P:metabolic process; F:ATP binding; F:ATP hydrolysis activity; C:integral component of membrane	EC:3.6.1; EC:3.6.1.3; EC:3.6.1.15	Acting on acid anhydrides; Deleted entry; Nucleoside-triphosphate phosphatase	0	0	0
C674893	9.03	0	0	0	0	0	0	C674893	aldehyde dehydrogenase	211	20	4.74128e-29	84.83	15	P:GO:0006068; P:GO:0006567; P:GO:0009439; P:GO:0019413; P:GO:0045991; P:GO:0046187; P:GO:0055114; F:GO:0003677; F:GO:0004029; F:GO:0004030; F:GO:0008824; C:GO:0005576; C:GO:0005634; C:GO:0005794; C:GO:0005829	P:ethanol catabolic process; P:threonine catabolic process; P:cyanate metabolic process; P:acetate biosynthetic process; P:carbon catabolite activation of transcription; P:acetaldehyde catabolic process; P:obsolete oxidation-reduction process; F:DNA binding; F:aldehyde dehydrogenase (NAD+) activity; F:aldehyde dehydrogenase [NAD(P)+] activity; F:cyanate hydratase activity; C:extracellular region;…	EC:1.2.1.5; EC:4.2.1.104; EC:1.2.1.3	Aldehyde dehydrogenase (NAD(P)(+)); Cyanase; Aldehyde dehydrogenase (NAD(+))	0	0	0
C674965	6.02	0	0	0	0	0	0	C674965	sphingolipid long chain base-responsive	211	20	6.38647e-25	78.49	4	P:GO:0030476; P:GO:0031321; C:GO:0005622; C:GO:0070056	P:ascospore wall assembly; P:ascospore-type prospore assembly; C:intracellular anatomical structure; C:prospore membrane leading edge	0	0	0	0	0
C675473	11.84	0	0	0	0	0	0	C675473	60s ribosomal protein l7	212	20	1.13099e-36	96.14	1	C:GO:0005840	C:ribosome	0	0	0	0	0
C675481	0	0	0	0	0	5.06	0	C675481	hypothetical retrotransposon	212	20	1.96653e-18	79.22	3	P:GO:0015074; F:GO:0003676; F:GO:0008270	P:DNA integration; F:nucleic acid binding; F:zinc ion binding	0	0	0	0	0
C675757	0	4.85	0	6.14	0	20.23	3.42	C675757	laccase	212	20	3.72927e-37	95.06	10	P:GO:0009809; P:GO:0009832; P:GO:0010413; P:GO:0045492; P:GO:0046274; P:GO:0055114; F:GO:0005507; F:GO:0052716; C:GO:0031410; C:GO:0048046	P:lignin biosynthetic process; P:plant-type cell wall biogenesis; P:glucuronoxylan metabolic process; P:xylan biosynthetic process; P:lignin catabolic process; P:obsolete oxidation-reduction process; F:copper ion binding; F:hydroquinone:oxygen oxidoreductase activity; C:cytoplasmic vesicle; C:apoplast	EC:1.10.3; EC:1.10.3.2	Acting on diphenols and related substances as donors; Laccase	0	0	0
C676653	8.88	0	0	0	0	0	0	C676653	40s ribosomal protein s28	212	20	4.72876e-32	95.67	4	P:GO:0006407; P:GO:0006412; F:GO:0003735; C:GO:0022627	P:rRNA export from nucleus; P:translation; F:structural constituent of ribosome; C:cytosolic small ribosomal subunit	0	0	0	0	0
C676695	2.96	0	10.69	0	0	0	1.71	C676695	chloroplast chlorophyll a b-binding protein	212	20	2.53363e-40	99.5	8	P:GO:0009765; P:GO:0018298; F:GO:0016168; F:GO:0046872; C:GO:0009507; C:GO:0009522; C:GO:0009523; C:GO:0016021	P:photosynthesis, light harvesting; P:protein-chromophore linkage; F:chlorophyll binding; F:metal ion binding; C:chloroplast; C:photosystem I; C:photosystem II; C:integral component of membrane	0	0	0	0	0
C677463	96.06	162.22	101.67	191.1	62.26	74.61	165	C677463	transcription factor	213	20	9.32085e-29	98.89	2	P:GO:0006351; P:GO:0006355	P:transcription, DNA-templated; P:regulation of transcription, DNA-templated	0	0	0	0	0
C677467	8.73	0	0	0	0	0	0	C677467	high-affinity glucose transporter snf3	213	20	6.89519e-28	85.57	4	P:GO:0008643; P:GO:0055085; F:GO:0022857; C:GO:0016021	P:carbohydrate transport; P:transmembrane transport; F:transmembrane transporter activity; C:integral component of membrane	0	0	0	0	0
C677791	8.73	0	0	0	0	0	0	C677791	acetyl-coenzyme a synthetase	213	20	1.06428e-35	92.68	10	P:GO:0015976; P:GO:0019427; P:GO:0019679; P:GO:0045733; F:GO:0003987; F:GO:0005524; F:GO:0016208; C:GO:0005576; C:GO:0005634; C:GO:0005840	P:carbon utilization; P:acetyl-CoA biosynthetic process from acetate; P:propionate metabolic process, methylcitrate cycle; P:acetate catabolic process; F:acetate-CoA ligase activity; F:ATP binding; F:AMP binding; C:extracellular region; C:nucleus; C:ribosome	EC:6.2.1.1	Acetate--CoA ligase	0	0	0
C677833	5.82	0	0	0	0	0	0	C677833	glutathione-independent formaldehyde dehydrogenase	213	20	3.07435e-35	90.02	4	P:GO:0005997; P:GO:0055114; F:GO:0008270; F:GO:0018467	P:xylulose metabolic process; P:obsolete oxidation-reduction process; F:zinc ion binding; F:formaldehyde dehydrogenase activity	EC:1.2.1.46; EC:1.2.1.3	Formaldehyde dehydrogenase; Aldehyde dehydrogenase (NAD(+))	0	0	0
C678177	5.82	0	0	0	0	0	0	C678177	hypothetical protein VOLCADRAFT_84863	213	4	4.63893e-22	77.24	0	0	0	0	0	0	0	0
C678357	0	0	8.62	3.96	0	4.89	8.28	C678357	sec13-like protein	214	20	1.89784e-18	84.52	0	0	0	0	0	0	0	0
C678419	8.59	0	0	0	0	0	0	C678419	phosphatidylserine decarboxylase family protein	214	20	4.5992e-33	90.16	2	P:GO:0008654; F:GO:0004609	P:phospholipid biosynthetic process; F:phosphatidylserine decarboxylase activity	EC:4.1.1.65	Phosphatidylserine decarboxylase	0	0	0
C678615	5.73	0	0	0	0	0	0	C678615	mfs transporter	214	20	1.17763e-30	78.56	2	P:GO:0055085; C:GO:0016021	P:transmembrane transport; C:integral component of membrane	0	0	0	0	0
C678679	11.45	0	0	0	0	0	0	C678679	peptidyl-prolyl cis-trans isomerase	214	20	1.46782e-33	85.91	9	P:GO:0000413; P:GO:0006457; P:GO:0071466; F:GO:0003755; F:GO:0042277; C:GO:0005576; C:GO:0005634; C:GO:0005829; C:GO:0016020	P:protein peptidyl-prolyl isomerization; P:protein folding; P:cellular response to xenobiotic stimulus; F:peptidyl-prolyl cis-trans isomerase activity; F:peptide binding; C:extracellular region; C:nucleus; C:cytosol; C:membrane	EC:5.2.1.8	Peptidylprolyl isomerase	0	0	0
C678697	8.59	0	0	0	0	0	0	C678697	atp synthase protein 9 (lipid-binding protein)	214	1	2.02688e-10	81.58	4	P:GO:0015986; P:GO:1902600; F:GO:0015078; C:GO:0045263	P:proton motive force-driven ATP synthesis; P:proton transmembrane transport; F:proton transmembrane transporter activity; C:proton-transporting ATP synthase complex, coupling factor F(o)	0	0	0	0	0
C679453	5.73	0	0	0	0	0	0	C679453	vacuolar atp synthase subunit b	214	20	1.70212e-38	100	10	P:GO:0006265; P:GO:0046034; P:GO:1902600; F:GO:0003677; F:GO:0003917; F:GO:0003918; F:GO:0005524; F:GO:0042626; C:GO:0005694; C:GO:0033180	P:DNA topological change; P:ATP metabolic process; P:proton transmembrane transport; F:DNA binding; F:DNA topoisomerase type I (single strand cut, ATP-independent) activity; F:DNA topoisomerase type II (double strand cut, ATP-hydrolyzing) activity; F:ATP binding; F:ATPase-coupled transmembrane transporter activity; C:chromosome; C:proton-transporting V-type ATPase, V1 domain	EC:3.6.1; EC:3.6.1.3; EC:5.99.1; EC:5.99.1.3; EC:5.99.1.2; EC:3.6.1.15	Acting on acid anhydrides; Deleted entry; Other isomerases; Other isomerases; Other isomerases; Nucleoside-triphosphate phosphatase	0	0	0
C679608	5.73	11.73	1.72	11.87	0	4.89	13.25	C679608	beta-adaptin-like protein c	214	20	5.56403e-38	95.5	13	P:GO:0006886; P:GO:0009630; P:GO:0030244; P:GO:0048193; F:GO:0008565; F:GO:0030276; C:GO:0005634; C:GO:0005794; C:GO:0005829; C:GO:0005886; C:GO:0009506; C:GO:0030131; C:GO:0030665	P:intracellular protein transport; P:gravitropism; P:cellulose biosynthetic process; P:Golgi vesicle transport; F:obsolete protein transporter activity; F:clathrin binding; C:nucleus; C:Golgi apparatus; C:cytosol; C:plasma membrane; C:plasmodesma; C:clathrin adaptor complex; C:clathrin-coated vesicle membrane	0	0	0	0	0
C679832	45.81	70.4	29.32	43.52	20.38	36.7	54.65	C679832	protein transport protein sec61 subunit alpha	214	20	4.24333e-39	98.29	3	P:GO:0015031; C:GO:0016020; C:GO:0031410	P:protein transport; C:membrane; C:cytoplasmic vesicle	0	0	0	0	0
C679930	5.73	0	0	0	0	0	0	C679930	glutamine synthetase	214	20	3.81227e-40	89.5	8	P:GO:0006542; P:GO:0006995; P:GO:0019676; P:GO:0019740; F:GO:0004356; F:GO:0005524; C:GO:0005634; C:GO:0005829	P:glutamine biosynthetic process; P:cellular response to nitrogen starvation; P:ammonia assimilation cycle; P:nitrogen utilization; F:glutamate-ammonia ligase activity; F:ATP binding; C:nucleus; C:cytosol	EC:6.3.1; EC:6.3.1.2	Forming carbon-nitrogen bonds; Glutamine synthetase	0	0	0
C679970	5.73	0	0	0	0	0	0	C679970	mfs multidrug transporter	214	20	5.84911e-30	87.8	2	P:GO:0055085; C:GO:0016021	P:transmembrane transport; C:integral component of membrane	0	0	0	0	0
C680176	47.88	76.2	42.42	38.92	36.71	84.27	60.28	C680176	gamma-interferon-inducible lysosomal thiol reductase	215	20	5.02284e-29	84.36	1	C:GO:0005773	C:vacuole	0	0	0	0	0
C681646	36.02	111.35	56.77	101.48	134.46	80.57	51.3	C681646	rab family gtpase	216	20	5.65717e-40	96.34	6	P:GO:0007264; P:GO:0008152; P:GO:0015031; F:GO:0005525; F:GO:0016787; C:GO:0005622	P:small GTPase mediated signal transduction; P:metabolic process; P:protein transport; F:GTP binding; F:hydrolase activity; C:intracellular anatomical structure	0	0	0	0	0
C681660	11.08	0	0	0	0	0	0	C681660	aldehyde dehydrogenase	216	20	1.4156e-26	80.43	2	P:GO:0055114; F:GO:0016620	P:obsolete oxidation-reduction process; F:oxidoreductase activity, acting on the aldehyde or oxo group of donors, NAD or NADP as acceptor	0	0	0	0	0
C682034	5.54	0	0	0	0	0	0	C682034	cysteine-rich receptor-like protein kinase 25-like isoform 1	216	20	1.08053e-16	88.1	8	P:GO:0018108; P:GO:0048544; F:GO:0004674; F:GO:0004713; F:GO:0005524; C:GO:0005576; C:GO:0005739; C:GO:0016020	P:peptidyl-tyrosine phosphorylation; P:recognition of pollen; F:protein serine/threonine kinase activity; F:protein tyrosine kinase activity; F:ATP binding; C:extracellular region; C:mitochondrion; C:membrane	EC:2.7.10; EC:2.7.11	Transferring phosphorus-containing groups; Transferring phosphorus-containing groups	0	0	0
C682440	0	0	0	5.74	0	0	0	C682440	alpha-galactosidase alpha-n-	216	20	1.34198e-34	89.23	8	P:GO:0009311; P:GO:0016139; P:GO:0046477; P:GO:0071555; F:GO:0052692; C:GO:0009505; C:GO:0031410; C:GO:0048046	P:oligosaccharide metabolic process; P:glycoside catabolic process; P:glycosylceramide catabolic process; P:cell wall organization; F:raffinose alpha-galactosidase activity; C:plant-type cell wall; C:cytoplasmic vesicle; C:apoplast	EC:3.2.1.22; EC:3.2.1	Alpha-galactosidase; Glycosylases	0	0	0
C682482	5.54	0	0	0	0	0	0	C682482	phthalate transporter	216	20	1.4317e-27	76.77	2	P:GO:0055085; C:GO:0016021	P:transmembrane transport; C:integral component of membrane	0	0	0	0	0
C682650	5.54	0	0	0	0	0	0	C682650	alcohol oxidase	216	20	3.62918e-40	91.83	5	P:GO:0055114; F:GO:0047639; F:GO:0047682; F:GO:0050660; C:GO:0005622	P:obsolete oxidation-reduction process; F:alcohol oxidase activity; F:aryl-alcohol oxidase activity; F:flavin adenine dinucleotide binding; C:intracellular anatomical structure	EC:1.1.3.13; EC:1.1.3.7	Alcohol oxidase; Aryl-alcohol oxidase	0	0	0
C683076	0	4.54	6.68	1.91	0	2.37	3.21	C683076	pinus taeda anonymous locus 0_9389_01 genomic sequence	216	11	3.15831e-10	87.05	1	F:GO:0003676	F:nucleic acid binding	0	0	0	0	0
C683394	5.45	0	0	0	0	0	0	C683394	major facilitator superfamily transporter	217	20	4.40591e-26	84.94	2	P:GO:0055085; C:GO:0016021	P:transmembrane transport; C:integral component of membrane	0	0	0	0	0
C683850	19.09	0	0	0	0	0	0	C683850	hypothetical protein HMPREF9441_00776	217	1	5.56738e-08	76.92	0	0	0	0	0	0	0	0
C683906	5.45	0	0	0	0	0	0	C683906	aldehyde dehydrogenase	217	20	1.26549e-34	91.11	16	P:GO:0006068; P:GO:0006567; P:GO:0009438; P:GO:0019413; P:GO:0019482; P:GO:0042318; P:GO:0045991; P:GO:0046187; P:GO:0055114; P:GO:0071470; F:GO:0004030; F:GO:0008911; C:GO:0005576; C:GO:0005634; C:GO:0005794; C:GO:0005829	P:ethanol catabolic process; P:threonine catabolic process; P:methylglyoxal metabolic process; P:acetate biosynthetic process; P:beta-alanine metabolic process; P:penicillin biosynthetic process; P:carbon catabolite activation of transcription; P:acetaldehyde catabolic process; P:obsolete oxidation-reduction process; P:cellular response to osmotic stress; F:aldehyde dehydrogenase [NAD(P)+] activi…	EC:1.2.1.22; EC:1.2.1.5; EC:1.2.1.3	Lactaldehyde dehydrogenase; Aldehyde dehydrogenase (NAD(P)(+)); Aldehyde dehydrogenase (NAD(+))	0	0	0
C684284	0	8.95	1.64	0	0	2.33	0	C684284	auxin-induced in root cultures protein 12	217	16	9.58488e-10	78.33	3	P:GO:0055114; F:GO:0004497; C:GO:0016021	P:obsolete oxidation-reduction process; F:monooxygenase activity; C:integral component of membrane	0	0	0	0	0
C684286	160.9	71.57	98.62	335.38	112.81	174.95	339.23	C684286	histone h4	217	20	3.34997e-32	100	19	P:GO:0006335; P:GO:0006336; P:GO:0009414; P:GO:0045653; F:GO:0003677; F:GO:0003723; F:GO:0046982; C:GO:0000228; C:GO:0000786; C:GO:0005730; C:GO:0005739; C:GO:0005774; C:GO:0005794; C:GO:0005829; C:GO:0005886; C:GO:0009506; C:GO:0009507; C:GO:0009579; C:GO:0070062	P:DNA replication-dependent chromatin assembly; P:DNA replication-independent chromatin assembly; P:response to water deprivation; P:negative regulation of megakaryocyte differentiation; F:DNA binding; F:RNA binding; F:protein heterodimerization activity; C:nuclear chromosome; C:nucleosome; C:nucleolus; C:mitochondrion; C:vacuolar membrane; C:Golgi apparatus; C:cytosol; C:plasma membrane; C:plasm…	0	0	0	0	0
C684484	8.18	0	0	0	0	0	0	C684484	protein kinase activator	217	20	1.07879e-29	86.82	23	P:GO:0000753; P:GO:0000905; P:GO:0007033; P:GO:0009847; P:GO:0016310; P:GO:0031139; P:GO:0032005; P:GO:2000769; F:GO:0000287; F:GO:0016301; F:GO:0016829; F:GO:0030976; F:GO:0032266; F:GO:0060090; C:GO:0000131; C:GO:0005634; C:GO:0005829; C:GO:0005934; C:GO:0005935; C:GO:0031562; C:GO:0032153; C:GO:0043332; C:GO:0051286	P:cell morphogenesis involved in conjugation with cellular fusion; P:sporocarp development involved in asexual reproduction; P:vacuole organization; P:spore germination; P:phosphorylation; P:positive regulation of conjugation with cellular fusion; P:signal transduction involved in positive regulation of conjugation with cellular fusion; P:regulation of establishment or maintenance of cell polarit…	0	0	0	0	0
C684862	13.42	0	0	0	0	0	0	C684862	mitochondrial peroxiredoxin prx1	218	20	4.15739e-40	94.77	10	P:GO:0034599; P:GO:0042744; P:GO:0043433; P:GO:0045454; P:GO:0046686; P:GO:0055114; F:GO:0008379; C:GO:0005634; C:GO:0005739; C:GO:0005829	P:cellular response to oxidative stress; P:hydrogen peroxide catabolic process; P:negative regulation of DNA-binding transcription factor activity; P:cell redox homeostasis; P:response to cadmium ion; P:obsolete oxidation-reduction process; F:thioredoxin peroxidase activity; C:nucleus; C:mitochondrion; C:cytosol	EC:1.11.1; EC:1.11.1.15; EC:1.11.1.7	Acting on a peroxide as acceptor; Acting on a peroxide as acceptor; Peroxidase	0	0	0
C685318	5.37	2.2	0	1.85	28.52	0	0	C685318	polyneuridine-aldehyde esterase	218	20	2.26877e-27	82.2	2	P:GO:0009820; F:GO:0050529	P:alkaloid metabolic process; F:polyneuridine-aldehyde esterase activity	EC:3.1.1.78; EC:3.1.1.1	Polyneuridine-aldehyde esterase; Carboxylesterase	0	0	0
C686157	2.64	4.34	0	7.3	3.12	2.26	3.06	C686157	protein srg1	219	20	1.26928e-24	79.99	4	P:GO:0051555; P:GO:0055114; F:GO:0045431; F:GO:0046872	P:flavonol biosynthetic process; P:obsolete oxidation-reduction process; F:flavonol synthase activity; F:metal ion binding	EC:1.14.11; EC:1.14.11.23	Acting on paired donors, with incorporation or reduction of molecular oxygen. The oxygen incorporated need not be derived from O(2); Acting on paired donors, with incorporation or reduction of molecular oxygen. The oxygen incorporated need not be derived from O(2)	0	0	0
C686261	5.29	10.84	4.78	7.3	0	4.52	6.12	C686261	phospholipid-transporting atpase 9-like	219	20	5.33559e-30	81.84	9	P:GO:0008152; P:GO:0045332; F:GO:0000287; F:GO:0005516; F:GO:0005524; F:GO:0015662; F:GO:0140326; C:GO:0005886; C:GO:0016021	P:metabolic process; P:phospholipid translocation; F:magnesium ion binding; F:calmodulin binding; F:ATP binding; F:P-type ion transporter activity; F:ATPase-coupled intramembrane lipid transporter activity; C:plasma membrane; C:integral component of membrane	EC:3.6.1; EC:3.6.1.3; EC:3.6.3.1; EC:3.6.1.15	Acting on acid anhydrides; Deleted entry; Acting on acid anhydrides; Nucleoside-triphosphate phosphatase	0	0	0
C686355	5.29	0	0	0	0	0	0	C686355	mfs monosaccharide transporter	219	20	1.42153e-31	76.04	3	P:GO:0055085; F:GO:0022857; C:GO:0016021	P:transmembrane transport; F:transmembrane transporter activity; C:integral component of membrane	0	0	0	0	0
C686473	5.29	0	0	0	0	0	0	C686473	isocitrate dehydrogenase	219	20	3.68251e-21	88.73	8	P:GO:0006099; P:GO:0006102; P:GO:0006537; F:GO:0000287; F:GO:0004449; F:GO:0016462; F:GO:0051287; C:GO:0005962	P:tricarboxylic acid cycle; P:isocitrate metabolic process; P:glutamate biosynthetic process; F:magnesium ion binding; F:isocitrate dehydrogenase (NAD+) activity; F:pyrophosphatase activity; F:NAD binding; C:mitochondrial isocitrate dehydrogenase complex (NAD+)	EC:1.1.1.41; EC:3.6.1; EC:1.1.1	Isocitrate dehydrogenase (NAD(+)); Acting on acid anhydrides; Acting on the CH-OH group of donors	0	0	0
C686635	5.29	0	0	0	0	0	0	C686635	alcohol dehydrogenase	219	20	4.07799e-35	88.75	6	P:GO:0006068; P:GO:0006567; P:GO:0043458; F:GO:0004022; F:GO:0008270; C:GO:0005622	P:ethanol catabolic process; P:threonine catabolic process; P:ethanol biosynthetic process involved in glucose fermentation to ethanol; F:alcohol dehydrogenase (NAD+) activity; F:zinc ion binding; C:intracellular anatomical structure	EC:1.1.1.1	Alcohol dehydrogenase	0	0	0
C686671	5.29	0	0	0	0	0	0	C686671	hypothetical protein HMPREF1120_05369	219	1	3.52855e-06	77.78	0	0	0	0	0	0	0	0
C687013	5.29	0	4.78	1.83	12.46	0	0	C687013	protein	219	20	1.76185e-09	76.32	5	P:GO:0006468; F:GO:0004674; F:GO:0005524; F:GO:0016491; C:GO:0016021	P:protein phosphorylation; F:protein serine/threonine kinase activity; F:ATP binding; F:oxidoreductase activity; C:integral component of membrane	EC:2.7.11	Transferring phosphorus-containing groups	0	0	0
C687175	0	2.17	0	0	9.35	0	0	C687175	peroxidase-like protein	219	20	5.78728e-27	79.26	7	P:GO:0006979; P:GO:0055114; F:GO:0004601; F:GO:0020037; F:GO:0046872; C:GO:0005576; C:GO:0031410	P:response to oxidative stress; P:obsolete oxidation-reduction process; F:peroxidase activity; F:heme binding; F:metal ion binding; C:extracellular region; C:cytoplasmic vesicle	EC:1.11.1.7	Peroxidase	0	0	0
C687343	7.93	0	0	0	0	0	0	C687343	hypothetical protein MPH_00588	219	1	7.72455e-06	83.54	0	0	0	0	0	0	0	0
C688259	5.2	0	0	1.8	0	0	0	C688259	af478371_1gag-pol polyprotein	220	20	2.38769e-18	84.88	3	P:GO:0015074; F:GO:0003676; F:GO:0008270	P:DNA integration; F:nucleic acid binding; F:zinc ion binding	0	0	0	0	0
C688485	5.2	0	0	0	0	0	0	C688485	siderochrome-iron transporter sit1	220	20	4.83051e-16	76.43	3	P:GO:0055085; C:GO:0005737; C:GO:0016021	P:transmembrane transport; C:cytoplasm; C:integral component of membrane	0	0	0	0	0
C688873	5.2	0	0	0	0	0	0	C688873	cytochrome oxidase subunit 1	220	20	7.10097e-39	96.64	9	P:GO:0006119; P:GO:0009060; P:GO:1902600; F:GO:0004129; F:GO:0005506; F:GO:0020037; C:GO:0005743; C:GO:0016021; C:GO:0070469	P:oxidative phosphorylation; P:aerobic respiration; P:proton transmembrane transport; F:cytochrome-c oxidase activity; F:iron ion binding; F:heme binding; C:mitochondrial inner membrane; C:integral component of membrane; C:respirasome	EC:1.9.3.1	Acting on a heme group of donors	0	0	0
C688911	0	6.41	0	0	0	0	0	C688911	dienelactone hydrolase family protein	220	20	2.44061e-37	93.56	7	P:GO:0008152; P:GO:0010043; F:GO:0008806; F:GO:0016747; C:GO:0005739; C:GO:0005829; C:GO:0009507	P:metabolic process; P:response to zinc ion; F:carboxymethylenebutenolidase activity; F:acyltransferase activity, transferring groups other than amino-acyl groups; C:mitochondrion; C:cytosol; C:chloroplast	EC:3.1.1.45; EC:3.1.1.1	Carboxymethylenebutenolidase; Carboxylesterase	0	0	0
C689025	17.94	0	0	0	0	0	0	C689025	conserved protein	221	20	5.81111e-18	75.39	0	0	0	0	0	0	0	0
C689309	10.25	18.93	17	15.93	6.03	6.58	29.66	C689309	protein abil1	221	20	1.01727e-31	95.99	5	P:GO:0010090; P:GO:0045010; F:GO:0005515; C:GO:0005856; C:GO:0031209	P:trichome morphogenesis; P:actin nucleation; F:protein binding; C:cytoskeleton; C:SCAR complex	0	0	0	0	0
C690291	7.69	0	0	0	0	0	0	C690291	sugar transporter	221	20	3.52795e-21	79.78	4	P:GO:0008643; P:GO:0055085; F:GO:0022857; C:GO:0016021	P:carbohydrate transport; P:transmembrane transport; F:transmembrane transporter activity; C:integral component of membrane	0	0	0	0	0
C690511	5.05	0	0	0	0	0	0	C690511	atp synthase subunit d	222	20	1.25886e-36	88.9	5	P:GO:0015986; P:GO:0065003; F:GO:0046933; F:GO:0046961; C:GO:0000274	P:proton motive force-driven ATP synthesis; P:protein-containing complex assembly; F:proton-transporting ATP synthase activity, rotational mechanism; F:proton-transporting ATPase activity, rotational mechanism; C:mitochondrial proton-transporting ATP synthase, stator stalk	EC:3.6.1; EC:3.6.1.3; EC:3.6.1.15	Acting on acid anhydrides; Deleted entry; Nucleoside-triphosphate phosphatase	0	0	0
C690825	5.05	0	0	3.49	0	0	1.46	C690825	probable lrr receptor-like serine threonine-protein kinase at1g56130-like	222	20	2.45685e-25	77.4	5	P:GO:0006468; P:GO:0008152; P:GO:0050794; F:GO:0004674; F:GO:0016491	P:protein phosphorylation; P:metabolic process; P:regulation of cellular process; F:protein serine/threonine kinase activity; F:oxidoreductase activity	EC:2.7.11	Transferring phosphorus-containing groups	0	0	0
C690901	7.57	0	0	0	0	0	0	C690901	nucleosome binding protein	222	20	1.51556e-37	93.13	7	P:GO:0006281; P:GO:0006351; P:GO:0006355; F:GO:0003677; C:GO:0005634; C:GO:0005694; C:GO:0005829	P:DNA repair; P:transcription, DNA-templated; P:regulation of transcription, DNA-templated; F:DNA binding; C:nucleus; C:chromosome; C:cytosol	0	0	0	0	0
C691285	0	0	0	0	5.93	4.32	1.46	C691285	receptor protein kinase 1-like	222	20	6.9978e-35	86.57	11	P:GO:0007178; P:GO:0009755; P:GO:0046777; P:GO:0048544; F:GO:0001653; F:GO:0004675; F:GO:0005524; F:GO:0031625; C:GO:0005886; C:GO:0009506; C:GO:0031410	P:transmembrane receptor protein serine/threonine kinase signaling pathway; P:hormone-mediated signaling pathway; P:protein autophosphorylation; P:recognition of pollen; F:peptide receptor activity; F:transmembrane receptor protein serine/threonine kinase activity; F:ATP binding; F:ubiquitin protein ligase binding; C:plasma membrane; C:plasmodesma; C:cytoplasmic vesicle	EC:2.7.11	Transferring phosphorus-containing groups	0	0	0
C691333	5.05	0	0	0	0	0	0	C691333	aconitate hydratase	222	20	3.26485e-39	91.85	10	P:GO:0000002; P:GO:0006099; P:GO:0019878; F:GO:0003690; F:GO:0003697; F:GO:0003994; F:GO:0046872; F:GO:0051539; C:GO:0005829; C:GO:0042645	P:mitochondrial genome maintenance; P:tricarboxylic acid cycle; P:lysine biosynthetic process via aminoadipic acid; F:double-stranded DNA binding; F:single-stranded DNA binding; F:aconitate hydratase activity; F:metal ion binding; F:4 iron, 4 sulfur cluster binding; C:cytosol; C:mitochondrial nucleoid	EC:4.2.1.3	Aconitate hydratase	0	0	0
C691553	5.05	0	0	0	0	0	0	C691553	squalene synthetase	222	20	2.43367e-31	83	7	P:GO:0006696; F:GO:0004310; F:GO:0004337; F:GO:0051996; C:GO:0005741; C:GO:0005789; C:GO:0016021	P:ergosterol biosynthetic process; F:farnesyl-diphosphate farnesyltransferase activity; F:geranyltranstransferase activity; F:squalene synthase activity; C:mitochondrial outer membrane; C:endoplasmic reticulum membrane; C:integral component of membrane	EC:2.5.1; EC:2.5.1.29; EC:2.5.1.10; EC:2.5.1.21	Transferring alkyl or aryl groups, other than methyl groups; Geranylgeranyl diphosphate synthase; (2E,6E)-farnesyl diphosphate synthase; Squalene synthase	0	0	0
C691609	5.05	0	0	0	0	0	0	C691609	plasma membrane h+-atpase pma1	222	20	4.58175e-17	88.15	7	P:GO:0006091; P:GO:0006754; P:GO:1902600; F:GO:0005524; F:GO:0008553; F:GO:0046872; C:GO:0016021	P:generation of precursor metabolites and energy; P:ATP biosynthetic process; P:proton transmembrane transport; F:ATP binding; F:P-type proton-exporting transporter activity; F:metal ion binding; C:integral component of membrane	EC:3.6.1; EC:3.6.1.3; EC:3.6.3.6; EC:3.6.1.15	Acting on acid anhydrides; Deleted entry; Acting on acid anhydrides; Nucleoside-triphosphate phosphatase	0	0	0
C691947	4.97	0	0	1.72	11.67	0	0	C691947	disease resistance protein	223	16	6.53005e-10	77.87	1	F:GO:0043531	F:ADP binding	0	0	0	0	0
C692305	0	16.33	0	0	20.42	0	4.32	C692305	endochitinase	223	20	6.69015e-40	92.12	8	P:GO:0000272; P:GO:0006032; P:GO:0016998; P:GO:0050832; F:GO:0008061; F:GO:0008843; F:GO:0016231; C:GO:0031410	P:polysaccharide catabolic process; P:chitin catabolic process; P:cell wall macromolecule catabolic process; P:defense response to fungus; F:chitin binding; F:endochitinase activity; F:beta-N-acetylglucosaminidase activity; C:cytoplasmic vesicle	EC:3.2.1.52; EC:3.2.1.14; EC:3.2.1	Beta-N-acetylhexosaminidase; Chitinase; Glycosylases	0	0	0
C692525	9.95	4.08	3	1.72	0	2.13	2.88	C692525	rna-dependent rna polymerase	223	20	3.56897e-34	86.09	18	P:GO:0000165; P:GO:0001172; P:GO:0006355; P:GO:0006612; P:GO:0009615; P:GO:0009617; P:GO:0009862; P:GO:0009867; P:GO:0010025; P:GO:0010310; P:GO:0010363; P:GO:0031348; P:GO:0035304; P:GO:0060148; F:GO:0000166; F:GO:0003676; F:GO:0003968; C:GO:0005622	P:MAPK cascade; P:transcription, RNA-templated; P:regulation of transcription, DNA-templated; P:protein targeting to membrane; P:response to virus; P:response to bacterium; P:systemic acquired resistance, salicylic acid mediated signaling pathway; P:jasmonic acid mediated signaling pathway; P:wax biosynthetic process; P:regulation of hydrogen peroxide metabolic process; P:regulation of plant-type…	EC:2.7.7.48	RNA-directed RNA polymerase	0	0	0
C693225	39.79	38.79	19.51	80.73	35.01	80.97	46.06	C693225	vesicle transport v-snare	223	20	4.45113e-38	91.35	14	P:GO:0000902; P:GO:0006623; P:GO:0006869; P:GO:0006891; P:GO:0010351; P:GO:0016049; P:GO:0016197; P:GO:0016558; P:GO:0061025; F:GO:0005483; F:GO:0005484; C:GO:0005770; C:GO:0005802; C:GO:0005886	P:cell morphogenesis; P:protein targeting to vacuole; P:lipid transport; P:intra-Golgi vesicle-mediated transport; P:lithium ion transport; P:cell growth; P:endosomal transport; P:protein import into peroxisome matrix; P:membrane fusion; F:soluble NSF attachment protein activity; F:SNAP receptor activity; C:late endosome; C:trans-Golgi network; C:plasma membrane	0	0	0	0	0
C693801	0	0	0	0	0	0	7.09	C693801	hypothetical protein VITISV_041785	224	20	2.62403e-20	82.02	10	P:GO:0006811; P:GO:0015074; P:GO:0035235; F:GO:0003676; F:GO:0004970; F:GO:0008270; F:GO:0030145; F:GO:0045735; C:GO:0005576; C:GO:0016021	P:ion transport; P:DNA integration; P:ionotropic glutamate receptor signaling pathway; F:nucleic acid binding; F:ionotropic glutamate receptor activity; F:zinc ion binding; F:manganese ion binding; F:nutrient reservoir activity; C:extracellular region; C:integral component of membrane	0	0	0	0	0
C693835	0	221.34	0	0	0	0	0	C693835	phosphoenolpyruvate carboxykinase	224	20	1.47617e-44	99.8	5	P:GO:0006094; P:GO:0016310; F:GO:0004612; F:GO:0005524; F:GO:0016301	P:gluconeogenesis; P:phosphorylation; F:phosphoenolpyruvate carboxykinase (ATP) activity; F:ATP binding; F:kinase activity	EC:4.1.1; EC:4.1.1.49	Carbon-carbon lyases; Phosphoenolpyruvate carboxykinase (ATP)	0	0	0
C694359	0	2.01	5.92	0	0	2.1	0	C694359	class i chitinase	224	20	1.32129e-20	81.43	6	P:GO:0005975; P:GO:0006032; P:GO:0016998; F:GO:0004568; F:GO:0008061; C:GO:0031410	P:carbohydrate metabolic process; P:chitin catabolic process; P:cell wall macromolecule catabolic process; F:chitinase activity; F:chitin binding; C:cytoplasmic vesicle	EC:3.2.1.14	Chitinase	0	0	0
C695849	4.83	3.97	1.46	3.34	0	6.21	5.59	C695849	protein	225	20	3.45321e-28	89.93	12	P:GO:0007178; P:GO:0009755; P:GO:0009966; P:GO:0046777; P:GO:0048544; F:GO:0001653; F:GO:0004675; F:GO:0005524; F:GO:0031625; C:GO:0005886; C:GO:0009506; C:GO:0031410	P:transmembrane receptor protein serine/threonine kinase signaling pathway; P:hormone-mediated signaling pathway; P:regulation of signal transduction; P:protein autophosphorylation; P:recognition of pollen; F:peptide receptor activity; F:transmembrane receptor protein serine/threonine kinase activity; F:ATP binding; F:ubiquitin protein ligase binding; C:plasma membrane; C:plasmodesma; C:cytoplasm…	EC:2.7.11	Transferring phosphorus-containing groups	0	0	0
C695937	7.25	0	0	0	0	0	0	C695937	ribosomal protein l28e	225	20	5.94342e-29	79.29	4	P:GO:0006412; F:GO:0003735; C:GO:0005829; C:GO:0005840	P:translation; F:structural constituent of ribosome; C:cytosol; C:ribosome	0	0	0	0	0
C696715	9.52	0	0	0	0	0	0	C696715	#NAME?	226	20	3.07645e-38	95.13	5	P:GO:0005978; F:GO:0003844; F:GO:0004553; F:GO:0043169; C:GO:0005737	P:glycogen biosynthetic process; F:1,4-alpha-glucan branching enzyme activity; F:hydrolase activity, hydrolyzing O-glycosyl compounds; F:cation binding; C:cytoplasm	EC:2.4.1.18	1,4-alpha-glucan branching enzyme	0	0	0
C696825	0	0	0	1.64	0	0	6.89	C696825	cytochrome p450 76c4	226	20	1.48382e-28	80.85	8	P:GO:0055114; F:GO:0004497; F:GO:0005506; F:GO:0016705; F:GO:0019825; F:GO:0020037; C:GO:0005576; C:GO:0016021	P:obsolete oxidation-reduction process; F:monooxygenase activity; F:iron ion binding; F:oxidoreductase activity, acting on paired donors, with incorporation or reduction of molecular oxygen; F:oxygen binding; F:heme binding; C:extracellular region; C:integral component of membrane	0	0	0	0	0
C696829	42.85	0	0	0	0	0	0	C696829	ddhd domain-containing protein	226	20	3.33154e-17	84.81	1	C:GO:0005737	C:cytoplasm	0	0	0	0	0
C697773	58.67	1.93	22.67	1.62	13.7	16.1	5.43	C697773	cytochrome p450	227	20	1.56051e-15	91.86	8	P:GO:0055114; F:GO:0004497; F:GO:0005506; F:GO:0016705; F:GO:0019825; F:GO:0020037; F:GO:0050616; C:GO:0005783	P:obsolete oxidation-reduction process; F:monooxygenase activity; F:iron ion binding; F:oxidoreductase activity, acting on paired donors, with incorporation or reduction of molecular oxygen; F:oxygen binding; F:heme binding; F:secologanin synthase activity; C:endoplasmic reticulum	EC:1.3.3.9	Acting on the CH-CH group of donors	0	0	0
C697995	7.04	0	0	0	0	0	0	C697995	lactoylglutathione lyase	227	20	4.92964e-37	89.53	6	P:GO:0006749; P:GO:0019243; F:GO:0004462; F:GO:0008270; C:GO:0005634; C:GO:0005829	P:glutathione metabolic process; P:methylglyoxal catabolic process to D-lactate via S-lactoyl-glutathione; F:lactoylglutathione lyase activity; F:zinc ion binding; C:nucleus; C:cytosol	EC:4.4.1.5	Lactoylglutathione lyase	0	0	0
C698415	4.69	3.86	0	6.48	0	0	2.72	C698415	probable lrr receptor-like serine threonine-protein kinase at1g53440-like	227	20	2.85886e-39	93.4	3	P:GO:0006468; F:GO:0004674; F:GO:0005524	P:protein phosphorylation; F:protein serine/threonine kinase activity; F:ATP binding	EC:2.7.11	Transferring phosphorus-containing groups	0	0	0
C699491	2.31	7.6	5.59	3.2	0	3.97	2.68	C699491	calcium ion binding	228	20	1.52814e-30	82.76	3	P:GO:0055085; F:GO:0005509; C:GO:0016021	P:transmembrane transport; F:calcium ion binding; C:integral component of membrane	0	0	0	0	0
C699659	2.31	0	0	0	5.4	0	0	C699659	cysteine-rich receptor-like protein kinase 10-like	228	20	2.35519e-23	79.06	3	P:GO:0006468; F:GO:0004672; F:GO:0005524	P:protein phosphorylation; F:protein kinase activity; F:ATP binding	0	0	0	0	0
C699679	11.57	0	0	0	0	0	0	C699679	malate dehydrogenase	228	20	1.26015e-34	89.93	9	P:GO:0001300; P:GO:0001302; P:GO:0006099; P:GO:0006108; P:GO:0044262; F:GO:0003729; F:GO:0030060; C:GO:0005576; C:GO:0005759	P:obsolete chronological cell aging; P:obsolete replicative cell aging; P:tricarboxylic acid cycle; P:malate metabolic process; P:cellular carbohydrate metabolic process; F:mRNA binding; F:L-malate dehydrogenase activity; C:extracellular region; C:mitochondrial matrix	EC:1.1.1.37	Malate dehydrogenase	0	0	0
C699769	6.94	0	0	0	0	0	0	C699769	transcription factor	228	20	8.54162e-38	88.43	1	F:GO:0005524	F:ATP binding	0	0	0	0	0
C699787	23.14	0	2.79	17.57	0	0	56.27	C699787	calcium-binding protein cml49	228	20	2.23934e-24	87.95	8	P:GO:0006508; P:GO:0010286; P:GO:0030048; P:GO:0051645; P:GO:0051646; P:GO:0060151; F:GO:0005509; F:GO:0008233	P:proteolysis; P:heat acclimation; P:actin filament-based movement; P:Golgi localization; P:mitochondrion localization; P:peroxisome localization; F:calcium ion binding; F:peptidase activity	0	0	0	0	0
C700033	6.94	0	0	0	0	0	0	C700033	aquaporin-like protein	228	20	2.71389e-31	84.33	7	P:GO:0006833; P:GO:0009992; P:GO:0015793; P:GO:0034220; F:GO:0015250; F:GO:0015254; C:GO:0005887	P:water transport; P:cellular water homeostasis; P:glycerol transmembrane transport; P:ion transmembrane transport; F:water channel activity; F:glycerol channel activity; C:integral component of plasma membrane	0	0	0	0	0
C700179	6.94	0	0	0	0	0	0	C700179	short-chain dehydrogenase	228	20	1.33113e-30	77.73	4	P:GO:0034067; P:GO:0055114; F:GO:0016491; C:GO:0005622	P:protein localization to Golgi apparatus; P:obsolete oxidation-reduction process; F:oxidoreductase activity; C:intracellular anatomical structure	0	0	0	0	0
C700409	13.88	3.8	440.12	23.96	2.7	0	330.9	C700409	major chlorophyll a b binding protein	228	20	6.55995e-43	94.66	8	P:GO:0009765; P:GO:0018298; F:GO:0016168; F:GO:0046872; C:GO:0009522; C:GO:0009523; C:GO:0009535; C:GO:0016021	P:photosynthesis, light harvesting; P:protein-chromophore linkage; F:chlorophyll binding; F:metal ion binding; C:photosystem I; C:photosystem II; C:chloroplast thylakoid membrane; C:integral component of membrane	0	0	0	0	0
C700617	6.85	0	0	0	0	0	0	C700617	multiprotein-bridging factor 1	229	20	2.03839e-15	87.92	7	P:GO:0006351; P:GO:0045944; F:GO:0003713; F:GO:0043565; C:GO:0005730; C:GO:0005739; C:GO:0005829	P:transcription, DNA-templated; P:positive regulation of transcription by RNA polymerase II; F:transcription coactivator activity; F:sequence-specific DNA binding; C:nucleolus; C:mitochondrion; C:cytosol	0	0	0	0	0
C700897	0	0	1.38	0	0	13.71	0	C700897	thaumatin-like protein	229	20	6.38523e-42	91.91	4	P:GO:0031640; P:GO:0050832; F:GO:0005515; C:GO:0005576	P:killing of cells of another organism; P:defense response to fungus; F:protein binding; C:extracellular region	0	0	0	0	0
C700959	6.85	0	0	0	0	3.92	0	C700959	kinase-like protein	229	20	3.02219e-32	84.22	3	P:GO:0006468; F:GO:0004672; F:GO:0005524	P:protein phosphorylation; F:protein kinase activity; F:ATP binding	0	0	0	0	0
C701507	0	3.75	0	0	5.32	0	1.32	C701507	myb-related protein m4	229	20	5.41559e-26	90.83	16	P:GO:0006355; P:GO:0009414; P:GO:0009611; P:GO:0009695; P:GO:0009733; P:GO:0009738; P:GO:0009867; P:GO:0009873; P:GO:0010089; P:GO:0015824; P:GO:0042538; P:GO:0044036; F:GO:0003677; F:GO:0003682; F:GO:0003700; C:GO:0005634	P:regulation of transcription, DNA-templated; P:response to water deprivation; P:response to wounding; P:jasmonic acid biosynthetic process; P:response to auxin; P:abscisic acid-activated signaling pathway; P:jasmonic acid mediated signaling pathway; P:ethylene-activated signaling pathway; P:xylem development; P:proline transport; P:hyperosmotic salinity response; P:cell wall macromolecule metabo…	0	0	0	0	0
C701789	6.85	26.25	17.91	28.36	5.32	15.66	22.46	C701789	heat shock protein 90	229	20	4.93456e-27	97.67	27	P:GO:0006094; P:GO:0006096; P:GO:0006457; P:GO:0006499; P:GO:0006833; P:GO:0006972; P:GO:0007030; P:GO:0009306; P:GO:0009408; P:GO:0009414; P:GO:0009644; P:GO:0009651; P:GO:0009934; P:GO:0010075; P:GO:0034976; P:GO:0042542; F:GO:0005524; F:GO:0051082; C:GO:0005634; C:GO:0005739; C:GO:0005774; C:GO:0005788; C:GO:0005886; C:GO:0009506; C:GO:0009507; C:GO:0031410; C:GO:0048046	P:gluconeogenesis; P:glycolytic process; P:protein folding; P:N-terminal protein myristoylation; P:water transport; P:hyperosmotic response; P:Golgi organization; P:protein secretion; P:response to heat; P:response to water deprivation; P:response to high light intensity; P:response to salt stress; P:regulation of meristem structural organization; P:regulation of meristem growth; P:response to en…	0	0	0	0	0
C702223	11.25	11.1	9.52	18.64	2.62	23.18	15.64	C702223	protein	230	20	3.31673e-38	86.51	7	P:GO:0006886; P:GO:0030244; P:GO:0042147; P:GO:0048193; C:GO:0005794; C:GO:0009507; C:GO:0031902	P:intracellular protein transport; P:cellulose biosynthetic process; P:retrograde transport, endosome to Golgi; P:Golgi vesicle transport; C:Golgi apparatus; C:chloroplast; C:late endosome membrane	0	0	0	0	0
C704657	2.19	7.2	1.32	4.54	5.09	1.88	3.81	C704657	beta-adaptin-like protein c	232	20	4.69881e-45	98.7	13	P:GO:0006886; P:GO:0009630; P:GO:0030244; P:GO:0048193; F:GO:0008565; F:GO:0030276; C:GO:0005634; C:GO:0005794; C:GO:0005829; C:GO:0005886; C:GO:0009506; C:GO:0030131; C:GO:0030665	P:intracellular protein transport; P:gravitropism; P:cellulose biosynthetic process; P:Golgi vesicle transport; F:obsolete protein transporter activity; F:clathrin binding; C:nucleus; C:Golgi apparatus; C:cytosol; C:plasma membrane; C:plasmodesma; C:clathrin adaptor complex; C:clathrin-coated vesicle membrane	0	0	0	0	0
C704943	8.76	0	0	0	0	0	0	C704943	atp binding	232	20	1.0195e-24	75.21	4	P:GO:0018108; F:GO:0004715; F:GO:0005524; F:GO:0016491	P:peptidyl-tyrosine phosphorylation; F:non-membrane spanning protein tyrosine kinase activity; F:ATP binding; F:oxidoreductase activity	EC:2.7.10; EC:2.7.10.2	Transferring phosphorus-containing groups; Non-specific protein-tyrosine kinase	0	0	0
C705191	10.95	0	0	0	0	0	0	C705191	sir2 family protein	232	20	8.97078e-35	85.17	1	F:GO:0070403	F:NAD+ binding	0	0	0	0	0
C705321	21.9	0	0	0	0	0	0	C705321	ddhd domain-containing protein	232	20	7.59701e-21	86.65	1	C:GO:0005737	C:cytoplasm	0	0	0	0	0
C705421	0	0	0	0	7.63	0	0	C705421	dehydration responsive protein	232	13	3.54348e-30	83.53	0	0	0	0	0	0	0	0
C706037	6.48	0	0	0	0	0	0	C706037	glyceraldehyde-3-phosphate partial	233	20	2.59676e-43	92.99	6	P:GO:0006006; P:GO:0006096; P:GO:0055114; F:GO:0004365; F:GO:0050661; F:GO:0051287	P:glucose metabolic process; P:glycolytic process; P:obsolete oxidation-reduction process; F:glyceraldehyde-3-phosphate dehydrogenase (NAD+) (phosphorylating) activity; F:NADP binding; F:NAD binding	EC:1.2.1.12	Glyceraldehyde-3-phosphate dehydrogenase (phosphorylating)	0	0	0
C706377	0	0	0	0	5.01	0	0	C706377	hypothetical protein VITISV_031503	233	20	2.26371e-13	85.24	6	P:GO:0006013; P:GO:0015074; F:GO:0003676; F:GO:0004559; F:GO:0008270; F:GO:0030246	P:mannose metabolic process; P:DNA integration; F:nucleic acid binding; F:alpha-mannosidase activity; F:zinc ion binding; F:carbohydrate binding	EC:3.2.1.24; EC:3.2.1	Alpha-mannosidase; Glycosylases	0	0	0
C706691	0	0	5.22	0	0	0	0	C706691	wall-associated receptor kinase 2-like	233	20	1.04603e-19	78.44	16	P:GO:0000165; P:GO:0000186; P:GO:0007178; P:GO:0009755; P:GO:0046777; F:GO:0001653; F:GO:0004675; F:GO:0004709; F:GO:0005509; F:GO:0005524; F:GO:0030247; F:GO:0031625; C:GO:0005886; C:GO:0009506; C:GO:0016021; C:GO:0031410	P:MAPK cascade; P:obsolete activation of MAPKK activity; P:transmembrane receptor protein serine/threonine kinase signaling pathway; P:hormone-mediated signaling pathway; P:protein autophosphorylation; F:peptide receptor activity; F:transmembrane receptor protein serine/threonine kinase activity; F:MAP kinase kinase kinase activity; F:calcium ion binding; F:ATP binding; F:polysaccharide binding; …	EC:2.7.11.25; EC:2.7.11	Mitogen-activated protein kinase kinase kinase; Transferring phosphorus-containing groups	0	0	0
C707241	8.53	0	0	0	0	0	0	C707241	inorganic pyrophosphatase	234	20	8.5707e-48	99.17	5	P:GO:0006796; F:GO:0000287; F:GO:0004427; C:GO:0005634; C:GO:0005737	P:phosphate-containing compound metabolic process; F:magnesium ion binding; F:inorganic diphosphatase activity; C:nucleus; C:cytoplasm	EC:3.6.1.1; EC:3.6.1	Inorganic diphosphatase; Acting on acid anhydrides	0	0	0
C707829	6.4	0	0	0	0	0	0	C707829	40s ribosomal protein s10-a	234	20	9.74297e-50	98.38	1	C:GO:0005840	C:ribosome	0	0	0	0	0
C707863	6.4	0	0	0	0	0	0	C707863	pinus taeda anonymous locus 2_4109_01 genomic sequence	234	20	1.79987e-47	99.09	7	P:GO:0007017; P:GO:0008152; P:GO:0051258; F:GO:0003924; F:GO:0005200; F:GO:0005525; C:GO:0005874	P:microtubule-based process; P:metabolic process; P:protein polymerization; F:GTPase activity; F:structural constituent of cytoskeleton; F:GTP binding; C:microtubule	EC:3.6.1; EC:3.6.1.15	Acting on acid anhydrides; Nucleoside-triphosphate phosphatase	0	0	0
C707907	29.86	0	0	0	0	1.83	0	C707907	pinus taeda anonymous locus umn_cl90contig1_04 genomic sequence	234	20	7.67722e-30	90.93	3	P:GO:0006412; F:GO:0003735; C:GO:0005840	P:translation; F:structural constituent of ribosome; C:ribosome	0	0	0	0	0
C708297	6.4	0	2.58	5.89	0	3.66	1.24	C708297	nucleolar protein	234	20	1.5038e-16	78.7	3	P:GO:0009560; P:GO:0042991; C:GO:0005634	P:embryo sac egg cell differentiation; P:obsolete transcription factor import into nucleus; C:nucleus	0	0	0	0	0
C708521	0	0	0	0	0	5.5	0	C708521	abc transporter family pleiotropic drug resistance protein	234	20	5.32575e-35	92.73	44	P:GO:0000165; P:GO:0006612; P:GO:0006855; P:GO:0006995; P:GO:0009595; P:GO:0009697; P:GO:0009737; P:GO:0009744; P:GO:0009749; P:GO:0009750; P:GO:0009862; P:GO:0009867; P:GO:0009963; P:GO:0010200; P:GO:0010310; P:GO:0010363; P:GO:0016126; P:GO:0016132; P:GO:0019745; P:GO:0030003; P:GO:0031348; P:GO:0042344; P:GO:0042742; P:GO:0043407; P:GO:0043900; P:GO:0050832; P:GO:0052541; P:GO:0052544; P:GO:00…	P:MAPK cascade; P:protein targeting to membrane; P:xenobiotic transmembrane transport; P:cellular response to nitrogen starvation; P:detection of biotic stimulus; P:salicylic acid biosynthetic process; P:response to abscisic acid; P:response to sucrose; P:response to glucose; P:response to fructose; P:systemic acquired resistance, salicylic acid mediated signaling pathway; P:jasmonic acid mediate…	EC:3.6.1; EC:3.1.3.16; EC:3.6.1.3; EC:3.1; EC:5.4.99; EC:3.1.3.48; EC:3.1.3.41; EC:3.6.1.15; EC:3.1.3	Acting on acid anhydrides; Protein-serine/threonine phosphatase; Deleted entry; Acting on ester bonds; Intramolecular transferases; Protein-tyrosine-phosphatase; 4-nitrophenylphosphatase; Nucleoside-triphosphate phosphatase; Acting on ester bonds	0	0	0
C709017	6.32	0	0	0	0	0	0	C709017	40s ribosomal protein s4	235	20	2.11294e-43	94.8	5	P:GO:0006412; F:GO:0003735; F:GO:0019843; C:GO:0005576; C:GO:0005840	P:translation; F:structural constituent of ribosome; F:rRNA binding; C:extracellular region; C:ribosome	0	0	0	0	0
C709329	8.42	1.73	0	0	0	0	0	C709329	gag-pol polyprotein	235	20	5.16785e-25	81.06	6	P:GO:0015074; P:GO:0032259; F:GO:0003676; F:GO:0008168; F:GO:0008270; C:GO:0005634	P:DNA integration; P:methylation; F:nucleic acid binding; F:methyltransferase activity; F:zinc ion binding; C:nucleus	0	0	0	0	0
C709339	6.32	0	0	0	0	1.81	0	C709339	ribosomal s6 rps6-2 family partial	235	20	3.83418e-36	87.82	5	P:GO:0006364; P:GO:0006412; P:GO:0042274; F:GO:0003735; C:GO:0022627	P:rRNA processing; P:translation; P:ribosomal small subunit biogenesis; F:structural constituent of ribosome; C:cytosolic small ribosomal subunit	0	0	0	0	0
C709657	0	0	0	0	7.31	0	0	C709657	beta-amylase	235	20	1.64475e-42	91.59	5	P:GO:0000024; P:GO:0005983; P:GO:0009409; F:GO:0016161; C:GO:0009570	P:maltose biosynthetic process; P:starch catabolic process; P:response to cold; F:beta-amylase activity; C:chloroplast stroma	EC:3.2.1.2; EC:3.2.1	Beta-amylase; Glycosylases	0	0	0
C710039	6.23	0	0	0	0	0	0	C710039	actin	236	20	1.70961e-50	100	0	0	0	0	0	0	0	0
C710215	6.23	0	0	0	0	0	0	C710215	60s ribosomal protein l44	236	20	2.0273e-47	98.14	10	P:GO:0006412; P:GO:0043581; P:GO:0070197; P:GO:0071765; P:GO:0072766; F:GO:0003735; C:GO:0005639; C:GO:0005829; C:GO:0005840; C:GO:0044732	P:translation; P:obsolete mycelium development; P:meiotic attachment of telomere to nuclear envelope; P:nuclear inner membrane organization; P:centromere clustering at the mitotic interphase nuclear envelope; F:structural constituent of ribosome; C:integral component of nuclear inner membrane; C:cytosol; C:ribosome; C:mitotic spindle pole body	0	0	0	0	0
C710557	0	3.42	12.56	0	0	0	10.83	C710557	subtilisin-like serine protease	236	20	9.54324e-28	79.83	6	P:GO:0006002; P:GO:0006096; P:GO:0006508; P:GO:0046835; F:GO:0003872; F:GO:0004252	P:fructose 6-phosphate metabolic process; P:glycolytic process; P:proteolysis; P:carbohydrate phosphorylation; F:6-phosphofructokinase activity; F:serine-type endopeptidase activity	EC:2.7.1; EC:3.4.21; EC:2.7.1.11	Transferring phosphorus-containing groups; Acting on peptide bonds (peptidases); 6-phosphofructokinase	0	0	0
C710591	16.63	11.96	6.28	17.21	19.23	14.29	19.26	C710591	nicotinate phosphoribosyltransferase-like	236	20	3.48486e-42	85.77	6	P:GO:0009435; P:GO:0019358; F:GO:0004514; F:GO:0004516; F:GO:0016874; C:GO:0005737	P:NAD biosynthetic process; P:nicotinate nucleotide salvage; F:nicotinate-nucleotide diphosphorylase (carboxylating) activity; F:nicotinate phosphoribosyltransferase activity; F:ligase activity; C:cytoplasm	EC:2.4.2.19; EC:2.4.2.11	Nicotinate-nucleotide diphosphorylase (carboxylating); Glycosyltransferases	0	0	0
C710613	6.23	0	0	0	0	0	0	C710613	diacylglycerol o-acyltransferase	236	20	7.63107e-35	82.58	8	P:GO:0006672; P:GO:0019432; P:GO:0019915; F:GO:0003841; F:GO:0004144; C:GO:0005783; C:GO:0005811; C:GO:0016021	P:ceramide metabolic process; P:triglyceride biosynthetic process; P:lipid storage; F:1-acylglycerol-3-phosphate O-acyltransferase activity; F:diacylglycerol O-acyltransferase activity; C:endoplasmic reticulum; C:lipid droplet; C:integral component of membrane	EC:2.3.1.51; EC:2.3.1.20; EC:2.3.1	1-acylglycerol-3-phosphate O-acyltransferase; Diacylglycerol O-acyltransferase; Acyltransferases	0	0	0
C710945	10.39	0	0	0	0	0	0	C710945	plasma membrane h+-atpase pma1	236	20	7.09555e-20	79.99	7	P:GO:0006091; P:GO:0006754; P:GO:1902600; F:GO:0005524; F:GO:0008553; F:GO:0046872; C:GO:0016021	P:generation of precursor metabolites and energy; P:ATP biosynthetic process; P:proton transmembrane transport; F:ATP binding; F:P-type proton-exporting transporter activity; F:metal ion binding; C:integral component of membrane	EC:3.6.1; EC:3.6.1.3; EC:3.6.3.6; EC:3.6.1.15	Acting on acid anhydrides; Deleted entry; Acting on acid anhydrides; Nucleoside-triphosphate phosphatase	0	0	0
C712393	76.99	0	0	0	0	0	0	C712393	protein	238	20	9.9225e-28	82.23	0	0	0	0	0	0	0	0
C712539	10.13	0	0	0	0	0	0	C712539	atp synthase subunit beta	238	20	1.48985e-14	96.47	10	P:GO:0042776; P:GO:0055114; P:GO:1902600; F:GO:0005524; F:GO:0008270; F:GO:0016491; F:GO:0043531; F:GO:0046933; F:GO:0046961; C:GO:0005754	P:proton motive force-driven mitochondrial ATP synthesis; P:obsolete oxidation-reduction process; P:proton transmembrane transport; F:ATP binding; F:zinc ion binding; F:oxidoreductase activity; F:ADP binding; F:proton-transporting ATP synthase activity, rotational mechanism; F:proton-transporting ATPase activity, rotational mechanism; C:mitochondrial proton-transporting ATP synthase, catalytic co…	EC:3.6.1; EC:3.6.1.3; EC:3.6.1.15	Acting on acid anhydrides; Deleted entry; Nucleoside-triphosphate phosphatase	0	0	0
C713903	10	0	0	0	0	0	0	C713903	elongation factor 1 alpha	239	20	4.27894e-50	99.94	4	P:GO:0006414; F:GO:0003746; F:GO:0003924; F:GO:0005525	P:translational elongation; F:translation elongation factor activity; F:GTPase activity; F:GTP binding	EC:3.6.1; EC:3.6.1.15	Acting on acid anhydrides; Nucleoside-triphosphate phosphatase	0	0	0
C714705	2	4.94	0	1.38	16.15	0	1.16	C714705	i-box binding factor-like protein	239	20	9.24615e-20	75.95	6	P:GO:0006355; P:GO:0010286; F:GO:0003677; F:GO:0003682; F:GO:0003700; C:GO:0005634	P:regulation of transcription, DNA-templated; P:heat acclimation; F:DNA binding; F:chromatin binding; F:DNA-binding transcription factor activity; C:nucleus	0	0	0	0	0
C715531	5.93	0	0	0	0	0	0	C715531	sexual development transcription factor	240	20	9.49562e-29	94.27	7	P:GO:0006355; P:GO:0007618; P:GO:0031505; P:GO:0043941; F:GO:0003700; F:GO:0008270; F:GO:0043565	P:regulation of transcription, DNA-templated; P:mating; P:fungal-type cell wall organization; P:positive regulation of sexual sporulation resulting in formation of a cellular spore; F:DNA-binding transcription factor activity; F:zinc ion binding; F:sequence-specific DNA binding	0	0	0	0	0
C715651	9.88	3.25	0	21.81	0	64.59	1.14	C715651	phospholipase d	240	20	1.035e-14	90.37	30	P:GO:0006094; P:GO:0006096; P:GO:0006631; P:GO:0006833; P:GO:0006972; P:GO:0007030; P:GO:0009266; P:GO:0009651; P:GO:0009738; P:GO:0009789; P:GO:0009845; P:GO:0009873; P:GO:0010119; P:GO:0034638; P:GO:0046686; P:GO:0048767; F:GO:0004630; F:GO:0005509; F:GO:0005515; F:GO:0005546; F:GO:0070290; C:GO:0005634; C:GO:0005739; C:GO:0005773; C:GO:0005783; C:GO:0005829; C:GO:0005886; C:GO:0009506; C:GO:00…	P:gluconeogenesis; P:glycolytic process; P:fatty acid metabolic process; P:water transport; P:hyperosmotic response; P:Golgi organization; P:response to temperature stimulus; P:response to salt stress; P:abscisic acid-activated signaling pathway; P:positive regulation of abscisic acid-activated signaling pathway; P:seed germination; P:ethylene-activated signaling pathway; P:regulation of stomatal…	EC:3.1; EC:3.1.4.4; EC:3.1.1	Acting on ester bonds; Phospholipase D; Acting on ester bonds	0	0	0
C715703	5.93	0	0	0	0	0	0	C715703	mfs alpha-glucoside	240	20	1.95804e-30	80.17	7	P:GO:0000023; P:GO:0008645; P:GO:0046323; P:GO:1902600; F:GO:0005351; F:GO:0005355; C:GO:0005887	P:maltose metabolic process; P:hexose transmembrane transport; P:glucose import; P:proton transmembrane transport; F:carbohydrate:proton symporter activity; F:glucose transmembrane transporter activity; C:integral component of plasma membrane	0	0	0	0	0
C717097	0	0	0	0	6.74	0	0	C717097	retrotransposon ty3-gypsy subclass	241	20	6.25878e-32	81.97	8	P:GO:0006278; P:GO:0006508; P:GO:0015074; F:GO:0003676; F:GO:0003964; F:GO:0004190; F:GO:0008270; C:GO:0005634	P:RNA-templated DNA biosynthetic process; P:proteolysis; P:DNA integration; F:nucleic acid binding; F:RNA-directed DNA polymerase activity; F:aspartic-type endopeptidase activity; F:zinc ion binding; C:nucleus	EC:3.4.23; EC:2.7.7.49	Acting on peptide bonds (peptidases); RNA-directed DNA polymerase	0	0	0
C717197	5.86	0	0	0	0	0	0	C717197	plasma membrane h+-atpase	241	20	3.78672e-37	99.05	6	P:GO:0006754; P:GO:1902600; F:GO:0005524; F:GO:0008553; F:GO:0046872; C:GO:0016021	P:ATP biosynthetic process; P:proton transmembrane transport; F:ATP binding; F:P-type proton-exporting transporter activity; F:metal ion binding; C:integral component of membrane	EC:3.6.1; EC:3.6.1.3; EC:3.6.3.6; EC:3.6.1.15	Acting on acid anhydrides; Deleted entry; Acting on acid anhydrides; Nucleoside-triphosphate phosphatase	0	0	0
C717205	5.86	0	0	0	0	0	0	C717205	transketolase	241	20	4.83386e-41	85.86	28	P:GO:0006007; P:GO:0006094; P:GO:0006096; P:GO:0006355; P:GO:0006816; P:GO:0006833; P:GO:0006972; P:GO:0007030; P:GO:0009266; P:GO:0009750; P:GO:0009832; P:GO:0010075; P:GO:0016049; P:GO:0019253; P:GO:0019288; P:GO:0019344; P:GO:0030243; P:GO:0032880; P:GO:0042744; P:GO:0046686; F:GO:0003690; F:GO:0004802; F:GO:0046872; C:GO:0005739; C:GO:0005829; C:GO:0009535; C:GO:0009570; C:GO:0009941	P:glucose catabolic process; P:gluconeogenesis; P:glycolytic process; P:regulation of transcription, DNA-templated; P:calcium ion transport; P:water transport; P:hyperosmotic response; P:Golgi organization; P:response to temperature stimulus; P:response to fructose; P:plant-type cell wall biogenesis; P:regulation of meristem growth; P:cell growth; P:reductive pentose-phosphate cycle; P:isopenteny…	EC:2.2.1.1	Transketolase	0	0	0
C717571	7.71	0	0	0	0	0	0	C717571	opsin-1	242	20	2.19709e-38	78.22	14	P:GO:0001510; P:GO:0006364; P:GO:0006464; P:GO:0009416; P:GO:0034220; P:GO:0043144; P:GO:0050794; F:GO:0003723; F:GO:0005216; F:GO:0005503; F:GO:0008757; C:GO:0005730; C:GO:0016021; C:GO:0030684	P:RNA methylation; P:rRNA processing; P:cellular protein modification process; P:response to light stimulus; P:ion transmembrane transport; P:sno(s)RNA processing; P:regulation of cellular process; F:RNA binding; F:ion channel activity; F:all-trans retinal binding; F:S-adenosylmethionine-dependent methyltransferase activity; C:nucleolus; C:integral component of membrane; C:preribosome	0	0	0	0	0
C717971	7.71	0	0	0	0	0	0	C717971	ubiquitin	242	20	2.61602e-28	96.61	4	P:GO:0006412; F:GO:0003735; C:GO:0005634; C:GO:0005840	P:translation; F:structural constituent of ribosome; C:nucleus; C:ribosome	0	0	0	0	0
C718173	0	1.59	0	0	11.09	0	0	C718173	sugar carrier protein c-like	242	20	8.30617e-29	79.84	15	P:GO:0008645; P:GO:0009624; P:GO:0009627; P:GO:0031347; P:GO:0046323; P:GO:0055114; P:GO:0098655; P:GO:1902600; F:GO:0005351; F:GO:0005355; F:GO:0032440; C:GO:0005634; C:GO:0005773; C:GO:0005887; C:GO:0009506	P:hexose transmembrane transport; P:response to nematode; P:systemic acquired resistance; P:regulation of defense response; P:glucose import; P:obsolete oxidation-reduction process; P:cation transmembrane transport; P:proton transmembrane transport; F:carbohydrate:proton symporter activity; F:glucose transmembrane transporter activity; F:2-alkenal reductase [NAD(P)+] activity; C:nucleus; C:vacuol…	EC:1.3.1.74	2-alkenal reductase (NAD(P)(+))	0	0	0
C718691	5.72	0	0	0	0	0	0	C718691	alcohol dehydrogenase	243	20	1.77606e-41	92.73	3	P:GO:0055114; F:GO:0008270; F:GO:0016491	P:obsolete oxidation-reduction process; F:zinc ion binding; F:oxidoreductase activity	0	0	0	0	0
C718969	9.53	0	0	0	0	0	0	C718969	chlorophyll a b-binding protein	243	20	1.59128e-19	77.45	8	P:GO:0009765; P:GO:0018298; F:GO:0016168; F:GO:0046872; C:GO:0009507; C:GO:0009522; C:GO:0009523; C:GO:0016021	P:photosynthesis, light harvesting; P:protein-chromophore linkage; F:chlorophyll binding; F:metal ion binding; C:chloroplast; C:photosystem I; C:photosystem II; C:integral component of membrane	0	0	0	0	0
C719183	5.72	1.57	0	2.63	2.19	0	3.31	C719183	calcium-binding protein cml49	243	20	4.16019e-42	91.64	6	P:GO:0010286; P:GO:0030048; P:GO:0051645; P:GO:0051646; P:GO:0060151; F:GO:0005509	P:heat acclimation; P:actin filament-based movement; P:Golgi localization; P:mitochondrion localization; P:peroxisome localization; F:calcium ion binding	0	0	0	0	0
C719643	5.72	0	0	0	0	0	0	C719643	udp-galactose transporter	243	20	8.31651e-40	79.59	11	P:GO:0006259; P:GO:0007127; P:GO:0051276; P:GO:0097624; P:GO:1902600; F:GO:0004386; F:GO:0005351; F:GO:0005459; F:GO:0097159; F:GO:1901363; C:GO:0030173	P:DNA metabolic process; P:meiosis I; P:chromosome organization; P:UDP-galactose transmembrane import into Golgi lumen; P:proton transmembrane transport; F:helicase activity; F:carbohydrate:proton symporter activity; F:UDP-galactose transmembrane transporter activity; F:organic cyclic compound binding; F:heterocyclic compound binding; C:integral component of Golgi membrane	EC:3.6.1; EC:3.6.1.15	Acting on acid anhydrides; Nucleoside-triphosphate phosphatase	0	0	0
C720109	0	0	0	1.3	0	0	5.45	C720109	pleiotropic drug resistance protein 1-like	244	20	1.45487e-20	84.14	8	P:GO:0006855; P:GO:0008152; P:GO:0015886; P:GO:0042335; F:GO:0005524; F:GO:0015439; C:GO:0005886; C:GO:0016021	P:xenobiotic transmembrane transport; P:metabolic process; P:heme transport; P:cuticle development; F:ATP binding; F:ABC-type heme transporter activity; C:plasma membrane; C:integral component of membrane	EC:3.6.1; EC:3.6.1.3; EC:3.6.3.41; EC:3.6.1.15	Acting on acid anhydrides; Deleted entry; Acting on acid anhydrides; Nucleoside-triphosphate phosphatase	0	0	0
C720135	7.53	0	0	0	0	0	0	C720135	acyl- desaturase	244	20	5.70814e-34	78.53	8	P:GO:0006636; P:GO:0043936; P:GO:0055114; F:GO:0004768; F:GO:0005506; F:GO:0009055; F:GO:0020037; C:GO:0030176	P:unsaturated fatty acid biosynthetic process; P:asexual sporulation resulting in formation of a cellular spore; P:obsolete oxidation-reduction process; F:stearoyl-CoA 9-desaturase activity; F:iron ion binding; F:electron transfer activity; F:heme binding; C:integral component of endoplasmic reticulum membrane	EC:1.14.19.1; EC:1.14.19	Stearoyl-CoA 9-desaturase; Acting on paired donors, with incorporation or reduction of molecular oxygen. The oxygen incorporated need not be derived from O(2)	0	0	0
C720469	5.65	0	0	0	0	0	0	C720469	germin-like protein 2-1-like	244	20	4.79301e-42	91.17	3	F:GO:0030145; F:GO:0045735; C:GO:0005576	F:manganese ion binding; F:nutrient reservoir activity; C:extracellular region	0	0	0	0	0
C720643	5.65	0	0	0	0	0	0	C720643	60s ribosomal protein l23	244	20	1.75754e-46	96.56	6	P:GO:0006412; P:GO:0006508; F:GO:0003735; F:GO:0004176; F:GO:0008270; C:GO:0005840	P:translation; P:proteolysis; F:structural constituent of ribosome; F:ATP-dependent peptidase activity; F:zinc ion binding; C:ribosome	EC:3.6.1; EC:3.6.1.3; EC:3.6.1.15	Acting on acid anhydrides; Deleted entry; Nucleoside-triphosphate phosphatase	0	0	0
C721067	9.41	0	0	0	0	0	0	C721067	malate dehydrogenase	244	20	1.17908e-15	84.08	8	P:GO:0001300; P:GO:0001302; P:GO:0005975; P:GO:0006099; P:GO:0006108; F:GO:0003729; F:GO:0030060; C:GO:0005759	P:obsolete chronological cell aging; P:obsolete replicative cell aging; P:carbohydrate metabolic process; P:tricarboxylic acid cycle; P:malate metabolic process; F:mRNA binding; F:L-malate dehydrogenase activity; C:mitochondrial matrix	EC:1.1.1.37	Malate dehydrogenase	0	0	0
C721143	7.53	0	0	0	0	0	0	C721143	heat shock protein 70	244	20	4.34183e-41	89.07	3	P:GO:0055114; F:GO:0005524; F:GO:0032440	P:obsolete oxidation-reduction process; F:ATP binding; F:2-alkenal reductase [NAD(P)+] activity	EC:1.3.1.74	2-alkenal reductase (NAD(P)(+))	0	0	0
C721233	5.58	0	0	0	0	0	0	C721233	camp-dependent protein kinase type 2	245	20	1.05467e-35	95.23	18	P:GO:0001300; P:GO:0006468; P:GO:0010515; P:GO:0010972; P:GO:0031142; P:GO:0045014; P:GO:0055114; P:GO:0071472; P:GO:0072353; P:GO:0075297; P:GO:1903759; F:GO:0004691; F:GO:0005524; F:GO:0016491; F:GO:0050660; C:GO:0005634; C:GO:0005773; C:GO:0005829	P:obsolete chronological cell aging; P:protein phosphorylation; P:negative regulation of induction of conjugation with cellular fusion; P:negative regulation of G2/M transition of mitotic cell cycle; P:induction of conjugation upon nitrogen starvation; P:carbon catabolite repression of transcription by glucose; P:obsolete oxidation-reduction process; P:cellular response to salt stress; P:cellular…	EC:2.7.11; EC:2.7.11.11	Transferring phosphorus-containing groups; cAMP-dependent protein kinase	0	0	0
C721549	0	0	0	14.11	0	6.41	0	C721549	ferulate 5- partial	245	20	4.24007e-40	88.7	4	P:GO:0055114; F:GO:0005506; F:GO:0016705; F:GO:0020037	P:obsolete oxidation-reduction process; F:iron ion binding; F:oxidoreductase activity, acting on paired donors, with incorporation or reduction of molecular oxygen; F:heme binding	0	0	0	0	0
C721785	5.58	0	0	0	0	0	0	C721785	chlorophyll a-b binding protein chloroplastic-like	245	20	1.4327e-51	98.64	16	P:GO:0006364; P:GO:0009644; P:GO:0009744; P:GO:0009765; P:GO:0010155; P:GO:0010196; P:GO:0018298; P:GO:0019344; F:GO:0016168; F:GO:0046872; C:GO:0005739; C:GO:0009517; C:GO:0009522; C:GO:0009783; C:GO:0010287; C:GO:0016021	P:rRNA processing; P:response to high light intensity; P:response to sucrose; P:photosynthesis, light harvesting; P:regulation of proton transport; P:nonphotochemical quenching; P:protein-chromophore linkage; P:cysteine biosynthetic process; F:chlorophyll binding; F:metal ion binding; C:mitochondrion; C:PSII associated light-harvesting complex II; C:photosystem I; C:photosystem II antenna complex…	0	0	0	0	0
C722019	7.44	0	0	0	0	0	0	C722019	heat shock protein ssc1	245	20	2.14821e-20	87.15	10	P:GO:0006457; P:GO:0009847; P:GO:0055085; P:GO:0055114; F:GO:0005524; F:GO:0022857; F:GO:0032440; F:GO:0051082; C:GO:0005739; C:GO:0016021	P:protein folding; P:spore germination; P:transmembrane transport; P:obsolete oxidation-reduction process; F:ATP binding; F:transmembrane transporter activity; F:2-alkenal reductase [NAD(P)+] activity; F:unfolded protein binding; C:mitochondrion; C:integral component of membrane	EC:1.3.1.74	2-alkenal reductase (NAD(P)(+))	0	0	0
C722475	5.52	0	0	0	0	0	0	C722475	sd08430p	246	20	5.93567e-40	82.92	6	P:GO:0008152; P:GO:0015876; F:GO:0008521; F:GO:0016846; C:GO:0005794; C:GO:0016021	P:metabolic process; P:acetyl-CoA transport; F:acetyl-CoA transmembrane transporter activity; F:carbon-sulfur lyase activity; C:Golgi apparatus; C:integral component of membrane	0	0	0	0	0
C722747	9.19	10.6	6.68	3.8	2.11	3.17	5.33	C722747	e3 ubiquitin-protein ligase rglg2-like	246	20	1.77732e-40	92.53	7	P:GO:0006499; P:GO:0009697; P:GO:0009863; P:GO:0031348; P:GO:0045087; F:GO:0008270; C:GO:0031410	P:N-terminal protein myristoylation; P:salicylic acid biosynthetic process; P:salicylic acid mediated signaling pathway; P:negative regulation of defense response; P:innate immune response; F:zinc ion binding; C:cytoplasmic vesicle	0	0	0	0	0
C722947	7.36	0	0	0	0	0	0	C722947	enolase	246	20	4.71766e-42	94.26	10	P:GO:0006094; P:GO:0006096; P:GO:0015976; P:GO:0071470; P:GO:0097308; F:GO:0000287; F:GO:0004634; F:GO:0019863; C:GO:0000015; C:GO:0005634	P:gluconeogenesis; P:glycolytic process; P:carbon utilization; P:cellular response to osmotic stress; P:cellular response to farnesol; F:magnesium ion binding; F:phosphopyruvate hydratase activity; F:IgE binding; C:phosphopyruvate hydratase complex; C:nucleus	EC:4.2.1.11	Phosphopyruvate hydratase	0	0	0
C723263	1.84	1.51	0	2.54	4.22	9.5	1.07	C723263	peptide transporter ptr1	246	20	1.70319e-32	78.83	10	P:GO:0015031; P:GO:0015824; P:GO:0015996; P:GO:0042938; P:GO:0042939; F:GO:0042937; F:GO:0071916; C:GO:0005886; C:GO:0009506; C:GO:0016021	P:protein transport; P:proline transport; P:chlorophyll catabolic process; P:dipeptide transport; P:tripeptide transport; F:tripeptide transmembrane transporter activity; F:dipeptide transmembrane transporter activity; C:plasma membrane; C:plasmodesma; C:integral component of membrane	0	0	0	0	0
C723955	7.27	0	0	0	0	0	0	C723955	carnitine o-acetyltransferase	247	20	1.06086e-41	89.36	9	P:GO:0009062; P:GO:0009405; P:GO:0009437; P:GO:0015976; P:GO:0044409; P:GO:0045733; F:GO:0004092; C:GO:0005739; C:GO:0005777	P:fatty acid catabolic process; P:obsolete pathogenesis; P:carnitine metabolic process; P:carbon utilization; P:entry into host; P:acetate catabolic process; F:carnitine O-acetyltransferase activity; C:mitochondrion; C:peroxisome	EC:2.3.1.7; EC:2.3.1	Carnitine O-acetyltransferase; Acyltransferases	0	0	0
C724175	14.54	1.5	0	1.25	2.08	0	0	C724175	solute carrier family 22 member 15-like	247	20	3.92574e-21	81.69	10	P:GO:0006635; P:GO:0009407; P:GO:0010583; P:GO:0015706; P:GO:0046482; P:GO:0055085; F:GO:0022857; C:GO:0009535; C:GO:0009705; C:GO:0016021	P:fatty acid beta-oxidation; P:toxin catabolic process; P:response to cyclopentenone; P:nitrate transmembrane transport; P:para-aminobenzoic acid metabolic process; P:transmembrane transport; F:transmembrane transporter activity; C:chloroplast thylakoid membrane; C:plant-type vacuole membrane; C:integral component of membrane	0	0	0	0	0
C724927	0	205.63	0	0	0	0	0	C724927	glutathione s-transferase f13	248	20	1.78381e-28	80.43	3	P:GO:0009407; F:GO:0004364; C:GO:0005737	P:toxin catabolic process; F:glutathione transferase activity; C:cytoplasm	EC:2.5.1.18	Glutathione transferase	0	0	0
C725147	5.39	0	0	0	0	0	0	C725147	grg1 protein	248	8	7.79252e-08	88.03	0	0	0	0	0	0	0	0
C726553	15.99	1.46	2.15	4.9	4.06	6.12	4.12	C726553	receptor-like protein kinase	249	20	1.13526e-29	80.96	7	P:GO:0006351; P:GO:0006468; F:GO:0003677; F:GO:0003899; F:GO:0004672; F:GO:0005524; C:GO:0016021	P:transcription, DNA-templated; P:protein phosphorylation; F:DNA binding; F:DNA-directed 5'-3' RNA polymerase activity; F:protein kinase activity; F:ATP binding; C:integral component of membrane	EC:2.7.7.6	DNA-directed RNA polymerase	0	0	0
C726695	23.1	0	0	0	0	0	0	C726695	aldehyde dehydrogenase	249	20	3.29146e-34	85.19	15	P:GO:0006068; P:GO:0006567; P:GO:0009439; P:GO:0019413; P:GO:0045991; P:GO:0046187; P:GO:0055114; F:GO:0003677; F:GO:0004029; F:GO:0004030; F:GO:0008824; C:GO:0005576; C:GO:0005634; C:GO:0005794; C:GO:0005829	P:ethanol catabolic process; P:threonine catabolic process; P:cyanate metabolic process; P:acetate biosynthetic process; P:carbon catabolite activation of transcription; P:acetaldehyde catabolic process; P:obsolete oxidation-reduction process; F:DNA binding; F:aldehyde dehydrogenase (NAD+) activity; F:aldehyde dehydrogenase [NAD(P)+] activity; F:cyanate hydratase activity; C:extracellular region;…	EC:1.2.1.5; EC:4.2.1.104; EC:1.2.1.3	Aldehyde dehydrogenase (NAD(P)(+)); Cyanase; Aldehyde dehydrogenase (NAD(+))	0	0	0
C727001	21.32	0	0	0	0	0	0	C727001	carrier protein	249	8	1.13668e-09	90.16	6	P:GO:0015866; P:GO:1990544; F:GO:0005471; C:GO:0005576; C:GO:0005743; C:GO:0016021	P:ADP transport; P:mitochondrial ATP transmembrane transport; F:ATP:ADP antiporter activity; C:extracellular region; C:mitochondrial inner membrane; C:integral component of membrane	0	0	0	0	0
C727091	5.33	0	0	0	0	0	0	C727091	malate nad-dependent	249	20	1.06528e-34	88.89	5	P:GO:0005975; P:GO:0006099; P:GO:0006108; F:GO:0030060; C:GO:0005622	P:carbohydrate metabolic process; P:tricarboxylic acid cycle; P:malate metabolic process; F:L-malate dehydrogenase activity; C:intracellular anatomical structure	EC:1.1.1.37	Malate dehydrogenase	0	0	0
C727451	54.46	13.02	5.32	30.28	10.03	9.09	8.14	C727451	puromycin-sensitive aminopeptidase	250	20	5.33532e-19	75.77	14	P:GO:0006094; P:GO:0007010; P:GO:0009926; P:GO:0010359; P:GO:0010498; F:GO:0004177; F:GO:0008237; F:GO:0008270; F:GO:0010013; C:GO:0005634; C:GO:0005783; C:GO:0005829; C:GO:0005886; C:GO:0031090	P:gluconeogenesis; P:cytoskeleton organization; P:auxin polar transport; P:regulation of anion channel activity; P:proteasomal protein catabolic process; F:aminopeptidase activity; F:metallopeptidase activity; F:zinc ion binding; F:N-1-naphthylphthalamic acid binding; C:nucleus; C:endoplasmic reticulum; C:cytosol; C:plasma membrane; C:organelle membrane	EC:3.4.11	Acting on peptide bonds (peptidases)	0	0	0
C728197	5.27	0	0	0	0	0	0	C728197	mfs monosaccharide	250	20	1.59392e-42	85.42	4	P:GO:0008643; P:GO:0055085; F:GO:0022857; C:GO:0016021	P:carbohydrate transport; P:transmembrane transport; F:transmembrane transporter activity; C:integral component of membrane	0	0	0	0	0
C728543	6.95	0	0	0	0	0	0	C728543	autophagy-related protein 8	251	20	3.87533e-28	99.23	22	P:GO:0000045; P:GO:0000422; P:GO:0000747; P:GO:0006888; P:GO:0006995; P:GO:0009405; P:GO:0016239; P:GO:0031503; P:GO:0032258; P:GO:0034727; P:GO:0044805; P:GO:0048102; P:GO:0061025; P:GO:0071211; F:GO:0031386; C:GO:0000329; C:GO:0000407; C:GO:0000421; C:GO:0005634; C:GO:0005829; C:GO:0019898; C:GO:0033110	P:autophagosome assembly; P:autophagy of mitochondrion; P:conjugation with cellular fusion; P:endoplasmic reticulum to Golgi vesicle-mediated transport; P:cellular response to nitrogen starvation; P:obsolete pathogenesis; P:positive regulation of macroautophagy; P:protein-containing complex localization; P:cytoplasm to vacuole transport by the Cvt pathway; P:piecemeal microautophagy of the nucleu…	0	0	0	0	0
C728963	0	25.75	0	1.2	1.98	0	0	C728963	glutathione s-transferase	251	20	1.35574e-18	87.58	2	P:GO:0008152; F:GO:0004364	P:metabolic process; F:glutathione transferase activity	EC:2.5.1.18	Glutathione transferase	0	0	0
C730161	5.15	0	0	0	0	0	0	C730161	60s acidic ribosomal protein p2	252	3	5.35634e-07	80.88	3	P:GO:0006414; F:GO:0003735; C:GO:0005840	P:translational elongation; F:structural constituent of ribosome; C:ribosome	0	0	0	0	0
C730165	8.59	0	0	0	0	0	0	C730165	alcohol oxidase	252	20	3.74308e-36	94.93	5	P:GO:0055114; F:GO:0047639; F:GO:0047682; F:GO:0050660; C:GO:0005622	P:obsolete oxidation-reduction process; F:alcohol oxidase activity; F:aryl-alcohol oxidase activity; F:flavin adenine dinucleotide binding; C:intracellular anatomical structure	EC:1.1.3.13; EC:1.1.3.7	Alcohol oxidase; Aryl-alcohol oxidase	0	0	0
C732061	0	2.77	2.04	3.48	11.49	0	4.87	C732061	pistil-specific extensin-like protein	254	20	9.22729e-14	75.77	2	P:GO:0030001; F:GO:0046872	P:metal ion transport; F:metal ion binding	0	0	0	0	0
C733176	6.65	0	0	0	0	0	0	C733176	carrier protein	255	20	6.78106e-50	94.49	7	P:GO:0015866; P:GO:1990544; F:GO:0005471; C:GO:0005576; C:GO:0005743; C:GO:0005840; C:GO:0016021	P:ADP transport; P:mitochondrial ATP transmembrane transport; F:ATP:ADP antiporter activity; C:extracellular region; C:mitochondrial inner membrane; C:ribosome; C:integral component of membrane	0	0	0	0	0
C733354	13.31	0	0	0	0	0	0	C733354	elongation factor 1-alpha	255	20	8.95981e-53	97.74	5	P:GO:0006414; F:GO:0003746; F:GO:0003924; F:GO:0005525; C:GO:0005737	P:translational elongation; F:translation elongation factor activity; F:GTPase activity; F:GTP binding; C:cytoplasm	EC:3.6.1; EC:3.6.1.15	Acting on acid anhydrides; Nucleoside-triphosphate phosphatase	0	0	0
C734202	14.81	0	0	0	0	0	0	C734202	upf0591 membrane protein	256	20	5.05788e-14	93.75	1	C:GO:0005737	C:cytoplasm	0	0	0	0	0
C734986	0	0	0	0	0	8.43	0	C734986	anthocyanidin reductase	257	20	9.67952e-28	78.28	3	P:GO:0055114; F:GO:0033729; F:GO:0050662	P:obsolete oxidation-reduction process; F:anthocyanidin reductase activity; F:obsolete coenzyme binding	EC:1.3.1.77	Anthocyanidin reductase ((2R,3R)-flavan-3-ol-forming)	0	0	0
C735392	9.77	0	0	0	0	0	0	C735392	lea domain protein	257	20	3.36694e-23	77.9	3	P:GO:0008150; F:GO:0003674; C:GO:0005575	P:biological_process; F:molecular_function; C:cellular_component	0	0	0	0	0
C735582	0	37.55	24.65	1.12	1.85	4.22	2.83	C735582	chaperone	257	20	4.29004e-17	75.27	1	C:GO:0005737	C:cytoplasm	0	0	0	0	0
C737272	7.97	1.31	1.93	7.69	0	0	3.7	C737272	abc transporter c family member 3-like	259	20	6.52583e-40	84.79	12	P:GO:0008152; P:GO:0055085; F:GO:0005524; F:GO:0008559; F:GO:0010290; F:GO:0015431; C:GO:0000325; C:GO:0005774; C:GO:0005886; C:GO:0009506; C:GO:0016021; C:GO:0048046	P:metabolic process; P:transmembrane transport; F:ATP binding; F:ABC-type xenobiotic transporter activity; F:chlorophyll catabolite transmembrane transporter activity; F:ABC-type glutathione S-conjugate transporter activity; C:plant-type vacuole; C:vacuolar membrane; C:plasma membrane; C:plasmodesma; C:integral component of membrane; C:apoplast	EC:3.6.1; EC:3.6.1.3; EC:3.6.3.44; EC:3.6.1.15	Acting on acid anhydrides; Deleted entry; Acting on acid anhydrides; Nucleoside-triphosphate phosphatase	0	0	0
C739504	1.56	0	0.95	1.08	5.31	0	0	C739504	gag protein	261	20	2.11007e-36	81.28	4	P:GO:0006355; P:GO:0015074; F:GO:0003676; F:GO:0008270	P:regulation of transcription, DNA-templated; P:DNA integration; F:nucleic acid binding; F:zinc ion binding	0	0	0	0	0
C740314	6.19	0	0	0	0	0	0	C740314	xanthine dehydrogenase	262	20	9.10606e-47	92.03	9	P:GO:0055114; F:GO:0004854; F:GO:0004855; F:GO:0005506; F:GO:0008762; F:GO:0009055; F:GO:0043546; F:GO:0050660; F:GO:0051537	P:obsolete oxidation-reduction process; F:xanthine dehydrogenase activity; F:xanthine oxidase activity; F:iron ion binding; F:UDP-N-acetylmuramate dehydrogenase activity; F:electron transfer activity; F:molybdopterin cofactor binding; F:flavin adenine dinucleotide binding; F:2 iron, 2 sulfur cluster binding	EC:1.17.3; EC:1.17.1; EC:1.1.1.158; EC:1.17.1.4; EC:1.17.3.2	Acting on CH or CH(2) groups; Acting on CH or CH(2) groups; Acting on the CH-OH group of donors; Xanthine dehydrogenase; Xanthine oxidase	0	0	0
C741642	4.59	1.26	0	30.58	3.46	0	5.32	C741642	cyclin-dependent kinase	263	20	2.84771e-41	96.38	3	P:GO:0006468; F:GO:0005524; F:GO:0008353	P:protein phosphorylation; F:ATP binding; F:RNA polymerase II CTD heptapeptide repeat kinase activity	EC:2.7.11; EC:2.7.11.23	Transferring phosphorus-containing groups; [RNA-polymerase]-subunit kinase	0	0	0
C743480	0	11.13	0	4.14	3.39	0	2.61	C743480	nitrate transporter -like	265	20	6.8417e-13	78.79	13	P:GO:0006598; P:GO:0006826; P:GO:0006857; P:GO:0009698; P:GO:0009734; P:GO:0010106; P:GO:0010167; P:GO:0015706; P:GO:0042398; P:GO:0046686; P:GO:0098656; F:GO:0015112; C:GO:0005886	P:polyamine catabolic process; P:iron ion transport; P:oligopeptide transport; P:phenylpropanoid metabolic process; P:auxin-activated signaling pathway; P:cellular response to iron ion starvation; P:response to nitrate; P:nitrate transmembrane transport; P:cellular modified amino acid biosynthetic process; P:response to cadmium ion; P:anion transmembrane transport; F:nitrate transmembrane transpo…	0	0	0	0	0
C743498	9.01	0	0	0	0	0	0	C743498	hypothetical protein AOL_s00004g152	265	4	3.707e-10	80.31	7	P:GO:0007264; P:GO:0008152; F:GO:0003924; F:GO:0005525; C:GO:0005622; C:GO:0005886; C:GO:0005935	P:small GTPase mediated signal transduction; P:metabolic process; F:GTPase activity; F:GTP binding; C:intracellular anatomical structure; C:plasma membrane; C:cellular bud neck	EC:3.6.1; EC:3.6.1.15	Acting on acid anhydrides; Nucleoside-triphosphate phosphatase	0	0	0
C744862	5.95	0	0	0	0	0	0	C744862	beta-lactamase family protein	266	20	3.90059e-25	76.82	5	P:GO:0006413; C:GO:0005783; C:GO:0016021; C:GO:0032991; C:GO:0070993	P:translational initiation; C:endoplasmic reticulum; C:integral component of membrane; C:protein-containing complex; C:translation preinitiation complex	0	0	0	0	0
C745234	7.43	0	0	0	0	1.29	0	C745234	ubiquitin-60s ribosomal protein l40 fusion protein	266	20	1.03255e-45	99.27	9	P:GO:0000027; P:GO:0000055; P:GO:0002181; P:GO:0016567; F:GO:0003735; F:GO:0031386; C:GO:0005634; C:GO:0005739; C:GO:0022625	P:ribosomal large subunit assembly; P:ribosomal large subunit export from nucleus; P:cytoplasmic translation; P:protein ubiquitination; F:structural constituent of ribosome; F:protein tag; C:nucleus; C:mitochondrion; C:cytosolic large ribosomal subunit	0	0	0	0	0
C746544	7.29	0	0	0	0	0	0	C746544	translation elongation factor 1-alpha	268	20	5.08094e-42	97.05	4	P:GO:0006414; F:GO:0003746; F:GO:0003924; F:GO:0005525	P:translational elongation; F:translation elongation factor activity; F:GTPase activity; F:GTP binding	EC:3.6.1; EC:3.6.1.15	Acting on acid anhydrides; Nucleoside-triphosphate phosphatase	0	0	0
C746900	2.92	3.61	0	2.01	0	0	5.07	C746900	asparagine synthetase	268	20	2.66954e-25	96.35	14	P:GO:0006351; P:GO:0006355; P:GO:0006541; P:GO:0019344; P:GO:0042538; P:GO:0070981; P:GO:0097164; F:GO:0003677; F:GO:0004066; F:GO:0004071; F:GO:0005524; C:GO:0005634; C:GO:0005829; C:GO:0009506	P:transcription, DNA-templated; P:regulation of transcription, DNA-templated; P:glutamine metabolic process; P:cysteine biosynthetic process; P:hyperosmotic salinity response; P:L-asparagine biosynthetic process; P:ammonium ion metabolic process; F:DNA binding; F:asparagine synthase (glutamine-hydrolyzing) activity; F:aspartate-ammonia ligase activity; F:ATP binding; C:nucleus; C:cytosol; C:plasm…	EC:6.3.5.4; EC:6.3.1; EC:6.3.1.1	Asparagine synthase (glutamine-hydrolyzing); Forming carbon-nitrogen bonds; Aspartate--ammonia ligase	0	0	0
C747420	8.67	0	0	0	0	0	0	C747420	elongation factor 1-alpha	269	20	6.53135e-20	99.3	9	P:GO:0006414; P:GO:0051701; F:GO:0003746; F:GO:0003924; F:GO:0005525; C:GO:0005737; C:GO:0009986; C:GO:0030445; C:GO:0030446	P:translational elongation; P:biological process involved in interaction with host; F:translation elongation factor activity; F:GTPase activity; F:GTP binding; C:cytoplasm; C:cell surface; C:yeast-form cell wall; C:hyphal cell wall	EC:3.6.1; EC:3.6.1.15	Acting on acid anhydrides; Nucleoside-triphosphate phosphatase	0	0	0
C747612	5.78	0	5.25	0.99	9.77	0	2.51	C747612	o-glucosyltransferase rumi homolog	269	20	1.85856e-32	75.39	1	C:GO:0005794	C:Golgi apparatus	0	0	0	0	0
C747758	0	0	0	0	43.95	0	0	C747758	laccase 110a	269	20	8.34517e-32	76.68	8	P:GO:0000041; P:GO:0046274; P:GO:0050896; P:GO:0055114; F:GO:0005507; F:GO:0052716; C:GO:0031410; C:GO:0048046	P:transition metal ion transport; P:lignin catabolic process; P:response to stimulus; P:obsolete oxidation-reduction process; F:copper ion binding; F:hydroquinone:oxygen oxidoreductase activity; C:cytoplasmic vesicle; C:apoplast	EC:1.10.3; EC:1.10.3.2	Acting on diphenols and related substances as donors; Laccase	0	0	0
C747920	0	7.14	0	0	0	0	0	C747920	beta glucosidase 43	269	20	3.56298e-44	85.67	13	P:GO:0005975; F:GO:0004567; F:GO:0046872; F:GO:0047668; F:GO:0080079; F:GO:0080081; F:GO:0080082; F:GO:0080083; C:GO:0005576; C:GO:0009505; C:GO:0009507; C:GO:0022626; C:GO:0031410	P:carbohydrate metabolic process; F:beta-mannosidase activity; F:metal ion binding; F:amygdalin beta-glucosidase activity; F:cellobiose glucosidase activity; F:4-methylumbelliferyl-beta-D-glucopyranoside beta-glucosidase activity; F:esculin beta-glucosidase activity; F:beta-gentiobiose beta-glucosidase activity; C:extracellular region; C:plant-type cell wall; C:chloroplast; C:cytosolic ribosome; …	EC:3.2.1.117; EC:3.2.1.21; EC:3.2.1.25; EC:3.2.1	Amygdalin beta-glucosidase; Beta-glucosidase; Beta-mannosidase; Glycosylases	0	0	0
C749858	7.09	19.86	26.64	9.76	338.2	2.45	49.28	C749858	glutathione s-	271	20	2.6783e-15	83.34	7	P:GO:0009407; P:GO:0009636; P:GO:0010583; F:GO:0004364; F:GO:0004462; C:GO:0005634; C:GO:0005829	P:toxin catabolic process; P:response to toxic substance; P:response to cyclopentenone; F:glutathione transferase activity; F:lactoylglutathione lyase activity; C:nucleus; C:cytosol	EC:2.5.1.18; EC:4.4.1.5	Glutathione transferase; Lactoylglutathione lyase	0	0	0
C750146	8.51	0	10.31	0.98	1.6	0	1.64	C750146	prostaglandin g h synthase 2-like	271	20	8.16363e-37	79.02	22	P:GO:0001561; P:GO:0006826; P:GO:0009626; P:GO:0009627; P:GO:0009737; P:GO:0009830; P:GO:0010106; P:GO:0010167; P:GO:0015706; P:GO:0031408; P:GO:0042742; P:GO:0050832; P:GO:0071446; P:GO:0071732; P:GO:1902609; F:GO:0004601; F:GO:0016174; F:GO:0016702; F:GO:0020037; F:GO:0046872; C:GO:0005576; C:GO:0012511	P:fatty acid alpha-oxidation; P:iron ion transport; P:plant-type hypersensitive response; P:systemic acquired resistance; P:response to abscisic acid; P:cell wall modification involved in abscission; P:cellular response to iron ion starvation; P:response to nitrate; P:nitrate transmembrane transport; P:oxylipin biosynthetic process; P:defense response to bacterium; P:defense response to fungus; P…	EC:1.13.11; EC:1.6.3.1; EC:1.11.1.7	Acting on single donors with incorporation of molecular oxygen (oxygenases). The oxygen incorporated need not be derived from O(2); NAD(P)H oxidase (H(2)O(2)-forming); Peroxidase	0	0	0
C751030	0	0	0	0.97	9.48	0	0	C751030	gag-pol polyprotein	272	20	1.84411e-21	81.41	9	P:GO:0006278; P:GO:0006508; P:GO:0015074; P:GO:0090305; F:GO:0003676; F:GO:0003964; F:GO:0004190; F:GO:0004519; F:GO:0008270	P:RNA-templated DNA biosynthetic process; P:proteolysis; P:DNA integration; P:nucleic acid phosphodiester bond hydrolysis; F:nucleic acid binding; F:RNA-directed DNA polymerase activity; F:aspartic-type endopeptidase activity; F:endonuclease activity; F:zinc ion binding	EC:3.4.23; EC:3.1; EC:2.7.7.49	Acting on peptide bonds (peptidases); Acting on ester bonds; RNA-directed DNA polymerase	0	0	0
C751502	0	0	0	1.92	0	21.67	0	C751502	protein	273	20	5.43056e-29	82.7	5	P:GO:0005975; F:GO:0016829; F:GO:0030246; C:GO:0005576; C:GO:0005774	P:carbohydrate metabolic process; F:lyase activity; F:carbohydrate binding; C:extracellular region; C:vacuolar membrane	0	0	0	0	0
C752362	5.52	0	0	0	0	0	0	C752362	ddhd domain-containing protein	274	20	4.88865e-48	92.47	1	C:GO:0005737	C:cytoplasm	0	0	0	0	0
C752364	204.09	117.07	133.76	234.39	49.57	218.37	170.19	C752364	gtp-binding nuclear protein ran-3-like	274	20	1.69025e-29	98.89	7	P:GO:0006886; P:GO:0006913; P:GO:0007264; P:GO:0008152; F:GO:0003924; F:GO:0005525; C:GO:0005634	P:intracellular protein transport; P:nucleocytoplasmic transport; P:small GTPase mediated signal transduction; P:metabolic process; F:GTPase activity; F:GTP binding; C:nucleus	EC:3.6.1; EC:3.6.1.15	Acting on acid anhydrides; Nucleoside-triphosphate phosphatase	0	0	0
C754034	6.77	0	0	0	0	0	0	C754034	40s ribosomal protein s13	276	20	9.83091e-47	94.29	8	P:GO:0000462; P:GO:0002181; P:GO:0006468; F:GO:0003735; F:GO:0004672; F:GO:0005524; F:GO:0070181; C:GO:0022627	P:maturation of SSU-rRNA from tricistronic rRNA transcript (SSU-rRNA, 5.8S rRNA, LSU-rRNA); P:cytoplasmic translation; P:protein phosphorylation; F:structural constituent of ribosome; F:protein kinase activity; F:ATP binding; F:small ribosomal subunit rRNA binding; C:cytosolic small ribosomal subunit	0	0	0	0	0
C754086	5.42	0	0	0	0	0	0	C754086	elongation factor ef-3	276	20	8.58626e-40	88.33	6	P:GO:0006414; F:GO:0003746; F:GO:0005524; F:GO:0016887; C:GO:0005634; C:GO:0005829	P:translational elongation; F:translation elongation factor activity; F:ATP binding; F:ATP hydrolysis activity; C:nucleus; C:cytosol	EC:3.6.1; EC:3.6.1.3; EC:3.6.1.15	Acting on acid anhydrides; Deleted entry; Nucleoside-triphosphate phosphatase	0	0	0
C754374	6.77	0	0	0	0	0	0	C754374	gpr fun34 family protein	276	20	5.75575e-24	86.83	8	P:GO:0006068; P:GO:0006847; F:GO:0015123; C:GO:0000329; C:GO:0005783; C:GO:0005794; C:GO:0005886; C:GO:0016021	P:ethanol catabolic process; P:plasma membrane acetate transport; F:acetate transmembrane transporter activity; C:fungal-type vacuole membrane; C:endoplasmic reticulum; C:Golgi apparatus; C:plasma membrane; C:integral component of membrane	0	0	0	0	0
C754534	28.44	14.51	4.11	28.89	9.12	50.41	3.14	C754534	epoxide hydrolase 2	276	20	2.94253e-12	83.82	3	P:GO:0018108; F:GO:0004715; F:GO:0016787	P:peptidyl-tyrosine phosphorylation; F:non-membrane spanning protein tyrosine kinase activity; F:hydrolase activity	EC:2.7.10; EC:2.7.10.2	Transferring phosphorus-containing groups; Non-specific protein-tyrosine kinase	0	0	0
C754688	12.19	0	0	0	0	0	0	C754688	translation elongation factor 1-alpha	276	20	5.2586e-59	98.9	4	P:GO:0006414; F:GO:0003746; F:GO:0003924; F:GO:0005525	P:translational elongation; F:translation elongation factor activity; F:GTPase activity; F:GTP binding	EC:3.6.1; EC:3.6.1.15	Acting on acid anhydrides; Nucleoside-triphosphate phosphatase	0	0	0
C754856	14.9	0	0	0.93	0	0	0.78	C754856	protein	276	20	4.46988e-30	76.29	4	P:GO:0016310; F:GO:0000166; F:GO:0016301; C:GO:0016020	P:phosphorylation; F:nucleotide binding; F:kinase activity; C:membrane	0	0	0	0	0
C755300	4.03	2.21	0	0.92	7.53	0	0.78	C755300	tropinone reductase homolog at1g07440-like	277	20	1.24599e-34	78.76	3	P:GO:0055114; F:GO:0016491; C:GO:0005829	P:obsolete oxidation-reduction process; F:oxidoreductase activity; C:cytosol	0	0	0	0	0
C755328	0	9.96	21.97	2.77	3.01	0	9.33	C755328	glutathione s-transferase	277	20	1.90753e-19	89.07	18	P:GO:0006098; P:GO:0006749; P:GO:0009407; P:GO:0009636; P:GO:0009651; P:GO:0009704; P:GO:0010304; P:GO:0010583; P:GO:0015824; P:GO:0040008; P:GO:0048527; P:GO:0060416; P:GO:0080148; P:GO:0080167; F:GO:0004364; F:GO:0004462; C:GO:0005829; C:GO:0009507	P:pentose-phosphate shunt; P:glutathione metabolic process; P:toxin catabolic process; P:response to toxic substance; P:response to salt stress; P:de-etiolation; P:PSII associated light-harvesting complex II catabolic process; P:response to cyclopentenone; P:proline transport; P:regulation of growth; P:lateral root development; P:response to growth hormone; P:negative regulation of response to wa…	EC:2.5.1.18; EC:4.4.1.5	Glutathione transferase; Lactoylglutathione lyase	0	0	0
C756740	9.31	1.1	0	75.05	0	2.3	75.55	C756740	histone h3	278	20	4.36875e-40	100	6	P:GO:0008283; F:GO:0003677; F:GO:0046982; C:GO:0000786; C:GO:0005730; C:GO:0009536	P:cell population proliferation; F:DNA binding; F:protein heterodimerization activity; C:nucleosome; C:nucleolus; C:plastid	0	0	0	0	0
C757020	6.59	5.44	2.4	10.89	5.91	15.99	2.29	C757020	puromycin-sensitive aminopeptidase	279	20	7.60817e-21	77.76	14	P:GO:0006094; P:GO:0007010; P:GO:0009926; P:GO:0010359; P:GO:0010498; F:GO:0004177; F:GO:0008237; F:GO:0008270; F:GO:0010013; C:GO:0005634; C:GO:0005783; C:GO:0005829; C:GO:0005886; C:GO:0031090	P:gluconeogenesis; P:cytoskeleton organization; P:auxin polar transport; P:regulation of anion channel activity; P:proteasomal protein catabolic process; F:aminopeptidase activity; F:metallopeptidase activity; F:zinc ion binding; F:N-1-naphthylphthalamic acid binding; C:nucleus; C:endoplasmic reticulum; C:cytosol; C:plasma membrane; C:organelle membrane	EC:3.4.11	Acting on peptide bonds (peptidases)	0	0	0
C757026	5.28	1.09	2.4	0.91	0	0	2.29	C757026	kinase-like protein	279	20	2.21292e-48	85.42	4	P:GO:0006468; P:GO:0048544; F:GO:0004674; F:GO:0005524	P:protein phosphorylation; P:recognition of pollen; F:protein serine/threonine kinase activity; F:ATP binding	EC:2.7.11	Transferring phosphorus-containing groups	0	0	0
C757266	5.28	0	0	0	0	0	0	C757266	mitochondrial f1f0 atp synthase subunit f	279	20	2.07213e-46	83.23	4	P:GO:0015986; F:GO:0046933; F:GO:0046961; C:GO:0000276	P:proton motive force-driven ATP synthesis; F:proton-transporting ATP synthase activity, rotational mechanism; F:proton-transporting ATPase activity, rotational mechanism; C:mitochondrial proton-transporting ATP synthase complex, coupling factor F(o)	EC:3.6.1; EC:3.6.1.3; EC:3.6.1.15	Acting on acid anhydrides; Deleted entry; Nucleoside-triphosphate phosphatase	0	0	0
C757708	0	0	10.4	0	0	0	1.53	C757708	cysteine synthase	279	20	3.86953e-48	92.72	30	P:GO:0006535; P:GO:0006546; P:GO:0006636; P:GO:0006733; P:GO:0006766; P:GO:0009073; P:GO:0009106; P:GO:0009108; P:GO:0009117; P:GO:0009567; P:GO:0009684; P:GO:0009695; P:GO:0009735; P:GO:0009860; P:GO:0009965; P:GO:0015995; P:GO:0019288; P:GO:0019761; P:GO:0045893; P:GO:0046686; F:GO:0004124; F:GO:0016740; F:GO:0030170; C:GO:0005739; C:GO:0005768; C:GO:0005802; C:GO:0009509; C:GO:0009570; C:GO:00…	P:cysteine biosynthetic process from serine; P:glycine catabolic process; P:unsaturated fatty acid biosynthetic process; P:obsolete oxidoreduction coenzyme metabolic process; P:vitamin metabolic process; P:aromatic amino acid family biosynthetic process; P:lipoate metabolic process; P:obsolete coenzyme biosynthetic process; P:nucleotide metabolic process; P:double fertilization forming a zygote a…	EC:2.5.1.47	Cysteine synthase	0	0	0
C757724	6.59	0	0	0	0	0	0	C757724	chloroplast photosystem i protein	279	20	5.71343e-38	97.06	7	P:GO:0019684; P:GO:0030001; P:GO:0030003; P:GO:0035304; C:GO:0009535; C:GO:0009538; C:GO:0009941	P:photosynthesis, light reaction; P:metal ion transport; P:cellular cation homeostasis; P:regulation of protein dephosphorylation; C:chloroplast thylakoid membrane; C:photosystem I reaction center; C:chloroplast envelope	0	0	0	0	0
C760250	59.11	93.22	58.45	40.65	35.92	51.21	37.23	C760250	6-phosphogluconate dehydrogenase	282	20	1.28256e-49	94.54	17	P:GO:0006098; P:GO:0009651; P:GO:0009744; P:GO:0009749; P:GO:0009750; P:GO:0019521; P:GO:0046686; P:GO:0052541; P:GO:0052546; P:GO:0055114; F:GO:0004616; F:GO:0050661; C:GO:0005739; C:GO:0005829; C:GO:0009506; C:GO:0009570; C:GO:0016020	P:pentose-phosphate shunt; P:response to salt stress; P:response to sucrose; P:response to glucose; P:response to fructose; P:D-gluconate metabolic process; P:response to cadmium ion; P:plant-type cell wall cellulose metabolic process; P:cell wall pectin metabolic process; P:obsolete oxidation-reduction process; F:phosphogluconate dehydrogenase (decarboxylating) activity; F:NADP binding; C:mitoch…	EC:1.1.1.44	Phosphogluconate dehydrogenase (NADP(+)-dependent, decarboxylating)	0	0	0
C760536	7.71	0	0	0	0	0	0	C760536	elongation factor 1-alpha	282	20	1.0113e-60	99.68	5	P:GO:0006414; F:GO:0003746; F:GO:0003924; F:GO:0005525; C:GO:0005737	P:translational elongation; F:translation elongation factor activity; F:GTPase activity; F:GTP binding; C:cytoplasm	EC:3.6.1; EC:3.6.1.15	Acting on acid anhydrides; Nucleoside-triphosphate phosphatase	0	0	0
C760732	1.27	1.05	1.55	6.13	1.42	2.21	6.64	C760732	adenine phosphoribosyltransferase 1	283	2	1.07048e-09	83.67	21	P:GO:0006094; P:GO:0006096; P:GO:0006168; P:GO:0006817; P:GO:0007623; P:GO:0009651; P:GO:0009690; P:GO:0016036; P:GO:0044209; P:GO:0046686; P:GO:0098655; F:GO:0003999; F:GO:0005315; F:GO:0005351; F:GO:0015114; C:GO:0005794; C:GO:0005829; C:GO:0005886; C:GO:0009505; C:GO:0009570; C:GO:0016021	P:gluconeogenesis; P:glycolytic process; P:adenine salvage; P:phosphate ion transport; P:circadian rhythm; P:response to salt stress; P:cytokinin metabolic process; P:cellular response to phosphate starvation; P:AMP salvage; P:response to cadmium ion; P:cation transmembrane transport; F:adenine phosphoribosyltransferase activity; F:inorganic phosphate transmembrane transporter activity; F:carbohy…	EC:2.4.2.7	Adenine phosphoribosyltransferase	0	0	0
C761016	7.64	0	0	0	0	0	0	C761016	copi-coated vesicle	283	20	5.0043e-17	80.09	2	P:GO:0016192; C:GO:0030173	P:vesicle-mediated transport; C:integral component of Golgi membrane	0	0	0	0	0
C761112	6.37	0	0	0	0	0	0	C761112	alcohol oxidase	283	20	6.80729e-52	95.16	3	P:GO:0055114; F:GO:0047639; F:GO:0050660	P:obsolete oxidation-reduction process; F:alcohol oxidase activity; F:flavin adenine dinucleotide binding	EC:1.1.3.13	Alcohol oxidase	0	0	0
C761876	6.32	0	0	0	0	0	0	C761876	hypothetical protein HMPREF1120_02743	284	1	1.60078e-10	84.78	0	0	0	0	0	0	0	0
C762606	6.26	0	0	0	0	0	0	C762606	formate dehydrogenase	285	20	1.96009e-57	97.82	6	P:GO:0042183; P:GO:0055114; F:GO:0008863; F:GO:0016616; F:GO:0051287; C:GO:0005829	P:formate catabolic process; P:obsolete oxidation-reduction process; F:formate dehydrogenase (NAD+) activity; F:oxidoreductase activity, acting on the CH-OH group of donors, NAD or NADP as acceptor; F:NAD binding; C:cytosol	EC:1.2.1.2	Acting on the aldehyde or oxo group of donors	0	0	0
C762796	0	1.03	0	0	12.59	0	1.45	C762796	19 protein	285	20	3.54545e-44	82.69	0	0	0	0	0	0	0	0
C764082	6.21	0	0	0	0	0	0	C764082	atp synthase subunit alpha	286	20	2.29861e-46	91.77	8	P:GO:0015986; P:GO:1902600; F:GO:0005524; F:GO:0016772; F:GO:0046933; F:GO:0046961; C:GO:0005754; C:GO:0042645	P:proton motive force-driven ATP synthesis; P:proton transmembrane transport; F:ATP binding; F:transferase activity, transferring phosphorus-containing groups; F:proton-transporting ATP synthase activity, rotational mechanism; F:proton-transporting ATPase activity, rotational mechanism; C:mitochondrial proton-transporting ATP synthase, catalytic core; C:mitochondrial nucleoid	EC:3.6.1; EC:3.6.1.3; EC:3.6.1.15	Acting on acid anhydrides; Deleted entry; Nucleoside-triphosphate phosphatase	0	0	0
C764352	0	34.54	0.75	24.57	0	0	4.28	C764352	phenylcoumaran benzylic ether reductase -like protein	287	20	5.50971e-25	79.67	4	P:GO:0009699; P:GO:0055114; F:GO:0000166; F:GO:0047526	P:phenylpropanoid biosynthetic process; P:obsolete oxidation-reduction process; F:nucleotide binding; F:2'-hydroxyisoflavone reductase activity	EC:1.3.1.45	2'-hydroxyisoflavone reductase	0	0	0
C764718	6.16	0	0	0	0	1.07	0	C764718	abc transporter b family member	287	20	1.97985e-21	82.28	36	P:GO:0000303; P:GO:0006855; P:GO:0006888; P:GO:0009407; P:GO:0009414; P:GO:0009630; P:GO:0009734; P:GO:0009735; P:GO:0009738; P:GO:0009743; P:GO:0009753; P:GO:0009873; P:GO:0010315; P:GO:0010540; P:GO:0010583; P:GO:0015837; P:GO:0015886; P:GO:0042538; P:GO:0042908; P:GO:0043090; P:GO:0043161; P:GO:0043248; P:GO:0048767; P:GO:0051788; P:GO:0060919; F:GO:0005524; F:GO:0008559; F:GO:0010328; F:GO:00…	P:response to superoxide; P:xenobiotic transmembrane transport; P:endoplasmic reticulum to Golgi vesicle-mediated transport; P:toxin catabolic process; P:response to water deprivation; P:gravitropism; P:auxin-activated signaling pathway; P:response to cytokinin; P:abscisic acid-activated signaling pathway; P:response to carbohydrate; P:response to jasmonic acid; P:ethylene-activated signaling pat…	EC:3.6.1; EC:3.6.1.3; EC:3.6.3.36; EC:3.6.3.44; EC:3.6.3.41; EC:3.6.1.15	Acting on acid anhydrides; Deleted entry; Acting on acid anhydrides; Acting on acid anhydrides; Acting on acid anhydrides; Nucleoside-triphosphate phosphatase	0	0	0
C766456	7.27	0	0	0	0	0	0	C766456	alpha tubulin	289	20	3.22013e-56	98.91	9	P:GO:0007017; P:GO:0008152; P:GO:0051258; F:GO:0003924; F:GO:0005200; F:GO:0005525; C:GO:0005634; C:GO:0005881; C:GO:0031982	P:microtubule-based process; P:metabolic process; P:protein polymerization; F:GTPase activity; F:structural constituent of cytoskeleton; F:GTP binding; C:nucleus; C:cytoplasmic microtubule; C:vesicle	EC:3.6.1; EC:3.6.1.15	Acting on acid anhydrides; Nucleoside-triphosphate phosphatase	0	0	0
C766492	1.21	9.99	1.47	0	0	2.1	1.4	C766492	spx and exs domain-containing protein 1-like	289	20	3.61318e-49	89.18	6	P:GO:0006621; C:GO:0005783; C:GO:0005794; C:GO:0005886; C:GO:0016021; C:GO:0031410	P:protein retention in ER lumen; C:endoplasmic reticulum; C:Golgi apparatus; C:plasma membrane; C:integral component of membrane; C:cytoplasmic vesicle	0	0	0	0	0
C766744	6.01	0	0	0	0	0	0	C766744	alcohol oxidase	290	20	2.5216e-33	87.03	5	P:GO:0055114; F:GO:0047639; F:GO:0047682; F:GO:0050660; C:GO:0005622	P:obsolete oxidation-reduction process; F:alcohol oxidase activity; F:aryl-alcohol oxidase activity; F:flavin adenine dinucleotide binding; C:intracellular anatomical structure	EC:1.1.3.13; EC:1.1.3.7	Alcohol oxidase; Aryl-alcohol oxidase	0	0	0
C767780	0	0	0	0.82	0	9.31	0	C767780	rhamnogalacturonate lyase	291	20	2.10482e-43	83.7	3	P:GO:0005975; F:GO:0016829; F:GO:0030246	P:carbohydrate metabolic process; F:lyase activity; F:carbohydrate binding	0	0	0	0	0
C769052	10.57	4.84	0.71	4.84	30.02	6.11	1.36	C769052	cytochrome p450	293	20	3.29777e-11	88.11	5	P:GO:0055114; F:GO:0005506; F:GO:0008270; F:GO:0020037; F:GO:0033773	P:obsolete oxidation-reduction process; F:iron ion binding; F:zinc ion binding; F:heme binding; F:isoflavone 2'-hydroxylase activity	EC:1.14.13; EC:1.14.13.89	Acting on paired donors, with incorporation or reduction of molecular oxygen. The oxygen incorporated need not be derived from O(2); Acting on paired donors, with incorporation or reduction of molecular oxygen. The oxygen incorporated need not be derived from O(2)	0	0	0
C769794	7.04	0	0	0	0	6.11	0	C769794	protein	293	20	1.87237e-32	76.16	3	P:GO:0006857; F:GO:0005215; C:GO:0016021	P:oligopeptide transport; F:transporter activity; C:integral component of membrane	0	0	0	0	0
C770066	5.82	0	0	0	0	0	0	C770066	plasma membrane proteolipid 3	294	20	1.60902e-28	95.06	3	C:GO:0005737; C:GO:0005886; C:GO:0016021	C:cytoplasm; C:plasma membrane; C:integral component of membrane	0	0	0	0	0
C770070	9.32	0	0	0	0	0	0	C770070	ubiquitin-like protein	294	20	8.05686e-50	99.44	1	C:GO:0005737	C:cytoplasm	0	0	0	0	0
C770588	6.99	0	0	0	0	0	0	C770588	cell wall-associated hydrolase	294	20	2.44181e-11	77.54	2	P:GO:0008152; F:GO:0016787	P:metabolic process; F:hydrolase activity	0	0	0	0	0
C770874	1.16	2.86	5.61	0	1.28	0	0	C770874	pre-mrna-splicing factor atp-dependent rna helicase prp16	295	17	1.99237e-14	83.44	8	P:GO:0008380; P:GO:0009793; P:GO:0010051; P:GO:0048767; F:GO:0003676; F:GO:0003724; F:GO:0005524; C:GO:0005634	P:RNA splicing; P:embryo development ending in seed dormancy; P:xylem and phloem pattern formation; P:root hair elongation; F:nucleic acid binding; F:RNA helicase activity; F:ATP binding; C:nucleus	EC:3.6.1; EC:2.7.7; EC:3.6.1.15	Acting on acid anhydrides; Transferring phosphorus-containing groups; Nucleoside-triphosphate phosphatase	0	0	0
C771300	9.25	1.91	7.01	15.09	3.85	10.03	25.45	C771300	metal ion binding	295	20	1.3172e-11	81.67	5	P:GO:0009407; P:GO:0010583; P:GO:0030001; P:GO:0046482; F:GO:0005507	P:toxin catabolic process; P:response to cyclopentenone; P:metal ion transport; P:para-aminobenzoic acid metabolic process; F:copper ion binding	0	0	0	0	0
C772768	6.83	0	0	0	0	0	0	C772768	alcohol oxidase	297	20	2.0888e-50	88.28	3	P:GO:0055114; F:GO:0047639; F:GO:0050660	P:obsolete oxidation-reduction process; F:alcohol oxidase activity; F:flavin adenine dinucleotide binding	EC:1.1.3.13	Alcohol oxidase	0	0	0
C774954	8.9	0	0	0	0	0	0	C774954	hypothetical protein M7I_6537	300	16	9.81098e-23	84.46	3	P:GO:0008150; F:GO:0003674; C:GO:0005575	P:biological_process; F:molecular_function; C:cellular_component	0	0	0	0	0
C775056	10.01	0	0	0	0	0	0	C775056	nucleosome binding protein	300	20	3.76921e-21	93.97	7	P:GO:0006281; P:GO:0006351; P:GO:0006355; F:GO:0003677; C:GO:0005634; C:GO:0005694; C:GO:0005829	P:DNA repair; P:transcription, DNA-templated; P:regulation of transcription, DNA-templated; F:DNA binding; C:nucleus; C:chromosome; C:cytosol	0	0	0	0	0
C776266	6.62	0	0	0	0	0	0	C776266	gtp-binding protein	301	20	9.29137e-37	88.1	0	0	0	0	0	0	0	0
C776798	8.77	0	0	0	0	0	0	C776798	40s ribosomal protein s23	302	20	1.2805e-62	99.4	4	P:GO:0006412; F:GO:0003735; C:GO:0005739; C:GO:0015935	P:translation; F:structural constituent of ribosome; C:mitochondrion; C:small ribosomal subunit	0	0	0	0	0
C777322	5.44	0	0	0	0	0	0	C777322	ubiquitin	303	20	2.82992e-64	100	2	F:GO:0008270; C:GO:0005737	F:zinc ion binding; C:cytoplasm	0	0	0	0	0
C779110	5.36	0	0	0	0	0	0	C779110	vacuolar atp synthase subunit b	305	20	4.23414e-51	96.2	10	P:GO:0006874; P:GO:0007035; P:GO:0046034; P:GO:1902600; P:GO:1902906; F:GO:0005524; F:GO:0008553; F:GO:0046961; C:GO:0000221; C:GO:0000329	P:cellular calcium ion homeostasis; P:vacuolar acidification; P:ATP metabolic process; P:proton transmembrane transport; P:proteasome storage granule assembly; F:ATP binding; F:P-type proton-exporting transporter activity; F:proton-transporting ATPase activity, rotational mechanism; C:vacuolar proton-transporting V-type ATPase, V1 domain; C:fungal-type vacuole membrane	EC:3.6.1; EC:3.6.1.3; EC:3.6.3.6; EC:3.6.1.15	Acting on acid anhydrides; Deleted entry; Acting on acid anhydrides; Nucleoside-triphosphate phosphatase	0	0	0
C779332	6.39	0	0	0	0	0	0	C779332	photosystem i subunit chloroplast precursor	306	9	1.96698e-13	81.36	9	P:GO:0006364; P:GO:0009657; P:GO:0010207; P:GO:0030001; P:GO:0030003; C:GO:0009534; C:GO:0009538; C:GO:0009941; C:GO:0010287	P:rRNA processing; P:plastid organization; P:photosystem II assembly; P:metal ion transport; P:cellular cation homeostasis; C:chloroplast thylakoid; C:photosystem I reaction center; C:chloroplast envelope; C:plastoglobule	0	0	0	0	0
C779350	5.32	0	0	0	0	0	0	C779350	fructose-bisphosphate class ii	306	20	3.10957e-43	94.24	8	P:GO:0006094; P:GO:0006096; P:GO:0015810; F:GO:0004332; F:GO:0008270; C:GO:0005634; C:GO:0005739; C:GO:0005829	P:gluconeogenesis; P:glycolytic process; P:aspartate transmembrane transport; F:fructose-bisphosphate aldolase activity; F:zinc ion binding; C:nucleus; C:mitochondrion; C:cytosol	EC:4.1.2.13	Fructose-bisphosphate aldolase	0	0	0
C781170	5.25	0	0	0	0	0	0	C781170	serine protease	308	20	5.00196e-32	91.33	10	P:GO:0000747; P:GO:0006401; P:GO:0006914; P:GO:0006995; P:GO:0007033; P:GO:0051171; P:GO:0051603; P:GO:0090472; F:GO:0004252; C:GO:0005794	P:conjugation with cellular fusion; P:RNA catabolic process; P:autophagy; P:cellular response to nitrogen starvation; P:vacuole organization; P:regulation of nitrogen compound metabolic process; P:proteolysis involved in cellular protein catabolic process; P:dibasic protein processing; F:serine-type endopeptidase activity; C:Golgi apparatus	EC:3.4.21	Acting on peptide bonds (peptidases)	0	0	0
C781292	7.34	0	0	0	0	0	0	C781292	inorganic pyrophosphatase	308	20	9.75926e-38	85.66	6	P:GO:0006796; F:GO:0000287; F:GO:0004427; C:GO:0005576; C:GO:0005634; C:GO:0005737	P:phosphate-containing compound metabolic process; F:magnesium ion binding; F:inorganic diphosphatase activity; C:extracellular region; C:nucleus; C:cytoplasm	EC:3.6.1.1; EC:3.6.1	Inorganic diphosphatase; Acting on acid anhydrides	0	0	0
C783050	6.21	0	0	0	0	0	0	C783050	protein	310	20	3.99348e-34	75.33	9	P:GO:0006863; P:GO:0008645; P:GO:0046323; P:GO:0098655; P:GO:1902600; F:GO:0005355; F:GO:0009679; F:GO:0016491; C:GO:0005887	P:purine nucleobase transport; P:hexose transmembrane transport; P:glucose import; P:cation transmembrane transport; P:proton transmembrane transport; F:glucose transmembrane transporter activity; F:hexose:proton symporter activity; F:oxidoreductase activity; C:integral component of plasma membrane	0	0	0	0	0
C783058	33.1	0	0	0	0	0	0	C783058	peptidyl-prolyl cis-trans isomerase	310	20	6.85331e-37	86.5	6	P:GO:0000413; P:GO:0006457; F:GO:0003755; F:GO:0042277; C:GO:0005576; C:GO:0005737	P:protein peptidyl-prolyl isomerization; P:protein folding; F:peptidyl-prolyl cis-trans isomerase activity; F:peptide binding; C:extracellular region; C:cytoplasm	EC:5.2.1.8	Peptidylprolyl isomerase	0	0	0
C783246	8.22	0	0	0	0	0	0	C783246	atp synthase subunit 5	311	20	1.29675e-32	86.62	4	P:GO:0015986; F:GO:0046933; F:GO:0046961; C:GO:0000274	P:proton motive force-driven ATP synthesis; F:proton-transporting ATP synthase activity, rotational mechanism; F:proton-transporting ATPase activity, rotational mechanism; C:mitochondrial proton-transporting ATP synthase, stator stalk	EC:3.6.1; EC:3.6.1.3; EC:3.6.1.15	Acting on acid anhydrides; Deleted entry; Nucleoside-triphosphate phosphatase	0	0	0
C783506	6.16	0	0	0	0	0	0	C783506	ubiquitin-40s ribosomal protein s31 fusion protein	311	20	1.96505e-28	93.48	8	P:GO:0000028; P:GO:0002109; P:GO:0002181; F:GO:0003735; F:GO:0031386; F:GO:0046872; C:GO:0005634; C:GO:0022627	P:ribosomal small subunit assembly; P:maturation of SSU-rRNA from tricistronic rRNA transcript (SSU-rRNA, LSU-rRNA,5S); P:cytoplasmic translation; F:structural constituent of ribosome; F:protein tag; F:metal ion binding; C:nucleus; C:cytosolic small ribosomal subunit	0	0	0	0	0
C784192	6.12	0	0	0	0	0	0	C784192	hypothetical protein PTT_20172	312	20	3.71636e-42	78.4	9	P:GO:0006259; P:GO:0006974; F:GO:0000166; F:GO:0008289; F:GO:0016787; F:GO:0016874; C:GO:0005737; C:GO:0015629; C:GO:0044430	P:DNA metabolic process; P:cellular response to DNA damage stimulus; F:nucleotide binding; F:lipid binding; F:hydrolase activity; F:ligase activity; C:cytoplasm; C:actin cytoskeleton; C:obsolete cytoskeletal part	0	0	0	0	0
C784234	13.26	0	0	0	0	0	0	C784234	peptidyl-prolyl cis-trans isomerase	312	20	3.88904e-50	92.84	8	P:GO:0000413; P:GO:0006457; P:GO:0006915; F:GO:0003755; C:GO:0005576; C:GO:0005634; C:GO:0005739; C:GO:0005829	P:protein peptidyl-prolyl isomerization; P:protein folding; P:apoptotic process; F:peptidyl-prolyl cis-trans isomerase activity; C:extracellular region; C:nucleus; C:mitochondrion; C:cytosol	EC:5.2.1.8	Peptidylprolyl isomerase	0	0	0
C784380	5.1	0	0	0	0	0.89	0	C784380	aldehyde dehydrogenase	312	20	1.25825e-43	92.12	6	P:GO:0006068; P:GO:0055114; F:GO:0004029; C:GO:0005634; C:GO:0005794; C:GO:0005829	P:ethanol catabolic process; P:obsolete oxidation-reduction process; F:aldehyde dehydrogenase (NAD+) activity; C:nucleus; C:Golgi apparatus; C:cytosol	EC:1.2.1.3	Aldehyde dehydrogenase (NAD(+))	0	0	0
C784620	6.12	0	0	0	0	0	0	C784620	hypothetical protein HMPREF1120_01486	312	1	4.40951e-18	80.95	0	0	0	0	0	0	0	0
C784862	6.08	0	0	0	0	0	0	C784862	pinus taeda anonymous locus 2_784_02 genomic sequence	313	20	8.62317e-22	77.8	10	P:GO:0009765; P:GO:0018298; P:GO:0019344; F:GO:0016168; F:GO:0046872; C:GO:0009522; C:GO:0009523; C:GO:0009535; C:GO:0010287; C:GO:0016021	P:photosynthesis, light harvesting; P:protein-chromophore linkage; P:cysteine biosynthetic process; F:chlorophyll binding; F:metal ion binding; C:photosystem I; C:photosystem II; C:chloroplast thylakoid membrane; C:plastoglobule; C:integral component of membrane	0	0	0	0	0
C785882	0	0	0	10.36	0	7	0	C785882	coniferylaldehyde 5- hydroxylase	314	20	2.46064e-33	79.87	5	P:GO:0055114; F:GO:0005506; F:GO:0016616; F:GO:0020037; F:GO:0033772	P:obsolete oxidation-reduction process; F:iron ion binding; F:oxidoreductase activity, acting on the CH-OH group of donors, NAD or NADP as acceptor; F:heme binding; F:flavonoid 3',5'-hydroxylase activity	EC:1.14.13; EC:1.14.13.88	Acting on paired donors, with incorporation or reduction of molecular oxygen. The oxygen incorporated need not be derived from O(2); Acting on paired donors, with incorporation or reduction of molecular oxygen. The oxygen incorporated need not be derived from O(2)	0	0	0
C786186	4	0.82	5.46	2.06	4.4	3.48	2.32	C786186	microtubule-associated protein 70-2-like	315	5	4.38245e-07	78.31	2	P:GO:0007010; F:GO:0008017	P:cytoskeleton organization; F:microtubule binding	0	0	0	0	0
C786470	5	0	0	0	0	0	0	C786470	alpha- partial	315	20	4.78965e-52	99.95	7	P:GO:0007017; P:GO:0008152; P:GO:0051258; F:GO:0003924; F:GO:0005200; F:GO:0005525; C:GO:0005874	P:microtubule-based process; P:metabolic process; P:protein polymerization; F:GTPase activity; F:structural constituent of cytoskeleton; F:GTP binding; C:microtubule	EC:3.6.1; EC:3.6.1.15	Acting on acid anhydrides; Nucleoside-triphosphate phosphatase	0	0	0
C787482	5.96	0	0	0	0	0	0	C787482	formate dehydrogenase	316	20	4.93118e-47	93.99	6	P:GO:0042183; P:GO:0055114; F:GO:0008863; F:GO:0016616; F:GO:0051287; C:GO:0005829	P:formate catabolic process; P:obsolete oxidation-reduction process; F:formate dehydrogenase (NAD+) activity; F:oxidoreductase activity, acting on the CH-OH group of donors, NAD or NADP as acceptor; F:NAD binding; C:cytosol	EC:1.2.1.2	Acting on the aldehyde or oxo group of donors	0	0	0
C787542	6.9	0	0	0	0	0	0	C787542	peptidyl-prolyl cis-trans isomerase	317	20	8.79236e-47	80.47	8	P:GO:0000413; P:GO:0006457; P:GO:0006535; P:GO:0006915; F:GO:0003755; C:GO:0005634; C:GO:0005739; C:GO:0005829	P:protein peptidyl-prolyl isomerization; P:protein folding; P:cysteine biosynthetic process from serine; P:apoptotic process; F:peptidyl-prolyl cis-trans isomerase activity; C:nucleus; C:mitochondrion; C:cytosol	EC:5.2.1.8	Peptidylprolyl isomerase	0	0	0
C789250	2.92	20.86	8.27	13.35	6.42	9.31	18.03	C789250	coatomer subunit delta	319	20	7.45798e-20	83.32	7	P:GO:0006499; P:GO:0006886; P:GO:0006890; C:GO:0005829; C:GO:0009506; C:GO:0030126; C:GO:0030131	P:N-terminal protein myristoylation; P:intracellular protein transport; P:retrograde vesicle-mediated transport, Golgi to endoplasmic reticulum; C:cytosol; C:plasmodesma; C:COPI vesicle coat; C:clathrin adaptor complex	0	0	0	0	0
C789404	5.84	0	0	0	0	0	0	C789404	14-3-3 protein	319	20	7.53457e-36	97.16	1	F:GO:0019904	F:protein domain specific binding	0	0	0	0	0
C791554	6.68	0	0	0	0	0.83	0	C791554	alpha tubulin	322	20	1.35902e-48	98.65	9	P:GO:0007017; P:GO:0008152; P:GO:0051258; F:GO:0003924; F:GO:0005200; F:GO:0005525; C:GO:0005634; C:GO:0005881; C:GO:0031982	P:microtubule-based process; P:metabolic process; P:protein polymerization; F:GTPase activity; F:structural constituent of cytoskeleton; F:GTP binding; C:nucleus; C:cytoplasmic microtubule; C:vesicle	EC:3.6.1; EC:3.6.1.15	Acting on acid anhydrides; Nucleoside-triphosphate phosphatase	0	0	0
C792032	9.48	0	0	0	0	0	0	C792032	translation elongation factor-1 alpha	323	20	2.39358e-53	96.26	4	P:GO:0006414; F:GO:0003746; F:GO:0003924; F:GO:0005525	P:translational elongation; F:translation elongation factor activity; F:GTPase activity; F:GTP binding	EC:3.6.1; EC:3.6.1.15	Acting on acid anhydrides; Nucleoside-triphosphate phosphatase	0	0	0
C792174	6.63	0	0	0	0	0.82	0	C792174	alcohol oxidase	323	20	8.74713e-58	89.59	4	P:GO:0055114; F:GO:0047639; F:GO:0050660; C:GO:0005622	P:obsolete oxidation-reduction process; F:alcohol oxidase activity; F:flavin adenine dinucleotide binding; C:intracellular anatomical structure	EC:1.1.3.13	Alcohol oxidase	0	0	0
C792524	0.94	0	5.72	0	0	0	4.91	C792524	s-locus lectin protein kinase family protein	324	20	1.91353e-53	87.83	5	P:GO:0006468; P:GO:0048544; F:GO:0004674; F:GO:0005524; F:GO:0030246	P:protein phosphorylation; P:recognition of pollen; F:protein serine/threonine kinase activity; F:ATP binding; F:carbohydrate binding	EC:2.7.11	Transferring phosphorus-containing groups	0	0	0
C792980	5.65	0	0	0	0	0	0	C792980	cell wall biogenesis protein phosphatase ssd1	324	20	1.72572e-42	81.43	14	P:GO:0006364; P:GO:0006402; P:GO:0006468; P:GO:0016075; P:GO:0050794; P:GO:0090503; F:GO:0000175; F:GO:0003729; F:GO:0004672; F:GO:0005524; C:GO:0000176; C:GO:0000177; C:GO:0000932; C:GO:0005933	P:rRNA processing; P:mRNA catabolic process; P:protein phosphorylation; P:rRNA catabolic process; P:regulation of cellular process; P:RNA phosphodiester bond hydrolysis, exonucleolytic; F:3'-5'-exoribonuclease activity; F:mRNA binding; F:protein kinase activity; F:ATP binding; C:nuclear exosome (RNase complex); C:cytoplasmic exosome (RNase complex); C:P-body; C:cellular bud	EC:3.1; EC:3.1.13; EC:3.1.15	Acting on ester bonds; Acting on ester bonds; Acting on ester bonds	0	0	0
C792996	2.81	6.17	0.57	1.28	0	0.81	0	C792996	protein lurp-one-related 12	325	20	4.92726e-39	80.07	1	C:GO:0005737	C:cytoplasm	0	0	0	0	0
C794754	5.54	0	0	0	0	0	0	C794754	60s ribosomal protein l10a	327	20	9.24733e-62	97.5	6	P:GO:0006412; P:GO:0043581; F:GO:0003723; F:GO:0003735; F:GO:0008080; C:GO:0015934	P:translation; P:obsolete mycelium development; F:RNA binding; F:structural constituent of ribosome; F:N-acetyltransferase activity; C:large ribosomal subunit	EC:2.3.1	Acyltransferases	0	0	0
C795298	5.51	0	0	0	0	0	0	C795298	upf0591 membrane protein	328	20	2.93652e-49	92.04	1	C:GO:0005737	C:cytoplasm	0	0	0	0	0
C795602	5.51	0	0	0	0	0	0	C795602	60s ribosomal protein l2	328	20	6.26672e-52	88.16	4	P:GO:0006412; F:GO:0003723; F:GO:0003735; C:GO:0015934	P:translation; F:RNA binding; F:structural constituent of ribosome; C:large ribosomal subunit	0	0	0	0	0
C796180	8.21	0	0	0	0	0	0	C796180	60s ribosomal protein l44	329	20	5.96069e-67	97.89	10	P:GO:0006412; P:GO:0043581; P:GO:0070197; P:GO:0071765; P:GO:0072766; F:GO:0003735; C:GO:0005639; C:GO:0005829; C:GO:0005840; C:GO:0044732	P:translation; P:obsolete mycelium development; P:meiotic attachment of telomere to nuclear envelope; P:nuclear inner membrane organization; P:centromere clustering at the mitotic interphase nuclear envelope; F:structural constituent of ribosome; C:integral component of nuclear inner membrane; C:cytosol; C:ribosome; C:mitotic spindle pole body	0	0	0	0	0
C796962	7.25	0	0	0	0	0	0	C796962	glucose repressible protein grg1	330	20	7.83771e-18	77.84	3	P:GO:0008150; F:GO:0003674; C:GO:0005575	P:biological_process; F:molecular_function; C:cellular_component	0	0	0	0	0
C797204	23.42	0	0	0	0	0	0	C797204	alcohol oxidase	331	20	9.22077e-63	94.95	5	P:GO:0055114; F:GO:0047639; F:GO:0047682; F:GO:0050660; C:GO:0005622	P:obsolete oxidation-reduction process; F:alcohol oxidase activity; F:aryl-alcohol oxidase activity; F:flavin adenine dinucleotide binding; C:intracellular anatomical structure	EC:1.1.3.13; EC:1.1.3.7	Alcohol oxidase; Aryl-alcohol oxidase	0	0	0
C797892	8.95	0.74	3.81	5.53	5.88	3.12	2.59	C797892	4-methyl-5(b-hydroxyethyl)-thiazole monophosphate biosynthesis	332	20	3.36365e-12	77.09	5	P:GO:0006486; P:GO:0019249; P:GO:0046685; F:GO:0019172; C:GO:0009570	P:protein glycosylation; P:lactate biosynthetic process; P:response to arsenic-containing substance; F:glyoxalase III activity; C:chloroplast stroma	0	0	0	0	0
C798046	0	0	0	0	7.84	0	0.52	C798046	hypothetical protein VITISV_032119	332	1	7.16488e-06	78.95	2	F:GO:0003676; C:GO:0005634	F:nucleic acid binding; C:nucleus	0	0	0	0	0
C798398	5.34	0	0	0	0	0	0	C798398	thiamine biosynthesis protein	333	20	2.65061e-22	81.95	5	P:GO:0009228; P:GO:0009229; F:GO:0008270; F:GO:0016829; F:GO:0051539	P:thiamine biosynthetic process; P:thiamine diphosphate biosynthetic process; F:zinc ion binding; F:lyase activity; F:4 iron, 4 sulfur cluster binding	0	0	0	0	0
C798586	7.12	0	0	0	0	0	0	C798586	cyanate hydratase	333	20	2.80785e-56	83.92	4	P:GO:0009439; F:GO:0003677; F:GO:0008824; C:GO:0005576	P:cyanate metabolic process; F:DNA binding; F:cyanate hydratase activity; C:extracellular region	EC:4.2.1.104	Cyanase	0	0	0
C799252	0	2.19	5.37	0.61	0.97	1.54	4.1	C799252	udp-	334	20	3.73738e-31	76.14	3	P:GO:0008152; F:GO:0080043; F:GO:0080044	P:metabolic process; F:quercetin 3-O-glucosyltransferase activity; F:quercetin 7-O-glucosyltransferase activity	EC:2.4.1	Glycosyltransferases	0	0	0
C799442	5.31	0	0	0	0	0	0	C799442	glutathione peroxidase	334	20	4.90352e-34	80.19	9	P:GO:0042744; P:GO:0045454; P:GO:0055114; P:GO:0070301; F:GO:0004602; F:GO:0008379; C:GO:0005634; C:GO:0005739; C:GO:0005829	P:hydrogen peroxide catabolic process; P:cell redox homeostasis; P:obsolete oxidation-reduction process; P:cellular response to hydrogen peroxide; F:glutathione peroxidase activity; F:thioredoxin peroxidase activity; C:nucleus; C:mitochondrion; C:cytosol	EC:1.11.1; EC:1.11.1.15; EC:1.11.1.9; EC:1.11.1.7	Acting on a peroxide as acceptor; Acting on a peroxide as acceptor; Glutathione peroxidase; Peroxidase	0	0	0
C799652	6.15	0	0	0	0	0	0	C799652	elongation factor 1 alpha	335	20	1.6912e-67	96.64	10	P:GO:0006414; P:GO:0009792; P:GO:0040007; P:GO:0071364; F:GO:0003746; F:GO:0003924; F:GO:0005515; F:GO:0005525; C:GO:0005730; C:GO:0005737	P:translational elongation; P:embryo development ending in birth or egg hatching; P:growth; P:cellular response to epidermal growth factor stimulus; F:translation elongation factor activity; F:GTPase activity; F:protein binding; F:GTP binding; C:nucleolus; C:cytoplasm	EC:3.6.1; EC:3.6.1.15	Acting on acid anhydrides; Nucleoside-triphosphate phosphatase	0	0	0
C799662	6.15	0	0	0	0	0	0	C799662	aspartic endopeptidase pep2	335	20	2.67042e-58	87.88	8	P:GO:0009267; P:GO:0009405; P:GO:0016237; P:GO:0051603; F:GO:0004190; C:GO:0000324; C:GO:0005576; C:GO:0005775	P:cellular response to starvation; P:obsolete pathogenesis; P:lysosomal microautophagy; P:proteolysis involved in cellular protein catabolic process; F:aspartic-type endopeptidase activity; C:fungal-type vacuole; C:extracellular region; C:vacuolar lumen	EC:3.4.23	Acting on peptide bonds (peptidases)	0	0	0
C799934	5.27	0	0	0	0	0	0	C799934	formamidase	335	20	1.70095e-60	90.69	5	P:GO:0044271; F:GO:0004328; C:GO:0005576; C:GO:0005634; C:GO:0005829	P:cellular nitrogen compound biosynthetic process; F:formamidase activity; C:extracellular region; C:nucleus; C:cytosol	EC:3.5.1.49	Formamidase	0	0	0
C800204	3.5	0	0.53	5.39	0	0	0.51	C800204	auxin-induced protein 5ng4	336	20	2.7434e-41	81.21	3	P:GO:0055085; F:GO:0022857; C:GO:0016021	P:transmembrane transport; F:transmembrane transporter activity; C:integral component of membrane	0	0	0	0	0
C801114	5.21	0	0	0	0	0	0	C801114	40s ribosomal protein s28	337	20	8.83673e-28	97.04	8	P:GO:0006412; P:GO:0006777; F:GO:0000166; F:GO:0003735; F:GO:0030366; C:GO:0005829; C:GO:0005840; C:GO:0019008	P:translation; P:Mo-molybdopterin cofactor biosynthetic process; F:nucleotide binding; F:structural constituent of ribosome; F:molybdopterin synthase activity; C:cytosol; C:ribosome; C:molybdopterin synthase complex	EC:2.8.1.12	Molybdopterin synthase	0	0	0
C802338	6.01	0	0	0	0	0	0	C802338	histone h4	339	20	1.34392e-31	98.79	7	P:GO:0006334; P:GO:0006352; P:GO:0043581; F:GO:0003677; F:GO:0046982; C:GO:0000786; C:GO:0005634	P:nucleosome assembly; P:DNA-templated transcription, initiation; P:obsolete mycelium development; F:DNA binding; F:protein heterodimerization activity; C:nucleosome; C:nucleus	0	0	0	0	0
C803734	7.64	0	0	0	0	0	0	C803734	hypothetical protein HMPREF1120_05862	341	20	3.14068e-18	83.43	3	P:GO:0008150; F:GO:0003674; C:GO:0005575	P:biological_process; F:molecular_function; C:cellular_component	0	0	0	0	0
C804156	6.75	0	0	0	0	0	0	C804156	bap31 domain-containing protein	342	20	3.92634e-47	83.16	3	P:GO:0006886; C:GO:0005783; C:GO:0016021	P:intracellular protein transport; C:endoplasmic reticulum; C:integral component of membrane	0	0	0	0	0
C804824	5.87	0	0	0	0	0	0	C804824	formate dehydrogenase	343	20	1.07105e-61	93.9	6	P:GO:0042183; P:GO:0055114; F:GO:0008863; F:GO:0016616; F:GO:0051287; C:GO:0005829	P:formate catabolic process; P:obsolete oxidation-reduction process; F:formate dehydrogenase (NAD+) activity; F:oxidoreductase activity, acting on the CH-OH group of donors, NAD or NADP as acceptor; F:NAD binding; C:cytosol	EC:1.2.1.2	Acting on the aldehyde or oxo group of donors	0	0	0
C805080	9.22	0	0	0	0	0.73	0	C805080	alcohol oxidase	343	20	1.6589e-60	88.5	5	P:GO:0055114; F:GO:0047639; F:GO:0047682; F:GO:0050660; C:GO:0005622	P:obsolete oxidation-reduction process; F:alcohol oxidase activity; F:aryl-alcohol oxidase activity; F:flavin adenine dinucleotide binding; C:intracellular anatomical structure	EC:1.1.3.13; EC:1.1.3.7	Alcohol oxidase; Aryl-alcohol oxidase	0	0	0
C805340	0	6.19	0	0	0	0	0	C805340	beta-ketoacyl-coa synthase family protein	344	20	1.37332e-21	82.08	6	P:GO:0000038; P:GO:0006633; P:GO:0042335; F:GO:0016747; C:GO:0009507; C:GO:0016021	P:very long-chain fatty acid metabolic process; P:fatty acid biosynthetic process; P:cuticle development; F:acyltransferase activity, transferring groups other than amino-acyl groups; C:chloroplast; C:integral component of membrane	0	0	0	0	0
C806966	14.84	30.59	13.02	22.59	19.77	15.1	3.82	C806966	isoflavone reductase homolog	346	20	5.03593e-64	89.6	0	0	0	0	0	0	0	0
C806968	6.59	0	0	0	0	0	0	C806968	40s ribosomal protein s19	346	20	3.87282e-56	89.14	4	P:GO:0006412; P:GO:0042274; F:GO:0003735; C:GO:0022627	P:translation; P:ribosomal small subunit biogenesis; F:structural constituent of ribosome; C:cytosolic small ribosomal subunit	0	0	0	0	0
C807230	5.74	0	0	0	0	0	0	C807230	alcohol oxidase	347	18	9.54308e-11	85.19	5	P:GO:0055114; F:GO:0047639; F:GO:0047682; F:GO:0050660; C:GO:0005622	P:obsolete oxidation-reduction process; F:alcohol oxidase activity; F:aryl-alcohol oxidase activity; F:flavin adenine dinucleotide binding; C:intracellular anatomical structure	EC:1.1.3.13; EC:1.1.3.7	Alcohol oxidase; Aryl-alcohol oxidase	0	0	0
C807664	9.02	0	0	0	0	0	0	C807664	hypothetical protein PTRG_00335	347	4	1.7009e-12	83.96	7	P:GO:0007264; P:GO:0008152; F:GO:0003924; F:GO:0005525; C:GO:0005622; C:GO:0005886; C:GO:0005935	P:small GTPase mediated signal transduction; P:metabolic process; F:GTPase activity; F:GTP binding; C:intracellular anatomical structure; C:plasma membrane; C:cellular bud neck	EC:3.6.1; EC:3.6.1.15	Acting on acid anhydrides; Nucleoside-triphosphate phosphatase	0	0	0
C808016	0	0.67	0	0	6.22	0	0.94	C808016	uncharacterized membrane protein at3g27390	348	1	2.99282e-06	86.11	1	P:GO:0008150	P:biological_process	0	0	0	0	0
C808302	14.59	0.67	4.92	3.33	1.77	3.53	2.35	C808302	opc-8:0 ligase1	349	20	2.59435e-50	85.21	11	P:GO:0009611; P:GO:0009620; P:GO:0009695; P:GO:0009753; P:GO:0010200; P:GO:0055114; F:GO:0005524; F:GO:0016207; F:GO:0047077; C:GO:0005777; C:GO:0009507	P:response to wounding; P:response to fungus; P:jasmonic acid biosynthetic process; P:response to jasmonic acid; P:response to chitin; P:obsolete oxidation-reduction process; F:ATP binding; F:4-coumarate-CoA ligase activity; F:Photinus-luciferin 4-monooxygenase (ATP-hydrolyzing) activity; C:peroxisome; C:chloroplast	EC:6.2.1.12; EC:1.13.12; EC:1.13.12.7	4-coumarate--CoA ligase; Acting on single donors with incorporation of molecular oxygen (oxygenases). The oxygen incorporated need not be derived from O(2); Firefly luciferase	0	0	0
C808556	5.67	0	0	0	0	0	0	C808556	14-3-3 family protein	349	20	2.50076e-74	96.8	1	F:GO:0019904	F:protein domain specific binding	0	0	0	0	0
C809306	6.45	0	0	0	0	0	0	C809306	plasma membrane proteolipid 3	350	20	2.183e-17	90.88	3	C:GO:0005737; C:GO:0005886; C:GO:0016021	C:cytoplasm; C:plasma membrane; C:integral component of membrane	0	0	0	0	0
C810704	7.13	5.23	9.63	9.23	1.73	11.07	12.85	C810704	pfkb-like carbohydrate kinase family protein	353	20	1.12845e-37	82.48	4	P:GO:0006014; P:GO:0046835; F:GO:0004747; C:GO:0009507	P:D-ribose metabolic process; P:carbohydrate phosphorylation; F:ribokinase activity; C:chloroplast	EC:2.7.1.15	Ribokinase	0	0	0
C810878	14.27	4.58	1.44	36.38	1.73	6.92	39.94	C810878	histone h3	353	20	6.63942e-31	99.29	12	P:GO:0002230; P:GO:0006335; P:GO:0008283; P:GO:0051290; P:GO:0060968; F:GO:0003677; F:GO:0042393; F:GO:0046982; C:GO:0000786; C:GO:0009536; C:GO:0016020; C:GO:0070062	P:positive regulation of defense response to virus by host; P:DNA replication-dependent chromatin assembly; P:cell population proliferation; P:protein heterotetramerization; P:obsolete regulation of gene silencing; F:DNA binding; F:histone binding; F:protein heterodimerization activity; C:nucleosome; C:plastid; C:membrane; C:extracellular exosome	0	0	0	0	0
C811710	6.27	0.65	6.67	0.54	2.56	4.79	0.91	C811710	probable nad h-dependent oxidoreductase 1-like	355	20	1.58756e-33	77.66	8	P:GO:0055114; P:GO:1901868; P:GO:1901869; P:GO:1901871; P:GO:1901872; F:GO:0033808; F:GO:0047036; C:GO:0005829	P:obsolete oxidation-reduction process; P:ecgonine methyl ester catabolic process; P:ecgonine methyl ester biosynthetic process; P:ecgonone methyl ester catabolic process; P:ecgonone methyl ester biosynthetic process; F:6'-deoxychalcone synthase activity; F:codeinone reductase (NADPH) activity; C:cytosol	EC:2.3.1.170; EC:1.1.1.247	6'-deoxychalcone synthase; Codeinone reductase (NADPH)	0	0	0
C811854	6.27	0	0	0	0	0	0	C811854	formate dehydrogenase	355	20	1.59524e-76	96.36	7	P:GO:0042183; P:GO:0055114; F:GO:0008863; F:GO:0016616; F:GO:0051287; C:GO:0005576; C:GO:0005829	P:formate catabolic process; P:obsolete oxidation-reduction process; F:formate dehydrogenase (NAD+) activity; F:oxidoreductase activity, acting on the CH-OH group of donors, NAD or NADP as acceptor; F:NAD binding; C:extracellular region; C:cytosol	EC:1.2.1.2	Acting on the aldehyde or oxo group of donors	0	0	0
C813006	5.43	0	0	0	0	0	0	C813006	peptidyl-prolyl cis-trans isomerase	357	20	1.12902e-59	90.39	7	P:GO:0000413; P:GO:0006457; P:GO:0006915; F:GO:0003755; C:GO:0005634; C:GO:0005739; C:GO:0005829	P:protein peptidyl-prolyl isomerization; P:protein folding; P:apoptotic process; F:peptidyl-prolyl cis-trans isomerase activity; C:nucleus; C:mitochondrion; C:cytosol	EC:5.2.1.8	Peptidylprolyl isomerase	0	0	0
C814576	0	0	0	0	0	0	10.17	C814576	protein	360	20	4.1243e-28	83.48	5	P:GO:0010374; P:GO:0010375; P:GO:2000122; C:GO:0005576; C:GO:0031410	P:stomatal complex development; P:stomatal complex patterning; P:negative regulation of stomatal complex development; C:extracellular region; C:cytoplasmic vesicle	0	0	0	0	0
C814650	0.76	10.7	3.25	10.98	7.46	6	8.84	C814650	beta-adaptin-like protein c	360	20	4.34435e-72	99.16	10	P:GO:0006886; P:GO:0016192; F:GO:0008565; F:GO:0030276; C:GO:0005634; C:GO:0005794; C:GO:0005886; C:GO:0009506; C:GO:0030131; C:GO:0030665	P:intracellular protein transport; P:vesicle-mediated transport; F:obsolete protein transporter activity; F:clathrin binding; C:nucleus; C:Golgi apparatus; C:plasma membrane; C:plasmodesma; C:clathrin adaptor complex; C:clathrin-coated vesicle membrane	0	0	0	0	0
C814936	0	1.25	0.46	2.08	12.37	1.33	0.44	C814936	protein rotundifolia like 12	361	14	7.73348e-13	76.4	3	P:GO:0048367; C:GO:0005739; C:GO:0009536	P:shoot system development; C:mitochondrion; C:plastid	0	0	0	0	0
C815180	7.59	0	0	0.52	1.65	3.32	0	C815180	aldehyde oxidase	361	20	3.2544e-46	88.68	9	P:GO:0009851; P:GO:0055114; F:GO:0003676; F:GO:0004031; F:GO:0005506; F:GO:0009055; F:GO:0016614; F:GO:0050660; F:GO:0051537	P:auxin biosynthetic process; P:obsolete oxidation-reduction process; F:nucleic acid binding; F:aldehyde oxidase activity; F:iron ion binding; F:electron transfer activity; F:oxidoreductase activity, acting on CH-OH group of donors; F:flavin adenine dinucleotide binding; F:2 iron, 2 sulfur cluster binding	EC:1.2.3.1	Aldehyde oxidase	0	0	0
C815929	0.75	6.82	1.83	0	0	1.97	0.87	C815929	calcium ion binding	363	20	1.48329e-46	76.41	5	P:GO:0006996; P:GO:0055085; F:GO:0005509; C:GO:0005773; C:GO:0016021	P:organelle organization; P:transmembrane transport; F:calcium ion binding; C:vacuole; C:integral component of membrane	0	0	0	0	0
C817123	11.9	0	0	0	0	0.65	0	C817123	calmodulin	365	20	2.16222e-36	100	33	P:GO:0000742; P:GO:0006607; P:GO:0006661; P:GO:0006898; P:GO:0007114; P:GO:0009847; P:GO:0016237; P:GO:0030001; P:GO:0031322; P:GO:0042144; P:GO:0042991; P:GO:0043581; P:GO:0051726; P:GO:0055085; P:GO:0071990; P:GO:0090307; F:GO:0005509; F:GO:0046873; F:GO:0048306; C:GO:0000131; C:GO:0000935; C:GO:0005634; C:GO:0005823; C:GO:0005829; C:GO:0005934; C:GO:0005935; C:GO:0016020; C:GO:0031521; C:GO:00…	P:karyogamy involved in conjugation with cellular fusion; P:NLS-bearing protein import into nucleus; P:phosphatidylinositol biosynthetic process; P:receptor-mediated endocytosis; P:cell budding; P:spore germination; P:lysosomal microautophagy; P:metal ion transport; P:ascospore-type prospore-specific spindle pole body remodeling; P:vacuole fusion, non-autophagic; P:obsolete transcription factor i…	0	0	0	0	0
C818133	8.1	0	0	0	0	0	0	C818133	fatty acid activator	367	20	9.10158e-39	80.61	4	P:GO:0001676; F:GO:0004467; C:GO:0005737; C:GO:0005886	P:long-chain fatty acid metabolic process; F:long-chain fatty acid-CoA ligase activity; C:cytoplasm; C:plasma membrane	EC:6.2.1.3; EC:6.2.1	Long-chain-fatty-acid--CoA ligase; Forming carbon-sulfur bonds	0	0	0
C818489	5.89	0	0	0	0	0	0	C818489	chlorophyll a b-binding protein	367	20	4.15888e-55	81.61	15	P:GO:0009637; P:GO:0009765; P:GO:0010114; P:GO:0010218; P:GO:0018298; F:GO:0016168; F:GO:0046872; C:GO:0005794; C:GO:0009522; C:GO:0009523; C:GO:0009535; C:GO:0009941; C:GO:0010287; C:GO:0016021; C:GO:0030076	P:response to blue light; P:photosynthesis, light harvesting; P:response to red light; P:response to far red light; P:protein-chromophore linkage; F:chlorophyll binding; F:metal ion binding; C:Golgi apparatus; C:photosystem I; C:photosystem II; C:chloroplast thylakoid membrane; C:chloroplast envelope; C:plastoglobule; C:integral component of membrane; C:light-harvesting complex	0	0	0	0	0
C818569	5.13	0	0	0	0	0	0	C818569	60s ribosomal protein l28	368	20	3.12229e-51	88.76	5	P:GO:0006412; F:GO:0003723; F:GO:0003735; C:GO:0005634; C:GO:0015934	P:translation; F:RNA binding; F:structural constituent of ribosome; C:nucleus; C:large ribosomal subunit	0	0	0	0	0
C819719	5.08	0	0	0	0	0	0	C819719	superoxide dismutase	370	20	1.83054e-64	86.97	16	P:GO:0001320; P:GO:0006878; P:GO:0006882; P:GO:0019430; P:GO:0031505; P:GO:0036091; P:GO:0045454; P:GO:0050821; P:GO:0051091; P:GO:0055114; P:GO:1901856; F:GO:0004784; F:GO:0046872; C:GO:0005634; C:GO:0005758; C:GO:0005829	P:obsolete age-dependent response to reactive oxygen species involved in chronological cell aging; P:cellular copper ion homeostasis; P:cellular zinc ion homeostasis; P:removal of superoxide radicals; P:fungal-type cell wall organization; P:positive regulation of transcription from RNA polymerase II promoter in response to oxidative stress; P:cell redox homeostasis; P:protein stabilization; P:pos…	EC:1.15.1.1	Superoxide dismutase	0	0	0
C820349	6.49	0	0	0	0	0	0	C820349	blue light-inducible protein bli-3	371	6	2.19066e-41	82.09	4	P:GO:0042823; P:GO:0055114; F:GO:0004733; F:GO:0010181	P:pyridoxal phosphate biosynthetic process; P:obsolete oxidation-reduction process; F:pyridoxamine-phosphate oxidase activity; F:FMN binding	EC:1.4.3.5	Pyridoxal 5'-phosphate synthase	0	0	0
C820751	19.38	0.59	0	1.97	0	3.76	0	C820751	abc transporter c family member 3-like	372	20	1.64567e-61	87.72	5	P:GO:0008152; P:GO:0055085; F:GO:0005524; F:GO:0042626; C:GO:0016021	P:metabolic process; P:transmembrane transport; F:ATP binding; F:ATPase-coupled transmembrane transporter activity; C:integral component of membrane	EC:3.6.1; EC:3.6.1.3; EC:3.6.1.15	Acting on acid anhydrides; Deleted entry; Nucleoside-triphosphate phosphatase	0	0	0
C821397	5	0	0	0	0	0	0	C821397	mannose-p-dolichol utilization defect 1 protein	373	20	4.03215e-46	77.74	3	P:GO:0008150; F:GO:0003674; C:GO:0005575	P:biological_process; F:molecular_function; C:cellular_component	0	0	0	0	0
C821501	5.71	0	0	0	0	0	0	C821501	40s ribosomal protein s17-4	373	20	1.10441e-52	86.26	4	P:GO:0000028; P:GO:0006412; F:GO:0003735; C:GO:0022627	P:ribosomal small subunit assembly; P:translation; F:structural constituent of ribosome; C:cytosolic small ribosomal subunit	0	0	0	0	0
C822405	5.66	0	0	0	0	0	0	C822405	autophagic serine protease alp2	375	20	6.11287e-69	91.94	12	P:GO:0000747; P:GO:0006401; P:GO:0006914; P:GO:0006995; P:GO:0007033; P:GO:0009405; P:GO:0051171; P:GO:0051603; P:GO:0090472; F:GO:0004252; C:GO:0005576; C:GO:0005794	P:conjugation with cellular fusion; P:RNA catabolic process; P:autophagy; P:cellular response to nitrogen starvation; P:vacuole organization; P:obsolete pathogenesis; P:regulation of nitrogen compound metabolic process; P:proteolysis involved in cellular protein catabolic process; P:dibasic protein processing; F:serine-type endopeptidase activity; C:extracellular region; C:Golgi apparatus	EC:3.4.21	Acting on peptide bonds (peptidases)	0	0	0
C824955	5.52	0	0	0	0	0	0	C824955	vacuolar protein 8	380	20	1.92946e-24	86.94	10	P:GO:0000011; P:GO:0016236; P:GO:0042144; P:GO:0071255; P:GO:0071562; F:GO:0043495; C:GO:0000329; C:GO:0005794; C:GO:0071561; C:GO:0071563	P:vacuole inheritance; P:macroautophagy; P:vacuole fusion, non-autophagic; P:Cvt vesicle assembly; P:nucleus-vacuole junction assembly; F:protein-membrane adaptor activity; C:fungal-type vacuole membrane; C:Golgi apparatus; C:nucleus-vacuole junction; C:Myo2p-Vac17p-Vac8p transport complex	0	0	0	0	0
C825627	10.26	0	0	0	0	0	0	C825627	ubiquitin	382	20	2.30775e-83	99.92	5	P:GO:0016567; P:GO:0051321; F:GO:0008270; F:GO:0031386; C:GO:0005737	P:protein ubiquitination; P:meiotic cell cycle; F:zinc ion binding; F:protein tag; C:cytoplasm	0	0	0	0	0
C826079	17.1	0	0	0.47	0	0	0	C826079	hypothetical protein MYCGRDRAFT_84263	382	14	1.94885e-17	79.9	0	0	0	0	0	0	0	0
C826519	14.29	12.91	23.58	21.42	12.5	24.99	26.01	C826519	ras-related protein rab7	383	20	1.6765e-24	97.53	31	P:GO:0006622; P:GO:0007174; P:GO:0008333; P:GO:0019076; P:GO:0022615; P:GO:0032482; P:GO:0042147; P:GO:0045022; P:GO:0045453; P:GO:0045732; P:GO:0048524; P:GO:0090383; P:GO:0090385; P:GO:1903543; P:GO:2000785; F:GO:0003924; F:GO:0005525; F:GO:0019003; F:GO:0031267; C:GO:0005764; C:GO:0005770; C:GO:0005774; C:GO:0005794; C:GO:0005886; C:GO:0030670; C:GO:0030904; C:GO:0034045; C:GO:0042470; C:GO:00…	P:protein targeting to lysosome; P:epidermal growth factor catabolic process; P:endosome to lysosome transport; P:viral release from host cell; P:protein to membrane docking; P:Rab protein signal transduction; P:retrograde transport, endosome to Golgi; P:early endosome to late endosome transport; P:bone resorption; P:positive regulation of protein catabolic process; P:positive regulation of viral…	EC:3.6.1; EC:3.6.1.15	Acting on acid anhydrides; Nucleoside-triphosphate phosphatase	0	0	0
C827979	5.37	0	0	0	0	0	0	C827979	mannitol dehydrogenase	386	20	7.41698e-47	80.77	11	P:GO:0005997; P:GO:0006006; P:GO:0019594; P:GO:0051289; P:GO:0055114; P:GO:0097308; F:GO:0004090; F:GO:0050038; F:GO:0050085; F:GO:0050086; C:GO:0005622	P:xylulose metabolic process; P:glucose metabolic process; P:mannitol metabolic process; P:protein homotetramerization; P:obsolete oxidation-reduction process; P:cellular response to farnesol; F:carbonyl reductase (NADPH) activity; F:L-xylulose reductase (NADP+) activity; F:mannitol 2-dehydrogenase (NADP+) activity; F:mannitol 2-dehydrogenase activity; C:intracellular anatomical structure	EC:1.1.1.10; EC:1.1.1.138; EC:1.1.1.67; EC:1.1.1.184	L-xylulose reductase; Mannitol 2-dehydrogenase (NADP(+)); Mannitol 2-dehydrogenase; Carbonyl reductase (NADPH)	0	0	0
C828067	8.68	5.51	46.28	8.23	4.33	8.76	20.11	C828067	glutathione peroxidase	387	20	5.64718e-17	86.08	14	P:GO:0006325; P:GO:0006979; P:GO:0007623; P:GO:0009407; P:GO:0009651; P:GO:0046686; P:GO:0055114; F:GO:0004602; F:GO:0047066; C:GO:0005739; C:GO:0005829; C:GO:0005886; C:GO:0009507; C:GO:0048046	P:chromatin organization; P:response to oxidative stress; P:circadian rhythm; P:toxin catabolic process; P:response to salt stress; P:response to cadmium ion; P:obsolete oxidation-reduction process; F:glutathione peroxidase activity; F:phospholipid-hydroperoxide glutathione peroxidase activity; C:mitochondrion; C:cytosol; C:plasma membrane; C:chloroplast; C:apoplast	EC:1.11.1.9; EC:1.11.1.12; EC:1.11.1.7	Glutathione peroxidase; Phospholipid-hydroperoxide glutathione peroxidase; Peroxidase	0	0	0
C828963	5.32	0	0	0	0	0	0	C828963	40s ribosomal protein s13	388	20	4.51373e-63	98.65	8	P:GO:0000462; P:GO:0006412; P:GO:0006468; F:GO:0003735; F:GO:0004672; F:GO:0005524; F:GO:0070181; C:GO:0022627	P:maturation of SSU-rRNA from tricistronic rRNA transcript (SSU-rRNA, 5.8S rRNA, LSU-rRNA); P:translation; P:protein phosphorylation; F:structural constituent of ribosome; F:protein kinase activity; F:ATP binding; F:small ribosomal subunit rRNA binding; C:cytosolic small ribosomal subunit	0	0	0	0	0
C830129	3.93	0	0.4	6.28	0.71	2.87	2.66	C830129	atp binding	391	20	2.37008e-22	94.07	9	P:GO:0007169; P:GO:0018108; P:GO:0055114; F:GO:0004674; F:GO:0004715; F:GO:0005524; F:GO:0032440; C:GO:0005886; C:GO:0009506	P:transmembrane receptor protein tyrosine kinase signaling pathway; P:peptidyl-tyrosine phosphorylation; P:obsolete oxidation-reduction process; F:protein serine/threonine kinase activity; F:non-membrane spanning protein tyrosine kinase activity; F:ATP binding; F:2-alkenal reductase [NAD(P)+] activity; C:plasma membrane; C:plasmodesma	EC:2.7.10; EC:2.7.11; EC:1.3.1.74; EC:2.7.10.2	Transferring phosphorus-containing groups; Transferring phosphorus-containing groups; 2-alkenal reductase (NAD(P)(+)); Non-specific protein-tyrosine kinase	0	0	0
C830489	7.18	0	0	0	0	0	0	C830489	40s ribosomal protein s21	392	20	7.5292e-52	91.71	8	P:GO:0006364; P:GO:0006412; P:GO:0042274; F:GO:0003735; C:GO:0005634; C:GO:0005829; C:GO:0005840; C:GO:0016020	P:rRNA processing; P:translation; P:ribosomal small subunit biogenesis; F:structural constituent of ribosome; C:nucleus; C:cytosol; C:ribosome; C:membrane	0	0	0	0	0
C831031	7.15	0	0	0	0	0	0	C831031	gdp-mannose pyrophosphorylase a	393	20	8.3459e-72	93.15	4	P:GO:0009058; F:GO:0016779; C:GO:0005634; C:GO:0005829	P:biosynthetic process; F:nucleotidyltransferase activity; C:nucleus; C:cytosol	0	0	0	0	0
C831097	1.95	19.83	13.43	40	16.82	175.11	9.03	C831097	tpa_exp: phytosulfokine peptide precursor	393	14	1.97815e-13	87.65	5	P:GO:0007275; P:GO:0008283; P:GO:0030154; F:GO:0008083; C:GO:0005576	P:multicellular organism development; P:cell population proliferation; P:cell differentiation; F:growth factor activity; C:extracellular region	0	0	0	0	0
C831461	9.06	14.4	13.37	11.95	5.58	26.6	10.49	C831461	unnamed protein product	394	2	5.29866e-12	83.17	3	P:GO:0007165; P:GO:0046907; F:GO:0000166	P:signal transduction; P:intracellular transport; F:nucleotide binding	0	0	0	0	0
C832353	1.28	16.39	0	0	0.69	0	0	C832353	stearoyl-acp desaturase	396	20	6.98659e-56	88.56	11	P:GO:0001666; P:GO:0006633; P:GO:0009862; P:GO:0010089; P:GO:0010310; P:GO:0044036; P:GO:0055114; F:GO:0045300; F:GO:0046872; C:GO:0009507; C:GO:0016020	P:response to hypoxia; P:fatty acid biosynthetic process; P:systemic acquired resistance, salicylic acid mediated signaling pathway; P:xylem development; P:regulation of hydrogen peroxide metabolic process; P:cell wall macromolecule metabolic process; P:obsolete oxidation-reduction process; F:acyl-[acyl-carrier-protein] desaturase activity; F:metal ion binding; C:chloroplast; C:membrane	EC:1.14.19.2; EC:1.14.19	Stearoyl-[acyl-carrier-protein] 9-desaturase; Acting on paired donors, with incorporation or reduction of molecular oxygen. The oxygen incorporated need not be derived from O(2)	0	0	0
C833435	6.99	0	0	0	0	0	0	C833435	tsa family protein	398	20	4.36629e-61	76.92	3	P:GO:0055114; F:GO:0016491; C:GO:0044424	P:obsolete oxidation-reduction process; F:oxidoreductase activity; C:obsolete intracellular part	0	0	0	0	0
C833565	2.53	3.65	2.31	4.33	2.05	5.54	1.1	C833565	anthocyanidin reductase	399	20	5.26169e-60	82.71	4	P:GO:0009964; P:GO:0055114; F:GO:0033729; F:GO:0050662	P:negative regulation of flavonoid biosynthetic process; P:obsolete oxidation-reduction process; F:anthocyanidin reductase activity; F:obsolete coenzyme binding	EC:1.3.1.77	Anthocyanidin reductase ((2R,3R)-flavan-3-ol-forming)	0	0	0
C834837	1.25	12.93	6.48	5.57	2.03	4.94	9.44	C834837	clathrin interactor epsin 1-like isoform 2	401	20	1.20647e-22	95.6	9	P:GO:0006623; F:GO:0002020; F:GO:0005543; F:GO:0030276; C:GO:0005770; C:GO:0005794; C:GO:0005884; C:GO:0009579; C:GO:0030136	P:protein targeting to vacuole; F:protease binding; F:phospholipid binding; F:clathrin binding; C:late endosome; C:Golgi apparatus; C:actin filament; C:thylakoid; C:clathrin-coated vesicle	0	0	0	0	0
C835835	6.22	0	0	0	0	0	0	C835835	peroxisomal catalase	403	20	3.72593e-52	78.88	8	P:GO:0000302; P:GO:0042744; P:GO:0055114; F:GO:0004096; F:GO:0020037; F:GO:0046872; C:GO:0005634; C:GO:0005829	P:response to reactive oxygen species; P:hydrogen peroxide catabolic process; P:obsolete oxidation-reduction process; F:catalase activity; F:heme binding; F:metal ion binding; C:nucleus; C:cytosol	EC:1.11.1.7; EC:1.11.1.6	Peroxidase; Catalase	0	0	0
C838623	0	0	79.24	0	0	0	33.53	C838623	chloroplast ferredoxin i	410	20	1.57478e-11	90.93	6	P:GO:0006124; P:GO:0022900; F:GO:0008198; F:GO:0009055; F:GO:0051537; C:GO:0009507	P:ferredoxin metabolic process; P:electron transport chain; F:ferrous iron binding; F:electron transfer activity; F:2 iron, 2 sulfur cluster binding; C:chloroplast	0	0	0	0	0
C838735	1.21	0.5	0	0	8.44	4.23	0	C838735	receptor protein kinase 1-like	410	20	3.16229e-41	78.66	11	P:GO:0007178; P:GO:0009755; P:GO:0046777; P:GO:0048544; F:GO:0001653; F:GO:0004675; F:GO:0005524; F:GO:0031625; C:GO:0005886; C:GO:0009506; C:GO:0031410	P:transmembrane receptor protein serine/threonine kinase signaling pathway; P:hormone-mediated signaling pathway; P:protein autophosphorylation; P:recognition of pollen; F:peptide receptor activity; F:transmembrane receptor protein serine/threonine kinase activity; F:ATP binding; F:ubiquitin protein ligase binding; C:plasma membrane; C:plasmodesma; C:cytoplasmic vesicle	EC:2.7.11	Transferring phosphorus-containing groups	0	0	0
C838895	0.6	5.45	0	1.64	1.29	3.68	0	C838895	abc transporter c family member 10-like	411	20	2.14743e-18	90.74	8	P:GO:0055085; P:GO:0055114; F:GO:0005524; F:GO:0008559; F:GO:0032440; C:GO:0005774; C:GO:0005886; C:GO:0016021	P:transmembrane transport; P:obsolete oxidation-reduction process; F:ATP binding; F:ABC-type xenobiotic transporter activity; F:2-alkenal reductase [NAD(P)+] activity; C:vacuolar membrane; C:plasma membrane; C:integral component of membrane	EC:1.3.1.74; EC:3.6.1; EC:3.6.1.3; EC:3.6.3.44; EC:3.6.1.15	2-alkenal reductase (NAD(P)(+)); Acting on acid anhydrides; Deleted entry; Acting on acid anhydrides; Nucleoside-triphosphate phosphatase	0	0	0
C839269	5.98	0	0	0	0	0	0	C839269	formate dehydrogenase	412	20	2.35384e-85	96.51	9	P:GO:0006083; P:GO:0033609; P:GO:0042183; P:GO:0055114; F:GO:0008863; F:GO:0016616; F:GO:0051287; C:GO:0005576; C:GO:0005829	P:acetate metabolic process; P:oxalate metabolic process; P:formate catabolic process; P:obsolete oxidation-reduction process; F:formate dehydrogenase (NAD+) activity; F:oxidoreductase activity, acting on the CH-OH group of donors, NAD or NADP as acceptor; F:NAD binding; C:extracellular region; C:cytosol	EC:1.2.1.2	Acting on the aldehyde or oxo group of donors	0	0	0
C840317	5.94	0	0	0	0	0	0	C840317	aldehyde dehydrogenase	414	20	4.39649e-69	91.32	6	P:GO:0006068; P:GO:0055114; F:GO:0004029; C:GO:0005634; C:GO:0005794; C:GO:0005829	P:ethanol catabolic process; P:obsolete oxidation-reduction process; F:aldehyde dehydrogenase (NAD+) activity; C:nucleus; C:Golgi apparatus; C:cytosol	EC:1.2.1.3	Aldehyde dehydrogenase (NAD(+))	0	0	0
C841797	8.76	0	0	0	0	0	0	C841797	chaperone heat shock protein	418	20	6.38051e-33	76	2	P:GO:0006950; C:GO:0044424	P:response to stress; C:obsolete intracellular part	0	0	0	0	0
C842657	5.21	0	0	0	0	0	0	C842657	rna binding protein	420	20	2.79093e-31	78.42	5	F:GO:0000166; F:GO:0003676; F:GO:0008270; C:GO:0005730; C:GO:0010494	F:nucleotide binding; F:nucleic acid binding; F:zinc ion binding; C:nucleolus; C:cytoplasmic stress granule	0	0	0	0	0
C844993	18.09	0	0	0	0	0	0	C844993	elongation factor 1-alpha	426	20	1.66529e-84	99.23	5	P:GO:0006414; F:GO:0003746; F:GO:0003924; F:GO:0005525; C:GO:0005737	P:translational elongation; F:translation elongation factor activity; F:GTPase activity; F:GTP binding; C:cytoplasm	EC:3.6.1; EC:3.6.1.15	Acting on acid anhydrides; Nucleoside-triphosphate phosphatase	0	0	0
C845599	5.07	0	0	0	0	0	0	C845599	calmodulin	427	20	2.41898e-33	77.62	2	F:GO:0005509; F:GO:0016746	F:calcium ion binding; F:acyltransferase activity	0	0	0	0	0
C845641	5.63	0	0	0.77	0.6	0	0.33	C845641	myb dna-binding domain superfamily protein	427	20	3.23679e-92	96.31	8	P:GO:0006355; P:GO:0009733; P:GO:0009737; P:GO:0009751; F:GO:0003677; F:GO:0003682; F:GO:0003700; C:GO:0005634	P:regulation of transcription, DNA-templated; P:response to auxin; P:response to abscisic acid; P:response to salicylic acid; F:DNA binding; F:chromatin binding; F:DNA-binding transcription factor activity; C:nucleus	0	0	0	0	0
C846605	6.12	0	0	0	0	0.49	0	C846605	ferredoxin	430	20	3.15156e-57	81.92	6	P:GO:0022900; F:GO:0005515; F:GO:0009055; F:GO:0046872; F:GO:0051537; C:GO:0009507	P:electron transport chain; F:protein binding; F:electron transfer activity; F:metal ion binding; F:2 iron, 2 sulfur cluster binding; C:chloroplast	0	0	0	0	0
C848375	3.29	14.46	2	7.86	12.34	5.77	6.03	C848375	endoplasmic reticulum vesicle transporter protein	434	20	2.10069e-56	94.04	6	P:GO:0006626; P:GO:0030968; C:GO:0005634; C:GO:0005774; C:GO:0005783; C:GO:0005794	P:protein targeting to mitochondrion; P:endoplasmic reticulum unfolded protein response; C:nucleus; C:vacuolar membrane; C:endoplasmic reticulum; C:Golgi apparatus	0	0	0	0	0
C849051	5.44	0	0	0.74	0	0	0	C849051	malonyl -acyl carrier protein	436	20	1.06159e-38	76.56	3	P:GO:0008152; F:GO:0016746; C:GO:0005739	P:metabolic process; F:acyltransferase activity; C:mitochondrion	0	0	0	0	0
C849963	0	5.76	0	0	0	0	0	C849963	protein	439	20	1.00629e-24	78.98	0	0	0	0	0	0	0	0
C850689	6.43	0	0	0	0	0	0	C850689	60s ribosomal protein l10a	440	20	1.59294e-69	97.15	5	P:GO:0006412; P:GO:0043581; F:GO:0003723; F:GO:0003735; C:GO:0015934	P:translation; P:obsolete mycelium development; F:RNA binding; F:structural constituent of ribosome; C:large ribosomal subunit	0	0	0	0	0
C852165	11.05	3.9	0.96	6.47	7.32	0.92	3.35	C852165	protein	445	20	2.63302e-33	77.05	12	P:GO:0006094; P:GO:0007010; P:GO:0009926; P:GO:0010359; P:GO:0010498; F:GO:0004177; F:GO:0008237; F:GO:0008270; F:GO:0010013; C:GO:0005634; C:GO:0005829; C:GO:0005886	P:gluconeogenesis; P:cytoskeleton organization; P:auxin polar transport; P:regulation of anion channel activity; P:proteasomal protein catabolic process; F:aminopeptidase activity; F:metallopeptidase activity; F:zinc ion binding; F:N-1-naphthylphthalamic acid binding; C:nucleus; C:cytosol; C:plasma membrane	EC:3.4.11	Acting on peptide bonds (peptidases)	0	0	0
C852223	12.62	0	1.28	0	0	0	0	C852223	chlorophyll a b binding	445	20	8.5435e-101	99.73	8	P:GO:0009765; P:GO:0018298; F:GO:0016168; F:GO:0046872; C:GO:0009522; C:GO:0009523; C:GO:0009535; C:GO:0016021	P:photosynthesis, light harvesting; P:protein-chromophore linkage; F:chlorophyll binding; F:metal ion binding; C:photosystem I; C:photosystem II; C:chloroplast thylakoid membrane; C:integral component of membrane	0	0	0	0	0
C852269	7.36	0	0	0	0	1.38	0	C852269	major light-harvesting chlorophyll a b protein	445	20	3.09072e-62	78.61	8	P:GO:0009765; P:GO:0018298; F:GO:0016168; F:GO:0046872; C:GO:0009507; C:GO:0009522; C:GO:0009523; C:GO:0016021	P:photosynthesis, light harvesting; P:protein-chromophore linkage; F:chlorophyll binding; F:metal ion binding; C:chloroplast; C:photosystem I; C:photosystem II; C:integral component of membrane	0	0	0	0	0
C852673	11.53	9.5	10.83	21.83	15.7	23.44	11.22	C852673	phosphatidylglycerol phosphatidylinositol transfer protein	446	20	1.99407e-12	83.25	3	C:GO:0005618; C:GO:0005773; C:GO:0031225	C:cell wall; C:vacuole; C:anchored component of membrane	0	0	0	0	0
C855285	12.78	3.37	4.04	12.21	19.67	10.76	2.96	C855285	dihydropyrimidinase	453	20	3.40703e-20	76.43	8	P:GO:0006212; P:GO:0006635; P:GO:0016558; P:GO:0043562; F:GO:0004157; C:GO:0005783; C:GO:0005794; C:GO:0031410	P:uracil catabolic process; P:fatty acid beta-oxidation; P:protein import into peroxisome matrix; P:cellular response to nitrogen levels; F:dihydropyrimidinase activity; C:endoplasmic reticulum; C:Golgi apparatus; C:cytoplasmic vesicle	EC:3.5.2.2	Dihydropyrimidinase	0	0	0
C855421	8.15	0	0	0	0	0	0	C855421	beta-tubulin	454	20	7.34467e-80	98.28	14	P:GO:0008152; P:GO:0046677; P:GO:0048312; P:GO:0051258; P:GO:0071963; P:GO:1903087; F:GO:0003924; F:GO:0005200; F:GO:0005525; C:GO:0005816; C:GO:0005829; C:GO:0005876; C:GO:0005881; C:GO:0045298	P:metabolic process; P:response to antibiotic; P:intracellular distribution of mitochondria; P:protein polymerization; P:establishment or maintenance of cell polarity regulating cell shape; P:mitotic spindle pole body duplication; F:GTPase activity; F:structural constituent of cytoskeleton; F:GTP binding; C:spindle pole body; C:cytosol; C:spindle microtubule; C:cytoplasmic microtubule; C:tubulin …	EC:3.6.1; EC:3.6.1.15	Acting on acid anhydrides; Nucleoside-triphosphate phosphatase	0	0	0
C856211	112.24	25.84	15.68	42.11	21.61	14.2	11.7	C856211	glycine-rich protein 2b-like	456	20	1.06135e-36	87	9	P:GO:0006355; P:GO:0051603; F:GO:0003677; F:GO:0003723; F:GO:0004298; F:GO:0008270; C:GO:0005634; C:GO:0005737; C:GO:0005839	P:regulation of transcription, DNA-templated; P:proteolysis involved in cellular protein catabolic process; F:DNA binding; F:RNA binding; F:threonine-type endopeptidase activity; F:zinc ion binding; C:nucleus; C:cytoplasm; C:proteasome core complex	EC:3.4.25	Acting on peptide bonds (peptidases)	0	0	0
C856261	26.8	97.93	51.34	9.66	31.88	10.65	3.22	C856261	heat shock	456	20	1.22532e-50	99.69	14	P:GO:0006457; P:GO:0016567; P:GO:0034976; P:GO:0055114; F:GO:0005524; F:GO:0031625; F:GO:0032440; C:GO:0005618; C:GO:0005739; C:GO:0005774; C:GO:0005794; C:GO:0005829; C:GO:0005886; C:GO:0048046	P:protein folding; P:protein ubiquitination; P:response to endoplasmic reticulum stress; P:obsolete oxidation-reduction process; F:ATP binding; F:ubiquitin protein ligase binding; F:2-alkenal reductase [NAD(P)+] activity; C:cell wall; C:mitochondrion; C:vacuolar membrane; C:Golgi apparatus; C:cytosol; C:plasma membrane; C:apoplast	EC:1.3.1.74	2-alkenal reductase (NAD(P)(+))	0	0	0
C856385	30.34	68.76	52.57	59.02	8.64	31.94	94.5	C856385	40s ribosomal protein s15a	456	20	3.10025e-39	98.85	13	P:GO:0001510; P:GO:0006412; P:GO:0009664; P:GO:0042545; F:GO:0003735; C:GO:0005618; C:GO:0005739; C:GO:0005774; C:GO:0005794; C:GO:0005886; C:GO:0009506; C:GO:0009507; C:GO:0022627	P:RNA methylation; P:translation; P:plant-type cell wall organization; P:cell wall modification; F:structural constituent of ribosome; C:cell wall; C:mitochondrion; C:vacuolar membrane; C:Golgi apparatus; C:plasma membrane; C:plasmodesma; C:chloroplast; C:cytosolic small ribosomal subunit	0	0	0	0	0
C857711	6.48	0	0	0	0	0	0	C857711	polyketide synthase	460	20	5.1252e-91	80.85	3	P:GO:0009058; F:GO:0016740; F:GO:0016788	P:biosynthetic process; F:transferase activity; F:hydrolase activity, acting on ester bonds	0	0	0	0	0
C857959	6.96	0	0	0	0	0	0	C857959	ubiquitin-conjugating enzyme e2 8	461	20	1.54747e-84	94.4	7	P:GO:0006511; P:GO:0043161; P:GO:0045721; F:GO:0016881; F:GO:0031625; F:GO:0061630; C:GO:0005737	P:ubiquitin-dependent protein catabolic process; P:proteasome-mediated ubiquitin-dependent protein catabolic process; P:negative regulation of gluconeogenesis; F:acid-amino acid ligase activity; F:ubiquitin protein ligase binding; F:ubiquitin protein ligase activity; C:cytoplasm	0	0	0	0	0
C858073	1.99	2.46	3.32	5.43	1.06	4.36	6.04	C858073	syntaxin 43	461	20	6.01477e-84	89.52	15	P:GO:0006623; P:GO:0006888; P:GO:0006891; P:GO:0007030; P:GO:0009306; P:GO:0010200; P:GO:0010413; P:GO:0043090; P:GO:0045492; P:GO:0061025; P:GO:1900150; F:GO:0005484; C:GO:0005768; C:GO:0005802; C:GO:0016020	P:protein targeting to vacuole; P:endoplasmic reticulum to Golgi vesicle-mediated transport; P:intra-Golgi vesicle-mediated transport; P:Golgi organization; P:protein secretion; P:response to chitin; P:glucuronoxylan metabolic process; P:amino acid import; P:xylan biosynthetic process; P:membrane fusion; P:regulation of defense response to fungus; F:SNAP receptor activity; C:endosome; C:trans-Gol…	0	0	0	0	0
C858125	0	0.41	0	2.03	0	13.47	0	C858125	hypothetical retrotransposon	462	20	3.02433e-62	75.99	6	P:GO:0015074; F:GO:0003676; F:GO:0004518; F:GO:0008233; F:GO:0016779; F:GO:0046872	P:DNA integration; F:nucleic acid binding; F:nuclease activity; F:peptidase activity; F:nucleotidyltransferase activity; F:metal ion binding	EC:3.1	Acting on ester bonds	0	0	0
C858215	8.91	0.82	2.11	7.1	7.4	8.26	6.3	C858215	protein	462	20	7.27719e-37	79.22	8	P:GO:0006355; P:GO:0008361; P:GO:0009653; P:GO:1900056; F:GO:0000987; F:GO:0003700; F:GO:0005515; C:GO:0005634	P:regulation of transcription, DNA-templated; P:regulation of cell size; P:anatomical structure morphogenesis; P:negative regulation of leaf senescence; F:cis-regulatory region sequence-specific DNA binding; F:DNA-binding transcription factor activity; F:protein binding; C:nucleus	0	0	0	0	0
C858275	11.88	0	0	0	0	0.43	0	C858275	alcohol oxidase	462	20	2.11461e-66	88.42	5	P:GO:0055114; F:GO:0047639; F:GO:0047682; F:GO:0050660; C:GO:0005622	P:obsolete oxidation-reduction process; F:alcohol oxidase activity; F:aryl-alcohol oxidase activity; F:flavin adenine dinucleotide binding; C:intracellular anatomical structure	EC:1.1.3.13; EC:1.1.3.7	Alcohol oxidase; Aryl-alcohol oxidase	0	0	0
C859475	20.51	31.39	10.69	29.66	24.5	32.15	29.39	C859475	protein phosphatase 2a regulatory subunit a	466	20	1.45382e-62	99.44	8	P:GO:0000902; P:GO:0016049; P:GO:0042325; P:GO:0046686; P:GO:0048193; F:GO:0019888; C:GO:0005829; C:GO:0005886	P:cell morphogenesis; P:cell growth; P:regulation of phosphorylation; P:response to cadmium ion; P:Golgi vesicle transport; F:protein phosphatase regulator activity; C:cytosol; C:plasma membrane	0	0	0	0	0
C860117	5.35	0	0	0	0	0	0	C860117	synaptobrevin-like protein	467	20	7.77812e-22	83.25	9	P:GO:0006906; P:GO:0042144; F:GO:0005484; C:GO:0000329; C:GO:0005770; C:GO:0005886; C:GO:0016021; C:GO:0030428; C:GO:0031201	P:vesicle fusion; P:vacuole fusion, non-autophagic; F:SNAP receptor activity; C:fungal-type vacuole membrane; C:late endosome; C:plasma membrane; C:integral component of membrane; C:cell septum; C:SNARE complex	0	0	0	0	0
C860549	6.77	0	0	0	0	0.42	0	C860549	elongation factor partial	469	20	5.51038e-86	91.16	5	P:GO:0006414; F:GO:0003746; F:GO:0003924; F:GO:0005525; C:GO:0005737	P:translational elongation; F:translation elongation factor activity; F:GTPase activity; F:GTP binding; C:cytoplasm	EC:3.6.1; EC:3.6.1.15	Acting on acid anhydrides; Nucleoside-triphosphate phosphatase	0	0	0
C860599	9.18	17.93	15.29	10.56	14.96	11.03	10.35	C860599	v0 subunit e	469	20	1.24501e-29	89.84	15	P:GO:0006623; P:GO:0006661; P:GO:0006816; P:GO:0007030; P:GO:0009651; P:GO:0048193; P:GO:0061025; P:GO:1902600; F:GO:0015078; F:GO:0016787; C:GO:0000139; C:GO:0005773; C:GO:0005789; C:GO:0016021; C:GO:0033179	P:protein targeting to vacuole; P:phosphatidylinositol biosynthetic process; P:calcium ion transport; P:Golgi organization; P:response to salt stress; P:Golgi vesicle transport; P:membrane fusion; P:proton transmembrane transport; F:proton transmembrane transporter activity; F:hydrolase activity; C:Golgi membrane; C:vacuole; C:endoplasmic reticulum membrane; C:integral component of membrane; C:pr…	0	0	0	0	0
C860875	8.19	0.79	9.08	4.27	0	6.34	1.95	C860875	anthocyanidin reductase	470	20	3.70084e-65	79.27	4	P:GO:0008152; P:GO:0009964; F:GO:0016491; F:GO:0050662	P:metabolic process; P:negative regulation of flavonoid biosynthetic process; F:oxidoreductase activity; F:obsolete coenzyme binding	0	0	0	0	0
C860977	0.96	115.14	0	17.1	1.03	1.69	6.13	C860977	protein	470	20	2.28547e-56	80.12	3	P:GO:0055114; F:GO:0004316; F:GO:0047044	P:obsolete oxidation-reduction process; F:3-oxoacyl-[acyl-carrier-protein] reductase (NADPH) activity; F:androstan-3-alpha,17-beta-diol dehydrogenase activity	EC:2.3.1.85; EC:1.1.1.53; EC:1.1.1; EC:1.1.1.100	Fatty-acid synthase system; 3-alpha(or 20-beta)-hydroxysteroid dehydrogenase; Acting on the CH-OH group of donors; 3-oxoacyl-[acyl-carrier-protein] reductase	0	0	0
C861045	24.09	174.7	67.39	48.66	31.87	32.56	81.96	C861045	profilin	470	20	2.24867e-77	92.02	3	F:GO:0003779; C:GO:0005737; C:GO:0005856	F:actin binding; C:cytoplasm; C:cytoskeleton	0	0	0	0	0
C861107	3.85	0	2.34	0	24.67	0.85	0	C861107	low quality protein: cytochrome p450 76c4-like	470	20	4.75503e-16	81.62	7	P:GO:0016099; P:GO:0055114; F:GO:0005506; F:GO:0016709; F:GO:0020037; C:GO:0005783; C:GO:0044425	P:monoterpenoid biosynthetic process; P:obsolete oxidation-reduction process; F:iron ion binding; F:oxidoreductase activity, acting on paired donors, with incorporation or reduction of molecular oxygen, NAD(P)H as one donor, and incorporation of one atom of oxygen; F:heme binding; C:endoplasmic reticulum; C:obsolete membrane part	EC:1.14.13	Acting on paired donors, with incorporation or reduction of molecular oxygen. The oxygen incorporated need not be derived from O(2)	0	0	0
C861379	2.4	0	6.72	0.66	3.07	0.42	1.11	C861379	probable leucine-rich repeat receptor-like protein kinase at5g49770-like	471	20	3.49547e-55	76.22	16	P:GO:0007169; P:GO:0007178; P:GO:0009755; P:GO:0010413; P:GO:0045492; P:GO:0046777; F:GO:0001653; F:GO:0004675; F:GO:0005524; F:GO:0016491; F:GO:0031625; C:GO:0005576; C:GO:0005886; C:GO:0009506; C:GO:0016021; C:GO:0031410	P:transmembrane receptor protein tyrosine kinase signaling pathway; P:transmembrane receptor protein serine/threonine kinase signaling pathway; P:hormone-mediated signaling pathway; P:glucuronoxylan metabolic process; P:xylan biosynthetic process; P:protein autophosphorylation; F:peptide receptor activity; F:transmembrane receptor protein serine/threonine kinase activity; F:ATP binding; F:oxidore…	EC:2.7.11	Transferring phosphorus-containing groups	0	0	0
C861485	1.91	1.18	2.33	8.49	1.02	0.42	1.11	C861485	flavonoid 3-hydroxylase	472	20	2.50119e-14	80.72	5	P:GO:0055114; F:GO:0004497; F:GO:0005506; F:GO:0016705; F:GO:0020037	P:obsolete oxidation-reduction process; F:monooxygenase activity; F:iron ion binding; F:oxidoreductase activity, acting on paired donors, with incorporation or reduction of molecular oxygen; F:heme binding	0	0	0	0	0
C862479	8.05	0	0	0	0	0.42	0	C862479	hsp70-like protein	475	20	2.64809e-99	99.84	1	F:GO:0005524	F:ATP binding	0	0	0	0	0
C862567	0.95	6.25	6.05	9.05	28.29	0.83	2.74	C862567	cytoplasmic dynein light	475	20	2.27833e-35	89.88	10	P:GO:0000226; P:GO:0009860; P:GO:0043547; P:GO:0080147; F:GO:0003777; F:GO:0005085; C:GO:0005634; C:GO:0005737; C:GO:0005875; C:GO:0031514	P:microtubule cytoskeleton organization; P:pollen tube growth; P:positive regulation of GTPase activity; P:root hair cell development; F:microtubule motor activity; F:guanyl-nucleotide exchange factor activity; C:nucleus; C:cytoplasm; C:microtubule associated complex; C:motile cilium	EC:3.6.1; EC:3.6.1.15	Acting on acid anhydrides; Nucleoside-triphosphate phosphatase	0	0	0
C863011	5.19	0	0	0	0	0	0	C863011	40s ribosomal protein s14	476	20	8.95963e-78	95.48	3	P:GO:0006412; F:GO:0003735; C:GO:0005840	P:translation; F:structural constituent of ribosome; C:ribosome	0	0	0	0	0
C864387	64.11	3.06	2.26	31.7	0.5	0	1.61	C864387	glutaredoxin-like protein	481	20	1.20945e-17	84.09	6	P:GO:0045454; P:GO:0055114; F:GO:0009055; F:GO:0015035; C:GO:0005634; C:GO:0031410	P:cell redox homeostasis; P:obsolete oxidation-reduction process; F:electron transfer activity; F:protein-disulfide reductase activity; C:nucleus; C:cytoplasmic vesicle	0	0	0	0	0
C864639	40.29	2.29	4.22	2.84	0	4.47	5.36	C864639	amino acid permease	482	20	9.06937e-55	76.24	5	P:GO:0003333; F:GO:0005275; F:GO:0015171; C:GO:0005886; C:GO:0016021	P:amino acid transmembrane transport; F:amine transmembrane transporter activity; F:amino acid transmembrane transporter activity; C:plasma membrane; C:integral component of membrane	0	0	0	0	0
C865516	7.34	0.38	0	1.56	0	2.42	0	C865516	cinnamoyl reductase	485	20	1.85039e-48	85.75	4	P:GO:0006694; P:GO:0055114; F:GO:0003854; F:GO:0050662	P:steroid biosynthetic process; P:obsolete oxidation-reduction process; F:3-beta-hydroxy-delta5-steroid dehydrogenase activity; F:obsolete coenzyme binding	EC:1.1.1; EC:1.1.1.145	Acting on the CH-OH group of donors; 3-beta-hydroxy-Delta(5)-steroid dehydrogenase	0	0	0
C865886	58.97	29.76	18.35	53.64	27.27	96.36	58.19	C865886	tubulin alpha-3 alpha-5 chain	486	20	3.33149e-69	90.82	15	P:GO:0007017; P:GO:0008152; P:GO:0046686; P:GO:0051258; P:GO:0071258; F:GO:0003924; F:GO:0005200; F:GO:0005525; C:GO:0005618; C:GO:0005829; C:GO:0005874; C:GO:0005886; C:GO:0009506; C:GO:0045298; C:GO:0048046	P:microtubule-based process; P:metabolic process; P:response to cadmium ion; P:protein polymerization; P:cellular response to gravity; F:GTPase activity; F:structural constituent of cytoskeleton; F:GTP binding; C:cell wall; C:cytosol; C:microtubule; C:plasma membrane; C:plasmodesma; C:tubulin complex; C:apoplast	EC:3.6.1; EC:3.6.1.15	Acting on acid anhydrides; Nucleoside-triphosphate phosphatase	0	0	0
C866188	25.06	37.55	26.61	31.71	30.58	20.01	18.98	C866188	luminal binding protein	487	20	4.51263e-23	96.89	4	P:GO:0055114; F:GO:0005524; F:GO:0032440; C:GO:0005788	P:obsolete oxidation-reduction process; F:ATP binding; F:2-alkenal reductase [NAD(P)+] activity; C:endoplasmic reticulum lumen	EC:1.3.1.74	2-alkenal reductase (NAD(P)(+))	0	0	0
C867188	7.65	31.15	10.13	14.43	9.1	13.04	18.48	C867188	proteasome subunit alpha type-7	491	20	3.11667e-62	98.75	26	P:GO:0002213; P:GO:0006007; P:GO:0006094; P:GO:0006096; P:GO:0006511; P:GO:0006750; P:GO:0009408; P:GO:0009651; P:GO:0009700; P:GO:0009753; P:GO:0009908; P:GO:0010193; P:GO:0019344; P:GO:0019761; P:GO:0030244; P:GO:0042742; P:GO:0046686; P:GO:0050832; P:GO:0052544; F:GO:0004298; F:GO:0004357; F:GO:0005524; C:GO:0005634; C:GO:0005773; C:GO:0009570; C:GO:0019773	P:defense response to insect; P:glucose catabolic process; P:gluconeogenesis; P:glycolytic process; P:ubiquitin-dependent protein catabolic process; P:glutathione biosynthetic process; P:response to heat; P:response to salt stress; P:indole phytoalexin biosynthetic process; P:response to jasmonic acid; P:flower development; P:response to ozone; P:cysteine biosynthetic process; P:glucosinolate bio…	EC:3.4.25; EC:6.3.2.2	Acting on peptide bonds (peptidases); Glutamate--cysteine ligase	0	0	0
C867826	12.52	0	0	0.61	0	1.96	0	C867826	equilibrative nucleoside transporter 4-like	493	20	1.91513e-45	75.78	6	P:GO:1901642; F:GO:0010174; C:GO:0005739; C:GO:0005774; C:GO:0016021; C:GO:0031410	P:nucleoside transmembrane transport; F:nucleoside transmembrane transporter activity, against a concentration gradient; C:mitochondrion; C:vacuolar membrane; C:integral component of membrane; C:cytoplasmic vesicle	0	0	0	0	0
C867870	5.81	2.58	0	1.83	3.81	0	1.29	C867870	hypothetical protein	493	20	7.81731e-29	86.78	2	C:GO:0016021; C:GO:0031410	C:integral component of membrane; C:cytoplasmic vesicle	0	0	0	0	0
C869310	38.3	93.24	31.6	105.1	77.76	71.95	90.94	C869310	ras-related partial	498	20	1.04239e-64	93.9	12	P:GO:0006007; P:GO:0007264; P:GO:0009873; P:GO:0015031; P:GO:0042732; F:GO:0005515; F:GO:0005525; F:GO:0016787; C:GO:0000139; C:GO:0005774; C:GO:0005829; C:GO:0005886	P:glucose catabolic process; P:small GTPase mediated signal transduction; P:ethylene-activated signaling pathway; P:protein transport; P:D-xylose metabolic process; F:protein binding; F:GTP binding; F:hydrolase activity; C:Golgi membrane; C:vacuolar membrane; C:cytosol; C:plasma membrane	0	0	0	0	0
C870752	7.8	0	0	0	0	0	0	C870752	btb poz-like protein	503	20	3.95651e-31	76.1	0	0	0	0	0	0	0	0
C870918	0	0	4.47	0	0	0	7	C870918	loxc homologue	504	20	3.00801e-49	79.22	4	P:GO:0031408; P:GO:0055114; F:GO:0016702; F:GO:0046872	P:oxylipin biosynthetic process; P:obsolete oxidation-reduction process; F:oxidoreductase activity, acting on single donors with incorporation of molecular oxygen, incorporation of two atoms of oxygen; F:metal ion binding	EC:1.13.11	Acting on single donors with incorporation of molecular oxygen (oxygenases). The oxygen incorporated need not be derived from O(2)	0	0	0
C871688	69.61	0	0	0	0	0.38	0.25	C871688	probable polyubiquitin	506	20	1.08244e-72	96.06	5	P:GO:0016567; P:GO:0051321; F:GO:0008270; F:GO:0031386; C:GO:0005737	P:protein ubiquitination; P:meiotic cell cycle; F:zinc ion binding; F:protein tag; C:cytoplasm	0	0	0	0	0
C871734	12.03	9.56	7.84	11.43	13.25	3.02	9.2	C871734	annotation was added to scaffolds in november 2011~long-chain-fatty-acid- ligase	506	20	3.79688e-54	88.08	10	P:GO:0001676; P:GO:0002213; P:GO:0006633; P:GO:0009611; P:GO:0009805; F:GO:0004467; F:GO:0005524; C:GO:0005634; C:GO:0005794; C:GO:0005886	P:long-chain fatty acid metabolic process; P:defense response to insect; P:fatty acid biosynthetic process; P:response to wounding; P:coumarin biosynthetic process; F:long-chain fatty acid-CoA ligase activity; F:ATP binding; C:nucleus; C:Golgi apparatus; C:plasma membrane	EC:6.2.1.3; EC:6.2.1	Long-chain-fatty-acid--CoA ligase; Forming carbon-sulfur bonds	0	0	0
C872266	5.55	4.93	3.9	10.78	6.81	5.26	5.68	C872266	polypyrimidine tract-binding protein 3	508	20	1.37268e-47	95.17	10	P:GO:0006397; P:GO:0006417; P:GO:0008380; P:GO:0043484; P:GO:0055114; F:GO:0000166; F:GO:0003723; F:GO:0032440; C:GO:0000932; C:GO:0005634	P:mRNA processing; P:regulation of translation; P:RNA splicing; P:regulation of RNA splicing; P:obsolete oxidation-reduction process; F:nucleotide binding; F:RNA binding; F:2-alkenal reductase [NAD(P)+] activity; C:P-body; C:nucleus	EC:1.3.1.74	2-alkenal reductase (NAD(P)(+))	0	0	0
C873686	24.41	1.04	0.26	4.59	8.05	0.74	2.19	C873686	g-type lectin s-receptor-like serine threonine-protein kinase rlk1-like	513	20	3.04372e-52	82.97	4	P:GO:0006468; F:GO:0004674; F:GO:0005524; C:GO:0031410	P:protein phosphorylation; F:protein serine/threonine kinase activity; F:ATP binding; C:cytoplasmic vesicle	EC:2.7.11	Transferring phosphorus-containing groups	0	0	0
C875330	6.2	0	0	0	0	0	0	C875330	succinate-semialdehyde dehydrogenase	519	20	1.11049e-83	80.8	2	P:GO:0055114; F:GO:0004777	P:obsolete oxidation-reduction process; F:succinate-semialdehyde dehydrogenase (NAD+) activity	EC:1.2.1.24	Succinate-semialdehyde dehydrogenase (NAD(+))	0	0	0
C876550	4.08	4.7	8.68	8.06	2.6	3.58	4.72	C876550	pinus taeda anonymous locus 0_11020_01 genomic sequence	524	20	5.42035e-29	94.98	5	P:GO:0006354; P:GO:0006412; F:GO:0003735; C:GO:0005739; C:GO:0015934	P:DNA-templated transcription, elongation; P:translation; F:structural constituent of ribosome; C:mitochondrion; C:large ribosomal subunit	0	0	0	0	0
C877260	0.81	6.68	0	0	0	0	0	C877260	galactomannan galactosyltransferase	526	20	3.40206e-76	79.21	7	P:GO:0008152; F:GO:0016758; F:GO:0033843; C:GO:0005739; C:GO:0005768; C:GO:0005802; C:GO:0016021	P:metabolic process; F:hexosyltransferase activity; F:xyloglucan 6-xylosyltransferase activity; C:mitochondrion; C:endosome; C:trans-Golgi network; C:integral component of membrane	EC:2.4.2.39	Xyloglucan 6-xylosyltransferase	0	0	0
C877540	4.43	3.32	2.21	7.69	2.99	5.67	5.13	C877540	acyl-coenzyme a thioesterase 13	528	17	2.10306e-10	88.64	4	P:GO:0008152; F:GO:0003824; C:GO:0009536; C:GO:0031410	P:metabolic process; F:catalytic activity; C:plastid; C:cytoplasmic vesicle	0	0	0	0	0
C878194	4.01	1.65	2.19	4.37	2.55	8.46	2.55	C878194	phosphoenolpyruvate carboxykinase	530	20	4.54814e-24	85.57	13	P:GO:0006094; P:GO:0009965; P:GO:0016036; P:GO:0016310; P:GO:0046686; P:GO:0050832; F:GO:0003677; F:GO:0004612; F:GO:0005524; F:GO:0016301; C:GO:0005730; C:GO:0005829; C:GO:0016020	P:gluconeogenesis; P:leaf morphogenesis; P:cellular response to phosphate starvation; P:phosphorylation; P:response to cadmium ion; P:defense response to fungus; F:DNA binding; F:phosphoenolpyruvate carboxykinase (ATP) activity; F:ATP binding; F:kinase activity; C:nucleolus; C:cytosol; C:membrane	EC:4.1.1; EC:4.1.1.49	Carbon-carbon lyases; Phosphoenolpyruvate carboxykinase (ATP)	0	0	0
C878220	4.81	0.99	2.19	6.28	2.55	5.29	2.78	C878220	nucleotide-sugar transporter family protein	530	20	3.5795e-07	80.83	16	P:GO:0006007; P:GO:0008643; P:GO:0015739; P:GO:0015780; P:GO:1901679; P:GO:1902600; F:GO:0003677; F:GO:0005338; F:GO:0005351; F:GO:0015136; F:GO:0046983; C:GO:0000139; C:GO:0005768; C:GO:0005802; C:GO:0005886; C:GO:0016021	P:glucose catabolic process; P:carbohydrate transport; P:sialic acid transport; P:nucleotide-sugar transmembrane transport; P:nucleotide transmembrane transport; P:proton transmembrane transport; F:DNA binding; F:nucleotide-sugar transmembrane transporter activity; F:carbohydrate:proton symporter activity; F:sialic acid transmembrane transporter activity; F:protein dimerization activity; C:Golgi …	0	0	0	0	0
C878630	1.59	0.99	0.24	5.98	3.38	0.35	5.3	C878630	pleiotropic drug resistance protein 1-like	532	20	1.56546e-27	85.75	10	P:GO:0006952; P:GO:0008152; P:GO:0015716; P:GO:0015748; P:GO:1902047; F:GO:0005524; F:GO:0015416; F:GO:0015417; C:GO:0005886; C:GO:0016021	P:defense response; P:metabolic process; P:organic phosphonate transport; P:organophosphate ester transport; P:polyamine transmembrane transport; F:ATP binding; F:ABC-type phosphonate transporter activity; F:ABC-type polyamine transporter activity; C:plasma membrane; C:integral component of membrane	EC:3.6.1; EC:3.6.1.3; EC:3.6.3.31; EC:3.6.1.15; EC:3.6.3.28	Acting on acid anhydrides; Deleted entry; Acting on acid anhydrides; Nucleoside-triphosphate phosphatase; Acting on acid anhydrides	0	0	0
C879006	1.19	0	0.24	13	0	0.35	2.76	C879006	proliferating cell nuclear antigen	533	20	1.21095e-71	97.48	17	P:GO:0006261; P:GO:0006306; P:GO:0008283; P:GO:0009165; P:GO:0034644; P:GO:0042276; P:GO:0045739; P:GO:0045740; P:GO:0051567; P:GO:0051726; F:GO:0003682; F:GO:0003684; F:GO:0005515; F:GO:0030337; C:GO:0005730; C:GO:0005829; C:GO:0043626	P:DNA-templated DNA replication; P:DNA methylation; P:cell population proliferation; P:nucleotide biosynthetic process; P:cellular response to UV; P:error-prone translesion synthesis; P:positive regulation of DNA repair; P:positive regulation of DNA replication; P:histone H3-K9 methylation; P:regulation of cell cycle; F:chromatin binding; F:damaged DNA binding; F:protein binding; F:DNA polymerase…	0	0	0	0	0
C879562	5.93	0	0	0	0	0	0	C879562	hypothetical protein HMPREF1120_04120	535	20	9.6718e-63	80.18	0	0	0	0	0	0	0	0
C879928	33.9	0	0.72	11.28	3.76	11.79	2.74	C879928	udp-glucose glucosyltransferase	536	20	4.74338e-77	79	2	P:GO:0008152; F:GO:0047213	P:metabolic process; F:anthocyanidin 3-O-glucosyltransferase activity	EC:2.4.1.115; EC:2.4.1	Anthocyanidin 3-O-glucosyltransferase; Glycosyltransferases	0	0	0
C879982	3.54	102.66	3.83	7.77	14.18	1.04	20.24	C879982	enoyl-acp reductase	537	20	1.8832e-44	95.96	3	P:GO:0006633; P:GO:0055114; F:GO:0004318	P:fatty acid biosynthetic process; P:obsolete oxidation-reduction process; F:enoyl-[acyl-carrier-protein] reductase (NADH) activity	EC:2.3.1.85; EC:1.3.1.9	Fatty-acid synthase system; Enoyl-[acyl-carrier-protein] reductase (NADH)	0	0	0
C880050	14.54	4.21	0	3.48	4.17	1.04	0.45	C880050	cytochrome p450	537	20	6.21659e-18	88.2	6	P:GO:0055114; F:GO:0004497; F:GO:0005506; F:GO:0008270; F:GO:0016705; F:GO:0020037	P:obsolete oxidation-reduction process; F:monooxygenase activity; F:iron ion binding; F:zinc ion binding; F:oxidoreductase activity, acting on paired donors, with incorporation or reduction of molecular oxygen; F:heme binding	0	0	0	0	0
C880170	5.9	0.32	0.72	2.95	0	3.46	0.68	C880170	xyloglucan endotransglucosylase hydrolase	537	20	2.41434e-86	86.62	6	P:GO:0006073; P:GO:0071555; F:GO:0004553; F:GO:0016762; C:GO:0005618; C:GO:0048046	P:cellular glucan metabolic process; P:cell wall organization; F:hydrolase activity, hydrolyzing O-glycosyl compounds; F:xyloglucan:xyloglucosyl transferase activity; C:cell wall; C:apoplast	EC:2.4.1.207	Xyloglucan:xyloglucosyl transferase	0	0	0
C880210	5.1	0	0	0.27	0	0	0	C880210	eukaryotic translation initiation factor eif-5a	538	20	1.33911e-75	91.72	8	P:GO:0006413; P:GO:0006452; P:GO:0008612; P:GO:0045901; P:GO:0045905; F:GO:0003743; F:GO:0003746; F:GO:0043022	P:translational initiation; P:translational frameshifting; P:peptidyl-lysine modification to peptidyl-hypusine; P:positive regulation of translational elongation; P:positive regulation of translational termination; F:translation initiation factor activity; F:translation elongation factor activity; F:ribosome binding	0	0	0	0	0
C880490	0.78	12.56	0.24	2.13	15.75	0	1.36	C880490	low quality protein: uncharacterized short-chain type dehydrogenase reductase y4vi-like	539	20	6.92715e-78	76.83	3	P:GO:0008152; F:GO:0016491; C:GO:0005829	P:metabolic process; F:oxidoreductase activity; C:cytosol	0	0	0	0	0
C882708	6.49	0	0	0	0	0	0	C882708	glyceraldehyde-3-phosphate dehydrogenase	548	20	2.17537e-80	93.84	8	P:GO:0006006; P:GO:0006096; P:GO:0043581; P:GO:0055114; F:GO:0004365; F:GO:0050661; F:GO:0051287; C:GO:0005737	P:glucose metabolic process; P:glycolytic process; P:obsolete mycelium development; P:obsolete oxidation-reduction process; F:glyceraldehyde-3-phosphate dehydrogenase (NAD+) (phosphorylating) activity; F:NADP binding; F:NAD binding; C:cytoplasm	EC:1.2.1.12	Glyceraldehyde-3-phosphate dehydrogenase (phosphorylating)	0	0	0
C882744	0	15.72	2.55	1.3	137.48	1.01	1.77	C882744	xylose isomerase	548	20	5.10496e-17	75.91	8	P:GO:0006098; P:GO:0042732; F:GO:0009045; F:GO:0046872; C:GO:0005774; C:GO:0005783; C:GO:0005794; C:GO:0031410	P:pentose-phosphate shunt; P:D-xylose metabolic process; F:xylose isomerase activity; F:metal ion binding; C:vacuolar membrane; C:endoplasmic reticulum; C:Golgi apparatus; C:cytoplasmic vesicle	EC:5.3.1.5	Xylose isomerase	0	0	0
C882766	2.29	19.49	7.89	13.26	8.9	10.74	17.88	C882766	protein transport protein sec61 beta subunit	548	20	4.7907e-15	88.62	8	P:GO:0006457; P:GO:0006886; P:GO:0009408; P:GO:0009627; P:GO:0009644; P:GO:0034976; P:GO:0042542; C:GO:0005784	P:protein folding; P:intracellular protein transport; P:response to heat; P:systemic acquired resistance; P:response to high light intensity; P:response to endoplasmic reticulum stress; P:response to hydrogen peroxide; C:Sec61 translocon complex	0	0	0	0	0
C882920	0	0.63	0	1.82	0.4	12.39	0.88	C882920	gdsl esterase lipase	549	20	4.66226e-72	80.35	6	P:GO:0009832; P:GO:0010413; P:GO:0016042; P:GO:0045492; F:GO:0052689; C:GO:0005576	P:plant-type cell wall biogenesis; P:glucuronoxylan metabolic process; P:lipid catabolic process; P:xylan biosynthetic process; F:carboxylic ester hydrolase activity; C:extracellular region	EC:3.1.1.1	Carboxylesterase	0	0	0
C882982	5.33	0	0	0	0	0	0	C882982	vacuolar atpase	549	20	8.71846e-42	87.18	7	P:GO:0008152; P:GO:0055085; P:GO:1902600; F:GO:0042626; C:GO:0000221; C:GO:0005634; C:GO:0005829	P:metabolic process; P:transmembrane transport; P:proton transmembrane transport; F:ATPase-coupled transmembrane transporter activity; C:vacuolar proton-transporting V-type ATPase, V1 domain; C:nucleus; C:cytosol	0	0	0	0	0
C883922	190.51	442.64	79.03	165.49	59.44	142.11	169.9	C883922	carrier protein mitochondrial-like	553	20	7.97728e-74	77.99	12	P:GO:0006839; P:GO:0009627; P:GO:0015860; P:GO:0015866; P:GO:0015867; P:GO:0034976; P:GO:0098656; P:GO:1901679; F:GO:0005471; C:GO:0005743; C:GO:0009941; C:GO:0016021	P:mitochondrial transport; P:systemic acquired resistance; P:purine nucleoside transmembrane transport; P:ADP transport; P:ATP transport; P:response to endoplasmic reticulum stress; P:anion transmembrane transport; P:nucleotide transmembrane transport; F:ATP:ADP antiporter activity; C:mitochondrial inner membrane; C:chloroplast envelope; C:integral component of membrane	0	0	0	0	0
C883924	0	0	1.6	0.51	0	0	8.06	C883924	ribosomal protein s4	553	4	9.10268e-06	76.19	10	P:GO:0006412; F:GO:0003723; F:GO:0003735; F:GO:0019843; C:GO:0005622; C:GO:0005840; C:GO:0009507; C:GO:0009536; C:GO:0015935; C:GO:1990904	P:translation; F:RNA binding; F:structural constituent of ribosome; F:rRNA binding; C:intracellular anatomical structure; C:ribosome; C:chloroplast; C:plastid; C:small ribosomal subunit; C:ribonucleoprotein complex	0	0	0	0	0
C885842	1.11	1.22	4.71	5.53	7.42	6.17	4.91	C885842	cytochrome p450	561	20	2.52921e-29	81.96	6	P:GO:0055114; F:GO:0005506; F:GO:0019825; F:GO:0020037; F:GO:0033773; C:GO:0005576	P:obsolete oxidation-reduction process; F:iron ion binding; F:oxygen binding; F:heme binding; F:isoflavone 2'-hydroxylase activity; C:extracellular region	EC:1.14.13; EC:1.14.13.89	Acting on paired donors, with incorporation or reduction of molecular oxygen. The oxygen incorporated need not be derived from O(2); Acting on paired donors, with incorporation or reduction of molecular oxygen. The oxygen incorporated need not be derived from O(2)	0	0	0
C886160	8.44	0	0.22	2	0.78	4.2	1.06	C886160	probable lrr receptor-like serine threonine-protein kinase at1g56130-like	563	20	1.13178e-70	84.84	5	P:GO:0006468; P:GO:0006508; F:GO:0004190; F:GO:0004672; F:GO:0005524	P:protein phosphorylation; P:proteolysis; F:aspartic-type endopeptidase activity; F:protein kinase activity; F:ATP binding	EC:3.4.23	Acting on peptide bonds (peptidases)	0	0	0
C886904	20.39	0	2.88	0	0	0.64	3.79	C886904	sulfate transporter	566	20	1.43106e-12	85.71	10	P:GO:0009684; P:GO:0019344; P:GO:0019761; P:GO:0030001; P:GO:0030003; P:GO:1902358; F:GO:0008271; F:GO:0015293; C:GO:0005623; C:GO:0016021	P:indoleacetic acid biosynthetic process; P:cysteine biosynthetic process; P:glucosinolate biosynthetic process; P:metal ion transport; P:cellular cation homeostasis; P:sulfate transmembrane transport; F:secondary active sulfate transmembrane transporter activity; F:symporter activity; C:obsolete cell; C:integral component of membrane	0	0	0	0	0
C888662	6.42	0	0	0	0	0	0	C888662	mannitol dehydrogenase	574	20	6.7239e-115	93.08	9	P:GO:0005997; P:GO:0019594; P:GO:0055114; P:GO:0097308; F:GO:0004090; F:GO:0050038; F:GO:0050085; F:GO:0050086; C:GO:0005739	P:xylulose metabolic process; P:mannitol metabolic process; P:obsolete oxidation-reduction process; P:cellular response to farnesol; F:carbonyl reductase (NADPH) activity; F:L-xylulose reductase (NADP+) activity; F:mannitol 2-dehydrogenase (NADP+) activity; F:mannitol 2-dehydrogenase activity; C:mitochondrion	EC:1.1.1.10; EC:1.1.1.138; EC:1.1.1.67; EC:1.1.1.184	L-xylulose reductase; Mannitol 2-dehydrogenase (NADP(+)); Mannitol 2-dehydrogenase; Carbonyl reductase (NADPH)	0	0	0
C888694	0	4.41	5.64	2.67	0	0	0.21	C888694	glutaredoxin	574	20	2.54461e-30	79.59	6	P:GO:0045454; P:GO:0055114; F:GO:0009055; F:GO:0015035; C:GO:0005634; C:GO:0031410	P:cell redox homeostasis; P:obsolete oxidation-reduction process; F:electron transfer activity; F:protein-disulfide reductase activity; C:nucleus; C:cytoplasmic vesicle	0	0	0	0	0
C888740	31.75	45.26	33	32.33	13.59	34.54	32.4	C888740	60s ribosomal protein l23a-like	574	20	1.28725e-67	95.94	5	P:GO:0006412; F:GO:0000166; F:GO:0003735; F:GO:0019843; C:GO:0005840	P:translation; F:nucleotide binding; F:structural constituent of ribosome; F:rRNA binding; C:ribosome	0	0	0	0	0
C890520	5.25	11.53	7.24	15.49	5.55	19.71	12.95	C890520	splicing factor 3b subunit 5	582	20	1.74021e-31	99.46	1	C:GO:0005634	C:nucleus	0	0	0	0	0
C890836	3.13	4.01	3.81	5.22	2.21	4.9	4.03	C890836	swib domain-containing protein	584	20	2.27964e-47	79.74	1	C:GO:0005634	C:nucleus	0	0	0	0	0
C891688	59.63	15.33	53.7	85.24	9.84	102.89	33.1	C891688	actin depolymerizing factor	588	20	5.55595e-86	94.76	3	P:GO:0030042; F:GO:0003779; C:GO:0015629	P:actin filament depolymerization; F:actin binding; C:actin cytoskeleton	0	0	0	0	0
C892227	5.82	0	0	0	0	0	0	C892227	mfs maltose permease	591	20	2.76944e-103	75.08	3	P:GO:0055085; F:GO:0022857; C:GO:0016021	P:transmembrane transport; F:transmembrane transporter activity; C:integral component of membrane	0	0	0	0	0
C893001	0	0	0	0.23	5.02	0.3	0	C893001	indole-3-acetic acid-amido synthetase	595	20	4.97471e-97	92.13	0	0	0	0	0	0	0	0
C893883	0	0	0	0.23	0	5.91	0	C893883	nodulin family protein	599	20	5.66155e-93	84.16	3	P:GO:0055085; C:GO:0005886; C:GO:0016021	P:transmembrane transport; C:plasma membrane; C:integral component of membrane	0	0	0	0	0
C894135	9.38	19.04	4.89	18.25	1.42	7.67	14.54	C894135	10 kda chaperonin	600	20	4.89064e-42	93.74	27	P:GO:0006094; P:GO:0006096; P:GO:0006457; P:GO:0006569; P:GO:0009408; P:GO:0009409; P:GO:0009644; P:GO:0009651; P:GO:0009658; P:GO:0009684; P:GO:0019288; P:GO:0019344; P:GO:0034976; P:GO:0042542; P:GO:0046686; P:GO:0048481; P:GO:1901671; F:GO:0005507; F:GO:0005516; F:GO:0005524; F:GO:0051087; C:GO:0005739; C:GO:0005829; C:GO:0009535; C:GO:0009570; C:GO:0009941; C:GO:0048046	P:gluconeogenesis; P:glycolytic process; P:protein folding; P:tryptophan catabolic process; P:response to heat; P:response to cold; P:response to high light intensity; P:response to salt stress; P:chloroplast organization; P:indoleacetic acid biosynthetic process; P:isopentenyl diphosphate biosynthetic process, methylerythritol 4-phosphate pathway; P:cysteine biosynthetic process; P:response to e…	EC:1.97.1	Other oxidoreductases	0	0	0
C894739	1	4.1	4.24	3.39	0.7	3.22	5.38	C894739	vesicle transport protein sft2b	604	20	1.53753e-56	79.28	4	P:GO:0006661; P:GO:0006807; P:GO:0016192; C:GO:0016021	P:phosphatidylinositol biosynthetic process; P:nitrogen compound metabolic process; P:vesicle-mediated transport; C:integral component of membrane	0	0	0	0	0
C895621	3.29	5.42	2	3.14	3.82	2.03	2.47	C895621	xylose isomerase	608	20	7.08514e-18	77.81	8	P:GO:0006098; P:GO:0042732; F:GO:0009045; F:GO:0046872; C:GO:0005774; C:GO:0005783; C:GO:0005794; C:GO:0031410	P:pentose-phosphate shunt; P:D-xylose metabolic process; F:xylose isomerase activity; F:metal ion binding; C:vacuolar membrane; C:endoplasmic reticulum; C:Golgi apparatus; C:cytoplasmic vesicle	EC:5.3.1.5	Xylose isomerase	0	0	0
C896317	5.88	10.22	7.75	13.79	6.9	3.74	10.39	C896317	thioredoxin-like protein 4b	611	20	9.03041e-90	90.72	3	P:GO:0000278; F:GO:0003824; C:GO:0005681	P:mitotic cell cycle; F:catalytic activity; C:spliceosomal complex	0	0	0	0	0
C897085	5.5	0	0	0	0	0	0	C897085	#NAME?	615	20	1.266e-80	84.87	6	P:GO:0006007; P:GO:0006094; P:GO:0006096; F:GO:0004619; F:GO:0030145; C:GO:0005737	P:glucose catabolic process; P:gluconeogenesis; P:glycolytic process; F:phosphoglycerate mutase activity; F:manganese ion binding; C:cytoplasm	EC:5.4.2.1	Intramolecular transferases	0	0	0
C897531	0	7.41	0	0.88	0	0.28	0.93	C897531	vacuolar atp synthase subunit g	618	20	1.87576e-19	76.62	4	P:GO:0055085; P:GO:1902600; F:GO:0042626; C:GO:0016471	P:transmembrane transport; P:proton transmembrane transport; F:ATPase-coupled transmembrane transporter activity; C:vacuolar proton-transporting V-type ATPase complex	0	0	0	0	0
C897921	86.72	424.93	145.67	175.42	79.04	173.39	171.97	C897921	ubiquinol-cytochrome c reductase complex ubiquinone-binding protein qp-c	620	20	4.59008e-37	88.14	5	P:GO:0009853; P:GO:0022900; P:GO:1902600; F:GO:0008121; C:GO:0005750	P:photorespiration; P:electron transport chain; P:proton transmembrane transport; F:ubiquinol-cytochrome-c reductase activity; C:mitochondrial respiratory chain complex III	EC:1.10.2; EC:1.10.2.2	Acting on diphenols and related substances as donors; Acting on diphenols and related substances as donors	0	0	0
C897983	5.76	0	0	0	0	0	0	C897983	opsin-like protein	620	20	6.0249e-67	77.1	3	P:GO:0034220; F:GO:0005216; C:GO:0016020	P:ion transmembrane transport; F:ion channel activity; C:membrane	0	0	0	0	0
C898343	21.62	15.97	0.77	24.46	30.53	11.2	5.15	C898343	g1-like protein	623	20	2.10676e-77	92.65	3	P:GO:0006355; F:GO:0003677; C:GO:0005634	P:regulation of transcription, DNA-templated; F:DNA binding; C:nucleus	0	0	0	0	0
C899101	0	4.67	0.19	1.5	102.07	0.28	0.36	C899101	seed maturation protein pm41	627	20	7.15822e-32	77.34	1	C:GO:0009536	C:plastid	0	0	0	0	0
C899349	2.82	0	6.87	17.3	0	39.25	3.45	C899349	protein	629	20	1.00389e-51	92.42	5	P:GO:0046274; P:GO:0055114; F:GO:0005507; F:GO:0052716; C:GO:0048046	P:lignin catabolic process; P:obsolete oxidation-reduction process; F:copper ion binding; F:hydroquinone:oxygen oxidoreductase activity; C:apoplast	EC:1.10.3; EC:1.10.3.2	Acting on diphenols and related substances as donors; Laccase	0	0	0
C899529	7.51	0	0	0	0	0	0	C899529	peroxisomal catalase	630	20	5.28774e-137	88.4	8	P:GO:0000302; P:GO:0042744; P:GO:0055114; F:GO:0004096; F:GO:0020037; F:GO:0046872; C:GO:0005634; C:GO:0005829	P:response to reactive oxygen species; P:hydrogen peroxide catabolic process; P:obsolete oxidation-reduction process; F:catalase activity; F:heme binding; F:metal ion binding; C:nucleus; C:cytosol	EC:1.11.1.7; EC:1.11.1.6	Peroxidase; Catalase	0	0	0
C899679	1.56	1.8	4.37	5.74	0.33	0.55	3.07	C899679	10 kda chaperonin	631	20	7.30873e-47	88.32	27	P:GO:0006094; P:GO:0006096; P:GO:0006457; P:GO:0006569; P:GO:0009408; P:GO:0009409; P:GO:0009644; P:GO:0009651; P:GO:0009658; P:GO:0009684; P:GO:0019288; P:GO:0019344; P:GO:0034976; P:GO:0042542; P:GO:0046686; P:GO:0048481; P:GO:1901671; F:GO:0005507; F:GO:0005516; F:GO:0005524; F:GO:0051087; C:GO:0005739; C:GO:0005829; C:GO:0009535; C:GO:0009570; C:GO:0009941; C:GO:0048046	P:gluconeogenesis; P:glycolytic process; P:protein folding; P:tryptophan catabolic process; P:response to heat; P:response to cold; P:response to high light intensity; P:response to salt stress; P:chloroplast organization; P:indoleacetic acid biosynthetic process; P:isopentenyl diphosphate biosynthetic process, methylerythritol 4-phosphate pathway; P:cysteine biosynthetic process; P:response to e…	EC:1.97.1	Other oxidoreductases	0	0	0
C899791	10.31	10.29	2.47	6.59	31.96	37.7	0.9	C899791	protein	631	20	8.60599e-32	77.27	1	P:GO:0006950	P:response to stress	0	0	0	0	0
C899887	5.92	0	0	0	0	0	0	C899887	oligosaccharyl transferase stt3 subunit	632	20	5.25165e-106	83.52	3	P:GO:0006487; F:GO:0004579; C:GO:0008250	P:protein N-linked glycosylation; F:dolichyl-diphosphooligosaccharide-protein glycotransferase activity; C:oligosaccharyltransferase complex	EC:2.4.1.119; EC:2.4.1	Glycosyltransferases; Glycosyltransferases	0	0	0
C900027	5.91	0	0	0	0	0	0	C900027	lea domain protein	633	20	5.19408e-77	77.58	3	P:GO:0008150; F:GO:0003674; C:GO:0005575	P:biological_process; F:molecular_function; C:cellular_component	0	0	0	0	0
C900997	28.3	70.95	23.21	44.4	4.87	31.99	26.69	C900997	protein	638	13	2.09078e-13	77.58	1	C:GO:0005739	C:mitochondrion	0	0	0	0	0
C902877	15.32	0	0	0	0	0	0	C902877	alcohol oxidase	649	20	1.54308e-98	83.48	5	P:GO:0055114; F:GO:0047639; F:GO:0047682; F:GO:0050660; C:GO:0005622	P:obsolete oxidation-reduction process; F:alcohol oxidase activity; F:aryl-alcohol oxidase activity; F:flavin adenine dinucleotide binding; C:intracellular anatomical structure	EC:1.1.3.13; EC:1.1.3.7	Alcohol oxidase; Aryl-alcohol oxidase	0	0	0
C903061	0	24.65	0	0	0	0	0	C903061	glucose-1-phosphate adenylyltransferase small chloroplastic-like isoform 2	651	20	1.93779e-77	96.68	23	P:GO:0000023; P:GO:0005978; P:GO:0006098; P:GO:0009637; P:GO:0009644; P:GO:0009744; P:GO:0009793; P:GO:0009853; P:GO:0010027; P:GO:0010114; P:GO:0010155; P:GO:0010218; P:GO:0016226; P:GO:0019252; P:GO:0019288; P:GO:0019761; P:GO:0043085; P:GO:0048481; P:GO:0048573; F:GO:0008878; C:GO:0009570; C:GO:0030931; C:GO:0048046	P:maltose metabolic process; P:glycogen biosynthetic process; P:pentose-phosphate shunt; P:response to blue light; P:response to high light intensity; P:response to sucrose; P:embryo development ending in seed dormancy; P:photorespiration; P:thylakoid membrane organization; P:response to red light; P:regulation of proton transport; P:response to far red light; P:iron-sulfur cluster assembly; P:st…	EC:2.7.7.27	Glucose-1-phosphate adenylyltransferase	0	0	0
C903811	5.33	0	0	0	0	0.26	0	C903811	translocation complex subunit sss1	656	20	3.4231e-34	91.26	9	P:GO:0006412; P:GO:0006616; P:GO:0031204; F:GO:0003735; F:GO:0015450; F:GO:0019843; C:GO:0005784; C:GO:0015935; C:GO:0071261	P:translation; P:SRP-dependent cotranslational protein targeting to membrane, translocation; P:post-translational protein targeting to membrane, translocation; F:structural constituent of ribosome; F:protein-transporting ATPase activity; F:rRNA binding; C:Sec61 translocon complex; C:small ribosomal subunit; C:Ssh1 translocon complex	0	0	0	0	0
C903813	5.33	0	0	0.2	0	0	0	C903813	ubiquinol-cytochrome c reductase complex 17 kd protein	656	20	1.94328e-22	80.65	6	P:GO:0006122; P:GO:0009060; P:GO:1902600; F:GO:0008121; C:GO:0005750; C:GO:0005758	P:mitochondrial electron transport, ubiquinol to cytochrome c; P:aerobic respiration; P:proton transmembrane transport; F:ubiquinol-cytochrome-c reductase activity; C:mitochondrial respiratory chain complex III; C:mitochondrial intermembrane space	EC:1.10.2; EC:1.10.2.2	Acting on diphenols and related substances as donors; Acting on diphenols and related substances as donors	0	0	0
C903975	3.55	3.16	1.8	9.45	3.74	11.72	3.93	C903975	microtubule organization protein	657	20	9.59658e-122	88.34	18	P:GO:0000226; P:GO:0006886; P:GO:0007129; P:GO:0007131; P:GO:0009630; P:GO:0009920; P:GO:0010564; P:GO:0016572; P:GO:0031507; P:GO:0051567; F:GO:0008017; C:GO:0005634; C:GO:0005819; C:GO:0005874; C:GO:0009506; C:GO:0009524; C:GO:0009574; C:GO:0030981	P:microtubule cytoskeleton organization; P:intracellular protein transport; P:homologous chromosome pairing at meiosis; P:reciprocal meiotic recombination; P:gravitropism; P:cell plate formation involved in plant-type cell wall biogenesis; P:regulation of cell cycle process; P:histone phosphorylation; P:heterochromatin assembly; P:histone H3-K9 methylation; F:microtubule binding; C:nucleus; C:spi…	0	0	0	0	0
C904311	14.13	45.57	36.01	24.04	15.51	9.08	21.11	C904311	copper zinc superoxide dismutase	659	20	1.82155e-82	90.23	5	P:GO:0019430; P:GO:0055114; F:GO:0004784; F:GO:0046872; C:GO:0005773	P:removal of superoxide radicals; P:obsolete oxidation-reduction process; F:superoxide dismutase activity; F:metal ion binding; C:vacuole	EC:1.15.1.1	Superoxide dismutase	0	0	0
C904461	59.91	52.25	38.43	63.17	30.64	81.04	45.7	C904461	ubiquitin-conjugating enzyme e2	660	20	4.78054e-72	95.99	6	P:GO:0006511; P:GO:0016579; F:GO:0004842; F:GO:0005524; F:GO:0016874; C:GO:0005634	P:ubiquitin-dependent protein catabolic process; P:protein deubiquitination; F:ubiquitin-protein transferase activity; F:ATP binding; F:ligase activity; C:nucleus	0	0	0	0	0
C904657	7.33	0	0	0.4	0	0	0	C904657	60s ribosomal protein l7	661	20	1.74463e-86	97.8	1	C:GO:0005840	C:ribosome	0	0	0	0	0
C904877	5.26	0	0	0	0	0	0	C904877	prolyl-trna synthetase	662	20	5.95567e-146	92.3	8	P:GO:0006433; P:GO:0051276; P:GO:0097308; F:GO:0004818; F:GO:0004827; F:GO:0005524; C:GO:0005829; C:GO:0005840	P:prolyl-tRNA aminoacylation; P:chromosome organization; P:cellular response to farnesol; F:glutamate-tRNA ligase activity; F:proline-tRNA ligase activity; F:ATP binding; C:cytosol; C:ribosome	EC:6.1.1; EC:6.1.1.15; EC:6.1.1.17	Forming carbon-oxygen bonds; Proline--tRNA ligase; Glutamate--tRNA ligase	0	0	0
C905037	24.81	130.07	37.84	59.61	35.37	50.69	50.99	C905037	membrane protein	663	20	3.07289e-19	96.23	3	F:GO:0008270; C:GO:0005783; C:GO:0016020	F:zinc ion binding; C:endoplasmic reticulum; C:membrane	0	0	0	0	0
C905065	3.21	5.29	24.34	3.18	6.46	5.92	8.78	C905065	PREDICTED: uncharacterized protein LOC100832056	663	16	1.57316e-17	80.03	1	C:GO:0009507	C:chloroplast	0	0	0	0	0
C905455	10.44	0	0	0	0	0.26	0	C905455	peptidyl-prolyl cis-trans isomerase	666	20	2.85493e-96	81.92	5	P:GO:0000413; P:GO:0006457; F:GO:0003755; C:GO:0005634; C:GO:0005829	P:protein peptidyl-prolyl isomerization; P:protein folding; F:peptidyl-prolyl cis-trans isomerase activity; C:nucleus; C:cytosol	EC:5.2.1.8	Peptidylprolyl isomerase	0	0	0
C905601	0.29	0	0	5.32	0	3.32	0	C905601	atp phosphoribosyltransferase	667	20	2.00012e-77	83.24	9	P:GO:0000023; P:GO:0000105; P:GO:0006567; P:GO:0019252; P:GO:0019344; P:GO:0048767; F:GO:0000287; F:GO:0003879; C:GO:0009570	P:maltose metabolic process; P:histidine biosynthetic process; P:threonine catabolic process; P:starch biosynthetic process; P:cysteine biosynthetic process; P:root hair elongation; F:magnesium ion binding; F:ATP phosphoribosyltransferase activity; C:chloroplast stroma	EC:2.4.2.17	ATP phosphoribosyltransferase	0	0	0
C906093	20.43	0	0	0	0	0	0	C906093	14-3-3 protein	670	20	6.44884e-139	95.73	1	F:GO:0019904	F:protein domain specific binding	0	0	0	0	0
C906223	22.45	47.64	34.16	30.95	105.79	27.91	26.47	C906223	eukaryotic translation initiation factor 1a-like	670	20	2.52012e-25	99.75	4	P:GO:0006413; F:GO:0003743; C:GO:0005634; C:GO:0005829	P:translational initiation; F:translation initiation factor activity; C:nucleus; C:cytosol	0	0	0	0	0
C906405	12.9	0	0	0	0	0	0	C906405	upf0591 membrane protein	672	20	8.26213e-77	91.27	1	C:GO:0005737	C:cytoplasm	0	0	0	0	0
C906475	34.97	145.19	42.92	61.84	32.6	61.66	63.17	C906475	PREDICTED: uncharacterized protein LOC100261433	672	20	4.43719e-35	78.14	3	C:GO:0005634; C:GO:0005739; C:GO:0009536	C:nucleus; C:mitochondrion; C:plastid	0	0	0	0	0
C906787	0.86	0.24	0	0	9.02	0.25	0	C906787	protein	674	20	3.29204e-84	78.28	6	P:GO:0006468; P:GO:0048544; F:GO:0004674; F:GO:0005524; F:GO:0030246; C:GO:0005886	P:protein phosphorylation; P:recognition of pollen; F:protein serine/threonine kinase activity; F:ATP binding; F:carbohydrate binding; C:plasma membrane	EC:2.7.11	Transferring phosphorus-containing groups	0	0	0
C907049	23.88	4.22	0.69	239.01	0.9	8.27	135.36	C907049	histone h4	676	20	1.17241e-45	100	14	P:GO:0006334; P:GO:0009414; F:GO:0003677; F:GO:0046982; C:GO:0000786; C:GO:0005730; C:GO:0005739; C:GO:0005774; C:GO:0005794; C:GO:0005829; C:GO:0005886; C:GO:0009506; C:GO:0009507; C:GO:0009579	P:nucleosome assembly; P:response to water deprivation; F:DNA binding; F:protein heterodimerization activity; C:nucleosome; C:nucleolus; C:mitochondrion; C:vacuolar membrane; C:Golgi apparatus; C:cytosol; C:plasma membrane; C:plasmodesma; C:chloroplast; C:thylakoid	0	0	0	0	0
C907063	5.4	0	0.17	0.58	0.3	0.25	0	C907063	nadh-ubiquinone oxidoreductase chain	676	5	1.0234e-41	80.1	2	P:GO:0055114; F:GO:0016491	P:obsolete oxidation-reduction process; F:oxidoreductase activity	0	0	0	0	0
C907283	1.7	4.44	32.99	9.08	25.1	5.75	5.42	C907283	dynein light chain flagellar outer arm	677	20	3.7921e-39	91.14	10	P:GO:0000226; P:GO:0009860; P:GO:0043547; P:GO:0080147; F:GO:0003777; F:GO:0005085; C:GO:0005634; C:GO:0005737; C:GO:0005875; C:GO:0031514	P:microtubule cytoskeleton organization; P:pollen tube growth; P:positive regulation of GTPase activity; P:root hair cell development; F:microtubule motor activity; F:guanyl-nucleotide exchange factor activity; C:nucleus; C:cytoplasm; C:microtubule associated complex; C:motile cilium	EC:3.6.1; EC:3.6.1.15	Acting on acid anhydrides; Nucleoside-triphosphate phosphatase	0	0	0
C907361	415.47	1039.23	207.39	369.33	116.01	496.2	352.39	C907361	atp adp translocator	678	20	3.2745e-76	79.06	12	P:GO:0006839; P:GO:0009627; P:GO:0015860; P:GO:0015866; P:GO:0015867; P:GO:0034976; P:GO:0098656; P:GO:1901679; F:GO:0005471; C:GO:0005743; C:GO:0009941; C:GO:0016021	P:mitochondrial transport; P:systemic acquired resistance; P:purine nucleoside transmembrane transport; P:ADP transport; P:ATP transport; P:response to endoplasmic reticulum stress; P:anion transmembrane transport; P:nucleotide transmembrane transport; F:ATP:ADP antiporter activity; C:mitochondrial inner membrane; C:chloroplast envelope; C:integral component of membrane	0	0	0	0	0
C907637	16.36	28.58	1.03	11.71	8.91	3.48	3.92	C907637	protein	680	20	1.32452e-21	91.01	2	C:GO:0016021; C:GO:0031410	C:integral component of membrane; C:cytoplasmic vesicle	0	0	0	0	0
C907699	3.39	19.05	6.18	12.67	2.38	17.91	12.24	C907699	rna polymerase ii transcriptional coactivator kiwi	680	20	2.49804e-32	83.3	6	P:GO:0006351; P:GO:0006355; F:GO:0003677; F:GO:0003713; F:GO:0005515; C:GO:0005634	P:transcription, DNA-templated; P:regulation of transcription, DNA-templated; F:DNA binding; F:transcription coactivator activity; F:protein binding; C:nucleus	0	0	0	0	0
C907723	0.56	0.46	0.34	6.34	0.3	0	2.28	C907723	protein	680	20	7.78876e-75	75.56	5	P:GO:0006413; P:GO:0016071; F:GO:0000166; F:GO:0003723; C:GO:0005737	P:translational initiation; P:mRNA metabolic process; F:nucleotide binding; F:RNA binding; C:cytoplasm	0	0	0	0	0
C907735	17.21	95.26	3637.91	103.1	52.87	67.16	987.87	C907735	photosystem ii 10 kda chloroplastic	680	20	3.19868e-60	87.2	10	P:GO:0009637; P:GO:0009644; P:GO:0009744; P:GO:0010114; P:GO:0010155; P:GO:0010218; P:GO:0015979; P:GO:0019344; C:GO:0009535; C:GO:0009654	P:response to blue light; P:response to high light intensity; P:response to sucrose; P:response to red light; P:regulation of proton transport; P:response to far red light; P:photosynthesis; P:cysteine biosynthetic process; C:chloroplast thylakoid membrane; C:photosystem II oxygen evolving complex	0	0	0	0	0
C908371	11.76	0	0	0	0	0.49	0	C908371	hypothetical protein HMPREF1120_01853	684	1	2.93959e-23	83.16	0	0	0	0	0	0	0	0
C909915	3.55	20.05	11.99	19.91	2.59	7.24	17.72	C909915	duf1764 domain-containing protein	696	20	3.62073e-14	82.19	2	P:GO:0007033; C:GO:0009536	P:vacuole organization; C:plastid	0	0	0	0	0
C910197	5.99	0	0	0	0	0	0	C910197	progesterone binding	698	20	1.79552e-52	79.11	3	F:GO:0020037; C:GO:0012505; C:GO:0016020	F:heme binding; C:endomembrane system; C:membrane	0	0	0	0	0
C910845	0.27	5.34	0	0	0	0	0	C910845	phosphatidylinositol 4-kinase alpha	702	20	1.06569e-75	75.4	13	P:GO:0006468; P:GO:0046854; P:GO:0048015; F:GO:0004430; F:GO:0005546; F:GO:0032266; F:GO:0043325; F:GO:0051015; F:GO:0070273; F:GO:0070300; C:GO:0005886; C:GO:0009506; C:GO:0048471	P:protein phosphorylation; P:phosphatidylinositol phosphate biosynthetic process; P:phosphatidylinositol-mediated signaling; F:1-phosphatidylinositol 4-kinase activity; F:phosphatidylinositol-4,5-bisphosphate binding; F:phosphatidylinositol-3-phosphate binding; F:phosphatidylinositol-3,4-bisphosphate binding; F:actin filament binding; F:phosphatidylinositol-4-phosphate binding; F:phosphatidic aci…	EC:2.7.1.67	1-phosphatidylinositol 4-kinase	0	0	0
C911431	8.32	0.22	0.65	0	0	0.24	0.31	C911431	atpase subunit 6	706	20	7.17699e-130	97.45	5	P:GO:0015986; F:GO:0015078; C:GO:0005743; C:GO:0016021; C:GO:0045263	P:proton motive force-driven ATP synthesis; F:proton transmembrane transporter activity; C:mitochondrial inner membrane; C:integral component of membrane; C:proton-transporting ATP synthase complex, coupling factor F(o)	0	0	0	0	0
C911555	16.6	12.35	1012.27	42.83	37.19	4.25	405.87	C911555	ultraviolet-b-repressible protein	707	20	6.3151e-37	78.17	2	P:GO:0015979; C:GO:0009523	P:photosynthesis; C:photosystem II	0	0	0	0	0
C912379	7.68	12.22	23.54	21.44	1.95	8.88	32.78	C912379	dna-directed rna polymerases i and iii subunit rpac2	713	20	4.33189e-55	84.44	9	P:GO:0006360; P:GO:0006383; P:GO:0009304; F:GO:0001054; F:GO:0001056; F:GO:0003677; F:GO:0046983; C:GO:0005666; C:GO:0005736	P:transcription by RNA polymerase I; P:transcription by RNA polymerase III; P:tRNA transcription; F:RNA polymerase I activity; F:RNA polymerase III activity; F:DNA binding; F:protein dimerization activity; C:RNA polymerase III complex; C:RNA polymerase I complex	EC:2.7.7.6	DNA-directed RNA polymerase	0	0	0
C912575	40.37	214.71	49.63	99.1	41.9	108.7	78.75	C912575	uncharacterized protein	715	20	7.55209e-35	93.36	3	P:GO:0009853; C:GO:0005747; C:GO:0031410	P:photorespiration; C:mitochondrial respiratory chain complex I; C:cytoplasmic vesicle	0	0	0	0	0
C912627	5.28	5.87	2.41	7.54	2.22	4.89	3.51	C912627	two-component response regulator arr9	715	20	1.48982e-24	86.26	11	P:GO:0000160; P:GO:0006355; P:GO:0007623; P:GO:0009736; P:GO:0009740; P:GO:0010162; P:GO:0016310; F:GO:0000156; F:GO:0005515; F:GO:0016301; C:GO:0005634	P:phosphorelay signal transduction system; P:regulation of transcription, DNA-templated; P:circadian rhythm; P:cytokinin-activated signaling pathway; P:gibberellic acid mediated signaling pathway; P:seed dormancy process; P:phosphorylation; F:phosphorelay response regulator activity; F:protein binding; F:kinase activity; C:nucleus	0	0	0	0	0
C912633	2.64	15.65	6.75	13.47	0.83	0.7	22.28	C912633	gdsl esterase lipase cprd49	715	20	2.86255e-56	83.32	3	P:GO:0008152; F:GO:0016788; C:GO:0048046	P:metabolic process; F:hydrolase activity, acting on ester bonds; C:apoplast	0	0	0	0	0
C912751	7.9	22.13	19.08	15.77	6.09	10.92	13.1	C912751	70 kda peptidyl-prolyl isomerase	716	20	5.73051e-25	81.18	3	P:GO:0000413; P:GO:0006457; F:GO:0003755	P:protein peptidyl-prolyl isomerization; P:protein folding; F:peptidyl-prolyl cis-trans isomerase activity	EC:5.2.1.8	Peptidylprolyl isomerase	0	0	0
C913305	16.47	145.35	20.69	39.49	2.75	27.91	31	C913305	atp-citrate lyase a-3	720	20	2.3824e-98	98.25	9	P:GO:0006085; P:GO:0006623; P:GO:0006629; F:GO:0003878; F:GO:0004775; F:GO:0005524; F:GO:0016829; C:GO:0005829; C:GO:0009346	P:acetyl-CoA biosynthetic process; P:protein targeting to vacuole; P:lipid metabolic process; F:ATP citrate synthase activity; F:succinate-CoA ligase (ADP-forming) activity; F:ATP binding; F:lyase activity; C:cytosol; C:ATP-independent citrate lyase complex	EC:6.2.1.5; EC:2.3.3.8; EC:6.2.1	Succinate--CoA ligase (ADP-forming); ATP citrate synthase; Forming carbon-sulfur bonds	0	0	0
C913369	1.57	6.46	5.09	12.1	7.7	0	7.56	C913369	pinus taeda anonymous locus 2_3802_02 genomic sequence	720	20	7.91932e-59	80.83	3	P:GO:0010162; C:GO:0012511; C:GO:0016021	P:seed dormancy process; C:monolayer-surrounded lipid storage body; C:integral component of membrane	0	0	0	0	0
C913801	6.5	12.21	8.23	9.73	0.27	8.03	9.78	C913801	ribosomal protein l6	723	20	1.07029e-54	92.28	5	P:GO:0006354; P:GO:0006412; F:GO:0003735; F:GO:0019843; C:GO:0015934	P:DNA-templated transcription, elongation; P:translation; F:structural constituent of ribosome; F:rRNA binding; C:large ribosomal subunit	0	0	0	0	0
C914383	1.29	0.21	24.94	2.1	1.35	0	8.64	C914383	farnesylated protein 2	728	20	1.22061e-57	78.27	2	P:GO:0030001; F:GO:0046872	P:metal ion transport; F:metal ion binding	0	0	0	0	0
C914765	8.46	2.74	2.03	12.38	1.08	7.46	1.04	C914765	rsi-1 protein	731	20	4.05578e-18	88.25	6	P:GO:0009740; P:GO:0009751; P:GO:0010286; C:GO:0005618; C:GO:0009506; C:GO:0031012	P:gibberellic acid mediated signaling pathway; P:response to salicylic acid; P:heat acclimation; C:cell wall; C:plasmodesma; C:extracellular matrix	0	0	0	0	0
C914897	13.05	8.64	9.19	17.58	5.11	14.9	10.06	C914897	translational initiation factor 4a-1	732	20	5.26896e-19	97.89	19	P:GO:0006094; P:GO:0006096; P:GO:0006413; P:GO:0009651; P:GO:0010468; P:GO:0010501; P:GO:0046686; F:GO:0003724; F:GO:0003743; F:GO:0005515; F:GO:0005524; C:GO:0005618; C:GO:0005730; C:GO:0005774; C:GO:0005794; C:GO:0005829; C:GO:0005886; C:GO:0009506; C:GO:0048046	P:gluconeogenesis; P:glycolytic process; P:translational initiation; P:response to salt stress; P:regulation of gene expression; P:RNA secondary structure unwinding; P:response to cadmium ion; F:RNA helicase activity; F:translation initiation factor activity; F:protein binding; F:ATP binding; C:cell wall; C:nucleolus; C:vacuolar membrane; C:Golgi apparatus; C:cytosol; C:plasma membrane; C:plasmod…	EC:3.6.1; EC:3.6.1.3; EC:2.7.7; EC:3.6.1.15	Acting on acid anhydrides; Deleted entry; Transferring phosphorus-containing groups; Nucleoside-triphosphate phosphatase	0	0	0
C915215	9.69	32.75	24.67	27.23	5.09	10.35	30.08	C915215	60s ribosomal protein l9	734	20	3.71748e-120	93.93	4	P:GO:0006412; F:GO:0003735; F:GO:0019843; C:GO:0005840	P:translation; F:structural constituent of ribosome; F:rRNA binding; C:ribosome	0	0	0	0	0
C915227	7.39	2.31	14.28	6.59	2.41	2.02	11.65	C915227	prolin-rich extensin-like receptor protein kinase family protein	734	20	3.54463e-51	84.44	10	P:GO:0007178; P:GO:0009755; P:GO:0046777; F:GO:0001653; F:GO:0004675; F:GO:0005524; F:GO:0031625; C:GO:0005887; C:GO:0009506; C:GO:0009536	P:transmembrane receptor protein serine/threonine kinase signaling pathway; P:hormone-mediated signaling pathway; P:protein autophosphorylation; F:peptide receptor activity; F:transmembrane receptor protein serine/threonine kinase activity; F:ATP binding; F:ubiquitin protein ligase binding; C:integral component of plasma membrane; C:plasmodesma; C:plastid	EC:2.7.11	Transferring phosphorus-containing groups	0	0	0
C915501	0.51	0.42	9.57	1.21	0	0	8.8	C915501	protein	737	20	1.69756e-47	79.07	2	C:GO:0009543; C:GO:0016021	C:chloroplast thylakoid lumen; C:integral component of membrane	0	0	0	0	0
C915555	6.34	0	0	0	0	0	0	C915555	endosomal spry domain	737	20	4.11393e-162	93.38	4	P:GO:0015031; C:GO:0005774; C:GO:0010008; C:GO:0016021	P:protein transport; C:vacuolar membrane; C:endosome membrane; C:integral component of membrane	0	0	0	0	0
C915827	7.33	0	0	0	0	0	0	C915827	peptidyl-prolyl cis-trans isomerase	739	20	4.12843e-88	82.62	7	P:GO:0000413; P:GO:0006457; P:GO:0006915; F:GO:0003755; C:GO:0005634; C:GO:0005739; C:GO:0005829	P:protein peptidyl-prolyl isomerization; P:protein folding; P:apoptotic process; F:peptidyl-prolyl cis-trans isomerase activity; C:nucleus; C:mitochondrion; C:cytosol	EC:5.2.1.8	Peptidylprolyl isomerase	0	0	0
C916349	18.53	56.93	17.69	30.67	12.1	33.15	30.28	C916349	mitochondrial atp synthase g subunit family protein	744	20	1.257e-70	90.33	11	P:GO:0006511; P:GO:0006626; P:GO:0009853; P:GO:0015986; P:GO:0019932; P:GO:0046686; P:GO:0051788; P:GO:0080129; F:GO:0015078; C:GO:0000276; C:GO:0009536	P:ubiquitin-dependent protein catabolic process; P:protein targeting to mitochondrion; P:photorespiration; P:proton motive force-driven ATP synthesis; P:second-messenger-mediated signaling; P:response to cadmium ion; P:response to misfolded protein; P:proteasome core complex assembly; F:proton transmembrane transporter activity; C:mitochondrial proton-transporting ATP synthase complex, coupling f…	0	0	0	0	0
C916475	0	529.17	0.15	68.54	0	0	36.44	C916475	14 kda proline-rich protein	745	20	1.0886e-35	89.52	9	P:GO:0000038; P:GO:0006508; P:GO:0006869; P:GO:0042335; F:GO:0008233; F:GO:0008289; C:GO:0005576; C:GO:0009535; C:GO:0016021	P:very long-chain fatty acid metabolic process; P:proteolysis; P:lipid transport; P:cuticle development; F:peptidase activity; F:lipid binding; C:extracellular region; C:chloroplast thylakoid membrane; C:integral component of membrane	0	0	0	0	0
C917153	16.61	39.39	30.63	29.17	15.36	17.72	30.96	C917153	60s ribosomal protein l24	750	20	1.71002e-70	94.04	2	C:GO:0005739; C:GO:0005840	C:mitochondrion; C:ribosome	0	0	0	0	0
C917367	11.11	0	0	0.17	0	0.44	0	C917367	hypothetical protein HMPREF1120_04498	752	20	4.59603e-70	78.46	5	P:GO:0006357; P:GO:0006366; F:GO:0000981; F:GO:0008270; C:GO:0005634	P:regulation of transcription by RNA polymerase II; P:transcription by RNA polymerase II; F:DNA-binding transcription factor activity, RNA polymerase II-specific; F:zinc ion binding; C:nucleus	0	0	0	0	0
C917371	5.19	0	0	0	0	0	0	C917371	nucleosome assembly protein	752	20	2.98571e-69	92.9	13	P:GO:0006334; P:GO:0006337; P:GO:0006606; P:GO:0007117; P:GO:0031116; P:GO:0032968; P:GO:0043085; F:GO:0008047; F:GO:0030332; F:GO:0042393; F:GO:0042802; C:GO:0000786; C:GO:0005737	P:nucleosome assembly; P:nucleosome disassembly; P:protein import into nucleus; P:budding cell bud growth; P:positive regulation of microtubule polymerization; P:positive regulation of transcription elongation from RNA polymerase II promoter; P:positive regulation of catalytic activity; F:enzyme activator activity; F:cyclin binding; F:histone binding; F:identical protein binding; C:nucleosome; C:…	0	0	0	0	0
C917495	7.89	0	0	0.17	0	0	0	C917495	upf0041 domain protein	753	20	9.34644e-55	77.42	2	P:GO:0006850; C:GO:0005743	P:mitochondrial pyruvate transmembrane transport; C:mitochondrial inner membrane	0	0	0	0	0
C917533	6.15	7.91	5.69	6.36	1.29	5.43	5.98	C917533	rex1 dna repair family protein	754	20	5.68379e-35	89.76	3	P:GO:0006289; P:GO:0006355; C:GO:0000439	P:nucleotide-excision repair; P:regulation of transcription, DNA-templated; C:transcription factor TFIIH core complex	0	0	0	0	0
C918321	3.41	0.2	2.82	16.07	2.81	0.64	2.82	C918321	dirigent-like protein	760	20	2.26908e-62	77.65	0	0	0	0	0	0	0	0
C918365	102.32	158.1	75.34	140.03	29.42	84.49	136.26	C918365	60s ribosomal protein l26	760	20	4.72295e-67	95.55	12	P:GO:0001510; P:GO:0006412; P:GO:0009409; F:GO:0003735; F:GO:0005515; C:GO:0005730; C:GO:0005739; C:GO:0005774; C:GO:0005794; C:GO:0005886; C:GO:0009507; C:GO:0022625	P:RNA methylation; P:translation; P:response to cold; F:structural constituent of ribosome; F:protein binding; C:nucleolus; C:mitochondrion; C:vacuolar membrane; C:Golgi apparatus; C:plasma membrane; C:chloroplast; C:cytosolic large ribosomal subunit	0	0	0	0	0
C918677	11.63	0	0	0	0	0	0	C918677	alcohol oxidase	763	20	3.80726e-125	86.82	5	P:GO:0055114; F:GO:0047639; F:GO:0047682; F:GO:0050660; C:GO:0005622	P:obsolete oxidation-reduction process; F:alcohol oxidase activity; F:aryl-alcohol oxidase activity; F:flavin adenine dinucleotide binding; C:intracellular anatomical structure	EC:1.1.3.13; EC:1.1.3.7	Alcohol oxidase; Aryl-alcohol oxidase	0	0	0
C919299	28.6	183.08	46.53	97.1	32.3	64.48	93.97	C919299	nadh dehydrogenase	768	20	1.21947e-91	87.33	10	P:GO:0006511; P:GO:0009735; P:GO:0009853; P:GO:0051788; P:GO:0055114; P:GO:0080129; F:GO:0008137; F:GO:0009055; F:GO:0050897; C:GO:0005747	P:ubiquitin-dependent protein catabolic process; P:response to cytokinin; P:photorespiration; P:response to misfolded protein; P:obsolete oxidation-reduction process; P:proteasome core complex assembly; F:NADH dehydrogenase (ubiquinone) activity; F:electron transfer activity; F:cobalt ion binding; C:mitochondrial respiratory chain complex I	EC:1.6.99.5; EC:1.6.99.3; EC:1.6.5.3	Acting on NADH or NADPH; Deleted entry; Acting on NADH or NADPH	0	0	0
C919369	9.36	0	2.05	1.8	0.76	0	0.56	C919369	protein	769	20	5.41346e-76	76.4	4	P:GO:0006468; P:GO:0050794; F:GO:0000166; F:GO:0004674	P:protein phosphorylation; P:regulation of cellular process; F:nucleotide binding; F:protein serine/threonine kinase activity	EC:2.7.11	Transferring phosphorus-containing groups	0	0	0
C919471	0.96	1.38	7.15	1.47	3.52	0.85	4.29	C919471	ammonium transporter	770	20	3.18941e-45	78.98	10	P:GO:0010264; P:GO:0015843; P:GO:0072488; F:GO:0003723; F:GO:0008519; C:GO:0000178; C:GO:0005739; C:GO:0005886; C:GO:0009535; C:GO:0016021	P:myo-inositol hexakisphosphate biosynthetic process; P:methylammonium transport; P:ammonium transmembrane transport; F:RNA binding; F:ammonium transmembrane transporter activity; C:exosome (RNase complex); C:mitochondrion; C:plasma membrane; C:chloroplast thylakoid membrane; C:integral component of membrane	0	0	0	0	0
C919609	10.52	0.98	5.82	9.27	9.04	0	3.6	C919609	protein	771	20	1.64768e-85	83.13	0	0	0	0	0	0	0	0
C919697	19.34	22.02	12.79	14.78	11.28	25.07	8.28	C919697	nadh dehydrogenase	772	20	2.71007e-88	83.96	1	C:GO:0005739	C:mitochondrion	0	0	0	0	0
C919865	107.25	318.56	148.3	207.5	40.28	129.79	241.38	C919865	40s ribosomal protein s23	773	20	1.77876e-94	97.79	6	P:GO:0006355; P:GO:0006412; F:GO:0003735; F:GO:0008270; F:GO:0042393; C:GO:0015935	P:regulation of transcription, DNA-templated; P:translation; F:structural constituent of ribosome; F:zinc ion binding; F:histone binding; C:small ribosomal subunit	0	0	0	0	0
C920377	97.61	49.83	49.79	75.08	78.15	83.24	53.73	C920377	histone h2a	778	20	2.86395e-43	98.61	9	P:GO:0008283; P:GO:0009294; P:GO:0009611; P:GO:0009617; F:GO:0003677; F:GO:0046982; C:GO:0000786; C:GO:0005618; C:GO:0005730	P:cell population proliferation; P:DNA-mediated transformation; P:response to wounding; P:response to bacterium; F:DNA binding; F:protein heterodimerization activity; C:nucleosome; C:cell wall; C:nucleolus	0	0	0	0	0
C920389	2.13	5.06	2.88	3.54	1.24	2.29	1.91	C920389	protein kish-a-like	778	20	1.17465e-33	92.56	4	C:GO:0005576; C:GO:0009507; C:GO:0016021; C:GO:0031410	C:extracellular region; C:chloroplast; C:integral component of membrane; C:cytoplasmic vesicle	0	0	0	0	0
C920423	56.02	122.44	66.34	120.57	19.1	88.67	127.82	C920423	40s ribosomal protein s19	778	20	3.71723e-89	94.34	3	P:GO:0006412; F:GO:0003735; C:GO:0005840	P:translation; F:structural constituent of ribosome; C:ribosome	0	0	0	0	0
C920825	0.94	9.88	0.57	7.52	0.74	0.21	4.63	C920825	ubiquitin-conjugating enzyme x	781	20	1.20807e-90	90.26	12	P:GO:0008283; P:GO:0016579; P:GO:0042023; P:GO:0043161; P:GO:0043248; P:GO:0051510; P:GO:0051788; F:GO:0004842; F:GO:0005524; F:GO:0016874; C:GO:0005634; C:GO:0005737	P:cell population proliferation; P:protein deubiquitination; P:DNA endoreduplication; P:proteasome-mediated ubiquitin-dependent protein catabolic process; P:proteasome assembly; P:regulation of unidimensional cell growth; P:response to misfolded protein; F:ubiquitin-protein transferase activity; F:ATP binding; F:ligase activity; C:nucleus; C:cytoplasm	0	0	0	0	0
C920905	126.79	191.63	115.8	233.48	51.26	200.63	199.91	C920905	60s ribosomal protein l24	782	20	6.08932e-65	96.66	2	C:GO:0005739; C:GO:0005840	C:mitochondrion; C:ribosome	0	0	0	0	0
C920911	9.16	10.44	111.08	19.8	12.57	8.08	62.47	C920911	50s ribosomal protein l31	782	20	5.74874e-50	82.25	14	P:GO:0006098; P:GO:0006364; P:GO:0006412; P:GO:0009773; P:GO:0009793; P:GO:0009902; P:GO:0010027; P:GO:0010207; P:GO:0015995; P:GO:0019288; F:GO:0003735; C:GO:0005840; C:GO:0009570; C:GO:0009941	P:pentose-phosphate shunt; P:rRNA processing; P:translation; P:photosynthetic electron transport in photosystem I; P:embryo development ending in seed dormancy; P:chloroplast relocation; P:thylakoid membrane organization; P:photosystem II assembly; P:chlorophyll biosynthetic process; P:isopentenyl diphosphate biosynthetic process, methylerythritol 4-phosphate pathway; F:structural constituent of …	0	0	0	0	0
C921125	14.04	5.97	6.98	23.4	29.23	41.73	16.92	C921125	rna-binding protein	784	20	9.36028e-104	78.02	2	F:GO:0000166; F:GO:0003676	F:nucleotide binding; F:nucleic acid binding	0	0	0	0	0
C921293	4.67	5.58	1.28	4.77	0.49	5.36	6.22	C921293	upf0326 protein at4g17486-like	785	20	4.57183e-92	83.79	2	C:GO:0005737; C:GO:0005886	C:cytoplasm; C:plasma membrane	0	0	0	0	0
C921511	31.21	61.37	38.14	71.59	9.78	38.65	68.7	C921511	60s ribosomal protein	787	20	1.52387e-67	95.62	3	P:GO:0006412; F:GO:0003735; C:GO:0005840	P:translation; F:structural constituent of ribosome; C:ribosome	0	0	0	0	0
C921615	6.74	0	0	0	0	0	0	C921615	alcohol dehydrogenase	788	20	6.60421e-135	89.66	6	P:GO:0006068; P:GO:0006567; P:GO:0043458; F:GO:0004022; F:GO:0008270; C:GO:0005622	P:ethanol catabolic process; P:threonine catabolic process; P:ethanol biosynthetic process involved in glucose fermentation to ethanol; F:alcohol dehydrogenase (NAD+) activity; F:zinc ion binding; C:intracellular anatomical structure	EC:1.1.1.1	Alcohol dehydrogenase	0	0	0
C922709	8.94	0	0	0	0	0.2	0	C922709	peptidyl-prolyl cis-trans isomerase	797	20	1.04901e-87	80.46	5	P:GO:0000413; P:GO:0006457; F:GO:0003755; C:GO:0005634; C:GO:0005829	P:protein peptidyl-prolyl isomerization; P:protein folding; F:peptidyl-prolyl cis-trans isomerase activity; C:nucleus; C:cytosol	EC:5.2.1.8	Peptidylprolyl isomerase	0	0	0
C923067	411.18	228.94	201.48	440.01	349.07	414.16	375.67	C923067	histone h3	800	20	8.9106e-91	99.35	9	P:GO:0006007; P:GO:0006412; P:GO:0006605; F:GO:0003677; F:GO:0003735; F:GO:0046982; C:GO:0000786; C:GO:0005634; C:GO:0005840	P:glucose catabolic process; P:translation; P:protein targeting; F:DNA binding; F:structural constituent of ribosome; F:protein heterodimerization activity; C:nucleosome; C:nucleus; C:ribosome	0	0	0	0	0
C923437	0	5.04	0	0	0	0	0	C923437	protein	804	20	4.84226e-99	83.01	4	C:GO:0005634; C:GO:0005739; C:GO:0005829; C:GO:0005886	C:nucleus; C:mitochondrion; C:cytosol; C:plasma membrane	0	0	0	0	0
C923511	8.37	5.22	8.4	8.77	12.1	10.79	10.86	C923511	flowering locus d	805	20	2.38563e-56	84.05	11	P:GO:0009851; P:GO:0009911; P:GO:0010228; P:GO:0010229; P:GO:0016575; P:GO:0048825; P:GO:0055114; F:GO:0003677; F:GO:0008131; C:GO:0005739; C:GO:0009536	P:auxin biosynthetic process; P:positive regulation of flower development; P:vegetative to reproductive phase transition of meristem; P:inflorescence development; P:histone deacetylation; P:cotyledon development; P:obsolete oxidation-reduction process; F:DNA binding; F:primary amine oxidase activity; C:mitochondrion; C:plastid	EC:1.4.3.21	Primary-amine oxidase	0	0	0
C923741	231.17	406.76	154.35	311.82	63.4	115.69	538.62	C923741	pollen-specific protein c13	807	20	4.53513e-66	75.25	6	P:GO:0006816; P:GO:0007030; P:GO:0009651; P:GO:0019344; P:GO:0042546; C:GO:0005615	P:calcium ion transport; P:Golgi organization; P:response to salt stress; P:cysteine biosynthetic process; P:cell wall biogenesis; C:extracellular space	0	0	0	0	0
C923785	0.9	0.93	0	0.15	17.24	0	0.13	C923785	coronatine-insensitive 1	808	20	5.19305e-87	78.61	16	P:GO:0002237; P:GO:0009625; P:GO:0009641; P:GO:0009861; P:GO:0009867; P:GO:0009909; P:GO:0010103; P:GO:0010118; P:GO:0010218; P:GO:0031146; P:GO:0031348; P:GO:0042742; P:GO:0042752; P:GO:0048443; P:GO:0050832; C:GO:0019005	P:response to molecule of bacterial origin; P:response to insect; P:shade avoidance; P:jasmonic acid and ethylene-dependent systemic resistance; P:jasmonic acid mediated signaling pathway; P:regulation of flower development; P:stomatal complex morphogenesis; P:stomatal movement; P:response to far red light; P:SCF-dependent proteasomal ubiquitin-dependent protein catabolic process; P:negative regu…	0	0	0	0	0
C923961	6.52	0	0	0	0	0	0	C923961	40s ribosomal protein s1	809	20	6.85047e-141	90.05	4	P:GO:0006412; F:GO:0003735; C:GO:0005576; C:GO:0022627	P:translation; F:structural constituent of ribosome; C:extracellular region; C:cytosolic small ribosomal subunit	0	0	0	0	0
C923983	5.4	11.29	11.64	16.36	2.59	9.93	16.9	C923983	60s ribosomal protein l13a	809	20	7.38662e-84	93.66	11	P:GO:0001510; P:GO:0006412; P:GO:0009664; P:GO:0009735; P:GO:0042545; F:GO:0003735; C:GO:0005730; C:GO:0009506; C:GO:0009507; C:GO:0016020; C:GO:0022625	P:RNA methylation; P:translation; P:plant-type cell wall organization; P:response to cytokinin; P:cell wall modification; F:structural constituent of ribosome; C:nucleolus; C:plasmodesma; C:chloroplast; C:membrane; C:cytosolic large ribosomal subunit	0	0	0	0	0
C924883	0	0.37	129.99	0	0	0	4.36	C924883	proline-rich protein	818	20	9.319e-25	77.26	6	P:GO:0000038; P:GO:0006869; P:GO:0042335; F:GO:0008289; C:GO:0005576; C:GO:0009535	P:very long-chain fatty acid metabolic process; P:lipid transport; P:cuticle development; F:lipid binding; C:extracellular region; C:chloroplast thylakoid membrane	0	0	0	0	0
C925027	5.52	2.37	7.27	2.1	2.55	0.2	4.09	C925027	heat shock protein 81-1	820	20	4.01405e-142	98.01	11	P:GO:0006457; P:GO:0009408; P:GO:0009644; P:GO:0042542; P:GO:0042742; P:GO:0046685; F:GO:0005524; F:GO:0051082; C:GO:0005618; C:GO:0005829; C:GO:0005886	P:protein folding; P:response to heat; P:response to high light intensity; P:response to hydrogen peroxide; P:defense response to bacterium; P:response to arsenic-containing substance; F:ATP binding; F:unfolded protein binding; C:cell wall; C:cytosol; C:plasma membrane	0	0	0	0	0
C925711	10.71	0.54	0.4	6.54	0.46	0.77	0.89	C925711	protein creg1	827	20	1.32263e-100	83.52	6	P:GO:0006661; P:GO:0055114; F:GO:0010181; F:GO:0016491; C:GO:0005576; C:GO:0005773	P:phosphatidylinositol biosynthetic process; P:obsolete oxidation-reduction process; F:FMN binding; F:oxidoreductase activity; C:extracellular region; C:vacuole	0	0	0	0	0
C926225	0	0.36	5.42	0.3	0	0	14.7	C926225	linoleate 13s-lipoxygenase 2- chloroplastic	831	20	1.12537e-29	80.17	4	P:GO:0031408; P:GO:0055114; F:GO:0016702; F:GO:0046872	P:oxylipin biosynthetic process; P:obsolete oxidation-reduction process; F:oxidoreductase activity, acting on single donors with incorporation of molecular oxygen, incorporation of two atoms of oxygen; F:metal ion binding	EC:1.13.11	Acting on single donors with incorporation of molecular oxygen (oxygenases). The oxygen incorporated need not be derived from O(2)	0	0	0
C926327	3.91	11.26	29.33	1.48	0	1.15	0.63	C926327	glutathione s-transferase-like protein	832	20	1.21798e-97	75.26	3	P:GO:0009407; F:GO:0004364; C:GO:0005737	P:toxin catabolic process; F:glutathione transferase activity; C:cytoplasm	EC:2.5.1.18	Glutathione transferase	0	0	0
C926579	28.94	19.92	17.75	39.36	13.36	52.83	25.36	C926579	enhancer of rudimentary	835	20	2.14316e-61	93.89	23	P:GO:0001558; P:GO:0001944; P:GO:0006221; P:GO:0007049; P:GO:0008356; P:GO:0009664; P:GO:0009944; P:GO:0009965; P:GO:0010075; P:GO:0010103; P:GO:0010148; P:GO:0030155; P:GO:0031540; P:GO:0042742; P:GO:0045747; P:GO:0048281; P:GO:0050832; P:GO:0051302; P:GO:2000027; F:GO:0019199; C:GO:0005576; C:GO:0005739; C:GO:0009507	P:regulation of cell growth; P:vasculature development; P:pyrimidine nucleotide biosynthetic process; P:cell cycle; P:asymmetric cell division; P:plant-type cell wall organization; P:polarity specification of adaxial/abaxial axis; P:leaf morphogenesis; P:regulation of meristem growth; P:stomatal complex morphogenesis; P:transpiration; P:regulation of cell adhesion; P:regulation of anthocyanin bio…	EC:2.7.11	Transferring phosphorus-containing groups	0	0	0
C926643	1.51	3.56	0.53	4.85	14.72	1.14	1.37	C926643	af389293_1 at5g26741	835	4	2.53462e-06	86.9	3	P:GO:0008150; F:GO:0003674; C:GO:0005739	P:biological_process; F:molecular_function; C:mitochondrion	0	0	0	0	0
C926973	29.2	0	0	0.15	0	0.95	0	C926973	alcohol oxidase	839	20	6.35641e-146	86.33	4	P:GO:0055114; F:GO:0047639; F:GO:0050660; C:GO:0005622	P:obsolete oxidation-reduction process; F:alcohol oxidase activity; F:flavin adenine dinucleotide binding; C:intracellular anatomical structure	EC:1.1.3.13	Alcohol oxidase	0	0	0
C927477	94.82	216.54	71.36	120.11	98.49	90.33	107.72	C927477	cytosolic copper zinc-superoxide dismutase	844	20	3.78016e-88	91.63	8	P:GO:0006094; P:GO:0006096; P:GO:0019430; P:GO:0046686; P:GO:0055114; F:GO:0004784; F:GO:0046872; C:GO:0005737	P:gluconeogenesis; P:glycolytic process; P:removal of superoxide radicals; P:response to cadmium ion; P:obsolete oxidation-reduction process; F:superoxide dismutase activity; F:metal ion binding; C:cytoplasm	EC:1.15.1.1	Superoxide dismutase	0	0	0
C928029	0	9.22	0.13	0	0	0.19	0	C928029	endo- -beta-glucanase	850	20	6.37355e-77	84.28	6	P:GO:0030245; P:GO:0071555; F:GO:0008810; C:GO:0005576; C:GO:0016021; C:GO:0031410	P:cellulose catabolic process; P:cell wall organization; F:cellulase activity; C:extracellular region; C:integral component of membrane; C:cytoplasmic vesicle	EC:3.2.1.4	Cellulase	0	0	0
C928439	5.25	0	0	0	0	0	0	C928439	mads box protein	854	20	2.26815e-63	83.6	22	P:GO:0001197; P:GO:0001198; P:GO:0006270; P:GO:0006351; P:GO:0010514; P:GO:0031494; P:GO:0036003; P:GO:0075296; P:GO:0090028; P:GO:0090282; P:GO:1900465; P:GO:1900466; F:GO:0000981; F:GO:0001227; F:GO:0001228; F:GO:0003688; F:GO:0044377; F:GO:0046983; F:GO:0061629; F:GO:0061629; C:GO:0000785; C:GO:0005829	P:obsolete positive regulation of mating-type specific transcription from RNA polymerase II promoter; P:obsolete negative regulation of mating-type specific transcription from RNA polymerase II promoter; P:DNA replication initiation; P:transcription, DNA-templated; P:induction of conjugation with cellular fusion; P:regulation of mating type switching; P:positive regulation of transcription from R…	0	0	0	0	0
C928633	5.23	0	0	0.14	0	0	0	C928633	5-methyltetrahydropteroyltriglutamate-homocysteine methyltransferase	856	20	2.06904e-171	95.28	8	P:GO:0019280; P:GO:0032259; P:GO:0043581; P:GO:0046084; F:GO:0003871; F:GO:0008270; C:GO:0005634; C:GO:0005829	P:L-methionine biosynthetic process from homoserine via O-acetyl-L-homoserine and cystathionine; P:methylation; P:obsolete mycelium development; P:adenine biosynthetic process; F:5-methyltetrahydropteroyltriglutamate-homocysteine S-methyltransferase activity; F:zinc ion binding; C:nucleus; C:cytosol	EC:2.1.1.14; EC:2.1.1	5-methyltetrahydropteroyltriglutamate--homocysteine S-methyltransferase; Transferring one-carbon groups	0	0	0
C928679	6.91	0	0	0	0	0	0	C928679	sugar transporter	856	20	4.46047e-139	85.75	6	P:GO:0008645; P:GO:0046323; P:GO:1902600; F:GO:0005351; F:GO:0005355; C:GO:0005887	P:hexose transmembrane transport; P:glucose import; P:proton transmembrane transport; F:carbohydrate:proton symporter activity; F:glucose transmembrane transporter activity; C:integral component of plasma membrane	0	0	0	0	0
C928845	8.77	8.25	8.39	14.19	15.31	14.93	6.28	C928845	autophagy-like protein	858	20	3.81394e-58	91.6	5	P:GO:0000045; P:GO:0006511; P:GO:0006661; P:GO:0015031; C:GO:0009507	P:autophagosome assembly; P:ubiquitin-dependent protein catabolic process; P:phosphatidylinositol biosynthetic process; P:protein transport; C:chloroplast	0	0	0	0	0
C929055	52.65	35.82	25.09	40.61	12.43	38.6	43.09	C929055	adenine nucleotide alpha hydrolases-like protein	860	20	2.27745e-88	81.08	7	P:GO:0002238; P:GO:0006950; P:GO:0016925; C:GO:0005634; C:GO:0005829; C:GO:0005886; C:GO:0009536	P:response to molecule of fungal origin; P:response to stress; P:protein sumoylation; C:nucleus; C:cytosol; C:plasma membrane; C:plastid	0	0	0	0	0
C929063	46.62	141.9	50.19	68.06	25.73	63.05	65.48	C929063	nadh dehydrogenase	860	20	1.02169e-66	81.85	9	P:GO:0006096; P:GO:0006511; P:GO:0009060; P:GO:0009853; P:GO:0046686; P:GO:0051788; P:GO:0080129; F:GO:0003824; C:GO:0005747	P:glycolytic process; P:ubiquitin-dependent protein catabolic process; P:aerobic respiration; P:photorespiration; P:response to cadmium ion; P:response to misfolded protein; P:proteasome core complex assembly; F:catalytic activity; C:mitochondrial respiratory chain complex I	0	0	0	0	0
C929247	98.98	357.32	148.35	160.42	135.23	138.02	133.7	C929247	glutaredoxin	862	20	7.29097e-53	82.66	11	P:GO:0019243; P:GO:0022900; P:GO:0045454; F:GO:0008794; F:GO:0009055; F:GO:0015035; C:GO:0005773; C:GO:0005794; C:GO:0005829; C:GO:0005886; C:GO:0048046	P:methylglyoxal catabolic process to D-lactate via S-lactoyl-glutathione; P:electron transport chain; P:cell redox homeostasis; F:arsenate reductase (glutaredoxin) activity; F:electron transfer activity; F:protein-disulfide reductase activity; C:vacuole; C:Golgi apparatus; C:cytosol; C:plasma membrane; C:apoplast	EC:1.20.4.1; EC:1.20.4	Arsenate reductase (glutathione/glutaredoxin); Acting on phosphorus or arsenic in donors	0	0	0
C929291	5.59	0	0	0	0	0	0	C929291	opsin-like protein	863	20	3.89423e-106	78.05	3	P:GO:0034220; F:GO:0005216; C:GO:0016020	P:ion transmembrane transport; F:ion channel activity; C:membrane	0	0	0	0	0
C929409	220.77	69.86	100.04	140.26	29.91	94.85	55.29	C929409	protein	864	20	5.07666e-76	93.61	1	F:GO:0003677	F:DNA binding	0	0	0	0	0
C929747	3.3	4.58	2.01	2.8	10.36	5.1	2.86	C929747	ap2 erf domain-containing transcription factor	867	20	7.21214e-59	75.02	5	P:GO:0006351; P:GO:0006355; F:GO:0003677; F:GO:0003700; C:GO:0005634	P:transcription, DNA-templated; P:regulation of transcription, DNA-templated; F:DNA binding; F:DNA-binding transcription factor activity; C:nucleus	0	0	0	0	0
C930145	5.52	6.23	2.12	5.01	0.43	0.18	19.16	C930145	lipid-binding start domain-containing protein	872	20	6.55885e-140	84.06	2	F:GO:0008289; C:GO:0005739	F:lipid binding; C:mitochondrion	0	0	0	0	0
C930455	39.6	78.94	42.05	67.79	3.62	42.52	72.12	C930455	40s ribosomal protein s11	877	20	1.48784e-85	98.18	8	P:GO:0006412; P:GO:0009793; F:GO:0003735; F:GO:0019843; C:GO:0005618; C:GO:0009506; C:GO:0016020; C:GO:0022627	P:translation; P:embryo development ending in seed dormancy; F:structural constituent of ribosome; F:rRNA binding; C:cell wall; C:plasmodesma; C:membrane; C:cytosolic small ribosomal subunit	0	0	0	0	0
C930741	395.95	29.31	78.2	229.18	101.24	60.38	44.56	C930741	ubiquitin-conjugating enzyme e2 28	880	20	9.44454e-101	98.3	17	P:GO:0006301; P:GO:0006635; P:GO:0016558; P:GO:0016567; P:GO:0016925; P:GO:0042023; P:GO:0043161; P:GO:0043248; P:GO:0048193; P:GO:0051510; P:GO:0051788; P:GO:0061025; F:GO:0004842; F:GO:0005524; F:GO:0016881; C:GO:0005737; C:GO:0005886	P:postreplication repair; P:fatty acid beta-oxidation; P:protein import into peroxisome matrix; P:protein ubiquitination; P:protein sumoylation; P:DNA endoreduplication; P:proteasome-mediated ubiquitin-dependent protein catabolic process; P:proteasome assembly; P:Golgi vesicle transport; P:regulation of unidimensional cell growth; P:response to misfolded protein; P:membrane fusion; F:ubiquitin-pr…	0	0	0	0	0
C931357	3.8	4.28	2.92	5.57	0	3.53	5.55	C931357	50s ribosomal protein l20	888	20	6.93962e-73	96.04	9	P:GO:0000413; P:GO:0006412; P:GO:0042254; F:GO:0003735; F:GO:0003755; F:GO:0019843; C:GO:0005739; C:GO:0005840; C:GO:0009507	P:protein peptidyl-prolyl isomerization; P:translation; P:ribosome biogenesis; F:structural constituent of ribosome; F:peptidyl-prolyl cis-trans isomerase activity; F:rRNA binding; C:mitochondrion; C:ribosome; C:chloroplast	EC:5.2.1.8	Peptidylprolyl isomerase	0	0	0
C931603	13.16	0	0	0	0	0	0	C931603	alcohol oxidase	890	20	1.92591e-124	84.96	5	P:GO:0055114; F:GO:0047639; F:GO:0047682; F:GO:0050660; C:GO:0005622	P:obsolete oxidation-reduction process; F:alcohol oxidase activity; F:aryl-alcohol oxidase activity; F:flavin adenine dinucleotide binding; C:intracellular anatomical structure	EC:1.1.3.13; EC:1.1.3.7	Alcohol oxidase; Aryl-alcohol oxidase	0	0	0
C931747	0.99	0	0.12	6.08	0	17.57	0.46	C931747	mads box	892	20	1.52414e-136	75.4	14	P:GO:0006351; P:GO:0006355; P:GO:0006811; P:GO:0009791; P:GO:0009987; P:GO:0048364; P:GO:0048569; P:GO:0048608; P:GO:0050896; F:GO:0003677; F:GO:0003700; F:GO:0016491; F:GO:0046983; C:GO:0005634	P:transcription, DNA-templated; P:regulation of transcription, DNA-templated; P:ion transport; P:post-embryonic development; P:cellular process; P:root development; P:post-embryonic animal organ development; P:reproductive structure development; P:response to stimulus; F:DNA binding; F:DNA-binding transcription factor activity; F:oxidoreductase activity; F:protein dimerization activity; C:nucleus	0	0	0	0	0
C932460	121.17	115.3	87.78	160.74	48.11	125.27	123.69	C932460	profilin	901	20	1.82404e-73	94.48	3	F:GO:0003779; C:GO:0005737; C:GO:0005856	F:actin binding; C:cytoplasm; C:cytoskeleton	0	0	0	0	0
C932550	2.35	4.04	32.72	4.4	0.41	2.08	17.01	C932550	conserved hypothetical protein	902	20	4.13239e-41	83.14	5	P:GO:0009965; P:GO:0030154; P:GO:0045893; C:GO:0005634; C:GO:0009535	P:leaf morphogenesis; P:cell differentiation; P:positive regulation of transcription, DNA-templated; C:nucleus; C:chloroplast thylakoid membrane	0	0	0	0	0
C932604	3.33	6.14	8.36	0.53	1.64	1.04	2.5	C932604	hypothetical protein VITISV_034701	902	1	9.52851e-06	82.98	2	P:GO:0008152; F:GO:0003824	P:metabolic process; F:catalytic activity	0	0	0	0	0
C932648	1.18	11.13	3.34	2.13	1.44	1.21	4.19	C932648	protein	903	20	8.83163e-75	76.99	3	C:GO:0005576; C:GO:0005886; C:GO:0031410	C:extracellular region; C:plasma membrane; C:cytoplasmic vesicle	0	0	0	0	0
C933114	2.72	10.09	104.83	13.09	6.92	3.27	86.74	C933114	50s ribosomal protein chloroplast	908	20	2.94922e-51	83.16	8	P:GO:0006412; P:GO:0019243; P:GO:0019288; F:GO:0003735; C:GO:0009547; C:GO:0009570; C:GO:0009941; C:GO:0016020	P:translation; P:methylglyoxal catabolic process to D-lactate via S-lactoyl-glutathione; P:isopentenyl diphosphate biosynthetic process, methylerythritol 4-phosphate pathway; F:structural constituent of ribosome; C:plastid ribosome; C:chloroplast stroma; C:chloroplast envelope; C:membrane	0	0	0	0	0
C933134	3.31	1.28	0.71	7.01	1.02	1.72	3.49	C933134	mitotic checkpoint protein bub3	908	20	0	94.99	19	P:GO:0000226; P:GO:0000278; P:GO:0000911; P:GO:0007059; P:GO:0007094; P:GO:0008283; P:GO:0042023; P:GO:0043161; P:GO:0043248; P:GO:0051321; P:GO:0051510; P:GO:0051788; F:GO:0000166; F:GO:0005515; C:GO:0000776; C:GO:0005634; C:GO:0005828; C:GO:0009524; C:GO:0080008	P:microtubule cytoskeleton organization; P:mitotic cell cycle; P:cytokinesis by cell plate formation; P:chromosome segregation; P:mitotic spindle assembly checkpoint signaling; P:cell population proliferation; P:DNA endoreduplication; P:proteasome-mediated ubiquitin-dependent protein catabolic process; P:proteasome assembly; P:meiotic cell cycle; P:regulation of unidimensional cell growth; P:resp…	0	0	0	0	0
C933254	12.63	11.52	15.61	77.38	106.95	13.56	54.71	C933254	histone h1-like partial	909	20	1.60609e-28	84.49	4	P:GO:0006334; F:GO:0031492; C:GO:0000786; C:GO:0005634	P:nucleosome assembly; F:nucleosomal DNA binding; C:nucleosome; C:nucleus	0	0	0	0	0
C933350	13.38	52.08	17.13	27.03	27.21	28.79	15.15	C933350	protein	910	18	1.57992e-24	77.79	3	P:GO:0009853; C:GO:0005747; C:GO:0009507	P:photorespiration; C:mitochondrial respiratory chain complex I; C:chloroplast	0	0	0	0	0
C933594	31.45	23.67	10.1	20.59	18.17	16.88	12.16	C933594	thioredoxin-like protein clot	914	20	6.93442e-72	79.63	2	P:GO:0045454; C:GO:0005737	P:cell redox homeostasis; C:cytoplasm	0	0	0	0	0
C933652	9.45	0.79	2.7	3.93	1.41	0	3.01	C933652	protein	914	20	1.78054e-65	76.2	2	P:GO:0016310; F:GO:0016301	P:phosphorylation; F:kinase activity	0	0	0	0	0
C934022	5.56	0	0	0	0	0.17	0	C934022	sugar transporter	919	20	2.63221e-129	77.18	4	P:GO:0008643; P:GO:0055085; F:GO:0022857; C:GO:0016021	P:carbohydrate transport; P:transmembrane transport; F:transmembrane transporter activity; C:integral component of membrane	0	0	0	0	0
C934362	2.1	2.51	1.86	2.07	0.8	0.17	5.29	C934362	unnamed protein product	923	3	7.18411e-16	85.85	1	C:GO:0009507	C:chloroplast	0	0	0	0	0
C934476	26.84	43.58	26.2	42.05	15.54	32.13	34.24	C934476	adenylate kinase isoenzyme	924	20	1.35085e-84	88.74	7	P:GO:0046939; P:GO:0080186; F:GO:0004017; F:GO:0005524; F:GO:0016887; C:GO:0005634; C:GO:0005739	P:nucleotide phosphorylation; P:developmental vegetative growth; F:adenylate kinase activity; F:ATP binding; F:ATP hydrolysis activity; C:nucleus; C:mitochondrion	EC:2.7.4.3; EC:3.6.1; EC:3.6.1.3; EC:3.6.1.15	Adenylate kinase; Acting on acid anhydrides; Deleted entry; Nucleoside-triphosphate phosphatase	0	0	0
C934928	1.13	102.64	3.45	7.06	13.44	0.5	17.59	C934928	enoyl-acp reductase	930	20	8.13029e-131	84.49	15	P:GO:0006084; P:GO:0006633; P:GO:0006816; P:GO:0007030; P:GO:0009651; P:GO:0016126; P:GO:0016132; P:GO:0055114; F:GO:0004318; F:GO:0005507; F:GO:0016631; C:GO:0005835; C:GO:0009570; C:GO:0009579; C:GO:0009941	P:acetyl-CoA metabolic process; P:fatty acid biosynthetic process; P:calcium ion transport; P:Golgi organization; P:response to salt stress; P:sterol biosynthetic process; P:brassinosteroid biosynthetic process; P:obsolete oxidation-reduction process; F:enoyl-[acyl-carrier-protein] reductase (NADH) activity; F:copper ion binding; F:enoyl-[acyl-carrier-protein] reductase activity; C:fatty acid syn…	EC:2.3.1.85; EC:1.3.1.9; EC:1.3.1	Fatty-acid synthase system; Enoyl-[acyl-carrier-protein] reductase (NADH); Acting on the CH-CH group of donors	0	0	0
C934978	26.44	32.19	50.84	45.57	25.49	48.73	33.64	C934978	chaperone protein dnaj	930	20	6.10197e-57	87.59	0	0	0	0	0	0	0	0
C935288	198.38	82.3	346.43	377.59	10.61	799.68	524.58	C935288	abscisic stress ripening protein 1	934	7	3.01163e-07	90.96	1	P:GO:0006950	P:response to stress	0	0	0	0	0
C935390	8.62	32.25	8.22	14.14	10.98	14.41	13.44	C935390	proteasome subunit beta type	936	20	1.91804e-154	91.56	13	P:GO:0006094; P:GO:0006096; P:GO:0006635; P:GO:0009407; P:GO:0009651; P:GO:0043161; P:GO:0046686; P:GO:0051788; P:GO:0080129; F:GO:0004298; C:GO:0005634; C:GO:0005839; C:GO:0022626	P:gluconeogenesis; P:glycolytic process; P:fatty acid beta-oxidation; P:toxin catabolic process; P:response to salt stress; P:proteasome-mediated ubiquitin-dependent protein catabolic process; P:response to cadmium ion; P:response to misfolded protein; P:proteasome core complex assembly; F:threonine-type endopeptidase activity; C:nucleus; C:proteasome core complex; C:cytosolic ribosome	EC:3.4.25	Acting on peptide bonds (peptidases)	0	0	0
C935514	26.16	28.31	22.19	35.82	24.05	27.74	29.83	C935514	heat shock protein 70 -interacting	938	20	2.28848e-119	94.53	7	P:GO:0006457; P:GO:0009644; P:GO:0010286; P:GO:0034976; P:GO:0042542; C:GO:0005634; C:GO:0005737	P:protein folding; P:response to high light intensity; P:heat acclimation; P:response to endoplasmic reticulum stress; P:response to hydrogen peroxide; C:nucleus; C:cytoplasm	0	0	0	0	0
C936164	5.56	0	0	0	0	0	0	C936164	nadh-ubiquinone oxidoreductase 64 kda subunit	945	20	0	88.52	5	P:GO:0055114; F:GO:0005509; F:GO:0016491; F:GO:0016772; F:GO:0050660	P:obsolete oxidation-reduction process; F:calcium ion binding; F:oxidoreductase activity; F:transferase activity, transferring phosphorus-containing groups; F:flavin adenine dinucleotide binding	0	0	0	0	0
C936182	14.98	17.36	11.38	14.83	28.63	13.57	5.35	C936182	upf0414 transmembrane protein c20orf30 homolog	946	20	2.99772e-54	89.12	2	P:GO:0006661; C:GO:0016021	P:phosphatidylinositol biosynthetic process; C:integral component of membrane	0	0	0	0	0
C936188	21.27	9.14	2.82	19.99	5.42	8.5	2.46	C936188	two-component sensor protein histidine protein	946	20	1.55012e-68	80.67	16	P:GO:0000160; P:GO:0006355; P:GO:0006612; P:GO:0007623; P:GO:0009736; P:GO:0009793; P:GO:0009963; P:GO:0010161; P:GO:0010363; P:GO:0042752; P:GO:0046777; F:GO:0000156; F:GO:0004674; F:GO:0005515; C:GO:0005634; C:GO:0005737	P:phosphorelay signal transduction system; P:regulation of transcription, DNA-templated; P:protein targeting to membrane; P:circadian rhythm; P:cytokinin-activated signaling pathway; P:embryo development ending in seed dormancy; P:positive regulation of flavonoid biosynthetic process; P:red light signaling pathway; P:regulation of plant-type hypersensitive response; P:regulation of circadian rhyt…	EC:2.7.11	Transferring phosphorus-containing groups	0	0	0
C936280	30.29	16.12	14.29	22.97	13.53	39.83	12.18	C936280	glutaredoxin s17	947	20	1.60683e-128	81.29	13	P:GO:0000280; P:GO:0007000; P:GO:0009408; P:GO:0009926; P:GO:0045454; P:GO:0051726; P:GO:0055114; P:GO:0072593; F:GO:0009055; F:GO:0015035; F:GO:0046872; F:GO:0051537; C:GO:0005829	P:nuclear division; P:nucleolus organization; P:response to heat; P:auxin polar transport; P:cell redox homeostasis; P:regulation of cell cycle; P:obsolete oxidation-reduction process; P:reactive oxygen species metabolic process; F:electron transfer activity; F:protein-disulfide reductase activity; F:metal ion binding; F:2 iron, 2 sulfur cluster binding; C:cytosol	0	0	0	0	0
C936308	94.01	74.07	69.4	88	99.12	62.68	85.78	C936308	predicted protein	947	20	8.72347e-60	78.91	4	P:GO:0006635; P:GO:0016558; C:GO:0009507; C:GO:0031410	P:fatty acid beta-oxidation; P:protein import into peroxisome matrix; C:chloroplast; C:cytoplasmic vesicle	0	0	0	0	0
C936630	0.92	0.76	1.12	1.5	8.84	1.14	1.91	C936630	eg45-like domain containing protein	951	20	5.15585e-44	76.56	0	0	0	0	0	0	0	0
C936946	0.91	3.16	46.2	2.86	0.76	0.65	39.44	C936946	family expressed	955	20	3.17383e-108	83.48	11	P:GO:0006098; P:GO:0006364; P:GO:0009657; P:GO:0010103; P:GO:0010207; P:GO:0043085; F:GO:0005509; C:GO:0009543; C:GO:0009654; C:GO:0019898; C:GO:0030095	P:pentose-phosphate shunt; P:rRNA processing; P:plastid organization; P:stomatal complex morphogenesis; P:photosystem II assembly; P:positive regulation of catalytic activity; F:calcium ion binding; C:chloroplast thylakoid lumen; C:photosystem II oxygen evolving complex; C:extrinsic component of membrane; C:chloroplast photosystem II	0	0	0	0	0
C936976	5.66	0	0	0	0	0	0	C936976	succinyl- synthetase alpha	956	20	3.17239e-141	89.81	10	P:GO:0000413; P:GO:0006099; P:GO:0006104; P:GO:0006457; F:GO:0003755; F:GO:0003878; F:GO:0004775; F:GO:0004776; F:GO:0048037; C:GO:0042645	P:protein peptidyl-prolyl isomerization; P:tricarboxylic acid cycle; P:succinyl-CoA metabolic process; P:protein folding; F:peptidyl-prolyl cis-trans isomerase activity; F:ATP citrate synthase activity; F:succinate-CoA ligase (ADP-forming) activity; F:succinate-CoA ligase (GDP-forming) activity; F:obsolete cofactor binding; C:mitochondrial nucleoid	EC:5.2.1.8; EC:6.2.1.5; EC:6.2.1.4; EC:2.3.3.8; EC:6.2.1	Peptidylprolyl isomerase; Succinate--CoA ligase (ADP-forming); Succinate--CoA ligase (GDP-forming); ATP citrate synthase; Forming carbon-sulfur bonds	0	0	0
C936992	3.47	6.92	19.68	22.59	65.69	26.46	12.46	C936992	saur family protein	956	20	1.54475e-41	84.52	2	P:GO:0006816; P:GO:0009733	P:calcium ion transport; P:response to auxin	0	0	0	0	0
C937046	7.48	1.05	1.78	2.85	9.15	33.68	4.53	C937046	pathogen-related protein	957	20	9.11754e-129	78.36	1	P:GO:0050896	P:response to stimulus	0	0	0	0	0
C937326	5.09	0	0	0	0	0	0	C937326	endosomal cargo receptor	960	20	1.05262e-76	97.72	5	P:GO:0032259; P:GO:0035556; F:GO:0008168; C:GO:0005622; C:GO:0016020	P:methylation; P:intracellular signal transduction; F:methyltransferase activity; C:intracellular anatomical structure; C:membrane	0	0	0	0	0
C937466	25.37	179.63	27.48	48.4	70.3	51.4	47.79	C937466	elicitor-responsive protein 3	962	20	2.34527e-66	88.97	2	P:GO:0006887; C:GO:0005623	P:exocytosis; C:obsolete cell	0	0	0	0	0
C937510	5.61	13.56	10.03	10.82	3.97	8.32	16.01	C937510	pinus taeda anonymous locus 2_8017_02 genomic sequence	963	20	9.68295e-43	75.22	5	P:GO:0006354; P:GO:0006412; F:GO:0003735; C:GO:0005739; C:GO:0015934	P:DNA-templated transcription, elongation; P:translation; F:structural constituent of ribosome; C:mitochondrion; C:large ribosomal subunit	0	0	0	0	0
C937562	0.54	0	0	4.67	0	9.42	0	C937562	isoaspartyl peptidase l-asparaginase 1 subunit beta	964	20	1.66191e-19	81.37	7	P:GO:0006508; P:GO:0006516; P:GO:0033345; P:GO:0051604; F:GO:0004067; F:GO:0008798; C:GO:0005829	P:proteolysis; P:glycoprotein catabolic process; P:asparagine catabolic process via L-aspartate; P:protein maturation; F:asparaginase activity; F:beta-aspartyl-peptidase activity; C:cytosol	EC:3.5.1.1; EC:3.4.19.5; EC:3.4.19	Asparaginase; Beta-aspartyl-peptidase; Acting on peptide bonds (peptidases)	0	0	0
C937584	6.33	2.08	19.48	9.21	4.16	2.08	50.28	C937584	heme-binding-like protein	964	20	3.9849e-80	75.84	8	P:GO:0009744; P:GO:0009813; P:GO:0010017; P:GO:0010224; C:GO:0005773; C:GO:0005794; C:GO:0005829; C:GO:0005886	P:response to sucrose; P:flavonoid biosynthetic process; P:red or far-red light signaling pathway; P:response to UV-B; C:vacuole; C:Golgi apparatus; C:cytosol; C:plasma membrane	0	0	0	0	0
C937726	40.2	106.14	35.35	101.69	115	74.25	107.7	C937726	14-3-3 protein	966	20	4.89721e-82	96.16	3	P:GO:0090305; F:GO:0004519; F:GO:0019904	P:nucleic acid phosphodiester bond hydrolysis; F:endonuclease activity; F:protein domain specific binding	EC:3.1	Acting on ester bonds	0	0	0
C937876	5.57	7.55	6.02	11.49	0.38	0.64	25.9	C937876	blue copper-like protein	968	20	1.37963e-53	78.84	2	F:GO:0009055; C:GO:0031410	F:electron transfer activity; C:cytoplasmic vesicle	0	0	0	0	0
C938198	45.98	22.39	1386.73	96.31	49.77	10.12	925.63	C938198	photosystem i reaction center subunit v	972	20	1.85459e-73	81.58	11	P:GO:0009773; P:GO:0009780; P:GO:0019344; P:GO:0030001; P:GO:0030003; P:GO:0042550; P:GO:0050821; F:GO:0016168; C:GO:0009941; C:GO:0016021; C:GO:0030093	P:photosynthetic electron transport in photosystem I; P:photosynthetic NADP+ reduction; P:cysteine biosynthetic process; P:metal ion transport; P:cellular cation homeostasis; P:photosystem I stabilization; P:protein stabilization; F:chlorophyll binding; C:chloroplast envelope; C:integral component of membrane; C:chloroplast photosystem I	0	0	0	0	0
C938342	65.14	205.89	556.09	253.87	380.9	550.54	149.26	C938342	copper chaperone	974	20	2.81871e-33	96.65	45	P:GO:0000302; P:GO:0006261; P:GO:0006306; P:GO:0006598; P:GO:0006612; P:GO:0006816; P:GO:0006825; P:GO:0006878; P:GO:0007030; P:GO:0007568; P:GO:0009611; P:GO:0009651; P:GO:0009805; P:GO:0009909; P:GO:0009963; P:GO:0009965; P:GO:0010093; P:GO:0010363; P:GO:0015995; P:GO:0016572; P:GO:0019684; P:GO:0031047; P:GO:0031507; P:GO:0034755; P:GO:0035556; P:GO:0042398; P:GO:0046686; P:GO:0051567; P:GO:00…	P:response to reactive oxygen species; P:DNA-templated DNA replication; P:DNA methylation; P:polyamine catabolic process; P:protein targeting to membrane; P:calcium ion transport; P:copper ion transport; P:cellular copper ion homeostasis; P:Golgi organization; P:aging; P:response to wounding; P:response to salt stress; P:coumarin biosynthetic process; P:regulation of flower development; P:positiv…	EC:2.1.1.43; EC:2.1.1; EC:6.6.1.1	Transferring one-carbon groups; Transferring one-carbon groups; Magnesium chelatase	0	0	0
C938578	1.42	0.44	0	16.92	0	9.9	7.51	C938578	delta tonoplast intrinsic protein	977	20	2.56423e-139	91.98	19	P:GO:0006816; P:GO:0006833; P:GO:0007030; P:GO:0009651; P:GO:0015840; P:GO:0030003; P:GO:0072489; F:GO:0015200; F:GO:0015204; F:GO:0015250; C:GO:0000326; C:GO:0005794; C:GO:0005886; C:GO:0009505; C:GO:0009506; C:GO:0009705; C:GO:0009941; C:GO:0016021; C:GO:0042807	P:calcium ion transport; P:water transport; P:Golgi organization; P:response to salt stress; P:urea transport; P:cellular cation homeostasis; P:methylammonium transmembrane transport; F:methylammonium transmembrane transporter activity; F:urea transmembrane transporter activity; F:water channel activity; C:protein storage vacuole; C:Golgi apparatus; C:plasma membrane; C:plant-type cell wall; C:pl…	0	0	0	0	0
C938754	16.32	111.87	29.6	50.39	16.32	37.63	52.21	C938754	atp synthase	979	20	2.75033e-137	87.33	13	P:GO:0006511; P:GO:0009555; P:GO:0009853; P:GO:0051788; P:GO:0080129; P:GO:1902600; F:GO:0005507; F:GO:0008270; F:GO:0050897; C:GO:0005730; C:GO:0005753; C:GO:0009507; C:GO:0045263	P:ubiquitin-dependent protein catabolic process; P:pollen development; P:photorespiration; P:response to misfolded protein; P:proteasome core complex assembly; P:proton transmembrane transport; F:copper ion binding; F:zinc ion binding; F:cobalt ion binding; C:nucleolus; C:mitochondrial proton-transporting ATP synthase complex; C:chloroplast; C:proton-transporting ATP synthase complex, coupling fa…	0	0	0	0	0
C938896	11.84	5.09	1.18	2.88	30.48	1.72	2.45	C938896	par-1a protein	982	20	1.24341e-75	80.07	2	P:GO:0008150; F:GO:0003674	P:biological_process; F:molecular_function	0	0	0	0	0
C938970	9	7.7	3.76	10.32	10.15	1.09	10.92	C938970	l-ascorbate peroxidase	983	20	2.90813e-143	90.78	16	P:GO:0006979; P:GO:0009735; P:GO:0042744; P:GO:0055114; F:GO:0016688; F:GO:0020037; F:GO:0046872; C:GO:0005739; C:GO:0005774; C:GO:0005794; C:GO:0005829; C:GO:0009506; C:GO:0009514; C:GO:0009941; C:GO:0016021; C:GO:0046861	P:response to oxidative stress; P:response to cytokinin; P:hydrogen peroxide catabolic process; P:obsolete oxidation-reduction process; F:L-ascorbate peroxidase activity; F:heme binding; F:metal ion binding; C:mitochondrion; C:vacuolar membrane; C:Golgi apparatus; C:cytosol; C:plasmodesma; C:glyoxysome; C:chloroplast envelope; C:integral component of membrane; C:glyoxysomal membrane	EC:1.11.1.7; EC:1.11.1.11	Peroxidase; L-ascorbate peroxidase	0	0	0
C939142	0.18	0	0.96	4.54	0	20.98	0.1	C939142	nuclear transcription factor y subunit b-3	986	20	4.4984e-82	79.6	6	P:GO:0006351; P:GO:0006355; F:GO:0003700; F:GO:0043565; F:GO:0046982; C:GO:0005634	P:transcription, DNA-templated; P:regulation of transcription, DNA-templated; F:DNA-binding transcription factor activity; F:sequence-specific DNA binding; F:protein heterodimerization activity; C:nucleus	0	0	0	0	0
C939522	6.64	0	0	0	0	0	0	C939522	atp-dependent rna helicase sub2	991	20	3.63867e-179	88.19	12	P:GO:0000398; P:GO:0006283; P:GO:0006368; P:GO:0006406; P:GO:0031124; P:GO:0031509; F:GO:0003723; F:GO:0003724; F:GO:0005524; C:GO:0000346; C:GO:0000781; C:GO:0005681	P:mRNA splicing, via spliceosome; P:transcription-coupled nucleotide-excision repair; P:transcription elongation from RNA polymerase II promoter; P:mRNA export from nucleus; P:mRNA 3'-end processing; P:subtelomeric heterochromatin assembly; F:RNA binding; F:RNA helicase activity; F:ATP binding; C:transcription export complex; C:chromosome, telomeric region; C:spliceosomal complex	EC:3.6.1; EC:3.6.1.3; EC:2.7.7; EC:3.6.1.15	Acting on acid anhydrides; Deleted entry; Transferring phosphorus-containing groups; Nucleoside-triphosphate phosphatase	0	0	0
C939550	9.09	19.43	16.18	21.85	6.03	10.81	22.03	C939550	60s ribosomal protein l30	991	20	5.10938e-70	98.13	3	P:GO:0006412; F:GO:0003735; C:GO:0005840	P:translation; F:structural constituent of ribosome; C:ribosome	0	0	0	0	0
C939554	14.85	22.45	12.77	15.68	36.17	12.98	11.32	C939554	mitochondrial import inner membrane translocase subunit tim23-like	991	20	1.03756e-95	82.02	9	P:GO:0006626; P:GO:0006869; P:GO:0006891; P:GO:0010351; P:GO:0016114; P:GO:0016558; F:GO:0015450; C:GO:0005744; C:GO:0016021	P:protein targeting to mitochondrion; P:lipid transport; P:intra-Golgi vesicle-mediated transport; P:lithium ion transport; P:terpenoid biosynthetic process; P:protein import into peroxisome matrix; F:protein-transporting ATPase activity; C:TIM23 mitochondrial import inner membrane translocase complex; C:integral component of membrane	0	0	0	0	0
C939868	15.98	10.44	5.71	16.64	5.63	13.51	8.94	C939868	casp-like protein at3g23200-like	996	20	7.18653e-55	77.97	2	C:GO:0005886; C:GO:0016021	C:plasma membrane; C:integral component of membrane	0	0	0	0	0
C939884	21.17	34.86	328.08	26.41	30.29	7.97	297.1	C939884	ribosomal protein l12	997	20	3.44247e-30	78.31	10	P:GO:0006412; P:GO:0009735; P:GO:0042742; F:GO:0003735; C:GO:0000311; C:GO:0009295; C:GO:0009506; C:GO:0009535; C:GO:0009570; C:GO:0009941	P:translation; P:response to cytokinin; P:defense response to bacterium; F:structural constituent of ribosome; C:plastid large ribosomal subunit; C:nucleoid; C:plasmodesma; C:chloroplast thylakoid membrane; C:chloroplast stroma; C:chloroplast envelope	0	0	0	0	0
C939886	4.68	13.43	46.7	27.12	0	30.37	28.9	C939886	PREDICTED: uncharacterized protein At5g01610 isoform 1	997	20	9.25881e-101	86.33	2	P:GO:0008150; C:GO:0005575	P:biological_process; C:cellular_component	0	0	0	0	0
C940238	2.93	6.82	0.95	1.41	34.43	3.96	3.09	C940238	probable glutathione s-transferase	1002	20	1.10441e-94	80.52	3	P:GO:0008152; F:GO:0004462; F:GO:0016740	P:metabolic process; F:lactoylglutathione lyase activity; F:transferase activity	EC:4.4.1.5	Lactoylglutathione lyase	0	0	0
C940418	3.78	3.97	553.3	4.33	22.84	0.91	251.71	C940418	psi reaction center subunit ii	1004	20	1.12195e-111	82.51	4	P:GO:0015979; F:GO:0005515; C:GO:0009535; C:GO:0009538	P:photosynthesis; F:protein binding; C:chloroplast thylakoid membrane; C:photosystem I reaction center	0	0	0	0	0
C940602	47.82	68.45	96.88	98.66	13.26	84.55	69.49	C940602	high mobility group protein b1	1007	20	8.51089e-48	85.29	8	P:GO:0006007; P:GO:0006325; F:GO:0003677; F:GO:0003682; F:GO:0003700; F:GO:0030527; C:GO:0000785; C:GO:0005634	P:glucose catabolic process; P:chromatin organization; F:DNA binding; F:chromatin binding; F:DNA-binding transcription factor activity; F:structural constituent of chromatin; C:chromatin; C:nucleus	0	0	0	0	0
C940890	12.95	3.23	1.25	14.47	0	0.75	5.72	C940890	glucan endo- -beta-glucosidase 4 precursor	1012	20	3.59762e-49	81.39	3	P:GO:0008152; F:GO:0016787; C:GO:0031410	P:metabolic process; F:hydrolase activity; C:cytoplasmic vesicle	0	0	0	0	0
C940906	6.99	3.09	3.74	6.14	0.18	7.98	3.55	C940906	protein	1012	20	2.11205e-110	86.65	7	P:GO:0008152; F:GO:0005524; F:GO:0008270; F:GO:0008568; C:GO:0005739; C:GO:0005886; C:GO:0009505	P:metabolic process; F:ATP binding; F:zinc ion binding; F:microtubule-severing ATPase activity; C:mitochondrion; C:plasma membrane; C:plant-type cell wall	EC:3.6.1; EC:3.6.1.3; EC:3.6.1.15; EC:3.6.4.3	Acting on acid anhydrides; Deleted entry; Nucleoside-triphosphate phosphatase; Acting on acid anhydrides	0	0	0
C940980	6.98	4.06	4.25	9.14	2.31	7.67	7.18	C940980	trna (adenine-n -)-methyltransferase non-catalytic subunit trm6-like	1013	20	5.83815e-148	80.11	10	P:GO:0000278; P:GO:0006413; P:GO:0006446; P:GO:0006606; P:GO:0009220; P:GO:0030488; F:GO:0003743; F:GO:0008168; C:GO:0005634; C:GO:0031515	P:mitotic cell cycle; P:translational initiation; P:regulation of translational initiation; P:protein import into nucleus; P:pyrimidine ribonucleotide biosynthetic process; P:tRNA methylation; F:translation initiation factor activity; F:methyltransferase activity; C:nucleus; C:tRNA (m1A) methyltransferase complex	0	0	0	0	0
C940996	3.06	5.89	1.45	5.2	6.05	7.82	2.95	C940996	protein	1013	20	2.16046e-111	78.94	3	P:GO:0032259; F:GO:0046539; C:GO:0005886	P:methylation; F:histamine N-methyltransferase activity; C:plasma membrane	EC:2.1.1.8; EC:2.1.1	Histamine N-methyltransferase; Transferring one-carbon groups	0	0	0
C941018	0	9.52	0	2.08	3.91	0.15	0.59	C941018	integral membrane yip1 family protein	1014	20	7.25733e-101	81.55	8	P:GO:0015774; F:GO:0005515; C:GO:0005634; C:GO:0005768; C:GO:0005802; C:GO:0005829; C:GO:0005886; C:GO:0016021	P:polysaccharide transport; F:protein binding; C:nucleus; C:endosome; C:trans-Golgi network; C:cytosol; C:plasma membrane; C:integral component of membrane	0	0	0	0	0
C941078	68.08	79.12	1590.56	124.72	94.57	70.24	1058.49	C941078	thylakoid membrane phosphoprotein 14 chloroplast	1015	20	3.87009e-40	90.2	4	C:GO:0009535; C:GO:0009941; C:GO:0010287; C:GO:0016021	C:chloroplast thylakoid membrane; C:chloroplast envelope; C:plastoglobule; C:integral component of membrane	0	0	0	0	0
C941180	5.08	0	0	0	0	0	0	C941180	6-phosphofructokinase alpha subunit	1017	20	5.62716e-157	84.97	11	P:GO:0006002; P:GO:0006094; P:GO:0006096; P:GO:0030388; P:GO:0046835; F:GO:0003872; F:GO:0005524; F:GO:0016874; F:GO:0046872; F:GO:0070095; C:GO:0005945	P:fructose 6-phosphate metabolic process; P:gluconeogenesis; P:glycolytic process; P:fructose 1,6-bisphosphate metabolic process; P:carbohydrate phosphorylation; F:6-phosphofructokinase activity; F:ATP binding; F:ligase activity; F:metal ion binding; F:fructose-6-phosphate binding; C:6-phosphofructokinase complex	EC:2.7.1; EC:2.7.1.11	Transferring phosphorus-containing groups; 6-phosphofructokinase	0	0	0
C941294	1086.42	746.91	613.07	847.72	327.41	910.37	695.36	C941294	glycine-rich rna-binding protein	1018	20	2.87346e-45	96.71	23	P:GO:0000380; P:GO:0006094; P:GO:0006096; P:GO:0006406; P:GO:0006833; P:GO:0006972; P:GO:0007030; P:GO:0007623; P:GO:0009266; P:GO:0010119; P:GO:0010228; P:GO:0010501; P:GO:0032508; F:GO:0000166; F:GO:0003690; F:GO:0003697; F:GO:0003729; C:GO:0005634; C:GO:0005777; C:GO:0005829; C:GO:0009506; C:GO:0009507; C:GO:0048046	P:alternative mRNA splicing, via spliceosome; P:gluconeogenesis; P:glycolytic process; P:mRNA export from nucleus; P:water transport; P:hyperosmotic response; P:Golgi organization; P:circadian rhythm; P:response to temperature stimulus; P:regulation of stomatal movement; P:vegetative to reproductive phase transition of meristem; P:RNA secondary structure unwinding; P:DNA duplex unwinding; F:nucle…	0	0	0	0	0
C941304	6.25	0.14	1.23	2.76	0.71	0	1.86	C941304	clavata3 esr -related protein 25-like	1019	8	3.97928e-11	85.22	2	F:GO:0033612; C:GO:0048046	F:receptor serine/threonine kinase binding; C:apoplast	0	0	0	0	0
C941444	3.88	0.97	1.85	16.38	0	72.88	3.9	C941444	btb poz domain-containing protein npy2-like	1021	20	2.90769e-23	81.77	1	P:GO:0009958	P:positive gravitropism	0	0	0	0	0
C941714	12.58	35.64	10.42	17.1	23.49	11.57	16.59	C941714	protein rer1a-like	1025	20	6.72769e-98	83.05	4	P:GO:0006890; P:GO:0045185; C:GO:0005622; C:GO:0016021	P:retrograde vesicle-mediated transport, Golgi to endoplasmic reticulum; P:maintenance of protein location; C:intracellular anatomical structure; C:integral component of membrane	0	0	0	0	0
C941764	0.67	10.09	14.82	10.6	0.53	7.86	7.76	C941764	protein	1025	20	1.13476e-153	77.33	1	C:GO:0031410	C:cytoplasmic vesicle	0	0	0	0	0
C941948	37.95	71.17	46.03	81.01	17.99	69.33	71.94	C941948	trafficking protein particle complex subunit 3	1028	20	9.00001e-127	96.4	3	P:GO:0006888; P:GO:0030244; C:GO:0005794	P:endoplasmic reticulum to Golgi vesicle-mediated transport; P:cellulose biosynthetic process; C:Golgi apparatus	0	0	0	0	0
C942178	5.5	36.9	6.8	14.26	5.05	11.34	11.95	C942178	nadh dehydrogenase	1031	20	2.78058e-45	83.34	5	P:GO:0009853; P:GO:0055114; F:GO:0003954; C:GO:0005747; C:GO:0009507	P:photorespiration; P:obsolete oxidation-reduction process; F:NADH dehydrogenase activity; C:mitochondrial respiratory chain complex I; C:chloroplast	EC:1.6.99.3	Deleted entry	0	0	0
C942300	7.14	3.69	9.2	5.64	1.21	6.31	3.74	C942300	molybdopterin synthase catalytic subunit	1034	20	2.20022e-86	75.41	4	P:GO:0006777; F:GO:0030366; C:GO:0005829; C:GO:0019008	P:Mo-molybdopterin cofactor biosynthetic process; F:molybdopterin synthase activity; C:cytosol; C:molybdopterin synthase complex	EC:2.8.1.12	Molybdopterin synthase	0	0	0
C942498	5.29	44.82	1.51	8.54	69.66	2.93	2.97	C942498	PREDICTED: uncharacterized protein LOC100246433	1037	3	2.00042e-09	78.92	0	0	0	0	0	0	0	0
C942652	9.57	7.34	100.14	11.33	2.93	3.79	63.96	C942652	conserved hypothetical protein	1039	20	1.41946e-31	80.51	3	C:GO:0005739; C:GO:0009507; C:GO:0016021	C:mitochondrion; C:chloroplast; C:integral component of membrane	0	0	0	0	0
C942838	63.17	58.78	54.9	55.55	82.66	80.72	37.96	C942838	protein	1042	20	1.6622e-110	81.19	19	P:GO:0008152; P:GO:0008219; P:GO:0009751; P:GO:0009755; P:GO:0015695; P:GO:0015791; P:GO:0016192; P:GO:0031347; P:GO:0034976; P:GO:0042742; P:GO:0046836; P:GO:0071229; P:GO:0072488; P:GO:1901701; F:GO:0005515; F:GO:0017089; F:GO:0051861; F:GO:0140338; C:GO:0005737	P:metabolic process; P:cell death; P:response to salicylic acid; P:hormone-mediated signaling pathway; P:organic cation transport; P:polyol transmembrane transport; P:vesicle-mediated transport; P:regulation of defense response; P:response to endoplasmic reticulum stress; P:defense response to bacterium; P:glycolipid transport; P:cellular response to acid chemical; P:ammonium transmembrane transp…	0	0	0	0	0
C942906	2.96	7.44	3.1	4.35	2.4	4.79	4.66	C942906	prefoldin chaperone subunit family protein	1043	20	1.3375e-70	86.33	8	P:GO:0000122; P:GO:0006312; P:GO:0006457; P:GO:0009560; F:GO:0003714; F:GO:0051082; C:GO:0005737; C:GO:0016272	P:negative regulation of transcription by RNA polymerase II; P:mitotic recombination; P:protein folding; P:embryo sac egg cell differentiation; F:transcription corepressor activity; F:unfolded protein binding; C:cytoplasm; C:prefoldin complex	0	0	0	0	0
C942974	15.1	27.3	19.89	39.59	44.41	54.42	27.62	C942974	adp-ribosylation factor-like protein	1044	20	1.27592e-122	96.68	12	P:GO:0006661; P:GO:0007264; P:GO:0009741; P:GO:0051607; F:GO:0005525; C:GO:0005576; C:GO:0005634; C:GO:0005774; C:GO:0005794; C:GO:0005829; C:GO:0005886; C:GO:0009506	P:phosphatidylinositol biosynthetic process; P:small GTPase mediated signal transduction; P:response to brassinosteroid; P:defense response to virus; F:GTP binding; C:extracellular region; C:nucleus; C:vacuolar membrane; C:Golgi apparatus; C:cytosol; C:plasma membrane; C:plasmodesma	0	0	0	0	0
C943330	13.04	0.13	1.09	0.22	1.36	1.44	1.04	C943330	transcription factor rax3-like	1050	20	2.20168e-75	87.77	2	F:GO:0003677; F:GO:0003682	F:DNA binding; F:chromatin binding	0	0	0	0	0
C943336	2.93	5.1	0.4	1.11	1.53	0.43	1.23	C943336	protein yif1b-b-like	1050	20	2.06979e-103	87.65	1	C:GO:0016020	C:membrane	0	0	0	0	0
C943748	14.23	19.31	15.86	18.02	70.6	10.01	28.99	C943748	random slug protein 5	1057	20	8.32495e-118	80.27	4	P:GO:0006810; P:GO:0019344; F:GO:0005215; C:GO:0005634	P:transport; P:cysteine biosynthetic process; F:transporter activity; C:nucleus	0	0	0	0	0
C943882	17.57	26.41	16.69	26.06	17.67	27.5	17.43	C943882	fcf2 pre-rrna processing protein	1060	20	1.81291e-83	77.74	2	C:GO:0005634; C:GO:0009536	C:nucleus; C:plastid	0	0	0	0	0
C944012	12.22	5.83	7.64	9.51	18.31	16.64	5.49	C944012	u6 snrna-associated sm-like protein lsm4	1062	20	1.30886e-59	98.68	5	P:GO:0006397; P:GO:0008380; F:GO:0003723; C:GO:0005681; C:GO:0019013	P:mRNA processing; P:RNA splicing; F:RNA binding; C:spliceosomal complex; C:viral nucleocapsid	0	0	0	0	0
C944022	0.16	8.08	0	0.11	0	0	0	C944022	phosphatidylinositol 4-kinase	1062	20	3.53764e-135	85.16	15	P:GO:0006468; P:GO:0006661; P:GO:0046854; P:GO:0048015; F:GO:0004430; F:GO:0005546; F:GO:0032266; F:GO:0043325; F:GO:0051015; F:GO:0070273; F:GO:0070300; C:GO:0005886; C:GO:0009506; C:GO:0009507; C:GO:0048471	P:protein phosphorylation; P:phosphatidylinositol biosynthetic process; P:phosphatidylinositol phosphate biosynthetic process; P:phosphatidylinositol-mediated signaling; F:1-phosphatidylinositol 4-kinase activity; F:phosphatidylinositol-4,5-bisphosphate binding; F:phosphatidylinositol-3-phosphate binding; F:phosphatidylinositol-3,4-bisphosphate binding; F:actin filament binding; F:phosphatidylino…	EC:2.7.1.67	1-phosphatidylinositol 4-kinase	0	0	0
C944410	114.52	138.08	84.15	190.89	145.62	234.72	125.99	C944410	ubiquitin-conjugating enzyme family protein	1068	20	4.23088e-94	97.88	13	P:GO:0000278; P:GO:0006007; P:GO:0006301; P:GO:0006396; P:GO:0006511; P:GO:0006623; P:GO:0016192; F:GO:0004842; F:GO:0005515; F:GO:0016881; C:GO:0005634; C:GO:0005829; C:GO:0031372	P:mitotic cell cycle; P:glucose catabolic process; P:postreplication repair; P:RNA processing; P:ubiquitin-dependent protein catabolic process; P:protein targeting to vacuole; P:vesicle-mediated transport; F:ubiquitin-protein transferase activity; F:protein binding; F:acid-amino acid ligase activity; C:nucleus; C:cytosol; C:UBC13-MMS2 complex	0	0	0	0	0
C944510	15.14	34.38	17.67	69.95	2.83	11.27	66.82	C944510	co-chaperone protein sba1	1070	20	3.06641e-58	81.57	3	C:GO:0005829; C:GO:0005886; C:GO:0009506	C:cytosol; C:plasma membrane; C:plasmodesma	0	0	0	0	0
C944858	16.15	29.2	23.62	41.95	64.8	40.87	24.54	C944858	charged multivesicular body protein 5	1076	20	2.33826e-132	93.41	15	P:GO:0006612; P:GO:0007034; P:GO:0009723; P:GO:0009738; P:GO:0009863; P:GO:0009867; P:GO:0010200; P:GO:0010363; P:GO:0016192; P:GO:0030968; P:GO:0035556; P:GO:0050832; F:GO:0005515; C:GO:0005634; C:GO:0005737	P:protein targeting to membrane; P:vacuolar transport; P:response to ethylene; P:abscisic acid-activated signaling pathway; P:salicylic acid mediated signaling pathway; P:jasmonic acid mediated signaling pathway; P:response to chitin; P:regulation of plant-type hypersensitive response; P:vesicle-mediated transport; P:endoplasmic reticulum unfolded protein response; P:intracellular signal transduc…	0	0	0	0	0
C944910	6.48	0	0	0	0	0.14	0	C944910	btb poz-like protein	1077	20	2.80178e-45	93.64	0	0	0	0	0	0	0	0
C945170	1.89	1.94	1.73	1.6	1.32	1.67	5.1	C945170	monogalactosyldiacylglycerol synthase	1081	20	4.87344e-54	87.91	9	P:GO:0006631; P:GO:0016036; P:GO:0019375; P:GO:0030259; P:GO:0045892; F:GO:0030246; F:GO:0046509; C:GO:0005739; C:GO:0031969	P:fatty acid metabolic process; P:cellular response to phosphate starvation; P:galactolipid biosynthetic process; P:lipid glycosylation; P:negative regulation of transcription, DNA-templated; F:carbohydrate binding; F:1,2-diacylglycerol 3-beta-galactosyltransferase activity; C:mitochondrion; C:chloroplast membrane	EC:2.4.1.46; EC:2.4.1	Monogalactosyldiacylglycerol synthase; Glycosyltransferases	0	0	0
C945172	0	0.65	0.19	31.77	0	0	142.94	C945172	protodermal factor	1081	20	5.82695e-40	75.31	12	P:GO:0000902; P:GO:0010075; P:GO:0016049; P:GO:0042325; P:GO:0046686; P:GO:0048193; F:GO:0019888; C:GO:0005576; C:GO:0005634; C:GO:0005829; C:GO:0005886; C:GO:0031410	P:cell morphogenesis; P:regulation of meristem growth; P:cell growth; P:regulation of phosphorylation; P:response to cadmium ion; P:Golgi vesicle transport; F:protein phosphatase regulator activity; C:extracellular region; C:nucleus; C:cytosol; C:plasma membrane; C:cytoplasmic vesicle	0	0	0	0	0
C945198	5.5	7.12	6.51	13.25	3.28	5.56	11.82	C945198	armadillo repeat-containing kinesin-like protein 2	1082	20	5.85326e-152	94.4	22	P:GO:0007018; P:GO:0009855; P:GO:0009887; P:GO:0010051; P:GO:0034613; P:GO:0046777; P:GO:0048364; P:GO:0048439; P:GO:0048519; F:GO:0003777; F:GO:0004675; F:GO:0005524; F:GO:0008017; F:GO:0031625; C:GO:0005773; C:GO:0005829; C:GO:0005871; C:GO:0005874; C:GO:0005886; C:GO:0009506; C:GO:0009574; C:GO:0016021	P:microtubule-based movement; P:determination of bilateral symmetry; P:animal organ morphogenesis; P:xylem and phloem pattern formation; P:cellular protein localization; P:protein autophosphorylation; P:root development; P:flower morphogenesis; P:negative regulation of biological process; F:microtubule motor activity; F:transmembrane receptor protein serine/threonine kinase activity; F:ATP bindin…	EC:2.7.11; EC:3.6.1; EC:3.6.1.15	Transferring phosphorus-containing groups; Acting on acid anhydrides; Nucleoside-triphosphate phosphatase	0	0	0
C945230	13.82	51.35	14.93	26.79	8.86	21.39	28.16	C945230	nadh dehydrogenase	1083	20	1.68465e-56	85.7	5	P:GO:0009853; P:GO:0055114; C:GO:0005747; C:GO:0005758; C:GO:0009507	P:photorespiration; P:obsolete oxidation-reduction process; C:mitochondrial respiratory chain complex I; C:mitochondrial intermembrane space; C:chloroplast	0	0	0	0	0
C945250	5.03	0	0	0	0	0	0	C945250	bzip transcription factor	1083	20	2.82478e-47	81.65	3	P:GO:0008150; F:GO:0003674; C:GO:0005575	P:biological_process; F:molecular_function; C:cellular_component	0	0	0	0	0
C945308	0.47	0.9	5.26	4.16	0.16	1.67	8.8	C945308	predicted protein	1084	20	4.02581e-98	82	2	P:GO:0006949; C:GO:0005634	P:syncytium formation; C:nucleus	0	0	0	0	0
C945386	457.35	745.54	307.5	515.73	579.02	568.14	242.12	C945386	polyubiquitin 11-like	1085	20	6.12552e-115	99.16	4	P:GO:0006511; F:GO:0016874; C:GO:0005634; C:GO:0005737	P:ubiquitin-dependent protein catabolic process; F:ligase activity; C:nucleus; C:cytoplasm	0	0	0	0	0
C945578	40.57	104.46	45.72	94.15	6.84	54.92	124.91	C945578	60s ribosomal protein l24	1089	20	3.53203e-68	95.5	2	C:GO:0005739; C:GO:0005840	C:mitochondrion; C:ribosome	0	0	0	0	0
C945866	2.17	0.26	0	15.71	0	2.88	2.42	C945866	ras-related protein raba3-like	1094	20	1.12518e-123	85.61	11	P:GO:0006886; P:GO:0006913; P:GO:0007264; P:GO:0008152; P:GO:0016192; F:GO:0003924; F:GO:0005525; C:GO:0005634; C:GO:0005794; C:GO:0009504; C:GO:0010008	P:intracellular protein transport; P:nucleocytoplasmic transport; P:small GTPase mediated signal transduction; P:metabolic process; P:vesicle-mediated transport; F:GTPase activity; F:GTP binding; C:nucleus; C:Golgi apparatus; C:cell plate; C:endosome membrane	EC:3.6.1; EC:3.6.1.15	Acting on acid anhydrides; Nucleoside-triphosphate phosphatase	0	0	0
C945938	7.43	5.74	5.75	7.05	6.79	7.53	3.13	C945938	ebs-bah-phd domain-containing protein	1096	20	2.16589e-125	87.61	21	P:GO:0006096; P:GO:0006635; P:GO:0006833; P:GO:0006972; P:GO:0007030; P:GO:0009266; P:GO:0009651; P:GO:0009791; P:GO:0016558; P:GO:0031507; P:GO:0031507; P:GO:0042744; P:GO:0046686; P:GO:0048767; F:GO:0000976; F:GO:0003682; F:GO:0003700; F:GO:0008270; C:GO:0000785; C:GO:0005654; C:GO:0005677	P:glycolytic process; P:fatty acid beta-oxidation; P:water transport; P:hyperosmotic response; P:Golgi organization; P:response to temperature stimulus; P:response to salt stress; P:post-embryonic development; P:protein import into peroxisome matrix; P:heterochromatin assembly; P:heterochromatin assembly; P:hydrogen peroxide catabolic process; P:response to cadmium ion; P:root hair elongation; F:…	0	0	0	0	0
C946098	4.32	8.64	2.82	7.55	9.02	5.6	3.66	C946098	protein	1099	20	5.18209e-116	77.79	2	F:GO:0008270; C:GO:0031410	F:zinc ion binding; C:cytoplasmic vesicle	0	0	0	0	0
C946100	1.23	1.14	0.47	18.35	0.64	0.41	4.82	C946100	serine threonine-protein kinase aurora-1	1099	20	0	94.08	18	P:GO:0000278; P:GO:0008283; P:GO:0009966; P:GO:0010075; P:GO:0010103; P:GO:0031507; P:GO:0042127; P:GO:0043987; P:GO:0051301; P:GO:0051567; F:GO:0005524; F:GO:0035175; C:GO:0005730; C:GO:0005819; C:GO:0005874; C:GO:0009504; C:GO:0009524; C:GO:0031965	P:mitotic cell cycle; P:cell population proliferation; P:regulation of signal transduction; P:regulation of meristem growth; P:stomatal complex morphogenesis; P:heterochromatin assembly; P:regulation of cell population proliferation; P:histone H3-S10 phosphorylation; P:cell division; P:histone H3-K9 methylation; F:ATP binding; F:histone kinase activity (H3-S10 specific); C:nucleolus; C:spindle; C…	EC:2.7.11	Transferring phosphorus-containing groups	0	0	0
C946208	1.08	3.93	1.31	0.1	50.65	0.54	0	C946208	d-glycerate 3-kinase	1101	20	2.79791e-140	82.16	7	P:GO:0009854; P:GO:0016310; F:GO:0005524; F:GO:0008887; C:GO:0005634; C:GO:0009570; C:GO:0009941	P:oxidative photosynthetic carbon pathway; P:phosphorylation; F:ATP binding; F:glycerate kinase activity; C:nucleus; C:chloroplast stroma; C:chloroplast envelope	EC:2.7.1.31	Glycerate 3-kinase	0	0	0
C946408	5.67	0	0	0	0	0	0	C946408	pyruvate dehydrogenase dihydrolipoamide acetyltransferase	1105	20	1.50221e-157	85.2	9	P:GO:0006086; P:GO:0006525; P:GO:0042867; P:GO:0055114; F:GO:0004739; F:GO:0004742; F:GO:0008483; F:GO:0030170; C:GO:0005967	P:acetyl-CoA biosynthetic process from pyruvate; P:arginine metabolic process; P:pyruvate catabolic process; P:obsolete oxidation-reduction process; F:pyruvate dehydrogenase (acetyl-transferring) activity; F:dihydrolipoyllysine-residue acetyltransferase activity; F:transaminase activity; F:pyridoxal phosphate binding; C:mitochondrial pyruvate dehydrogenase complex	EC:2.3.1.12; EC:1.2.4.1; EC:2.3.1	Dihydrolipoyllysine-residue acetyltransferase; Pyruvate dehydrogenase (acetyl-transferring); Acyltransferases	0	0	0
C946494	10.1	6.93	5.59	7.07	9.27	6.77	4.6	C946494	vesicle-associated protein 1-2-like	1107	20	8.15418e-100	77.99	1	C:GO:0005789	C:endoplasmic reticulum membrane	0	0	0	0	0
C946974	1.97	4.62	5.45	3.5	1.9	2.41	3.07	C946974	acylphosphatase family	1116	20	3.79273e-33	76.23	3	P:GO:0008152; F:GO:0003998; C:GO:0009507	P:metabolic process; F:acylphosphatase activity; C:chloroplast	EC:3.6.1.7	Acylphosphatase	0	0	0
C947086	5.29	24.78	11.06	12.85	3.63	7.49	23.27	C947086	#NAME?	1118	20	6.64904e-99	86.43	7	P:GO:0006007; P:GO:0009231; P:GO:0009867; F:GO:0000906; F:GO:0016740; C:GO:0009349; C:GO:0009570	P:glucose catabolic process; P:riboflavin biosynthetic process; P:jasmonic acid mediated signaling pathway; F:6,7-dimethyl-8-ribityllumazine synthase activity; F:transferase activity; C:riboflavin synthase complex; C:chloroplast stroma	EC:5.4	Intramolecular transferases	0	0	0
C947150	20.25	1.12	0.09	7.9	20.66	11.09	0.79	C947150	myb transcription factor	1119	20	4.84101e-101	76.26	4	P:GO:0008152; F:GO:0003677; F:GO:0003682; F:GO:0003824	P:metabolic process; F:DNA binding; F:chromatin binding; F:catalytic activity	0	0	0	0	0
C947174	3.77	14.66	42.11	4.41	25.52	2.54	15.54	C947174	protein	1120	20	3.33815e-80	86.92	1	C:GO:0005739	C:mitochondrion	0	0	0	0	0
C947310	25.3	73.79	58.44	55.97	361.11	8.26	122.56	C947310	wcor413-like protein	1122	20	2.37289e-110	85.71	7	P:GO:0009269; P:GO:0009409; P:GO:0009651; C:GO:0005739; C:GO:0005774; C:GO:0005886; C:GO:0016021	P:response to desiccation; P:response to cold; P:response to salt stress; C:mitochondrion; C:vacuolar membrane; C:plasma membrane; C:integral component of membrane	0	0	0	0	0
C947402	21.06	23.29	19.52	25.15	6.28	22.62	27.5	C947402	protein	1123	20	3.77289e-125	93.21	1	C:GO:0032040	C:small-subunit processome	0	0	0	0	0
C947502	42.19	30.04	21.04	30.7	31.18	28.95	27.53	C947502	ubiquitin-conjugating enzyme e2-18	1125	20	1.59663e-88	96.67	7	P:GO:0006301; P:GO:0006511; P:GO:0016579; F:GO:0004842; F:GO:0005524; F:GO:0016874; C:GO:0005634	P:postreplication repair; P:ubiquitin-dependent protein catabolic process; P:protein deubiquitination; F:ubiquitin-protein transferase activity; F:ATP binding; F:ligase activity; C:nucleus	0	0	0	0	0
C947520	10.8	13.83	6.76	10.39	18	7.96	10.76	C947520	tubby-like f-box protein 7-like	1126	20	2.32199e-172	84.22	10	P:GO:0006355; P:GO:0009555; P:GO:0009620; F:GO:0000976; F:GO:0003700; F:GO:0008081; C:GO:0005634; C:GO:0005829; C:GO:0005886; C:GO:0009536	P:regulation of transcription, DNA-templated; P:pollen development; P:response to fungus; F:transcription cis-regulatory region binding; F:DNA-binding transcription factor activity; F:phosphoric diester hydrolase activity; C:nucleus; C:cytosol; C:plasma membrane; C:plastid	EC:3.1	Acting on ester bonds	0	0	0
C947646	7.48	17.87	7.11	13.32	13.59	9.93	4.5	C947646	protein	1128	20	9.77087e-81	83.83	5	P:GO:0015824; C:GO:0005739; C:GO:0005783; C:GO:0005794; C:GO:0016020	P:proline transport; C:mitochondrion; C:endoplasmic reticulum; C:Golgi apparatus; C:membrane	0	0	0	0	0
C947720	3.59	6.4	24.68	8.63	3.28	1.06	31.22	C947720	protein-tyrosine phosphatase-like member b	1129	20	5.73729e-103	77.79	3	P:GO:0008150; F:GO:0003674; C:GO:0005575	P:biological_process; F:molecular_function; C:cellular_component	0	0	0	0	0
C947730	6.13	29.91	208.56	21.13	11.08	2.91	131.26	C947730	ribosomal protein l17-like protein	1129	20	2.22348e-89	83.23	7	P:GO:0006412; P:GO:0019288; F:GO:0003735; F:GO:0019843; C:GO:0005840; C:GO:0009570; C:GO:0009941	P:translation; P:isopentenyl diphosphate biosynthetic process, methylerythritol 4-phosphate pathway; F:structural constituent of ribosome; F:rRNA binding; C:ribosome; C:chloroplast stroma; C:chloroplast envelope	0	0	0	0	0
C947754	72.29	149.54	216.8	99.85	89.16	78.73	150.48	C947754	snrk1-interacting protein 1	1130	20	4.13675e-73	82.71	2	P:GO:0000724; C:GO:0009507	P:double-strand break repair via homologous recombination; C:chloroplast	0	0	0	0	0
C947826	4.92	3.32	2.82	5.57	0.78	6.2	3.97	C947826	small nuclear ribonucleoprotein d2	1131	20	3.44583e-63	96.11	7	P:GO:0001510; P:GO:0008380; C:GO:0005730; C:GO:0005732; C:GO:0005829; C:GO:0019013; C:GO:0030532	P:RNA methylation; P:RNA splicing; C:nucleolus; C:sno(s)RNA-containing ribonucleoprotein complex; C:cytosol; C:viral nucleocapsid; C:small nuclear ribonucleoprotein complex	0	0	0	0	0
C947852	174.39	92.04	45.49	141.56	100.18	187.99	66.2	C947852	mps one binder kinase activator-like 1a	1132	20	2.93813e-150	97.04	16	P:GO:0000902; P:GO:0006816; P:GO:0007030; P:GO:0008283; P:GO:0009554; P:GO:0009556; P:GO:0009651; P:GO:0010449; P:GO:0016049; P:GO:0016310; P:GO:0048193; P:GO:0051301; F:GO:0016301; F:GO:0046872; C:GO:0005634; C:GO:0009507	P:cell morphogenesis; P:calcium ion transport; P:Golgi organization; P:cell population proliferation; P:megasporogenesis; P:microsporogenesis; P:response to salt stress; P:root meristem growth; P:cell growth; P:phosphorylation; P:Golgi vesicle transport; P:cell division; F:kinase activity; F:metal ion binding; C:nucleus; C:chloroplast	0	0	0	0	0
C947860	191.53	289.99	129.56	326.35	223.06	290.55	228	C947860	protein	1132	20	2.3018e-102	99	3	P:GO:0016567; F:GO:0005524; F:GO:0016874	P:protein ubiquitination; F:ATP binding; F:ligase activity	0	0	0	0	0
C947866	29.06	18.16	9.71	28.86	44.64	26.23	6.9	C947866	ubiquitin-conjugating enzyme x	1132	20	2.35897e-96	85.32	11	P:GO:0008283; P:GO:0042023; P:GO:0043161; P:GO:0043248; P:GO:0051510; P:GO:0051788; F:GO:0004842; F:GO:0005524; F:GO:0016874; C:GO:0005634; C:GO:0005737	P:cell population proliferation; P:DNA endoreduplication; P:proteasome-mediated ubiquitin-dependent protein catabolic process; P:proteasome assembly; P:regulation of unidimensional cell growth; P:response to misfolded protein; F:ubiquitin-protein transferase activity; F:ATP binding; F:ligase activity; C:nucleus; C:cytoplasm	0	0	0	0	0
C947902	11.32	9.32	7.35	27.31	7.3	6.45	19.46	C947902	gtp-binding protein	1133	20	3.59909e-110	90.83	9	P:GO:0007264; P:GO:0008152; P:GO:0015031; P:GO:0032456; F:GO:0005525; F:GO:0016787; F:GO:0019900; C:GO:0005886; C:GO:0032588	P:small GTPase mediated signal transduction; P:metabolic process; P:protein transport; P:endocytic recycling; F:GTP binding; F:hydrolase activity; F:kinase binding; C:plasma membrane; C:trans-Golgi network membrane	0	0	0	0	0
C948042	3.12	8.43	108.22	9.18	7.28	5.51	43.61	C948042	protein	1136	20	1.7409e-83	83.63	1	C:GO:0009536	C:plastid	0	0	0	0	0
C948142	21.63	12.56	10.65	16.91	3.56	15.07	11.05	C948142	choline-phosphate cytidylyltransferase b	1138	20	1.63974e-167	90.02	2	P:GO:0006657; F:GO:0004105	P:CDP-choline pathway; F:choline-phosphate cytidylyltransferase activity	EC:2.7.7.15	Choline-phosphate cytidylyltransferase	0	0	0
C948700	6.15	6.15	4.28	8.26	4.13	6.61	6.52	C948700	sec20 family protein	1149	20	2.04353e-99	82.79	3	P:GO:0030244; P:GO:0048193; C:GO:0005737	P:cellulose biosynthetic process; P:Golgi vesicle transport; C:cytoplasm	0	0	0	0	0
C948764	43.85	40.19	33.12	53.12	32.02	66.06	29.67	C948764	methionine sulfoxide reductase type	1151	20	3.46455e-104	82.34	4	P:GO:0006979; P:GO:0030091; P:GO:0055114; F:GO:0008113	P:response to oxidative stress; P:protein repair; P:obsolete oxidation-reduction process; F:peptide-methionine (S)-S-oxide reductase activity	EC:1.8.4; EC:1.8.4.11	Acting on a sulfur group of donors; Peptide-methionine (S)-S-oxide reductase	0	0	0
C948884	12.09	35.63	141.83	27.52	26.3	8.51	110.3	C948884	50s ribosomal protein l29	1154	20	6.30374e-60	79.93	10	P:GO:0006354; P:GO:0006412; P:GO:0042254; P:GO:0042793; P:GO:0045893; F:GO:0003735; C:GO:0005840; C:GO:0009295; C:GO:0009570; C:GO:0009941	P:DNA-templated transcription, elongation; P:translation; P:ribosome biogenesis; P:plastid transcription; P:positive regulation of transcription, DNA-templated; F:structural constituent of ribosome; C:ribosome; C:nucleoid; C:chloroplast stroma; C:chloroplast envelope	0	0	0	0	0
C949120	76.18	119.96	26.96	100.15	22.56	80.35	74.44	C949120	cytosolic malate dehydrogenase	1158	20	1.22586e-177	95.38	6	P:GO:0005975; P:GO:0006099; P:GO:0006108; F:GO:0016746; F:GO:0030060; C:GO:0005737	P:carbohydrate metabolic process; P:tricarboxylic acid cycle; P:malate metabolic process; F:acyltransferase activity; F:L-malate dehydrogenase activity; C:cytoplasm	EC:1.1.1.37	Malate dehydrogenase	0	0	0
C949218	9.99	0	0	0	0	0.26	0	C949218	alcohol dehydrogenase	1160	20	0	85.5	8	P:GO:0006068; P:GO:0006071; P:GO:0006567; P:GO:0033609; P:GO:0043458; F:GO:0004022; F:GO:0008270; C:GO:0005737	P:ethanol catabolic process; P:glycerol metabolic process; P:threonine catabolic process; P:oxalate metabolic process; P:ethanol biosynthetic process involved in glucose fermentation to ethanol; F:alcohol dehydrogenase (NAD+) activity; F:zinc ion binding; C:cytoplasm	EC:1.1.1.1	Alcohol dehydrogenase	0	0	0
C949238	5.06	4.65	6.43	8.16	2.11	5.89	11.8	C949238	PREDICTED: uncharacterized protein LOC100253235	1161	20	2.77684e-143	90.12	1	C:GO:0005886	C:plasma membrane	0	0	0	0	0
C949604	0.57	21.88	0	0.2	0	0.51	0	C949604	dehydroascorbate reductase	1168	20	4.85344e-86	76.42	8	P:GO:0009407; P:GO:0010583; P:GO:0010731; F:GO:0016740; F:GO:0043295; F:GO:0045174; C:GO:0005829; C:GO:0005886	P:toxin catabolic process; P:response to cyclopentenone; P:protein glutathionylation; F:transferase activity; F:glutathione binding; F:glutathione dehydrogenase (ascorbate) activity; C:cytosol; C:plasma membrane	EC:1.8.5.1	Glutathione dehydrogenase (ascorbate)	0	0	0
C949646	13.78	27.29	14.16	11.31	25.3	12.31	17.18	C949646	microsomal glutathione s-transferase 3	1169	20	3.24937e-61	83.89	11	P:GO:0002540; P:GO:0006888; P:GO:0019370; P:GO:0055114; F:GO:0004364; F:GO:0004602; C:GO:0005773; C:GO:0005783; C:GO:0005794; C:GO:0016020; C:GO:0031410	P:leukotriene production involved in inflammatory response; P:endoplasmic reticulum to Golgi vesicle-mediated transport; P:leukotriene biosynthetic process; P:obsolete oxidation-reduction process; F:glutathione transferase activity; F:glutathione peroxidase activity; C:vacuole; C:endoplasmic reticulum; C:Golgi apparatus; C:membrane; C:cytoplasmic vesicle	EC:2.5.1.18; EC:1.11.1.9; EC:1.11.1.7	Glutathione transferase; Glutathione peroxidase; Peroxidase	0	0	0
C949670	2.44	13.46	13.36	22.4	0.6	27.77	14.34	C949670	glycosyltransferase family gt8 protein	1170	20	8.61659e-168	89.99	5	P:GO:0009611; P:GO:0009620; P:GO:0009695; P:GO:0009753; F:GO:0047262	P:response to wounding; P:response to fungus; P:jasmonic acid biosynthetic process; P:response to jasmonic acid; F:polygalacturonate 4-alpha-galacturonosyltransferase activity	EC:2.4.1.43	Polygalacturonate 4-alpha-galacturonosyltransferase	0	0	0
C949886	35.13	53.49	28.79	57.13	13.11	54.69	49.3	C949886	seven transmembrane domain protein	1174	20	3.27712e-139	96	6	F:GO:0045735; C:GO:0005739; C:GO:0005773; C:GO:0005794; C:GO:0016021; C:GO:0033095	F:nutrient reservoir activity; C:mitochondrion; C:vacuole; C:Golgi apparatus; C:integral component of membrane; C:aleurone grain	0	0	0	0	0
C949930	20.54	47.68	11.82	36.34	30.8	27	33.08	C949930	protein	1175	20	4.2482e-124	84.94	1	C:GO:0005737	C:cytoplasm	0	0	0	0	0
C949952	35.63	338.38	76.65	144.53	7.88	0.25	401.61	C949952	expansin	1176	20	2.01556e-133	95.32	4	P:GO:0009664; C:GO:0005576; C:GO:0005618; C:GO:0016020	P:plant-type cell wall organization; C:extracellular region; C:cell wall; C:membrane	0	0	0	0	0
C949972	15.96	138.57	20.49	39.88	52.03	38.58	27.28	C949972	peroxisomal biogenesis factor 11 family protein	1176	20	1.96362e-132	88.65	13	P:GO:0006635; P:GO:0007623; P:GO:0009627; P:GO:0009686; P:GO:0009740; P:GO:0016559; P:GO:0031347; P:GO:0044375; F:GO:0042802; C:GO:0005739; C:GO:0005779; C:GO:0009506; C:GO:0009507	P:fatty acid beta-oxidation; P:circadian rhythm; P:systemic acquired resistance; P:gibberellin biosynthetic process; P:gibberellic acid mediated signaling pathway; P:peroxisome fission; P:regulation of defense response; P:regulation of peroxisome size; F:identical protein binding; C:mitochondrion; C:integral component of peroxisomal membrane; C:plasmodesma; C:chloroplast	0	0	0	0	0
C949982	2.99	5.04	1.73	7.74	3.27	3.65	6.26	C949982	ras-related protein rab7	1177	20	8.92906e-141	94.53	12	P:GO:0007264; P:GO:0008152; P:GO:0010089; P:GO:0010508; P:GO:0010623; P:GO:0015031; P:GO:0016192; P:GO:0048102; F:GO:0005525; F:GO:0016787; C:GO:0005773; C:GO:0005886	P:small GTPase mediated signal transduction; P:metabolic process; P:xylem development; P:positive regulation of autophagy; P:programmed cell death involved in cell development; P:protein transport; P:vesicle-mediated transport; P:autophagic cell death; F:GTP binding; F:hydrolase activity; C:vacuole; C:plasma membrane	0	0	0	0	0
C950012	4.84	0	14.22	5.9	0.45	6.93	4.45	C950012	caffeic acid o-methyltransferase	1177	20	7.60113e-118	82.48	4	P:GO:0009809; P:GO:0032259; F:GO:0046983; F:GO:0047763	P:lignin biosynthetic process; P:methylation; F:protein dimerization activity; F:caffeate O-methyltransferase activity	EC:2.1.1.68; EC:2.1.1	Caffeate O-methyltransferase; Transferring one-carbon groups	0	0	0
C950022	31.57	20.73	9.27	22.51	27.45	26.55	18.59	C950022	membrane protein cov	1178	20	3.17947e-152	87.29	5	P:GO:0009734; P:GO:0010222; C:GO:0005634; C:GO:0005794; C:GO:0016021	P:auxin-activated signaling pathway; P:stem vascular tissue pattern formation; C:nucleus; C:Golgi apparatus; C:integral component of membrane	0	0	0	0	0
C950104	3.69	4.21	5.02	3.96	2.22	1.38	1.97	C950104	pyridoxal biosynthesis protein	1179	20	1.14635e-155	82.55	23	P:GO:0000023; P:GO:0006098; P:GO:0006457; P:GO:0006520; P:GO:0006982; P:GO:0008615; P:GO:0009408; P:GO:0009644; P:GO:0010224; P:GO:0010335; P:GO:0015994; P:GO:0019252; P:GO:0034976; P:GO:0042538; P:GO:0042542; P:GO:0042823; P:GO:0043085; F:GO:0036381; F:GO:0042803; F:GO:0046982; C:GO:0005829; C:GO:0005886; C:GO:0012505	P:maltose metabolic process; P:pentose-phosphate shunt; P:protein folding; P:cellular amino acid metabolic process; P:response to lipid hydroperoxide; P:pyridoxine biosynthetic process; P:response to heat; P:response to high light intensity; P:response to UV-B; P:response to non-ionic osmotic stress; P:chlorophyll metabolic process; P:starch biosynthetic process; P:response to endoplasmic reticul…	EC:4.3.3.6	Pyridoxal 5'-phosphate synthase (glutamine hydrolyzing)	0	0	0
C950254	4.1	6.06	0	6.15	12.25	0.5	0	C950254	agamous-like protein	1183	20	5.15331e-137	93.49	6	P:GO:0006351; P:GO:0006355; F:GO:0003677; F:GO:0003700; F:GO:0046983; C:GO:0005634	P:transcription, DNA-templated; P:regulation of transcription, DNA-templated; F:DNA binding; F:DNA-binding transcription factor activity; F:protein dimerization activity; C:nucleus	0	0	0	0	0
C950308	0.57	5.12	0.34	1.15	5.46	2	0.82	C950308	saur family protein	1184	20	8.87183e-39	84.17	4	P:GO:0006816; P:GO:0009733; C:GO:0005634; C:GO:0005739	P:calcium ion transport; P:response to auxin; C:nucleus; C:mitochondrion	0	0	0	0	0
C950586	8.44	3.36	2.31	8.12	0.59	6.84	2.6	C950586	probable lrr receptor-like serine threonine-protein kinase at1g56130-like	1189	20	2.74842e-68	80.45	7	P:GO:0000165; P:GO:0000186; P:GO:0006508; F:GO:0004190; F:GO:0004709; F:GO:0005524; C:GO:0005622	P:MAPK cascade; P:obsolete activation of MAPKK activity; P:proteolysis; F:aspartic-type endopeptidase activity; F:MAP kinase kinase kinase activity; F:ATP binding; C:intracellular anatomical structure	EC:2.7.11.25; EC:2.7.11; EC:3.4.23	Mitogen-activated protein kinase kinase kinase; Transferring phosphorus-containing groups; Acting on peptide bonds (peptidases)	0	0	0
C951042	15.46	28.67	11.46	24.6	15.84	15.16	21.19	C951042	20s proteasome subunit paf1	1199	20	3.85942e-155	93.98	11	P:GO:0006635; P:GO:0043161; P:GO:0046685; P:GO:0051788; P:GO:0080129; F:GO:0004298; C:GO:0005634; C:GO:0005829; C:GO:0005886; C:GO:0009506; C:GO:0019773	P:fatty acid beta-oxidation; P:proteasome-mediated ubiquitin-dependent protein catabolic process; P:response to arsenic-containing substance; P:response to misfolded protein; P:proteasome core complex assembly; F:threonine-type endopeptidase activity; C:nucleus; C:cytosol; C:plasma membrane; C:plasmodesma; C:proteasome core complex, alpha-subunit complex	EC:3.4.25	Acting on peptide bonds (peptidases)	0	0	0
C951076	86.43	328.98	146.58	270.47	340.96	452.48	122.5	C951076	probable plasma membrane intrinsic protein 1c	1200	20	0	95.54	20	P:GO:0006084; P:GO:0006096; P:GO:0006826; P:GO:0006833; P:GO:0006972; P:GO:0007030; P:GO:0009266; P:GO:0009414; P:GO:0009651; P:GO:0010106; P:GO:0015670; P:GO:0016126; P:GO:0016132; P:GO:0032880; P:GO:0046686; F:GO:0015250; C:GO:0005773; C:GO:0009507; C:GO:0016021; C:GO:0046658	P:acetyl-CoA metabolic process; P:glycolytic process; P:iron ion transport; P:water transport; P:hyperosmotic response; P:Golgi organization; P:response to temperature stimulus; P:response to water deprivation; P:response to salt stress; P:cellular response to iron ion starvation; P:carbon dioxide transport; P:sterol biosynthetic process; P:brassinosteroid biosynthetic process; P:regulation of pr…	0	0	0	0	0
C951116	22.41	22.23	16.28	26.28	11.18	21.92	27.93	C951116	ngg1 interacting factor 3 like 1 binding protein 1 isoform 1	1200	20	1.59468e-123	87.41	2	P:GO:0006397; C:GO:0000445	P:mRNA processing; C:THO complex part of transcription export complex	0	0	0	0	0
C951128	20.86	23.58	12.03	15.68	21.75	18.45	12.06	C951128	dead-box atp-dependent rna helicase 37-like	1201	20	1.53176e-110	91.43	13	P:GO:0006413; P:GO:0007059; P:GO:0010468; P:GO:0010501; F:GO:0003676; F:GO:0003724; F:GO:0005524; C:GO:0005730; C:GO:0005777; C:GO:0005829; C:GO:0005886; C:GO:0009507; C:GO:0036464	P:translational initiation; P:chromosome segregation; P:regulation of gene expression; P:RNA secondary structure unwinding; F:nucleic acid binding; F:RNA helicase activity; F:ATP binding; C:nucleolus; C:peroxisome; C:cytosol; C:plasma membrane; C:chloroplast; C:cytoplasmic ribonucleoprotein granule	EC:3.6.1; EC:3.6.1.3; EC:2.7.7; EC:3.6.1.15	Acting on acid anhydrides; Deleted entry; Transferring phosphorus-containing groups; Nucleoside-triphosphate phosphatase	0	0	0
C951172	0.97	4	22.42	5	3.91	0.25	11.25	C951172	30s ribosomal protein	1202	20	3.43497e-127	85.2	6	P:GO:0006412; F:GO:0003735; F:GO:0019843; C:GO:0005840; C:GO:0009534; C:GO:0009570	P:translation; F:structural constituent of ribosome; F:rRNA binding; C:ribosome; C:chloroplast thylakoid; C:chloroplast stroma	0	0	0	0	0
C951218	0	0.34	0	0	0	0	13.4	C951218	zinc finger	1203	20	0	83.65	2	P:GO:0008152; F:GO:0016788	P:metabolic process; F:hydrolase activity, acting on ester bonds	0	0	0	0	0
C951268	9.57	15.3	4.98	8.95	6.51	9.44	7.14	C951268	er lumen protein retaining receptor	1204	20	1.99924e-171	92.47	5	P:GO:0006621; F:GO:0046923; C:GO:0005739; C:GO:0005783; C:GO:0016021	P:protein retention in ER lumen; F:ER retention sequence binding; C:mitochondrion; C:endoplasmic reticulum; C:integral component of membrane	0	0	0	0	0
C951350	4.02	10.49	82.01	6.87	3.76	1.59	76.33	C951350	50s ribosomal protein l34	1205	19	2.24315e-19	88.04	6	P:GO:0006412; P:GO:0042254; F:GO:0003735; F:GO:0019843; C:GO:0005840; C:GO:0009507	P:translation; P:ribosome biogenesis; F:structural constituent of ribosome; F:rRNA binding; C:ribosome; C:chloroplast	0	0	0	0	0
C951378	14.11	22.1	12.56	22.18	21.5	18.36	15.12	C951378	myosin id heavy chain-like	1206	20	1.19041e-80	85.47	9	P:GO:0006623; P:GO:0008152; P:GO:0010200; P:GO:0048193; P:GO:0061025; F:GO:0003774; C:GO:0005737; C:GO:0005886; C:GO:0016459	P:protein targeting to vacuole; P:metabolic process; P:response to chitin; P:Golgi vesicle transport; P:membrane fusion; F:cytoskeletal motor activity; C:cytoplasm; C:plasma membrane; C:myosin complex	EC:3.6.1; EC:3.6.1.15	Acting on acid anhydrides; Nucleoside-triphosphate phosphatase	0	0	0
C951484	7.46	11.6	5.38	8.82	3.02	4.64	4.95	C951484	phosphoglycolate phosphatase	1208	20	8.01767e-159	86.71	5	P:GO:0006468; P:GO:0016311; F:GO:0004674; F:GO:0008967; C:GO:0009507	P:protein phosphorylation; P:dephosphorylation; F:protein serine/threonine kinase activity; F:phosphoglycolate phosphatase activity; C:chloroplast	EC:3.1.3.18; EC:2.7.11; EC:3.1; EC:3.1.3.41	Phosphoglycolate phosphatase; Transferring phosphorus-containing groups; Acting on ester bonds; 4-nitrophenylphosphatase	0	0	0
C951666	21.18	70.22	24.05	47.75	56.81	28.72	47.81	C951666	proteasome subunit beta type-7-b	1212	20	2.14101e-180	93.25	10	P:GO:0006635; P:GO:0009407; P:GO:0009853; P:GO:0043161; P:GO:0051788; P:GO:0080129; F:GO:0004298; C:GO:0005634; C:GO:0005737; C:GO:0005839	P:fatty acid beta-oxidation; P:toxin catabolic process; P:photorespiration; P:proteasome-mediated ubiquitin-dependent protein catabolic process; P:response to misfolded protein; P:proteasome core complex assembly; F:threonine-type endopeptidase activity; C:nucleus; C:cytoplasm; C:proteasome core complex	EC:3.4.25	Acting on peptide bonds (peptidases)	0	0	0
C951686	35.77	38.74	13.24	22.05	29.7	25.8	14.4	C951686	pinus taeda anonymous locus 0_17202_02 genomic sequence	1212	20	1.6349e-14	80.95	9	P:GO:0006351; P:GO:0006355; P:GO:0007275; P:GO:0008361; P:GO:0009653; P:GO:1900056; F:GO:0000987; F:GO:0003700; C:GO:0005634	P:transcription, DNA-templated; P:regulation of transcription, DNA-templated; P:multicellular organism development; P:regulation of cell size; P:anatomical structure morphogenesis; P:negative regulation of leaf senescence; F:cis-regulatory region sequence-specific DNA binding; F:DNA-binding transcription factor activity; C:nucleus	0	0	0	0	0
C951766	81.91	100.82	97.28	131.16	55.03	135.33	103.41	C951766	eukaryotic translation initiation factor 5a4	1213	20	3.60977e-104	97.8	7	P:GO:0006413; P:GO:0006452; P:GO:0045901; P:GO:0045905; F:GO:0003743; F:GO:0003746; F:GO:0043022	P:translational initiation; P:translational frameshifting; P:positive regulation of translational elongation; P:positive regulation of translational termination; F:translation initiation factor activity; F:translation elongation factor activity; F:ribosome binding	0	0	0	0	0
C951804	2.06	5.88	0	4.48	8.02	1.09	0	C951804	thioredoxin-like 1-1	1214	20	4.70685e-85	80.62	7	P:GO:0006662; P:GO:0045454; P:GO:0055114; F:GO:0015035; F:GO:0016671; C:GO:0009570; C:GO:0031969	P:glycerol ether metabolic process; P:cell redox homeostasis; P:obsolete oxidation-reduction process; F:protein-disulfide reductase activity; F:oxidoreductase activity, acting on a sulfur group of donors, disulfide as acceptor; C:chloroplast stroma; C:chloroplast membrane	0	0	0	0	0
C951840	13.72	4.07	3.26	10.9	4.58	51.58	2.06	C951840	protein	1215	20	1.94609e-36	79.15	1	C:GO:0005634	C:nucleus	0	0	0	0	0
C951878	7.4	5.3	6.01	6.7	11	6.67	4.52	C951878	protein	1216	12	1.85223e-51	77.55	0	0	0	0	0	0	0	0
C951932	1.51	1.47	1.08	2.51	1.86	5.33	0.71	C951932	protein	1217	20	1.04754e-121	76.16	2	F:GO:0003677; F:GO:0003682	F:DNA binding; F:chromatin binding	0	0	0	0	0
C951976	2.05	0.23	0.08	6.32	0.29	0.61	4.98	C951976	e3 ubiquitin-protein ligase sinat5	1218	20	0	92.27	8	P:GO:0006511; P:GO:0007275; P:GO:0016567; F:GO:0004842; F:GO:0008270; F:GO:0016874; C:GO:0005634; C:GO:0031410	P:ubiquitin-dependent protein catabolic process; P:multicellular organism development; P:protein ubiquitination; F:ubiquitin-protein transferase activity; F:zinc ion binding; F:ligase activity; C:nucleus; C:cytoplasmic vesicle	0	0	0	0	0
C952002	7.38	29.93	8.16	5.85	26.65	1.45	6.56	C952002	protein	1219	20	3.37877e-127	84.41	6	P:GO:0016311; F:GO:0008967; C:GO:0005829; C:GO:0005886; C:GO:0009536; C:GO:0031410	P:dephosphorylation; F:phosphoglycolate phosphatase activity; C:cytosol; C:plasma membrane; C:plastid; C:cytoplasmic vesicle	EC:3.1.3.18; EC:3.1; EC:3.1.3.41	Phosphoglycolate phosphatase; Acting on ester bonds; 4-nitrophenylphosphatase	0	0	0
C952080	23.48	35.63	20.12	34.86	15.66	32.73	28.5	C952080	lsm12-like protein	1220	20	7.58783e-91	83.38	5	P:GO:0007264; P:GO:0015031; F:GO:0005525; C:GO:0005622; C:GO:0016020	P:small GTPase mediated signal transduction; P:protein transport; F:GTP binding; C:intracellular anatomical structure; C:membrane	0	0	0	0	0
C952194	27.22	30.15	55.64	25.98	12.07	23.73	26.53	C952194	upf0047 protein yjbq-like	1223	20	9.27991e-91	90.1	1	C:GO:0009507	C:chloroplast	0	0	0	0	0
C952206	2.99	6.72	5.97	4.99	4.83	2.65	4.49	C952206	protein yippee-like	1223	20	6.01753e-52	80.54	3	F:GO:0005488; F:GO:0016491; C:GO:0005739	F:binding; F:oxidoreductase activity; C:mitochondrion	0	0	0	0	0
C952418	16.12	1.23	4.13	6.9	0.57	2.76	7.13	C952418	transparent testa 1	1228	20	6.18722e-141	81.29	9	P:GO:0006355; P:GO:0009827; P:GO:0009860; P:GO:0010500; P:GO:1990058; F:GO:0003676; F:GO:0003700; F:GO:0008270; C:GO:0005634	P:regulation of transcription, DNA-templated; P:plant-type cell wall modification; P:pollen tube growth; P:transmitting tissue development; P:fruit replum development; F:nucleic acid binding; F:DNA-binding transcription factor activity; F:zinc ion binding; C:nucleus	0	0	0	0	0
C952604	17.02	16.46	8.97	27.89	0.7	14.22	24.38	C952604	h aca ribonucleoprotein complex subunit 1-like protein 1	1231	20	9.98044e-58	96.39	11	P:GO:0001510; P:GO:0001522; P:GO:0006364; P:GO:0009909; P:GO:0034968; P:GO:0042991; F:GO:0003723; C:GO:0005829; C:GO:0009535; C:GO:0019013; C:GO:0031429	P:RNA methylation; P:pseudouridine synthesis; P:rRNA processing; P:regulation of flower development; P:histone lysine methylation; P:obsolete transcription factor import into nucleus; F:RNA binding; C:cytosol; C:chloroplast thylakoid membrane; C:viral nucleocapsid; C:box H/ACA snoRNP complex	0	0	0	0	0
C952664	2.83	52.12	6.99	87.82	11.4	100.43	53.39	C952664	heavy-metal-associated domain--containing protein	1232	20	1.30155e-73	82.62	8	P:GO:0009616; P:GO:0010050; P:GO:0030001; P:GO:0046916; F:GO:0046914; C:GO:0005634; C:GO:0005737; C:GO:0005886	P:RNAi-mediated antiviral immune response; P:vegetative phase change; P:metal ion transport; P:cellular transition metal ion homeostasis; F:transition metal ion binding; C:nucleus; C:cytoplasm; C:plasma membrane	0	0	0	0	0
C952768	11.44	13.3	11.48	16.36	1.82	13.34	17.9	C952768	40s ribosomal protein s15a	1235	20	8.43244e-81	99.35	13	P:GO:0001510; P:GO:0006412; P:GO:0009664; P:GO:0042545; F:GO:0003735; C:GO:0005618; C:GO:0005739; C:GO:0005774; C:GO:0005794; C:GO:0005886; C:GO:0009506; C:GO:0009507; C:GO:0022627	P:RNA methylation; P:translation; P:plant-type cell wall organization; P:cell wall modification; F:structural constituent of ribosome; C:cell wall; C:mitochondrion; C:vacuolar membrane; C:Golgi apparatus; C:plasma membrane; C:plasmodesma; C:chloroplast; C:cytosolic small ribosomal subunit	0	0	0	0	0
C952848	31.16	24.55	20.21	34.03	20.59	46.95	20.59	C952848	vesicle-associated membrane protein 727	1237	20	2.21506e-135	89.22	7	P:GO:0006623; P:GO:0007033; P:GO:0016192; C:GO:0005768; C:GO:0016021; C:GO:0031201; C:GO:0031410	P:protein targeting to vacuole; P:vacuole organization; P:vesicle-mediated transport; C:endosome; C:integral component of membrane; C:SNARE complex; C:cytoplasmic vesicle	0	0	0	0	0
C952910	6.04	25.08	19.95	11.49	7.28	9.02	17.7	C952910	pyrroline-5-carboxylate reductase	1238	20	3.4043e-124	82.63	9	P:GO:0006567; P:GO:0009408; P:GO:0009651; P:GO:0055114; P:GO:0055129; F:GO:0004735; C:GO:0005618; C:GO:0009536; C:GO:0031410	P:threonine catabolic process; P:response to heat; P:response to salt stress; P:obsolete oxidation-reduction process; P:L-proline biosynthetic process; F:pyrroline-5-carboxylate reductase activity; C:cell wall; C:plastid; C:cytoplasmic vesicle	EC:1.5.1.2	Pyrroline-5-carboxylate reductase	0	0	0
C952920	41.33	43.42	93.12	16.86	45.34	12.71	33.14	C952920	protein	1238	20	8.44963e-45	77.32	2	P:GO:0030001; F:GO:0046872	P:metal ion transport; F:metal ion binding	0	0	0	0	0
C953032	1.2	66	0.33	11	5.02	18.47	1.08	C953032	bifunctional monodehydroascorbate reductase and carbonic anhydrase nectarin-3-like	1241	20	9.70879e-119	77.4	12	P:GO:0006730; P:GO:0006816; P:GO:0006882; P:GO:0009555; P:GO:0009624; F:GO:0004089; F:GO:0005388; F:GO:0005516; F:GO:0008270; C:GO:0005886; C:GO:0009507; C:GO:0031410	P:one-carbon metabolic process; P:calcium ion transport; P:cellular zinc ion homeostasis; P:pollen development; P:response to nematode; F:carbonate dehydratase activity; F:P-type calcium transporter activity; F:calmodulin binding; F:zinc ion binding; C:plasma membrane; C:chloroplast; C:cytoplasmic vesicle	EC:3.6.1; EC:3.6.1.3; EC:4.2.1.1; EC:3.6.3.8; EC:3.6.1.15	Acting on acid anhydrides; Deleted entry; Carbonic anhydrase; Acting on acid anhydrides; Nucleoside-triphosphate phosphatase	0	0	0
C953094	96.67	217.08	124.62	252.1	53.81	180.41	182.64	C953094	cytochrome b5	1242	20	5.79362e-72	90.61	10	P:GO:0016126; P:GO:0019745; P:GO:0022900; P:GO:0043447; F:GO:0005515; F:GO:0009703; F:GO:0020037; F:GO:0046872; C:GO:0005789; C:GO:0016021	P:sterol biosynthetic process; P:pentacyclic triterpenoid biosynthetic process; P:electron transport chain; P:alkane biosynthetic process; F:protein binding; F:nitrate reductase (NADH) activity; F:heme binding; F:metal ion binding; C:endoplasmic reticulum membrane; C:integral component of membrane	EC:1.7.1.1; EC:1.7.99.4	Nitrate reductase (NADH); Nitrate reductase	0	0	0
C953124	46.35	64.34	30.76	75.03	65.59	58.98	50.21	C953124	phd f-box containing	1243	20	6.8494e-125	88.87	3	P:GO:0006355; F:GO:0008270; F:GO:0042393	P:regulation of transcription, DNA-templated; F:zinc ion binding; F:histone binding	0	0	0	0	0
C953260	3.06	0.22	1.78	21.42	0.69	116.45	6.85	C953260	caffeic acid o-methyltransferase	1247	20	0	83.12	5	P:GO:0009809; P:GO:0032259; F:GO:0016206; F:GO:0046983; F:GO:0047763	P:lignin biosynthetic process; P:methylation; F:catechol O-methyltransferase activity; F:protein dimerization activity; F:caffeate O-methyltransferase activity	EC:2.1.1.68; EC:2.1.1.6; EC:2.1.1	Caffeate O-methyltransferase; Catechol O-methyltransferase; Transferring one-carbon groups	0	0	0
C953302	3.06	6.02	5.67	41.81	7.48	40.94	8	C953302	homeobox protein knotted-1-like protein	1248	20	5.80882e-154	86.52	13	P:GO:0007155; P:GO:0010089; P:GO:0010090; P:GO:0010413; P:GO:0045010; P:GO:0045492; P:GO:0045892; P:GO:0048765; P:GO:0071555; P:GO:2000652; F:GO:0003677; F:GO:0003700; C:GO:0005634	P:cell adhesion; P:xylem development; P:trichome morphogenesis; P:glucuronoxylan metabolic process; P:actin nucleation; P:xylan biosynthetic process; P:negative regulation of transcription, DNA-templated; P:root hair cell differentiation; P:cell wall organization; P:regulation of secondary cell wall biogenesis; F:DNA binding; F:DNA-binding transcription factor activity; C:nucleus	0	0	0	0	0
C953354	62.03	109.91	48.55	89.23	19.39	68.52	93.34	C953354	60s ribosomal protein l28	1249	20	4.87912e-77	87.31	3	P:GO:0006412; F:GO:0003735; C:GO:0005840	P:translation; F:structural constituent of ribosome; C:ribosome	0	0	0	0	0
C953418	2.78	1.2	5.25	4.32	1.11	7.98	2.91	C953418	nuclear migration protein nudc	1251	20	6.48542e-107	76.03	3	P:GO:0048513; P:GO:0050896; P:GO:0090567	P:animal organ development; P:response to stimulus; P:reproductive shoot system development	0	0	0	0	0
C953462	0	5.45	0.81	0.54	0.28	0.12	0.54	C953462	anion-transporting atpase	1252	20	0	91.53	14	P:GO:0006820; P:GO:0006891; P:GO:0043161; P:GO:0043248; P:GO:0045048; P:GO:0051788; P:GO:0061025; F:GO:0005515; F:GO:0005524; F:GO:0016887; F:GO:0046872; C:GO:0005783; C:GO:0009507; C:GO:0016020	P:anion transport; P:intra-Golgi vesicle-mediated transport; P:proteasome-mediated ubiquitin-dependent protein catabolic process; P:proteasome assembly; P:protein insertion into ER membrane; P:response to misfolded protein; P:membrane fusion; F:protein binding; F:ATP binding; F:ATP hydrolysis activity; F:metal ion binding; C:endoplasmic reticulum; C:chloroplast; C:membrane	EC:3.6.1; EC:3.6.1.3; EC:3.6.1.15	Acting on acid anhydrides; Deleted entry; Nucleoside-triphosphate phosphatase	0	0	0
C953482	0.13	0	1.69	26.63	0.14	137.95	4.06	C953482	wrky transcription factor	1252	20	5.78256e-55	83.74	7	P:GO:0006351; P:GO:0006355; P:GO:0009718; F:GO:0003700; F:GO:0043565; C:GO:0005634; C:GO:0016020	P:transcription, DNA-templated; P:regulation of transcription, DNA-templated; P:anthocyanin-containing compound biosynthetic process; F:DNA-binding transcription factor activity; F:sequence-specific DNA binding; C:nucleus; C:membrane	0	0	0	0	0
C953526	3.18	0.65	5.24	5.84	1.93	11.94	0.99	C953526	heme-binding-like protein chloroplastic-like	1253	20	1.51235e-123	83.57	2	C:GO:0009535; C:GO:0010287	C:chloroplast thylakoid membrane; C:plastoglobule	0	0	0	0	0
C953584	10.3	5	6.28	11.75	10.74	14.26	7.03	C953584	PREDICTED: uncharacterized protein LOC100265811	1255	19	4.02198e-24	85.57	3	P:GO:0008150; F:GO:0003674; C:GO:0005575	P:biological_process; F:molecular_function; C:cellular_component	0	0	0	0	0
C953644	3.7	2.83	1.13	1.17	15.82	0.82	1.14	C953644	aminophospholipid atpase	1256	20	6.9249e-68	85.7	7	P:GO:0008152; P:GO:0045332; F:GO:0000287; F:GO:0005524; F:GO:0015662; F:GO:0140326; C:GO:0016021	P:metabolic process; P:phospholipid translocation; F:magnesium ion binding; F:ATP binding; F:P-type ion transporter activity; F:ATPase-coupled intramembrane lipid transporter activity; C:integral component of membrane	EC:3.6.1; EC:3.6.1.3; EC:3.6.3.1; EC:3.6.1.15	Acting on acid anhydrides; Deleted entry; Acting on acid anhydrides; Nucleoside-triphosphate phosphatase	0	0	0
C953780	18.69	71.62	43.45	37.81	15.09	31.79	51.3	C953780	nadh-ubiquinone oxidoreductase 13 kda-b subunit	1259	20	1.32804e-84	89.02	10	P:GO:0006098; P:GO:0006511; P:GO:0009651; P:GO:0009853; P:GO:0022904; P:GO:0051788; P:GO:0080129; F:GO:0008137; C:GO:0005747; C:GO:0009507	P:pentose-phosphate shunt; P:ubiquitin-dependent protein catabolic process; P:response to salt stress; P:photorespiration; P:respiratory electron transport chain; P:response to misfolded protein; P:proteasome core complex assembly; F:NADH dehydrogenase (ubiquinone) activity; C:mitochondrial respiratory chain complex I; C:chloroplast	EC:1.6.99.5; EC:1.6.99.3; EC:1.6.5.3	Acting on NADH or NADPH; Deleted entry; Acting on NADH or NADPH	0	0	0
C953790	8.95	46.7	12.11	23.15	11.66	18.05	18.27	C953790	dnaj homolog subfamily c member 25-like	1259	20	2.88897e-150	85.6	4	P:GO:0006457; P:GO:0030968; C:GO:0005789; C:GO:0016021	P:protein folding; P:endoplasmic reticulum unfolded protein response; C:endoplasmic reticulum membrane; C:integral component of membrane	0	0	0	0	0
C953794	40.01	83.76	461.4	92.69	78.2	45.53	203.37	C953794	nad-dependent epimerase dehydratase	1259	20	8.32117e-161	89.13	16	P:GO:0000272; P:GO:0005982; P:GO:0006364; P:GO:0009409; P:GO:0009664; P:GO:0009697; P:GO:0015995; P:GO:0019288; P:GO:0019684; P:GO:0042742; P:GO:0098542; F:GO:0005507; F:GO:0016853; C:GO:0009570; C:GO:0009579; C:GO:0048046	P:polysaccharide catabolic process; P:starch metabolic process; P:rRNA processing; P:response to cold; P:plant-type cell wall organization; P:salicylic acid biosynthetic process; P:chlorophyll biosynthetic process; P:isopentenyl diphosphate biosynthetic process, methylerythritol 4-phosphate pathway; P:photosynthesis, light reaction; P:defense response to bacterium; P:defense response to other org…	0	0	0	0	0
C953900	0	0.86	0	1.07	0	22.18	0.08	C953900	bacterial-induced peroxidase	1262	20	8.84212e-169	84.59	6	P:GO:0006979; P:GO:0055114; F:GO:0004601; F:GO:0020037; F:GO:0046872; C:GO:0005576	P:response to oxidative stress; P:obsolete oxidation-reduction process; F:peroxidase activity; F:heme binding; F:metal ion binding; C:extracellular region	EC:1.11.1.7	Peroxidase	0	0	0
C953934	11.67	21.59	23.88	15.85	2.46	12.41	22.75	C953934	heat shock protein binding protein	1263	20	1.60361e-122	80.96	2	P:GO:0006631; C:GO:0031969	P:fatty acid metabolic process; C:chloroplast membrane	0	0	0	0	0
C953940	29.11	47.29	42.1	33.93	27.2	31.67	65.29	C953940	adenylate kinase	1263	20	8.8361e-156	85.17	11	P:GO:0006354; P:GO:0008652; P:GO:0046939; P:GO:0048364; P:GO:0048367; F:GO:0004017; F:GO:0005524; F:GO:0016787; C:GO:0005634; C:GO:0005739; C:GO:0009570	P:DNA-templated transcription, elongation; P:cellular amino acid biosynthetic process; P:nucleotide phosphorylation; P:root development; P:shoot system development; F:adenylate kinase activity; F:ATP binding; F:hydrolase activity; C:nucleus; C:mitochondrion; C:chloroplast stroma	EC:2.7.4.3	Adenylate kinase	0	0	0
C953978	38.38	50.05	106.86	31.32	4.92	25.97	48.11	C953978	plastid protein	1264	20	1.47214e-105	90.41	18	P:GO:0002103; P:GO:0006399; P:GO:0009902; P:GO:0009965; P:GO:0010027; P:GO:0010207; P:GO:0016567; P:GO:0030154; P:GO:0035304; P:GO:0042793; P:GO:0045037; P:GO:0045893; F:GO:0004842; F:GO:0005515; F:GO:0008270; F:GO:0016874; C:GO:0005739; C:GO:0009941	P:endonucleolytic cleavage of tetracistronic rRNA transcript (SSU-rRNA, LSU-rRNA, 4.5S-rRNA, 5S-rRNA); P:tRNA metabolic process; P:chloroplast relocation; P:leaf morphogenesis; P:thylakoid membrane organization; P:photosystem II assembly; P:protein ubiquitination; P:cell differentiation; P:regulation of protein dephosphorylation; P:plastid transcription; P:protein import into chloroplast stroma; …	0	0	0	0	0
C954218	20.86	10.2	4.69	10.36	5.57	21.35	6.49	C954218	casp-like protein at2g36330-like	1269	20	9.50163e-58	75.76	3	C:GO:0005634; C:GO:0005886; C:GO:0016021	C:nucleus; C:plasma membrane; C:integral component of membrane	0	0	0	0	0
C954452	0.26	1.07	12.79	1.06	1.49	0.23	3.07	C954452	protein	1276	15	1.54544e-41	82.31	1	C:GO:0009570	C:chloroplast stroma	0	0	0	0	0
C954568	5.95	0	3.47	2.55	8.22	0	3.67	C954568	peroxidase	1278	20	1.07805e-157	87.13	11	P:GO:0002215; P:GO:0006979; P:GO:0009908; P:GO:0042744; P:GO:0055114; F:GO:0004601; F:GO:0020037; F:GO:0046872; C:GO:0005576; C:GO:0005774; C:GO:0005794	P:defense response to nematode; P:response to oxidative stress; P:flower development; P:hydrogen peroxide catabolic process; P:obsolete oxidation-reduction process; F:peroxidase activity; F:heme binding; F:metal ion binding; C:extracellular region; C:vacuolar membrane; C:Golgi apparatus	EC:1.11.1.7	Peroxidase	0	0	0
C954624	5.69	465.69	0.63	3.07	6.47	0	0.9	C954624	mads-box transcription factor	1279	20	5.5745e-125	86.71	6	P:GO:0006351; P:GO:0006355; F:GO:0003677; F:GO:0003700; F:GO:0046983; C:GO:0005634	P:transcription, DNA-templated; P:regulation of transcription, DNA-templated; F:DNA binding; F:DNA-binding transcription factor activity; F:protein dimerization activity; C:nucleus	0	0	0	0	0
C954794	6.43	0	0	0	0	0.11	0	C954794	mfs monosaccharide	1284	20	0	81.45	4	P:GO:0008643; P:GO:0055085; F:GO:0022857; C:GO:0016021	P:carbohydrate transport; P:transmembrane transport; F:transmembrane transporter activity; C:integral component of membrane	0	0	0	0	0
C954882	6.93	1.48	1.56	5.67	0.27	7.61	0.15	C954882	uncharacterized membrane	1286	20	0	88.58	2	C:GO:0005634; C:GO:0016020	C:nucleus; C:membrane	0	0	0	0	0
C955152	4.59	12.5	26.28	5.29	174.48	8.92	12.1	C955152	senescence-associated protein	1293	20	7.43147e-117	81.91	12	P:GO:0007568; P:GO:0009611; P:GO:0009612; P:GO:0009693; P:GO:0010200; P:GO:0050832; C:GO:0005576; C:GO:0005794; C:GO:0005886; C:GO:0009506; C:GO:0016021; C:GO:0031410	P:aging; P:response to wounding; P:response to mechanical stimulus; P:ethylene biosynthetic process; P:response to chitin; P:defense response to fungus; C:extracellular region; C:Golgi apparatus; C:plasma membrane; C:plasmodesma; C:integral component of membrane; C:cytoplasmic vesicle	0	0	0	0	0
C955178	6.25	4.2	20.13	14.82	1.46	1.58	17.2	C955178	isopentenyl pyrophosphate isomerase	1293	20	1.86459e-146	89.37	7	P:GO:0008299; P:GO:0015979; P:GO:0015995; P:GO:0050992; F:GO:0004452; F:GO:0016787; F:GO:0046872	P:isoprenoid biosynthetic process; P:photosynthesis; P:chlorophyll biosynthetic process; P:dimethylallyl diphosphate biosynthetic process; F:isopentenyl-diphosphate delta-isomerase activity; F:hydrolase activity; F:metal ion binding	EC:5.3.3.2	Isopentenyl-diphosphate Delta-isomerase	0	0	0
C955366	7.37	7.01	15.63	10.27	1.46	12.7	11.24	C955366	sulfite reductase	1298	20	5.87894e-157	90.27	30	P:GO:0006096; P:GO:0006260; P:GO:0006275; P:GO:0006351; P:GO:0006833; P:GO:0006972; P:GO:0007030; P:GO:0009409; P:GO:0009651; P:GO:0009684; P:GO:0016126; P:GO:0019344; P:GO:0019419; P:GO:0019424; P:GO:0019761; P:GO:0045892; P:GO:0046686; P:GO:1900160; F:GO:0003677; F:GO:0005507; F:GO:0016002; F:GO:0020037; F:GO:0050311; F:GO:0051539; C:GO:0005829; C:GO:0009941; C:GO:0010319; C:GO:0016020; C:GO:00…	P:glycolytic process; P:DNA replication; P:regulation of DNA replication; P:transcription, DNA-templated; P:water transport; P:hyperosmotic response; P:Golgi organization; P:response to cold; P:response to salt stress; P:indoleacetic acid biosynthetic process; P:sterol biosynthetic process; P:cysteine biosynthetic process; P:sulfate reduction; P:sulfide oxidation, using siroheme sulfite reductase…	EC:1.8.7.1; EC:1.8.99.1	Assimilatory sulfite reductase (ferredoxin); Deleted entry	0	0	0
C955416	0	77.44	0.15	0	0	0	0.44	C955416	ser thr-rich protein t10 in dgcr region	1299	20	1.30311e-124	77.12	1	C:GO:0005739	C:mitochondrion	0	0	0	0	0
C955606	25.65	107.37	54.35	39.48	16.99	31.76	68.04	C955606	nadph dependent mannose 6-phosphate reductase	1304	20	0	92.29	6	P:GO:0046686; P:GO:0055114; F:GO:0047641; F:GO:0050088; C:GO:0005829; C:GO:0009536	P:response to cadmium ion; P:obsolete oxidation-reduction process; F:aldose-6-phosphate reductase (NADPH) activity; F:mannose-6-phosphate 6-reductase activity; C:cytosol; C:plastid	EC:1.1.1.224; EC:1.1.1.200	Mannose-6-phosphate 6-reductase; Aldose-6-phosphate reductase (NADPH)	0	0	0
C955616	1.52	21.33	2	12.02	149.2	3.8	1.46	C955616	esterase lipase thioesterase family protein	1304	20	3.00873e-153	82.66	4	P:GO:0000041; P:GO:0008152; F:GO:0016787; C:GO:0005737	P:transition metal ion transport; P:metabolic process; F:hydrolase activity; C:cytoplasm	0	0	0	0	0
C955650	3.03	6.24	7.08	4.37	5.66	5.14	3.65	C955650	cytochrome c oxidase biogenesis protein cmc1-like protein	1305	20	2.78612e-39	81.56	5	P:GO:0006351; P:GO:0006355; F:GO:0003677; C:GO:0005634; C:GO:0009507	P:transcription, DNA-templated; P:regulation of transcription, DNA-templated; F:DNA binding; C:nucleus; C:chloroplast	0	0	0	0	0
C955728	27.1	11.73	9.21	21.23	18.26	24.31	10.79	C955728	protein	1307	20	5.951e-25	76.59	1	C:GO:0009536	C:plastid	0	0	0	0	0
C955890	53.83	23.14	16.89	61.7	15.82	5	136.86	C955890	aquaporin pip2-7	1312	20	6.40368e-179	93.05	9	P:GO:0006833; P:GO:0009737; F:GO:0005515; F:GO:0015250; C:GO:0005634; C:GO:0005773; C:GO:0009506; C:GO:0016021; C:GO:0046658	P:water transport; P:response to abscisic acid; F:protein binding; F:water channel activity; C:nucleus; C:vacuole; C:plasmodesma; C:integral component of membrane; C:anchored component of plasma membrane	0	0	0	0	0
C955916	2.76	10.02	3.52	5.2	6.41	4.55	7.26	C955916	dual specificity protein phosphatase diacylglycerol catalytic region	1312	20	6.31594e-111	76.75	3	P:GO:0006470; F:GO:0008138; C:GO:0016020	P:protein dephosphorylation; F:protein tyrosine/serine/threonine phosphatase activity; C:membrane	EC:3.1.3.16; EC:3.1; EC:3.1.3.41; EC:3.1.3	Protein-serine/threonine phosphatase; Acting on ester bonds; 4-nitrophenylphosphatase; Acting on ester bonds	0	0	0
C955934	0.38	5.47	5.27	4.77	0.78	3.22	2.61	C955934	two-component response regulator arr9-like	1313	20	6.49446e-64	79.65	7	P:GO:0000160; P:GO:0006355; P:GO:0009735; P:GO:0016310; F:GO:0000156; F:GO:0016301; C:GO:0005622	P:phosphorelay signal transduction system; P:regulation of transcription, DNA-templated; P:response to cytokinin; P:phosphorylation; F:phosphorelay response regulator activity; F:kinase activity; C:intracellular anatomical structure	0	0	0	0	0
C956028	7.01	0.52	5.49	3.4	0	4.43	2.46	C956028	zip transporter	1314	20	2.35935e-137	76.94	4	P:GO:0071577; F:GO:0005385; F:GO:0016491; C:GO:0016021	P:zinc ion transmembrane transport; F:zinc ion transmembrane transporter activity; F:oxidoreductase activity; C:integral component of membrane	0	0	0	0	0
C956074	73.27	38.71	25.98	60.12	1.3	32.42	37.68	C956074	glycine-rich rna-binding protein 3	1316	20	8.19758e-48	83.93	10	P:GO:0006626; P:GO:0009220; P:GO:0009409; P:GO:0009909; P:GO:0010228; P:GO:0034968; F:GO:0003723; F:GO:0005507; F:GO:0005524; C:GO:0005739	P:protein targeting to mitochondrion; P:pyrimidine ribonucleotide biosynthetic process; P:response to cold; P:regulation of flower development; P:vegetative to reproductive phase transition of meristem; P:histone lysine methylation; F:RNA binding; F:copper ion binding; F:ATP binding; C:mitochondrion	0	0	0	0	0
C956270	7.35	0	0	0	0	0	0	C956270	apidermin 1 precursor	1320	6	9.20958e-16	81.27	0	0	0	0	0	0	0	0
C956354	6.22	38.92	1.52	18.5	0	0.55	28.63	C956354	alpha-expansin 1	1322	20	3.36099e-117	93.59	4	P:GO:0009664; C:GO:0005576; C:GO:0005618; C:GO:0016020	P:plant-type cell wall organization; C:extracellular region; C:cell wall; C:membrane	0	0	0	0	0
C956368	2.98	6.96	2.35	6.58	0.13	4.84	5.75	C956368	ribosomal protein l19 family protein	1323	20	5.0444e-71	82.04	6	P:GO:0006412; P:GO:0042254; F:GO:0003735; C:GO:0005739; C:GO:0005840; C:GO:0009507	P:translation; P:ribosome biogenesis; F:structural constituent of ribosome; C:mitochondrion; C:ribosome; C:chloroplast	0	0	0	0	0
C956404	17.88	9.2	8.7	24.79	4.14	28.13	10.92	C956404	ribonuclease p protein subunit p25	1324	20	3.31929e-65	91.27	2	F:GO:0003677; C:GO:0005829	F:DNA binding; C:cytosol	0	0	0	0	0
C956424	7.45	11.65	53.71	8.94	11.51	5.05	33.25	C956424	tic20 family	1324	20	1.01058e-90	80.73	4	P:GO:0015031; C:GO:0009535; C:GO:0009706; C:GO:0016021	P:protein transport; C:chloroplast thylakoid membrane; C:chloroplast inner membrane; C:integral component of membrane	0	0	0	0	0
C956532	5.57	0.1	0.08	1.51	0	1.21	0.5	C956532	protein	1327	20	1.20808e-158	75.94	4	P:GO:0006508; P:GO:0055114; F:GO:0008234; F:GO:0032440	P:proteolysis; P:obsolete oxidation-reduction process; F:cysteine-type peptidase activity; F:2-alkenal reductase [NAD(P)+] activity	EC:1.3.1.74; EC:3.4	2-alkenal reductase (NAD(P)(+)); Acting on peptide bonds (peptidases)	0	0	0
C956544	14.23	52.16	229.17	33.11	10.57	7.34	170.39	C956544	50s ribosomal protein l3	1328	20	3.31979e-139	89.76	12	P:GO:0006364; P:GO:0006412; P:GO:0010207; P:GO:0015995; P:GO:0019288; P:GO:0045036; F:GO:0003735; F:GO:0019843; C:GO:0005840; C:GO:0009570; C:GO:0009941; C:GO:0016020	P:rRNA processing; P:translation; P:photosystem II assembly; P:chlorophyll biosynthetic process; P:isopentenyl diphosphate biosynthetic process, methylerythritol 4-phosphate pathway; P:protein targeting to chloroplast; F:structural constituent of ribosome; F:rRNA binding; C:ribosome; C:chloroplast stroma; C:chloroplast envelope; C:membrane	0	0	0	0	0
C956642	2.84	1.02	1.05	6.8	0.77	3.06	2.93	C956642	ccr4-not transcription complex subunit 1-like	1330	20	3.42972e-165	78.06	7	P:GO:0000226; P:GO:0000911; P:GO:0007155; P:GO:0010090; P:GO:0045010; C:GO:0005829; C:GO:0016020	P:microtubule cytoskeleton organization; P:cytokinesis by cell plate formation; P:cell adhesion; P:trichome morphogenesis; P:actin nucleation; C:cytosol; C:membrane	0	0	0	0	0
C956730	45.26	10.36	12.32	69.51	4.63	70.61	30.02	C956730	allene oxide cyclase	1332	20	2.78427e-103	82.96	3	P:GO:0008152; F:GO:0046423; C:GO:0009507	P:metabolic process; F:allene-oxide cyclase activity; C:chloroplast	EC:5.3.99.6	Allene-oxide cyclase	0	0	0
C956768	1.11	0.41	7.13	0.84	1.54	0	17.31	C956768	protein	1333	20	6.36843e-87	78.63	6	P:GO:0000079; P:GO:0010440; P:GO:0016310; F:GO:0004693; F:GO:0019901; C:GO:0005634	P:regulation of cyclin-dependent protein serine/threonine kinase activity; P:stomatal lineage progression; P:phosphorylation; F:cyclin-dependent protein serine/threonine kinase activity; F:protein kinase binding; C:nucleus	EC:2.7.11; EC:2.7.11.22	Transferring phosphorus-containing groups; Cyclin-dependent kinase	0	0	0
C956786	3.7	6.8	7.13	5.77	2.31	5.89	4.77	C956786	probable ribosome biogenesis protein c16orf42 homolog	1333	20	1.74423e-121	85.05	4	P:GO:0030490; C:GO:0005634; C:GO:0005829; C:GO:0009536	P:maturation of SSU-rRNA; C:nucleus; C:cytosol; C:plastid	0	0	0	0	0
C956788	5.67	13.29	14.64	12.55	7.96	8.07	13.61	C956788	guanylate kinase	1333	20	5.60205e-125	87.46	7	P:GO:0006163; P:GO:0046939; P:GO:0048638; F:GO:0004385; F:GO:0005524; C:GO:0005739; C:GO:0009507	P:purine nucleotide metabolic process; P:nucleotide phosphorylation; P:regulation of developmental growth; F:guanylate kinase activity; F:ATP binding; C:mitochondrion; C:chloroplast	EC:2.7.4.8	Guanylate kinase	0	0	0
C957044	16.53	37.91	26.34	33.77	3.83	17.78	27.13	C957044	protein	1340	20	1.70788e-130	97.51	3	P:GO:0006412; F:GO:0003735; C:GO:0005840	P:translation; F:structural constituent of ribosome; C:ribosome	0	0	0	0	0
C957104	0	7.15	0.22	0.08	0.76	0	0.07	C957104	udp-d-apiose udp-d-xylose synthase 1	1342	20	0	90.33	7	P:GO:0009226; P:GO:0071555; F:GO:0048040; F:GO:0051287; C:GO:0005634; C:GO:0005829; C:GO:0048046	P:nucleotide-sugar biosynthetic process; P:cell wall organization; F:UDP-glucuronate decarboxylase activity; F:NAD binding; C:nucleus; C:cytosol; C:apoplast	EC:4.1.1.35	UDP-glucuronate decarboxylase	0	0	0
C957188	9.76	5.52	1.26	17.14	11.43	10.15	2.75	C957188	protein	1345	20	1.56362e-105	79.93	5	P:GO:0009651; P:GO:0010228; F:GO:0051087; C:GO:0005739; C:GO:0005829	P:response to salt stress; P:vegetative to reproductive phase transition of meristem; F:chaperone binding; C:mitochondrion; C:cytosol	0	0	0	0	0
C957250	0.24	0	131.64	0.74	0	0	22.53	C957250	plant-specific domain tigr01589 family protein	1347	20	3.93453e-34	81.33	3	P:GO:0032502; C:GO:0005739; C:GO:0009507	P:developmental process; C:mitochondrion; C:chloroplast	0	0	0	0	0
C957336	4.62	33.72	33.54	9.82	24.18	1.4	9.07	C957336	calcium-binding protein cml27	1349	20	1.96002e-52	77.11	4	F:GO:0005509; C:GO:0005634; C:GO:0005773; C:GO:0005886	F:calcium ion binding; C:nucleus; C:vacuole; C:plasma membrane	0	0	0	0	0
C957446	0.12	8.58	9.52	10.03	0	1.29	30.19	C957446	ethylene-responsive transcription factor win1-like	1353	20	1.86894e-77	76.71	5	P:GO:0006351; P:GO:0006355; F:GO:0003677; F:GO:0003700; C:GO:0005634	P:transcription, DNA-templated; P:regulation of transcription, DNA-templated; F:DNA binding; F:DNA-binding transcription factor activity; C:nucleus	0	0	0	0	0
C957476	7.99	0	0	0	0	0	0	C957476	alcohol oxidase	1353	20	0	91.78	4	P:GO:0055114; F:GO:0047639; F:GO:0050660; C:GO:0005622	P:obsolete oxidation-reduction process; F:alcohol oxidase activity; F:flavin adenine dinucleotide binding; C:intracellular anatomical structure	EC:1.1.3.13	Alcohol oxidase	0	0	0
C957508	0.85	2.29	6.34	4.36	1.39	0	17.57	C957508	alpha beta fold family protein	1354	20	6.68298e-117	76.31	2	F:GO:0016787; C:GO:0005737	F:hydrolase activity; C:cytoplasm	0	0	0	0	0
C957546	3.02	14.04	3.17	5.83	2.9	3.42	3.5	C957546	epoxide hydrolase 2-like	1355	20	4.05025e-143	78.19	3	P:GO:0008152; F:GO:0016740; F:GO:0016787	P:metabolic process; F:transferase activity; F:hydrolase activity	0	0	0	0	0
C957558	4.23	8.65	8.68	7.14	4.15	7.06	4.47	C957558	PREDICTED: uncharacterized protein LOC100249059	1356	20	9.24424e-122	80	1	F:GO:0003674	F:molecular_function	0	0	0	0	0
C957602	3.38	6.26	44.56	7.87	1.01	2.46	52.77	C957602	PREDICTED: uncharacterized protein LOC100243825	1357	20	2.41068e-74	80.69	1	C:GO:0009535	C:chloroplast thylakoid membrane	0	0	0	0	0
C957690	5.42	15.17	58.39	18.07	2.51	5.97	77.85	C957690	metal ion binding	1360	20	3.28001e-45	86.89	9	P:GO:0006098; P:GO:0009735; P:GO:0019288; P:GO:0030001; P:GO:0045036; F:GO:0046872; C:GO:0009535; C:GO:0009570; C:GO:0009941	P:pentose-phosphate shunt; P:response to cytokinin; P:isopentenyl diphosphate biosynthetic process, methylerythritol 4-phosphate pathway; P:metal ion transport; P:protein targeting to chloroplast; F:metal ion binding; C:chloroplast thylakoid membrane; C:chloroplast stroma; C:chloroplast envelope	0	0	0	0	0
C957712	5.17	0	0	0	0	0	0	C957712	opsin-1	1361	20	2.59554e-131	78.27	20	P:GO:0000494; P:GO:0006356; P:GO:0007602; P:GO:0008033; P:GO:0018298; P:GO:0031167; P:GO:0034220; P:GO:1990258; F:GO:0003729; F:GO:0005216; F:GO:0005503; F:GO:0008649; F:GO:0009881; F:GO:1990259; C:GO:0005840; C:GO:0016021; C:GO:0030686; C:GO:0031428; C:GO:0032040; C:GO:0072686	P:box C/D RNA 3'-end processing; P:regulation of transcription by RNA polymerase I; P:phototransduction; P:tRNA processing; P:protein-chromophore linkage; P:rRNA methylation; P:ion transmembrane transport; P:histone glutamine methylation; F:mRNA binding; F:ion channel activity; F:all-trans retinal binding; F:rRNA methyltransferase activity; F:photoreceptor activity; F:histone-glutamine methyltran…	EC:2.1.1	Transferring one-carbon groups	0	0	0
C957754	99.41	37.7	3874.9	138.52	39.19	34.89	1680.36	C957754	chlorophyll a-b binding protein chloroplastic-like	1362	20	5.90464e-144	91.93	20	P:GO:0006364; P:GO:0009637; P:GO:0009644; P:GO:0009744; P:GO:0009765; P:GO:0010114; P:GO:0010155; P:GO:0010196; P:GO:0010218; P:GO:0018298; P:GO:0019344; F:GO:0016168; F:GO:0046872; C:GO:0005739; C:GO:0009517; C:GO:0009522; C:GO:0009533; C:GO:0009783; C:GO:0010287; C:GO:0016021	P:rRNA processing; P:response to blue light; P:response to high light intensity; P:response to sucrose; P:photosynthesis, light harvesting; P:response to red light; P:regulation of proton transport; P:nonphotochemical quenching; P:response to far red light; P:protein-chromophore linkage; P:cysteine biosynthetic process; F:chlorophyll binding; F:metal ion binding; C:mitochondrion; C:PSII associate…	0	0	0	0	0
C957804	2.04	5.53	3.73	7.01	0.37	2.55	10.13	C957804	non-imprinted in prader-willi angelman syndrome region	1364	20	0	92.29	3	P:GO:0015693; F:GO:0015095; C:GO:0016021	P:magnesium ion transport; F:magnesium ion transmembrane transporter activity; C:integral component of membrane	0	0	0	0	0
C957808	18.24	17.88	13.16	27.95	16.12	23.9	22.9	C957808	microtubule associated protein type 2	1364	20	3.38503e-164	87.7	8	P:GO:0007010; P:GO:0009832; P:GO:0010051; P:GO:0010075; F:GO:0008017; C:GO:0005634; C:GO:0005739; C:GO:0010005	P:cytoskeleton organization; P:plant-type cell wall biogenesis; P:xylem and phloem pattern formation; P:regulation of meristem growth; F:microtubule binding; C:nucleus; C:mitochondrion; C:cortical microtubule, transverse to long axis	0	0	0	0	0
C957836	87.57	114.31	52.69	107.71	64.26	120.56	75.86	C957836	transmembrane protein	1366	20	3.66459e-47	87.05	8	P:GO:0006412; P:GO:0030244; P:GO:0048193; P:GO:0072488; F:GO:0003735; F:GO:0008519; C:GO:0005840; C:GO:0072546	P:translation; P:cellulose biosynthetic process; P:Golgi vesicle transport; P:ammonium transmembrane transport; F:structural constituent of ribosome; F:ammonium transmembrane transporter activity; C:ribosome; C:EMC complex	0	0	0	0	0
C957860	12.46	8.09	3.58	32.95	1.12	8.16	100.11	C957860	fasciclin-like arabinogalactan protein	1366	20	1.17358e-77	85.57	7	P:GO:0006084; P:GO:0009664; P:GO:0009832; P:GO:0010075; P:GO:0016126; P:GO:0016132; C:GO:0046658	P:acetyl-CoA metabolic process; P:plant-type cell wall organization; P:plant-type cell wall biogenesis; P:regulation of meristem growth; P:sterol biosynthetic process; P:brassinosteroid biosynthetic process; C:anchored component of plasma membrane	0	0	0	0	0
C957952	3.58	2.85	0.44	10.87	1.74	0.74	2	C957952	polygalacturonase-inhibiting protein	1369	20	4.69809e-147	81.22	0	0	0	0	0	0	0	0
C957994	0	15.53	0.29	0.08	0	0.21	0.07	C957994	protein	1370	20	7.60204e-103	80.72	2	C:GO:0005634; C:GO:0009507	C:nucleus; C:chloroplast	0	0	0	0	0
C958198	71.34	1.76	2.31	13.54	21.26	0.11	5.22	C958198	heavy-metal-associated domain-containing protein	1377	20	2.7443e-79	82.62	3	P:GO:0030001; F:GO:0046872; C:GO:0005576	P:metal ion transport; F:metal ion binding; C:extracellular region	0	0	0	0	0
C958394	4.73	6.81	3.46	2.33	11.57	3.35	1.37	C958394	obp3-responsive protein 4	1382	20	1.82899e-82	81.4	2	P:GO:0009751; C:GO:0009507	P:response to salicylic acid; C:chloroplast	0	0	0	0	0
C958474	1.42	4.47	11	6.17	0.61	4.18	6.28	C958474	chaperone protein dnaj	1384	20	6.22368e-105	85.11	6	P:GO:0006457; P:GO:0009408; P:GO:0009644; P:GO:0034976; P:GO:0042542; F:GO:0051082	P:protein folding; P:response to heat; P:response to high light intensity; P:response to endoplasmic reticulum stress; P:response to hydrogen peroxide; F:unfolded protein binding	0	0	0	0	0
C958516	54.01	36.5	24.28	33.47	34.02	35.7	43.85	C958516	tumor suppressor	1385	20	3.44726e-173	80.27	11	P:GO:0006487; P:GO:0009627; P:GO:0034976; F:GO:0005515; F:GO:0015157; C:GO:0005576; C:GO:0005886; C:GO:0008250; C:GO:0009507; C:GO:0016021; C:GO:0031410	P:protein N-linked glycosylation; P:systemic acquired resistance; P:response to endoplasmic reticulum stress; F:protein binding; F:oligosaccharide transmembrane transporter activity; C:extracellular region; C:plasma membrane; C:oligosaccharyltransferase complex; C:chloroplast; C:integral component of membrane; C:cytoplasmic vesicle	0	0	0	0	0
C958538	1.41	0.78	2.73	19.84	0.61	0.1	8.72	C958538	short-chain alcohol dehydrogenase	1386	20	5.63909e-108	77.95	2	P:GO:0055114; F:GO:0016616	P:obsolete oxidation-reduction process; F:oxidoreductase activity, acting on the CH-OH group of donors, NAD or NADP as acceptor	0	0	0	0	0
C958540	0.24	11.64	0.14	0.48	0	0.21	0.2	C958540	protein	1386	20	2.9646e-74	79.43	6	P:GO:0006508; F:GO:0004252; C:GO:0005794; C:GO:0005886; C:GO:0009506; C:GO:0016021	P:proteolysis; F:serine-type endopeptidase activity; C:Golgi apparatus; C:plasma membrane; C:plasmodesma; C:integral component of membrane	EC:3.4.21	Acting on peptide bonds (peptidases)	0	0	0
C958744	1.64	1.25	1960.95	0.64	0.61	2.49	8.34	C958744	galactinol synthase 1	1392	20	0	89.93	7	P:GO:0006012; P:GO:0010325; P:GO:0052576; P:GO:0070417; F:GO:0046872; F:GO:0047216; C:GO:0005737	P:galactose metabolic process; P:raffinose family oligosaccharide biosynthetic process; P:carbohydrate storage; P:cellular response to cold; F:metal ion binding; F:inositol 3-alpha-galactosyltransferase activity; C:cytoplasm	EC:2.4.1.123; EC:2.4.1	Inositol 3-alpha-galactosyltransferase; Glycosyltransferases	0	0	0
C958772	11.49	67.18	24.43	32.96	7.94	14.63	18.24	C958772	aldose 1-epimerase	1392	20	0	86.39	6	P:GO:0019318; P:GO:0042732; F:GO:0004034; F:GO:0030246; C:GO:0005829; C:GO:0048046	P:hexose metabolic process; P:D-xylose metabolic process; F:aldose 1-epimerase activity; F:carbohydrate binding; C:cytosol; C:apoplast	EC:5.1.3.3	Aldose 1-epimerase	0	0	0
C958800	15.81	10.9	6.14	16.78	14.15	21.15	9.69	C958800	invertase pectin methylesterase inhibitor family protein	1393	20	1.24811e-127	77.03	2	P:GO:0016567; P:GO:0016998	P:protein ubiquitination; P:cell wall macromolecule catabolic process	0	0	0	0	0
C958846	0	0.87	0.14	0.08	15.12	0.41	0.41	C958846	nadph-dependent codeinone reductase-like protein	1394	20	3.09896e-147	78	4	P:GO:0055114; F:GO:0016746; F:GO:0047036; C:GO:0005737	P:obsolete oxidation-reduction process; F:acyltransferase activity; F:codeinone reductase (NADPH) activity; C:cytoplasm	EC:1.1.1.247	Codeinone reductase (NADPH)	0	0	0
C958854	30.08	16	14.12	36.4	22.43	46.21	29.51	C958854	calcineurin b-like protein	1394	20	1.45281e-108	99.07	2	F:GO:0005509; F:GO:0005515	F:calcium ion binding; F:protein binding	0	0	0	0	0
C958866	1.29	2.41	1.71	3.41	8.16	3.62	0.07	C958866	(+)-neomenthol dehydrogenase-like	1395	20	1.60289e-112	78.18	6	P:GO:0000038; P:GO:0009409; P:GO:0042335; P:GO:0055114; F:GO:0050221; C:GO:0005737	P:very long-chain fatty acid metabolic process; P:response to cold; P:cuticle development; P:obsolete oxidation-reduction process; F:prostaglandin-E2 9-reductase activity; C:cytoplasm	EC:1.1.1.189	Prostaglandin-E(2) 9-reductase	0	0	0
C958906	3.74	6.54	16.59	7.94	1.46	7.65	9.87	C958906	esterase lipase domain-containing protein	1396	20	2.7663e-172	86.79	2	C:GO:0009507; C:GO:0031410	C:chloroplast; C:cytoplasmic vesicle	0	0	0	0	0
C959054	0.12	0	6.17	0.79	0	0.41	1.01	C959054	exonuclease-like protein	1400	20	0	79.66	5	P:GO:0090305; F:GO:0003676; F:GO:0004527; F:GO:0046872; C:GO:0005634	P:nucleic acid phosphodiester bond hydrolysis; F:nucleic acid binding; F:exonuclease activity; F:metal ion binding; C:nucleus	EC:3.1	Acting on ester bonds	0	0	0
C959106	5.7	3.26	1.77	7.9	3.03	3.91	5.38	C959106	dna replication factor c complex subunit 5	1402	20	0	87.06	25	P:GO:0000398; P:GO:0006261; P:GO:0006312; P:GO:0006346; P:GO:0006414; P:GO:0006952; P:GO:0009560; P:GO:0009793; P:GO:0009909; P:GO:0019243; P:GO:0031048; P:GO:0031348; P:GO:0035194; P:GO:0042254; P:GO:0048449; P:GO:0051567; P:GO:0071897; F:GO:0003689; F:GO:0003735; F:GO:0003746; F:GO:0003887; F:GO:0005524; C:GO:0005634; C:GO:0005663; C:GO:0005840	P:mRNA splicing, via spliceosome; P:DNA-templated DNA replication; P:mitotic recombination; P:DNA methylation-dependent heterochromatin assembly; P:translational elongation; P:defense response; P:embryo sac egg cell differentiation; P:embryo development ending in seed dormancy; P:regulation of flower development; P:methylglyoxal catabolic process to D-lactate via S-lactoyl-glutathione; P:heteroch…	EC:3.6.1; EC:3.6.1.3; EC:2.7.7.7; EC:3.6.1.15	Acting on acid anhydrides; Deleted entry; DNA-directed DNA polymerase; Nucleoside-triphosphate phosphatase	0	0	0
C959154	10.92	6.12	2.69	11.12	6.05	16.35	10.42	C959154	brg-1 associated	1403	20	2.8107e-86	77.28	2	F:GO:0003677; C:GO:0005634	F:DNA binding; C:nucleus	0	0	0	0	0
C959166	18.34	20.17	17.19	29.8	6.29	18.7	28.74	C959166	thioredoxin domain-containing protein 9 homolog	1404	20	2.93408e-105	91.27	4	P:GO:0019932; P:GO:0045454; F:GO:0005524; C:GO:0005737	P:second-messenger-mediated signaling; P:cell redox homeostasis; F:ATP binding; C:cytoplasm	0	0	0	0	0
C959312	8.1	9.62	7.12	11.16	7.59	6.76	8.16	C959312	protein	1408	20	2.33145e-176	86.27	2	P:GO:0055085; C:GO:0016021	P:transmembrane transport; C:integral component of membrane	0	0	0	0	0
C959344	10.87	10.19	0.92	11.15	7.83	6.04	4.68	C959344	endonuclease exonuclease phosphatase domain-containing protein	1409	20	0	92.76	5	P:GO:0090305; F:GO:0004519; F:GO:0004527; C:GO:0005634; C:GO:0005886	P:nucleic acid phosphodiester bond hydrolysis; F:endonuclease activity; F:exonuclease activity; C:nucleus; C:plasma membrane	EC:3.1	Acting on ester bonds	0	0	0
C959616	55.21	21.74	33.78	31.96	30.72	27.94	20.18	C959616	protein-l-isoaspartate o-methyltransferase	1418	20	1.10107e-138	88.84	7	P:GO:0006479; P:GO:0007568; P:GO:0009651; P:GO:0009845; F:GO:0004719; C:GO:0005829; C:GO:0009536	P:protein methylation; P:aging; P:response to salt stress; P:seed germination; F:protein-L-isoaspartate (D-aspartate) O-methyltransferase activity; C:cytosol; C:plastid	EC:2.1.1.77; EC:2.1.1	Protein-L-isoaspartate(D-aspartate) O-methyltransferase; Transferring one-carbon groups	0	0	0
C959680	78.45	172.81	96.15	110.13	233.25	88.53	118	C959680	60s ribosomal protein l10	1419	20	2.85013e-151	96.95	3	P:GO:0006412; F:GO:0003735; C:GO:0005840	P:translation; F:structural constituent of ribosome; C:ribosome	0	0	0	0	0
C959684	142.57	31.61	99.36	67.32	3.58	49.91	63.43	C959684	dna-damage-repair toleration protein drt102	1420	20	7.71541e-148	77.42	7	P:GO:0000719; P:GO:0005975; P:GO:0009409; P:GO:0009411; F:GO:0016853; C:GO:0005634; C:GO:0005829	P:photoreactive repair; P:carbohydrate metabolic process; P:response to cold; P:response to UV; F:isomerase activity; C:nucleus; C:cytosol	0	0	0	0	0
C959858	10.15	5.07	2.08	10.84	0.36	8.28	5.74	C959858	single-stranded dna-binding protein	1426	20	2.28077e-73	84.72	3	P:GO:0006260; F:GO:0003697; C:GO:0005739	P:DNA replication; F:single-stranded DNA binding; C:mitochondrion	0	0	0	0	0
C959896	2.62	3.1	5.62	5.57	1.54	3.53	4.68	C959896	outward rectifying potassium channel	1427	20	2.09939e-130	76.81	7	P:GO:0016043; P:GO:0030001; P:GO:0030003; P:GO:0050789; P:GO:0071805; F:GO:0005267; C:GO:0016021	P:cellular component organization; P:metal ion transport; P:cellular cation homeostasis; P:regulation of biological process; P:potassium ion transmembrane transport; F:potassium channel activity; C:integral component of membrane	0	0	0	0	0
C959900	13.33	0	0	1.93	1.54	0	0.92	C959900	protein	1427	20	9.31458e-81	83.06	2	F:GO:0003677; F:GO:0003682	F:DNA binding; F:chromatin binding	0	0	0	0	0
C959968	19.78	9.27	1.66	19.69	115.18	11.88	11.44	C959968	snf1-related protein kinase regulatory subunit beta-1	1430	20	3.08033e-129	78.95	11	P:GO:0005975; P:GO:0006633; P:GO:0009744; P:GO:0009750; P:GO:0016310; P:GO:0042128; P:GO:0043562; F:GO:0004679; F:GO:0005515; F:GO:0019887; C:GO:0005737	P:carbohydrate metabolic process; P:fatty acid biosynthetic process; P:response to sucrose; P:response to fructose; P:phosphorylation; P:nitrate assimilation; P:cellular response to nitrogen levels; F:AMP-activated protein kinase activity; F:protein binding; F:protein kinase regulator activity; C:cytoplasm	EC:2.7.11	Transferring phosphorus-containing groups	0	0	0
C960052	38.11	13.54	32.55	37.58	8.62	10.44	17.45	C960052	heat- and acid-stable phosphoprotein	1433	20	1.03355e-56	84.44	4	P:GO:0000160; F:GO:0003677; F:GO:0003682; C:GO:0005622	P:phosphorelay signal transduction system; F:DNA binding; F:chromatin binding; C:intracellular anatomical structure	0	0	0	0	0
C960162	5.43	5.59	4.89	5.6	2.47	5.1	7.26	C960162	translin-like protein	1437	20	2.42085e-126	87.09	8	P:GO:0009220; P:GO:0090502; F:GO:0003697; F:GO:0004521; F:GO:0043565; C:GO:0005634; C:GO:0005829; C:GO:0009570	P:pyrimidine ribonucleotide biosynthetic process; P:RNA phosphodiester bond hydrolysis, endonucleolytic; F:single-stranded DNA binding; F:endoribonuclease activity; F:sequence-specific DNA binding; C:nucleus; C:cytosol; C:chloroplast stroma	EC:3.1	Acting on ester bonds	0	0	0
C960210	84.66	144.8	79.57	95.13	118.35	135.9	53.66	C960210	nucleic acid binding	1439	20	6.45899e-40	76.18	9	P:GO:0006635; P:GO:0006869; P:GO:0006891; P:GO:0010351; P:GO:0016558; P:GO:0044265; F:GO:0005515; C:GO:0005778; C:GO:0009536	P:fatty acid beta-oxidation; P:lipid transport; P:intra-Golgi vesicle-mediated transport; P:lithium ion transport; P:protein import into peroxisome matrix; P:cellular macromolecule catabolic process; F:protein binding; C:peroxisomal membrane; C:plastid	0	0	0	0	0
C960312	10.35	7.78	4.04	11.69	2.69	8.67	7.22	C960312	swib domain-containing protein	1443	20	1.7492e-35	76.41	1	C:GO:0005739	C:mitochondrion	0	0	0	0	0
C960338	25.19	9.91	4.32	14.89	2.81	1.39	9.95	C960338	transcription factor mybj6	1444	20	3.55974e-76	79.73	2	F:GO:0003677; F:GO:0003682	F:DNA binding; F:chromatin binding	0	0	0	0	0
C960360	0	55.91	0	0	31.14	0	0.13	C960360	mads-box transcription factor	1444	20	5.51808e-166	88.9	6	P:GO:0006351; P:GO:0006355; F:GO:0003677; F:GO:0003700; F:GO:0046983; C:GO:0005634	P:transcription, DNA-templated; P:regulation of transcription, DNA-templated; F:DNA binding; F:DNA-binding transcription factor activity; F:protein dimerization activity; C:nucleus	0	0	0	0	0
C960376	9.66	0	0	0	0	0.1	0	C960376	alcohol oxidase	1445	20	0	89.28	4	P:GO:0055114; F:GO:0047639; F:GO:0050660; C:GO:0005622	P:obsolete oxidation-reduction process; F:alcohol oxidase activity; F:flavin adenine dinucleotide binding; C:intracellular anatomical structure	EC:1.1.3.13	Alcohol oxidase	0	0	0
C960450	1.68	4.34	82.29	38.01	3.62	0.99	202.92	C960450	protochlorophyllide reductase c	1447	20	0	90.34	31	P:GO:0000023; P:GO:0000272; P:GO:0006098; P:GO:0006364; P:GO:0006636; P:GO:0006655; P:GO:0009073; P:GO:0009637; P:GO:0009664; P:GO:0009723; P:GO:0009902; P:GO:0009965; P:GO:0010027; P:GO:0010114; P:GO:0010207; P:GO:0010218; P:GO:0015995; P:GO:0016117; P:GO:0019252; P:GO:0019288; P:GO:0019344; P:GO:0019761; P:GO:0030154; P:GO:0043085; P:GO:0045893; P:GO:0055114; F:GO:0003959; F:GO:0005515; F:GO:00…	P:maltose metabolic process; P:polysaccharide catabolic process; P:pentose-phosphate shunt; P:rRNA processing; P:unsaturated fatty acid biosynthetic process; P:phosphatidylglycerol biosynthetic process; P:aromatic amino acid family biosynthetic process; P:response to blue light; P:plant-type cell wall organization; P:response to ethylene; P:chloroplast relocation; P:leaf morphogenesis; P:thylakoi…	EC:1.6.99.1; EC:1.3.1.33	NADPH dehydrogenase; Protochlorophyllide reductase	0	0	0
C960602	2.79	2.58	2.38	4.86	1.51	5.14	2.78	C960602	atp-dependent rna helicase ddx1	1452	20	4.51584e-71	80.12	2	C:GO:0005634; C:GO:0009536	C:nucleus; C:plastid	0	0	0	0	0
C960668	6.47	38.85	13.8	16.67	11.38	10.47	19.48	C960668	er lumen protein retaining receptor-like	1454	20	1.21347e-126	93.38	15	P:GO:0002758; P:GO:0006084; P:GO:0006621; P:GO:0015031; P:GO:0016126; P:GO:0016132; P:GO:0030244; P:GO:0048193; F:GO:0038023; F:GO:0046923; C:GO:0000139; C:GO:0005739; C:GO:0005789; C:GO:0016021; C:GO:0031410	P:innate immune response-activating signal transduction; P:acetyl-CoA metabolic process; P:protein retention in ER lumen; P:protein transport; P:sterol biosynthetic process; P:brassinosteroid biosynthetic process; P:cellulose biosynthetic process; P:Golgi vesicle transport; F:signaling receptor activity; F:ER retention sequence binding; C:Golgi membrane; C:mitochondrion; C:endoplasmic reticulum m…	0	0	0	0	0
C960708	32.89	67.46	39.6	5.98	27.85	1.97	5.03	C960708	dihydroflavonol 4-reductase	1455	20	0	85.72	8	P:GO:0009744; P:GO:0009813; P:GO:0010224; P:GO:0055114; F:GO:0045552; F:GO:0047890; F:GO:0050662; C:GO:0042406	P:response to sucrose; P:flavonoid biosynthetic process; P:response to UV-B; P:obsolete oxidation-reduction process; F:dihydrokaempferol 4-reductase activity; F:flavanone 4-reductase activity; F:obsolete coenzyme binding; C:extrinsic component of endoplasmic reticulum membrane	EC:1.1.1.219; EC:1.1.1.234	Dihydroflavanol 4-reductase; Flavanone 4-reductase	0	0	0
C960834	28.76	69.2	49.39	57.3	79.3	35.59	47.91	C960834	protein	1460	20	4.69139e-159	87.34	5	P:GO:0009860; P:GO:0010089; P:GO:0044036; F:GO:0016787; C:GO:0005576	P:pollen tube growth; P:xylem development; P:cell wall macromolecule metabolic process; F:hydrolase activity; C:extracellular region	0	0	0	0	0
C960900	8.64	67.77	29.36	42.35	25.83	18.73	70.99	C960900	hypothetical protein VITISV_037838	1463	20	2.9277e-127	82.85	9	P:GO:0010394; P:GO:0045488; C:GO:0000139; C:GO:0005768; C:GO:0005774; C:GO:0005802; C:GO:0005886; C:GO:0009535; C:GO:0016021	P:homogalacturonan metabolic process; P:pectin metabolic process; C:Golgi membrane; C:endosome; C:vacuolar membrane; C:trans-Golgi network; C:plasma membrane; C:chloroplast thylakoid membrane; C:integral component of membrane	0	0	0	0	0
C961029	7.51	24.28	5.72	20.25	5.75	34.9	16.22	C961029	protein	1467	20	2.5121e-133	92.54	7	P:GO:0007264; P:GO:0008152; P:GO:0015031; F:GO:0005525; F:GO:0016787; C:GO:0005622; C:GO:0005886	P:small GTPase mediated signal transduction; P:metabolic process; P:protein transport; F:GTP binding; F:hydrolase activity; C:intracellular anatomical structure; C:plasma membrane	0	0	0	0	0
C961081	11.91	11.44	7.59	17.52	9.18	17.47	10.2	C961081	cell number regulator 6	1469	20	3.43545e-128	85.15	1	C:GO:0016021	C:integral component of membrane	0	0	0	0	0
C961099	26.89	49.71	10.54	67.04	47.37	45.65	39.06	C961099	14-3-3 protein	1470	20	4.30268e-79	96.87	3	P:GO:0090305; F:GO:0004519; F:GO:0019904	P:nucleic acid phosphodiester bond hydrolysis; F:endonuclease activity; F:protein domain specific binding	EC:3.1	Acting on ester bonds	0	0	0
C961107	4.74	17.87	29.74	4.56	3.44	4.58	16.57	C961107	protein	1470	20	4.48089e-71	77.78	5	P:GO:0006474; P:GO:0019684; F:GO:0004596; C:GO:0009507; C:GO:0031248	P:N-terminal protein amino acid acetylation; P:photosynthesis, light reaction; F:peptide alpha-N-acetyltransferase activity; C:chloroplast; C:protein acetyltransferase complex	EC:2.3.1.88; EC:2.3.1	Acyltransferases; Acyltransferases	0	0	0
C961131	72.72	90.35	22.96	71.9	57.46	127.98	35.94	C961131	protein dehydration-induced 19-like	1470	20	6.60807e-103	79.09	0	0	0	0	0	0	0	0
C961145	6.83	14.41	12.07	7.55	9.74	6.14	6.24	C961145	mitochondrial import inner membrane translocase subunit tim23-like	1471	20	5.73092e-74	81.54	9	P:GO:0006626; P:GO:0006869; P:GO:0006891; P:GO:0010351; P:GO:0016114; P:GO:0016558; F:GO:0015450; C:GO:0005744; C:GO:0016021	P:protein targeting to mitochondrion; P:lipid transport; P:intra-Golgi vesicle-mediated transport; P:lithium ion transport; P:terpenoid biosynthetic process; P:protein import into peroxisome matrix; F:protein-transporting ATPase activity; C:TIM23 mitochondrial import inner membrane translocase complex; C:integral component of membrane	0	0	0	0	0
C961287	4.28	6.42	29.29	8.42	1.71	7.68	21.26	C961287	protein	1475	20	0	84.39	9	P:GO:0006508; P:GO:0009737; P:GO:0019408; P:GO:0031365; P:GO:0070084; F:GO:0046872; F:GO:0070006; C:GO:0005739; C:GO:0009507	P:proteolysis; P:response to abscisic acid; P:dolichol biosynthetic process; P:N-terminal protein amino acid modification; P:protein initiator methionine removal; F:metal ion binding; F:metalloaminopeptidase activity; C:mitochondrion; C:chloroplast	EC:3.4.11	Acting on peptide bonds (peptidases)	0	0	0
C961343	18.96	68.21	33.79	37.88	13.8	27.36	48.68	C961343	glutaredoxin	1477	20	2.86186e-55	84.1	9	P:GO:0045454; P:GO:0055114; F:GO:0008794; F:GO:0009055; F:GO:0015035; C:GO:0005773; C:GO:0005783; C:GO:0005794; C:GO:0009507	P:cell redox homeostasis; P:obsolete oxidation-reduction process; F:arsenate reductase (glutaredoxin) activity; F:electron transfer activity; F:protein-disulfide reductase activity; C:vacuole; C:endoplasmic reticulum; C:Golgi apparatus; C:chloroplast	EC:1.20.4.1; EC:1.20.4	Arsenate reductase (glutathione/glutaredoxin); Acting on phosphorus or arsenic in donors	0	0	0
C961385	0.11	0	125.54	0	0	3.68	0	C961385	galactinol synthase 1	1479	20	0	90.78	9	P:GO:0006012; P:GO:0006979; P:GO:0010325; P:GO:0052576; P:GO:0070417; F:GO:0046872; F:GO:0047216; C:GO:0005634; C:GO:0005737	P:galactose metabolic process; P:response to oxidative stress; P:raffinose family oligosaccharide biosynthetic process; P:carbohydrate storage; P:cellular response to cold; F:metal ion binding; F:inositol 3-alpha-galactosyltransferase activity; C:nucleus; C:cytoplasm	EC:2.4.1.123; EC:2.4.1	Inositol 3-alpha-galactosyltransferase; Glycosyltransferases	0	0	0
C961393	4.27	3.51	8.33	7.8	5.58	3.2	13.42	C961393	protein	1479	20	0	80.5	4	P:GO:0005975; F:GO:0009044; C:GO:0005774; C:GO:0031012	P:carbohydrate metabolic process; F:xylan 1,4-beta-xylosidase activity; C:vacuolar membrane; C:extracellular matrix	EC:3.2.1.37	Xylan 1,4-beta-xylosidase	0	0	0
C961467	3.28	12.68	6.06	9.87	0.68	6.77	9.04	C961467	urease accessory protein	1481	20	7.69178e-164	96.08	7	P:GO:0006807; P:GO:0043085; F:GO:0003924; F:GO:0005525; F:GO:0016151; C:GO:0005737; C:GO:0016021	P:nitrogen compound metabolic process; P:positive regulation of catalytic activity; F:GTPase activity; F:GTP binding; F:nickel cation binding; C:cytoplasm; C:integral component of membrane	EC:3.6.1; EC:3.6.1.15	Acting on acid anhydrides; Nucleoside-triphosphate phosphatase	0	0	0
C961483	5.13	0	0	0	0	0	0	C961483	hsp70 chaperone	1482	20	0	94.21	15	P:GO:0000742; P:GO:0006616; P:GO:0006986; P:GO:0030433; P:GO:0031204; P:GO:0032940; P:GO:0051084; P:GO:0055114; F:GO:0005524; F:GO:0016887; F:GO:0032440; F:GO:0051082; C:GO:0005794; C:GO:0031965; C:GO:0034099	P:karyogamy involved in conjugation with cellular fusion; P:SRP-dependent cotranslational protein targeting to membrane, translocation; P:response to unfolded protein; P:ubiquitin-dependent ERAD pathway; P:post-translational protein targeting to membrane, translocation; P:secretion by cell; P:'de novo' post-translational protein folding; P:obsolete oxidation-reduction process; F:ATP binding; F:AT…	EC:1.3.1.74; EC:3.6.1; EC:3.6.1.3; EC:3.6.1.15	2-alkenal reductase (NAD(P)(+)); Acting on acid anhydrides; Deleted entry; Nucleoside-triphosphate phosphatase	0	0	0
C961497	11.03	24.63	12.84	26.32	21.48	19.52	20.33	C961497	protein	1482	20	1.00902e-128	82.35	1	C:GO:0005737	C:cytoplasm	0	0	0	0	0
C961503	47.49	106.06	41.57	59.9	37.39	48.42	55.37	C961503	protein	1482	20	8.20577e-69	98.98	7	P:GO:1902600; F:GO:0015078; F:GO:0016887; C:GO:0000220; C:GO:0009507; C:GO:0016021; C:GO:0031410	P:proton transmembrane transport; F:proton transmembrane transporter activity; F:ATP hydrolysis activity; C:vacuolar proton-transporting V-type ATPase, V0 domain; C:chloroplast; C:integral component of membrane; C:cytoplasmic vesicle	EC:3.6.1; EC:3.6.1.3; EC:3.6.1.15	Acting on acid anhydrides; Deleted entry; Nucleoside-triphosphate phosphatase	0	0	0
C961733	28.43	14.2	6.55	29.91	67.77	42.56	3.14	C961733	aluminum-induced protein	1490	20	3.49166e-110	82.66	4	P:GO:0009733; P:GO:0010044; C:GO:0005737; C:GO:0005886	P:response to auxin; P:response to aluminum ion; C:cytoplasm; C:plasma membrane	0	0	0	0	0
C961783	76.82	44.69	18.09	52.53	96.87	87.67	32.39	C961783	zinc finger a20 and an1 domains-containing protein	1492	20	5.53674e-71	80.83	4	P:GO:0000278; P:GO:0048573; F:GO:0003677; F:GO:0008270	P:mitotic cell cycle; P:photoperiodism, flowering; F:DNA binding; F:zinc ion binding	0	0	0	0	0
C961793	9.75	12.67	8.85	9.78	19.74	13.14	8.15	C961793	protein	1492	20	8.07248e-102	79.23	4	F:GO:0003677; F:GO:0003682; C:GO:0005634; C:GO:0009507	F:DNA binding; F:chromatin binding; C:nucleus; C:chloroplast	0	0	0	0	0
C961801	45.61	37.29	190.51	202.16	1.69	445.94	94.55	C961801	acc oxidase 1	1492	20	4.35634e-173	90.33	7	P:GO:0009693; P:GO:0009835; P:GO:0055114; F:GO:0005506; F:GO:0009815; F:GO:0016706; F:GO:0031418	P:ethylene biosynthetic process; P:fruit ripening; P:obsolete oxidation-reduction process; F:iron ion binding; F:1-aminocyclopropane-1-carboxylate oxidase activity; F:2-oxoglutarate-dependent dioxygenase activity; F:L-ascorbic acid binding	EC:1.14.11; EC:1.14.17.4	Acting on paired donors, with incorporation or reduction of molecular oxygen. The oxygen incorporated need not be derived from O(2); Aminocyclopropanecarboxylate oxidase	0	0	0
C961865	3.03	10.95	3.62	4.33	11.59	4.59	3.31	C961865	adenosine 3-phospho 5-phosphosulfate transporter 1	1495	20	0	88.23	7	P:GO:0007062; P:GO:0008643; P:GO:0031048; P:GO:0045132; P:GO:0055085; F:GO:0005354; C:GO:0016021	P:sister chromatid cohesion; P:carbohydrate transport; P:heterochromatin assembly by small RNA; P:meiotic chromosome segregation; P:transmembrane transport; F:galactose transmembrane transporter activity; C:integral component of membrane	0	0	0	0	0
C961885	4.97	12.98	6.19	8.14	5.51	8.8	4.75	C961885	protein	1496	20	3.80613e-120	79.69	6	P:GO:0006412; F:GO:0003723; F:GO:0003735; F:GO:0016787; C:GO:0005777; C:GO:0005840	P:translation; F:RNA binding; F:structural constituent of ribosome; F:hydrolase activity; C:peroxisome; C:ribosome	0	0	0	0	0
C961903	3.67	63.05	0.59	6.82	9.44	5.07	1.81	C961903	b-class mads-box protein pi	1496	20	4.87753e-105	86.68	6	P:GO:0006351; P:GO:0006355; F:GO:0003677; F:GO:0003700; F:GO:0046983; C:GO:0005634	P:transcription, DNA-templated; P:regulation of transcription, DNA-templated; F:DNA binding; F:DNA-binding transcription factor activity; F:protein dimerization activity; C:nucleus	0	0	0	0	0
C961949	10.47	6.75	5.52	9.75	9.1	8.7	5.68	C961949	rna polymerase transcriptional regulation mediator-like protein	1497	20	7.44822e-140	81.5	4	P:GO:0006357; P:GO:0006366; F:GO:0003712; C:GO:0016592	P:regulation of transcription by RNA polymerase II; P:transcription by RNA polymerase II; F:transcription coregulator activity; C:mediator complex	0	0	0	0	0
C962049	0.11	0.44	0	1.39	6.05	0	0.19	C962049	benzoyl coenzyme a: benzyl alcohol benzoyl transferase	1501	20	0	81.15	2	P:GO:0008152; F:GO:0016747	P:metabolic process; F:acyltransferase activity, transferring groups other than amino-acyl groups	0	0	0	0	0
C962103	12.36	22.82	14.14	15.17	12.41	12.56	7.95	C962103	snap25 homologous protein snap33	1503	20	1.01166e-115	82.04	36	P:GO:0000165; P:GO:0000911; P:GO:0002679; P:GO:0006499; P:GO:0006612; P:GO:0006862; P:GO:0006888; P:GO:0009595; P:GO:0009611; P:GO:0009612; P:GO:0009625; P:GO:0009695; P:GO:0009697; P:GO:0009737; P:GO:0009862; P:GO:0009867; P:GO:0010200; P:GO:0010310; P:GO:0010363; P:GO:0015802; P:GO:0030968; P:GO:0031348; P:GO:0042742; P:GO:0043069; P:GO:0043090; P:GO:0043269; P:GO:0043900; P:GO:0050832; P:GO:00…	P:MAPK cascade; P:cytokinesis by cell plate formation; P:respiratory burst involved in defense response; P:N-terminal protein myristoylation; P:protein targeting to membrane; P:nucleotide transport; P:endoplasmic reticulum to Golgi vesicle-mediated transport; P:detection of biotic stimulus; P:response to wounding; P:response to mechanical stimulus; P:response to insect; P:jasmonic acid biosynthet…	0	0	0	0	0
C962197	2.57	6.09	15.15	3.86	3.12	2.28	10.35	C962197	nudix hydrolase 2-like	1506	20	1.41078e-136	79.17	3	P:GO:0008152; F:GO:0000210; C:GO:0009536	P:metabolic process; F:NAD+ diphosphatase activity; C:plastid	EC:3.6.1.22; EC:3.6.1; EC:3.6.1.9	NAD(+) diphosphatase; Acting on acid anhydrides; Nucleotide diphosphatase	0	0	0
C962215	25.62	1.24	3.53	10.48	0.11	8.16	3.29	C962215	transparent testa 1	1506	20	9.80182e-139	75.08	11	P:GO:0003006; P:GO:0006355; P:GO:0016043; P:GO:0022414; P:GO:0032501; P:GO:0032502; P:GO:0048856; F:GO:0003676; F:GO:0003700; F:GO:0046872; C:GO:0005634	P:developmental process involved in reproduction; P:regulation of transcription, DNA-templated; P:cellular component organization; P:reproductive process; P:multicellular organismal process; P:developmental process; P:anatomical structure development; F:nucleic acid binding; F:DNA-binding transcription factor activity; F:metal ion binding; C:nucleus	0	0	0	0	0
C962431	2.02	18.16	2.21	5.43	5.77	1.51	3.08	C962431	mitochondrial pyruvate dehydrogenase kinase isoform 1	1514	20	0	86.64	9	P:GO:0007165; P:GO:0030001; P:GO:0030003; P:GO:0046777; F:GO:0000155; F:GO:0005524; F:GO:0009927; F:GO:0042803; C:GO:0005623	P:signal transduction; P:metal ion transport; P:cellular cation homeostasis; P:protein autophosphorylation; F:phosphorelay sensor kinase activity; F:ATP binding; F:histidine phosphotransfer kinase activity; F:protein homodimerization activity; C:obsolete cell	EC:2.7.3; EC:2.7.13.3	Transferring phosphorus-containing groups; Histidine kinase	0	0	0
C962509	52.46	2.37	1.82	4.19	16.06	2.45	1.05	C962509	orf16-lacz fusion protein	1516	20	1.47613e-76	75.06	4	P:GO:0006412; F:GO:0003735; C:GO:0005739; C:GO:0005840	P:translation; F:structural constituent of ribosome; C:mitochondrion; C:ribosome	0	0	0	0	0
C962689	7.41	30.33	13.22	11.14	17.08	12.09	11.2	C962689	calcineurin-like metallo-phosphoesterase-like protein	1523	20	9.07844e-161	81.47	3	P:GO:0008152; F:GO:0004722; C:GO:0005739	P:metabolic process; F:protein serine/threonine phosphatase activity; C:mitochondrion	EC:3.1.3.16; EC:3.1; EC:3.1.3.41	Protein-serine/threonine phosphatase; Acting on ester bonds; 4-nitrophenylphosphatase	0	0	0
C962741	16.61	3.05	3.42	6.68	1.21	2.06	1.41	C962741	chloroplast-targeted copper	1524	20	2.83249e-33	82.49	4	P:GO:0016571; P:GO:0030001; F:GO:0046872; C:GO:0005634	P:histone methylation; P:metal ion transport; F:metal ion binding; C:nucleus	0	0	0	0	0
C963119	5.02	4.22	6.69	10.37	1.42	16.12	11.19	C963119	ureidoglycine aminohydrolase	1539	20	6.11729e-164	83.59	12	P:GO:0000023; P:GO:0000256; P:GO:0006145; P:GO:0006355; P:GO:0010136; P:GO:0019252; P:GO:0043085; F:GO:0003700; F:GO:0046872; F:GO:0071522; C:GO:0005783; C:GO:0031410	P:maltose metabolic process; P:allantoin catabolic process; P:purine nucleobase catabolic process; P:regulation of transcription, DNA-templated; P:ureide catabolic process; P:starch biosynthetic process; P:positive regulation of catalytic activity; F:DNA-binding transcription factor activity; F:metal ion binding; F:ureidoglycine aminohydrolase activity; C:endoplasmic reticulum; C:cytoplasmic vesi…	EC:3.5.3	Acting on carbon-nitrogen bonds, other than peptide bonds	0	0	0
C963127	165.3	419.79	473.53	303.3	88.51	266.77	325.07	C963127	beta-carotene hydroxylase	1539	20	2.58035e-134	81.54	5	P:GO:0006633; P:GO:0055114; F:GO:0005506; F:GO:0016491; C:GO:0016021	P:fatty acid biosynthetic process; P:obsolete oxidation-reduction process; F:iron ion binding; F:oxidoreductase activity; C:integral component of membrane	0	0	0	0	0
C963139	1.57	9.38	296.94	8.8	12.4	1.02	105.8	C963139	thylakoid lumenal 29 kda chloroplastic-like	1540	20	8.91996e-179	82.32	19	P:GO:0006098; P:GO:0006364; P:GO:0006979; P:GO:0009637; P:GO:0010103; P:GO:0010114; P:GO:0010218; P:GO:0015995; P:GO:0019252; P:GO:0019288; P:GO:0019684; P:GO:0019760; P:GO:0055114; F:GO:0005515; F:GO:0016688; F:GO:0020037; C:GO:0005634; C:GO:0009535; C:GO:0009543	P:pentose-phosphate shunt; P:rRNA processing; P:response to oxidative stress; P:response to blue light; P:stomatal complex morphogenesis; P:response to red light; P:response to far red light; P:chlorophyll biosynthetic process; P:starch biosynthetic process; P:isopentenyl diphosphate biosynthetic process, methylerythritol 4-phosphate pathway; P:photosynthesis, light reaction; P:glucosinolate meta…	EC:1.11.1.7; EC:1.11.1.11	Peroxidase; L-ascorbate peroxidase	0	0	0
C963155	2.72	3.87	46.5	8.23	5.98	2.87	28.35	C963155	one helix protein	1540	20	7.54553e-39	83.1	12	P:GO:0007623; P:GO:0009637; P:GO:0009644; P:GO:0009744; P:GO:0010114; P:GO:0010155; P:GO:0010207; P:GO:0010218; P:GO:0019761; F:GO:0016702; C:GO:0009535; C:GO:0044425	P:circadian rhythm; P:response to blue light; P:response to high light intensity; P:response to sucrose; P:response to red light; P:regulation of proton transport; P:photosystem II assembly; P:response to far red light; P:glucosinolate biosynthetic process; F:oxidoreductase activity, acting on single donors with incorporation of molecular oxygen, incorporation of two atoms of oxygen; C:chloroplas…	EC:1.13.11	Acting on single donors with incorporation of molecular oxygen (oxygenases). The oxygen incorporated need not be derived from O(2)	0	0	0
C963157	1.99	3.36	0.89	10.08	0	35.82	4.17	C963157	peroxidase 47-like	1540	20	1.00858e-156	76.96	11	P:GO:0006598; P:GO:0006979; P:GO:0009698; P:GO:0010167; P:GO:0015706; P:GO:0042398; P:GO:0055114; F:GO:0004601; F:GO:0020037; F:GO:0046872; C:GO:0005576	P:polyamine catabolic process; P:response to oxidative stress; P:phenylpropanoid metabolic process; P:response to nitrate; P:nitrate transmembrane transport; P:cellular modified amino acid biosynthetic process; P:obsolete oxidation-reduction process; F:peroxidase activity; F:heme binding; F:metal ion binding; C:extracellular region	EC:1.11.1.7	Peroxidase	0	0	0
C963373	2.28	0.26	6.58	1.55	1.08	0.55	5.83	C963373	disease resistance response protein	1549	20	8.19924e-83	81.3	1	C:GO:0031410	C:cytoplasmic vesicle	0	0	0	0	0
C963399	7.06	7.35	5.18	13.46	11.66	15.35	5.34	C963399	vesicle-associated membrane	1550	20	1.27452e-126	89.47	4	P:GO:0016192; P:GO:0048573; C:GO:0005886; C:GO:0016021	P:vesicle-mediated transport; P:photoperiodism, flowering; C:plasma membrane; C:integral component of membrane	0	0	0	0	0
C963523	2.17	5.02	2.39	4.56	5.27	2.11	3.53	C963523	protein phosphatase 2c	1555	20	3.11182e-166	88.16	9	P:GO:0006470; P:GO:0007264; P:GO:0015031; F:GO:0004722; F:GO:0004767; F:GO:0005525; F:GO:0046872; C:GO:0005739; C:GO:0016021	P:protein dephosphorylation; P:small GTPase mediated signal transduction; P:protein transport; F:protein serine/threonine phosphatase activity; F:sphingomyelin phosphodiesterase activity; F:GTP binding; F:metal ion binding; C:mitochondrion; C:integral component of membrane	EC:3.1.3.16; EC:3.1; EC:3.1.4.12; EC:3.1.3.41; EC:3.1.1	Protein-serine/threonine phosphatase; Acting on ester bonds; Sphingomyelin phosphodiesterase; 4-nitrophenylphosphatase; Acting on ester bonds	0	0	0
C963573	20.86	0	0.13	11.36	5.91	0.82	0.06	C963573	endo- -beta-glucanase	1557	20	0	84.29	9	P:GO:0030245; P:GO:0071555; F:GO:0008810; C:GO:0005576; C:GO:0005794; C:GO:0005829; C:GO:0005886; C:GO:0009505; C:GO:0009506	P:cellulose catabolic process; P:cell wall organization; F:cellulase activity; C:extracellular region; C:Golgi apparatus; C:cytosol; C:plasma membrane; C:plant-type cell wall; C:plasmodesma	EC:3.2.1.4	Cellulase	0	0	0
C963603	18.88	17.67	14.33	19.76	7.94	5.76	24.76	C963603	protein	1558	20	0	91.58	8	P:GO:0005975; F:GO:0050378; F:GO:0050379; F:GO:0050662; C:GO:0005768; C:GO:0005802; C:GO:0016021; C:GO:0032580	P:carbohydrate metabolic process; F:UDP-glucuronate 4-epimerase activity; F:UDP-glucuronate 5'-epimerase activity; F:obsolete coenzyme binding; C:endosome; C:trans-Golgi network; C:integral component of membrane; C:Golgi cisterna membrane	EC:5.1.3.6; EC:5.1.3.12	UDP-glucuronate 4-epimerase; Deleted entry	0	0	0
C963639	20.42	33.36	20.79	23.59	29.18	25.47	18.84	C963639	cell differentiation protein	1559	20	0	88.72	2	P:GO:0007275; C:GO:0005634	P:multicellular organism development; C:nucleus	0	0	0	0	0
C963657	15.76	39.53	12.93	34.84	31.95	37.4	29.91	C963657	vesicle-associated membrane	1560	20	8.79345e-94	78.98	4	P:GO:0006499; F:GO:0005198; C:GO:0005789; C:GO:0016021	P:N-terminal protein myristoylation; F:structural molecule activity; C:endoplasmic reticulum membrane; C:integral component of membrane	0	0	0	0	0
C963799	16.11	12.33	9.5	16.09	3.31	11.99	16.73	C963799	ribophorin i	1566	20	0	85.1	10	P:GO:0006486; P:GO:0006807; P:GO:0009058; F:GO:0004579; C:GO:0005774; C:GO:0005789; C:GO:0005886; C:GO:0009505; C:GO:0016021; C:GO:0031410	P:protein glycosylation; P:nitrogen compound metabolic process; P:biosynthetic process; F:dolichyl-diphosphooligosaccharide-protein glycotransferase activity; C:vacuolar membrane; C:endoplasmic reticulum membrane; C:plasma membrane; C:plant-type cell wall; C:integral component of membrane; C:cytoplasmic vesicle	EC:2.4.1.119; EC:2.4.1	Glycosyltransferases; Glycosyltransferases	0	0	0
C963887	3.07	1.09	0.56	3.33	1.17	5.07	0.77	C963887	protein binding	1571	20	1.78909e-117	77.07	2	F:GO:0008270; C:GO:0031410	F:zinc ion binding; C:cytoplasmic vesicle	0	0	0	0	0
C963975	9.89	14.19	16.28	12.95	20.59	13.01	14.92	C963975	f-box protein at2g27310-like	1574	20	0	80.52	0	0	0	0	0	0	0	0
C964105	8.23	0	0	0	0	0	0	C964105	amino acid	1579	20	0	76.4	1	C:GO:0016020	C:membrane	0	0	0	0	0
C964251	7.89	13.91	6.97	12.92	4.74	13.08	9.54	C964251	replication factor c subunit 2 4	1585	20	0	92.67	14	P:GO:0001510; P:GO:0006260; P:GO:0009220; P:GO:0009793; P:GO:0009909; P:GO:0016570; P:GO:0048449; P:GO:0071897; F:GO:0003677; F:GO:0003887; F:GO:0005524; F:GO:0016887; C:GO:0005663; C:GO:0005730	P:RNA methylation; P:DNA replication; P:pyrimidine ribonucleotide biosynthetic process; P:embryo development ending in seed dormancy; P:regulation of flower development; P:histone modification; P:floral organ formation; P:DNA biosynthetic process; F:DNA binding; F:DNA-directed DNA polymerase activity; F:ATP binding; F:ATP hydrolysis activity; C:DNA replication factor C complex; C:nucleolus	EC:3.6.1; EC:3.6.1.3; EC:2.7.7.7; EC:3.6.1.15	Acting on acid anhydrides; Deleted entry; DNA-directed DNA polymerase; Nucleoside-triphosphate phosphatase	0	0	0
C964271	3.84	0.58	5.42	0.21	0	0.18	0.06	C964271	protein transparent testa 12-like	1586	20	3.72117e-178	79.13	6	P:GO:0006855; P:GO:0009835; F:GO:0015297; F:GO:0042910; C:GO:0005886; C:GO:0016021	P:xenobiotic transmembrane transport; P:fruit ripening; F:antiporter activity; F:xenobiotic transmembrane transporter activity; C:plasma membrane; C:integral component of membrane	0	0	0	0	0
C964285	15.87	18.14	11.27	25.46	8.94	16.91	22.33	C964285	dnaj homolog subfamily b member 13-like isoform 1	1587	20	2.63906e-158	83.65	7	P:GO:0006457; P:GO:0009408; P:GO:0009644; P:GO:0034976; P:GO:0042542; F:GO:0051082; C:GO:0005737	P:protein folding; P:response to heat; P:response to high light intensity; P:response to endoplasmic reticulum stress; P:response to hydrogen peroxide; F:unfolded protein binding; C:cytoplasm	0	0	0	0	0
C964401	1.51	6.55	0.61	1.03	0.42	1.61	0.7	C964401	duf21 domain-containing protein at4g14240-like	1592	20	0	77.02	1	C:GO:0016020	C:membrane	0	0	0	0	0
C964457	12.67	8.69	1.72	25.47	0.52	2.76	8.67	C964457	sec14 cytosolic factor family protein	1594	20	0	85.96	8	P:GO:0006810; P:GO:0007049; P:GO:0051301; F:GO:0005215; F:GO:0008289; C:GO:0005886; C:GO:0009536; C:GO:0016021	P:transport; P:cell cycle; P:cell division; F:transporter activity; F:lipid binding; C:plasma membrane; C:plastid; C:integral component of membrane	0	0	0	0	0
C964493	2.61	2.23	2.94	1.98	9.09	2.13	1.63	C964493	triacylglycerol lipase 1-like	1596	20	0	77.98	37	P:GO:0006546; P:GO:0006636; P:GO:0006733; P:GO:0006766; P:GO:0009073; P:GO:0009107; P:GO:0009117; P:GO:0009249; P:GO:0009640; P:GO:0009695; P:GO:0009827; P:GO:0009965; P:GO:0010183; P:GO:0015995; P:GO:0016042; P:GO:0019288; P:GO:0019344; P:GO:0019748; P:GO:0030154; P:GO:0032922; P:GO:0045893; F:GO:0003924; F:GO:0004620; F:GO:0004806; F:GO:0005525; F:GO:0016301; F:GO:0016992; F:GO:0046872; F:GO:00…	P:glycine catabolic process; P:unsaturated fatty acid biosynthetic process; P:obsolete oxidoreduction coenzyme metabolic process; P:vitamin metabolic process; P:aromatic amino acid family biosynthetic process; P:lipoate biosynthetic process; P:nucleotide metabolic process; P:protein lipoylation; P:photomorphogenesis; P:jasmonic acid biosynthetic process; P:plant-type cell wall modification; P:lea…	EC:3.1.1.26; EC:3.6.1; EC:2.8.1.8; EC:3.1.1; EC:3.6.1.15; EC:3.1.1.1; EC:6.3.4; EC:3.1.1.3	Galactolipase; Acting on acid anhydrides; Lipoyl synthase; Acting on ester bonds; Nucleoside-triphosphate phosphatase; Carboxylesterase; Forming carbon-nitrogen bonds; Triacylglycerol lipase	0	0	0
C964523	7.33	7.52	4.83	9.61	10.13	8.53	4.58	C964523	far-red elongated hypocotyl 1	1597	20	2.51957e-131	88.1	2	P:GO:0006661; C:GO:0005634	P:phosphatidylinositol biosynthetic process; C:nucleus	0	0	0	0	0
C964605	26.14	35.12	15.38	36.24	8.23	34.58	39.44	C964605	udp-glucose 6- expressed	1600	20	0	94.35	8	P:GO:0006065; P:GO:0006355; P:GO:0055114; F:GO:0003700; F:GO:0003979; F:GO:0043565; F:GO:0051287; C:GO:0031410	P:UDP-glucuronate biosynthetic process; P:regulation of transcription, DNA-templated; P:obsolete oxidation-reduction process; F:DNA-binding transcription factor activity; F:UDP-glucose 6-dehydrogenase activity; F:sequence-specific DNA binding; F:NAD binding; C:cytoplasmic vesicle	EC:1.1.1.22	UDP-glucose 6-dehydrogenase	0	0	0
C964681	10.69	21.14	46.76	11.87	9.56	12.39	8.26	C964681	protein	1603	20	4.99346e-149	83.24	7	P:GO:0006457; P:GO:0009408; P:GO:0009644; P:GO:0034976; P:GO:0042542; F:GO:0051082; C:GO:0005737	P:protein folding; P:response to heat; P:response to high light intensity; P:response to endoplasmic reticulum stress; P:response to hydrogen peroxide; F:unfolded protein binding; C:cytoplasm	0	0	0	0	0
C964741	4.69	2.55	5.16	6.16	2.9	4.77	3.46	C964741	3-hydroxybenzoate 6-hydroxylase	1606	20	0	76.58	4	P:GO:0055114; F:GO:0004497; C:GO:0005739; C:GO:0031410	P:obsolete oxidation-reduction process; F:monooxygenase activity; C:mitochondrion; C:cytoplasmic vesicle	0	0	0	0	0
C964743	2.39	2.05	7.41	3.59	1.45	3	6.23	C964743	rna methyltransferase at5g10620-like	1606	20	1.33031e-82	82.51	4	P:GO:0006364; P:GO:0032259; F:GO:0008168; C:GO:0009536	P:rRNA processing; P:methylation; F:methyltransferase activity; C:plastid	0	0	0	0	0
C964833	1.39	1.8	0.55	7.9	0.31	0.35	8.28	C964833	phosphate phosphoenolpyruvate translocator precursor	1610	20	1.52196e-167	80.12	10	P:GO:0015713; P:GO:0035436; P:GO:0089722; F:GO:0009670; F:GO:0015120; F:GO:0015121; C:GO:0005739; C:GO:0009528; C:GO:0016021; C:GO:0031969	P:phosphoglycerate transmembrane transport; P:triose phosphate transmembrane transport; P:phosphoenolpyruvate transmembrane transport; F:triose-phosphate:phosphate antiporter activity; F:phosphoglycerate transmembrane transporter activity; F:phosphoenolpyruvate:phosphate antiporter activity; C:mitochondrion; C:plastid inner membrane; C:integral component of membrane; C:chloroplast membrane	0	0	0	0	0
C964839	8.35	45.68	112.28	13.37	1.76	9.51	61.65	C964839	ribose-5-phosphate isomerase	1610	20	4.32919e-135	88.15	31	P:GO:0000165; P:GO:0006546; P:GO:0006569; P:GO:0006612; P:GO:0006636; P:GO:0006766; P:GO:0009052; P:GO:0009106; P:GO:0009108; P:GO:0009409; P:GO:0009595; P:GO:0009684; P:GO:0009695; P:GO:0009697; P:GO:0009862; P:GO:0009867; P:GO:0010200; P:GO:0010310; P:GO:0010363; P:GO:0019253; P:GO:0019288; P:GO:0019344; P:GO:0019684; P:GO:0019748; P:GO:0031348; P:GO:0043900; P:GO:0050832; F:GO:0004751; C:GO:00…	P:MAPK cascade; P:glycine catabolic process; P:tryptophan catabolic process; P:protein targeting to membrane; P:unsaturated fatty acid biosynthetic process; P:vitamin metabolic process; P:pentose-phosphate shunt, non-oxidative branch; P:lipoate metabolic process; P:obsolete coenzyme biosynthetic process; P:response to cold; P:detection of biotic stimulus; P:indoleacetic acid biosynthetic process;…	EC:5.3.1.6	Ribose-5-phosphate isomerase	0	0	0
C964897	14.9	14.31	6.17	16.25	16.42	14.16	29.69	C964897	auxin-induced protein 5ng4	1612	20	1.15905e-141	75.36	2	C:GO:0005794; C:GO:0016020	C:Golgi apparatus; C:membrane	0	0	0	0	0
C964953	9.22	9.71	17.09	14.2	19.07	12.02	16.96	C964953	auxin-induced protein 5ng4	1615	20	0	80.97	4	P:GO:0055085; F:GO:0022857; C:GO:0005794; C:GO:0016021	P:transmembrane transport; F:transmembrane transporter activity; C:Golgi apparatus; C:integral component of membrane	0	0	0	0	0
C965047	0	12.69	0	0	0	0	0	C965047	probable adp-ribosylation factor gtpase-activating protein agd5-like	1619	20	1.03481e-69	78.89	8	P:GO:0006499; P:GO:0010227; P:GO:0043547; F:GO:0005096; F:GO:0046872; C:GO:0005768; C:GO:0005802; C:GO:0005829	P:N-terminal protein myristoylation; P:floral organ abscission; P:positive regulation of GTPase activity; F:GTPase activator activity; F:metal ion binding; C:endosome; C:trans-Golgi network; C:cytosol	0	0	0	0	0
C965113	20.51	2.03	0.72	31.4	3.9	18.34	3.54	C965113	homeobox protein knotted-	1622	20	6.16214e-123	79.62	3	P:GO:0006355; F:GO:0043565; C:GO:0005634	P:regulation of transcription, DNA-templated; F:sequence-specific DNA binding; C:nucleus	0	0	0	0	0
C965151	8.18	7.95	3.96	8.63	9.53	8.99	6.21	C965151	unnamed protein product	1623	20	9.90112e-135	77.94	5	P:GO:0006413; F:GO:0003743; C:GO:0005739; C:GO:0005852; C:GO:0016021	P:translational initiation; F:translation initiation factor activity; C:mitochondrion; C:eukaryotic translation initiation factor 3 complex; C:integral component of membrane	0	0	0	0	0
C965171	0	40.43	0	0.07	0	0	0.06	C965171	endo- -beta-glucanase	1625	20	0	75.15	8	P:GO:0030245; F:GO:0008810; C:GO:0005576; C:GO:0005794; C:GO:0005829; C:GO:0005886; C:GO:0009505; C:GO:0009506	P:cellulose catabolic process; F:cellulase activity; C:extracellular region; C:Golgi apparatus; C:cytosol; C:plasma membrane; C:plant-type cell wall; C:plasmodesma	EC:3.2.1.4	Cellulase	0	0	0
C965237	19.26	80.51	15.87	21.69	17.99	31.16	18.42	C965237	alphavirus core protein family	1627	20	4.23404e-116	86	7	P:GO:0000302; P:GO:0009648; P:GO:0009793; P:GO:0048366; F:GO:0003723; C:GO:0009941; C:GO:0016021	P:response to reactive oxygen species; P:photoperiodism; P:embryo development ending in seed dormancy; P:leaf development; F:RNA binding; C:chloroplast envelope; C:integral component of membrane	0	0	0	0	0
[truncated: 24,767 more rows]
