# Supplementary material for: Multi-Omics Analysis Decodes Biosynthesis of Specialized Metabolites Constituting the Therapeutic Terrains of Magnolia obovata
Source: Int J Mol Sci. 2025 Jan 26;26(3):1068. doi: 10.3390/ijms26031068 (PMC11816741; doi:10.3390/ijms26031068)
Supplement: Supplementary file 1 [file ijms-26-01068-s001.zip › TableS9 Summary of transcript modules identified using highly expressed transcripts of Magnolia obovata.xlsx]

## Sheet: T1_mod
Supplementary Table 9: Summary of transcript modules identified using highly expressed transcripts of Magnolia obovata, and the included transcripts in each module.
Transcript	Color	FPKM_Bark	FPKM_Floral_Bud	FPKM_Mature_Leaf	FPKM_Stem	FPKM_Pistil	FPKM_Central_Cylinder	FPKM_Young_Leaf
C659176	black	3.55	0	0	2.45	0	0	6.15
C663811	black	0	0	0	2.32	0	2.86	5.81
C689309	black	10.25	18.93	17	15.93	6.03	6.58	29.66
C693801	black	0	0	0	0	0	0	7.09
C696825	black	0	0	0	1.64	0	0	6.89
C698935	black	14.08	0	2.83	6.48	0	0	19.02
C699787	black	23.14	0	2.79	17.57	0	0	56.27
C720109	black	0	0	0	1.3	0	0	5.45
C771300	black	9.25	1.91	7.01	15.09	3.85	10.03	25.45
C810704	black	7.13	5.23	9.63	9.23	1.73	11.07	12.85
C814576	black	0	0	0	0	0	0	10.17
C826519	black	14.29	12.91	23.58	21.42	12.5	24.99	26.01
C858073	black	1.99	2.46	3.32	5.43	1.06	4.36	6.04
C883924	black	0	0	1.6	0.51	0	0	8.06
C899679	black	1.56	1.8	4.37	5.74	0.33	0.55	3.07
C912379	black	7.68	12.22	23.54	21.44	1.95	8.88	32.78
C930145	black	5.52	6.23	2.12	5.01	0.43	0.18	19.16
C934362	black	2.1	2.51	1.86	2.07	0.8	0.17	5.29
C937584	black	6.33	2.08	19.48	9.21	4.16	2.08	50.28
C937876	black	5.57	7.55	6.02	11.49	0.38	0.64	25.9
C945170	black	1.89	1.94	1.73	1.6	1.32	1.67	5.1
C945172	black	0	0.65	0.19	31.77	0	0	142.94
C949238	black	5.06	4.65	6.43	8.16	2.11	5.89	11.8
C951218	black	0	0.34	0	0	0	0	13.4
C953940	black	29.11	47.29	42.1	33.93	27.2	31.67	65.29
C955890	black	53.83	23.14	16.89	61.7	15.82	5	136.86
C957446	black	0.12	8.58	9.52	10.03	0	1.29	30.19
C957508	black	0.85	2.29	6.34	4.36	1.39	0	17.57
C957804	black	2.04	5.53	3.73	7.01	0.37	2.55	10.13
C957860	black	12.46	8.09	3.58	32.95	1.12	8.16	100.11
C959166	black	18.34	20.17	17.19	29.8	6.29	18.7	28.74
C960450	black	1.68	4.34	82.29	38.01	3.62	0.99	202.92
C963603	black	18.88	17.67	14.33	19.76	7.94	5.76	24.76
C964897	black	14.9	14.31	6.17	16.25	16.42	14.16	29.69
C965375	black	5.68	48.83	12.46	3.79	2.75	5.11	97.19
C965443	black	3.42	3.3	8.03	5.24	0.81	2.77	12.99
C966347	black	6.85	10.5	7.25	12.72	6.43	10.36	17.06
C967083	black	3.53	3.13	5.94	4.91	0.48	1.48	9.5
C968829	black	0.18	1.08	4.06	2.08	0	2.49	11.26
C969099	black	191.8	144.24	67.33	290.1	8.04	78.1	342.5
C969327	black	484.62	50.87	25.21	671.41	114.21	667.3	1394.28
C970393	black	56.96	69.72	27.88	49.65	73.42	27.88	90.51
C970883	black	2.28	1.68	3.08	5.81	0.76	6.14	7.74
C970933	black	8.13	2.54	4.76	4.47	0.42	2.88	9.74
C971511	black	59.86	67.05	67.14	74.95	74.63	65.97	85.34
C972085	black	17.69	87.42	115.91	58.65	1.61	2.27	391.8
C972437	black	13.39	10.7	19.67	17.24	1.75	11.11	23.93
C973583	black	2.91	2.28	2.97	5.19	1.13	4.45	6.99
C975373	black	8.19	6.74	12.18	13.47	1.8	9.98	12.02
C975777	black	36.35	20.4	28.65	40.12	2.56	23.34	47.01
C976099	black	11.91	11.74	17.19	18.1	10.7	13.09	18.96
C976375	black	8.01	0.57	5.22	4.88	2.86	5.6	11.43
C977259	black	13.74	7.15	7.41	19.84	4.08	13.53	19.59
C977467	black	0.81	0.95	4.69	2.55	0.18	0	49.18
C977497	black	0.23	6.88	2.6	1.21	0.9	0.2	13.17
C979161	black	15.09	14.26	10.35	13.23	3.44	8.91	25.96
C980321	black	1	2	3.62	2.44	1.6	0.7	9.41
C980705	black	10.25	6.21	4.67	10.78	2.08	6.41	13.04
C981327	black	15.07	5.21	14.35	17.46	12.52	15.64	27.62
Mo_1_ACAGTG_L003_R1_001_(paired)_trimmed_(paired)_contig_1002	black	28.14	7.52	7.76	27.7	1.06	2.91	32.18
Mo_1_ACAGTG_L003_R1_001_(paired)_trimmed_(paired)_contig_10103	black	1.21	1.82	1.68	1.95	0	0.72	5.19
Mo_1_ACAGTG_L003_R1_001_(paired)_trimmed_(paired)_contig_10128	black	18.02	8.27	243.69	199.58	0.82	0.61	837.52
Mo_1_ACAGTG_L003_R1_001_(paired)_trimmed_(paired)_contig_1018	black	27.65	15.9	25.1	32.15	14.36	33.97	35.2
Mo_1_ACAGTG_L003_R1_001_(paired)_trimmed_(paired)_contig_10208	black	19.16	17.63	14.62	26.63	15.16	22.13	32.05
Mo_1_ACAGTG_L003_R1_001_(paired)_trimmed_(paired)_contig_10299	black	6.16	3.66	6.42	9.05	0.74	6.03	11.98
Mo_1_ACAGTG_L003_R1_001_(paired)_trimmed_(paired)_contig_10333	black	13.38	31.54	30.43	30.72	20.96	10.69	67.02
Mo_1_ACAGTG_L003_R1_001_(paired)_trimmed_(paired)_contig_10462	black	0.42	3.76	1.77	3.67	3.26	2.75	5.16
Mo_1_ACAGTG_L003_R1_001_(paired)_trimmed_(paired)_contig_10470	black	1.06	2.83	0.72	3.85	2.61	0.58	7.71
Mo_1_ACAGTG_L003_R1_001_(paired)_trimmed_(paired)_contig_1058	black	13.04	26.37	5.81	27.87	8.85	4.76	51.01
Mo_1_ACAGTG_L003_R1_001_(paired)_trimmed_(paired)_contig_10612	black	39.94	23.9	8.93	27.42	4.75	17.15	66.04
Mo_1_ACAGTG_L003_R1_001_(paired)_trimmed_(paired)_contig_10709	black	19.41	11.82	14.63	25.12	5.16	17.19	38.63
Mo_1_ACAGTG_L003_R1_001_(paired)_trimmed_(paired)_contig_10776	black	0.49	4.01	1.19	1.43	0.17	0.29	7.7
Mo_1_ACAGTG_L003_R1_001_(paired)_trimmed_(paired)_contig_10982	black	7.21	7.14	5.4	8.27	8.71	5.43	9.69
Mo_1_ACAGTG_L003_R1_001_(paired)_trimmed_(paired)_contig_11091	black	2.24	1.48	4.09	8.26	0	0.79	9.6
Mo_1_ACAGTG_L003_R1_001_(paired)_trimmed_(paired)_contig_11122	black	9.98	11.78	11.17	21.67	1.14	15.71	26.69
Mo_1_ACAGTG_L003_R1_001_(paired)_trimmed_(paired)_contig_11264	black	12.5	9.4	9	15.57	7.13	9.37	23.82
Mo_1_ACAGTG_L003_R1_001_(paired)_trimmed_(paired)_contig_1131	black	3.98	4.17	4.8	7.02	0.53	3.72	7.61
Mo_1_ACAGTG_L003_R1_001_(paired)_trimmed_(paired)_contig_11617	black	7.05	7.56	3.18	9.25	3.72	5.56	14.97
Mo_1_ACAGTG_L003_R1_001_(paired)_trimmed_(paired)_contig_11726	black	4.22	5.72	4.22	7.4	3.5	3.99	8.73
Mo_1_ACAGTG_L003_R1_001_(paired)_trimmed_(paired)_contig_11934	black	0	5.94	15.93	25.86	0.8	0	45.45
Mo_1_ACAGTG_L003_R1_001_(paired)_trimmed_(paired)_contig_12002	black	9.99	3.32	2.03	8.18	0.1	3.13	9.13
Mo_1_ACAGTG_L003_R1_001_(paired)_trimmed_(paired)_contig_12064	black	4.13	4.66	3.66	4.43	3.58	4.21	6.13
Mo_1_ACAGTG_L003_R1_001_(paired)_trimmed_(paired)_contig_1244	black	0.16	77.73	17.39	26.82	0.17	0.14	354.83
Mo_1_ACAGTG_L003_R1_001_(paired)_trimmed_(paired)_contig_12592	black	0.62	5.07	3.37	8.17	0.32	0.27	10.5
Mo_1_ACAGTG_L003_R1_001_(paired)_trimmed_(paired)_contig_12604	black	35.82	3.95	1.35	34.81	0.8	6.21	37.71
Mo_1_ACAGTG_L003_R1_001_(paired)_trimmed_(paired)_contig_12671	black	5.2	5.08	5.25	2.83	3.03	0.86	12.5
Mo_1_ACAGTG_L003_R1_001_(paired)_trimmed_(paired)_contig_12805	black	5.38	5.47	7.4	8.71	3.93	5.78	9.34
Mo_1_ACAGTG_L003_R1_001_(paired)_trimmed_(paired)_contig_1299	black	2.69	0.37	1.09	2.75	5.25	1.18	16.87
Mo_1_ACAGTG_L003_R1_001_(paired)_trimmed_(paired)_contig_13325	black	4.5	8.18	10.03	5.91	3.84	0.26	34.52
Mo_1_ACAGTG_L003_R1_001_(paired)_trimmed_(paired)_contig_13418	black	2.13	2.2	4.39	4.33	1.85	3.28	5.32
Mo_1_ACAGTG_L003_R1_001_(paired)_trimmed_(paired)_contig_13540	black	3.53	3.88	3.58	4.43	3.16	1.55	5.79
Mo_1_ACAGTG_L003_R1_001_(paired)_trimmed_(paired)_contig_13710	black	4.51	1.78	0.11	10.17	1.13	0	28.26
Mo_1_ACAGTG_L003_R1_001_(paired)_trimmed_(paired)_contig_13761	black	7.69	3.9	3.63	6.81	2.59	4.02	11.92
Mo_1_ACAGTG_L003_R1_001_(paired)_trimmed_(paired)_contig_13885	black	0.67	7.9	4.24	9.4	0.11	0.55	13.32
Mo_1_ACAGTG_L003_R1_001_(paired)_trimmed_(paired)_contig_13888	black	2.45	6.56	2.2	5.08	1.48	1.81	10.87
Mo_1_ACAGTG_L003_R1_001_(paired)_trimmed_(paired)_contig_13946	black	0.25	4.47	6.34	3.51	0	0.61	11.67
Mo_1_ACAGTG_L003_R1_001_(paired)_trimmed_(paired)_contig_14040	black	2.76	5.14	4.51	3.95	0.3	1.67	9.41
Mo_1_ACAGTG_L003_R1_001_(paired)_trimmed_(paired)_contig_14068	black	0.83	9.03	0.81	6.78	2.78	2.06	20.86
Mo_1_ACAGTG_L003_R1_001_(paired)_trimmed_(paired)_contig_14133	black	6.67	4.89	3.61	4.55	2.75	4.57	9.22
Mo_1_ACAGTG_L003_R1_001_(paired)_trimmed_(paired)_contig_14275	black	0.51	5.07	8.02	8.37	0.18	0.45	23.64
Mo_1_ACAGTG_L003_R1_001_(paired)_trimmed_(paired)_contig_14323	black	3.43	3	3.83	5.24	1.48	1.39	11.49
Mo_1_ACAGTG_L003_R1_001_(paired)_trimmed_(paired)_contig_14593	black	22.46	11.11	9.75	11.3	17.88	10.11	39.97
Mo_1_ACAGTG_L003_R1_001_(paired)_trimmed_(paired)_contig_14636	black	1.68	4.42	4.23	3.88	3.26	0.69	15.66
Mo_1_ACAGTG_L003_R1_001_(paired)_trimmed_(paired)_contig_14663	black	0.2	4.97	7.59	15.17	0.21	0	22.68
Mo_1_ACAGTG_L003_R1_001_(paired)_trimmed_(paired)_contig_14704	black	3.75	6.25	2.69	6.27	1.97	4.64	12.11
Mo_1_ACAGTG_L003_R1_001_(paired)_trimmed_(paired)_contig_15065	black	8.07	6.36	5.16	8.87	6.71	7.5	12.53
Mo_1_ACAGTG_L003_R1_001_(paired)_trimmed_(paired)_contig_1516	black	1.74	2.96	3.33	5.69	4.38	4.79	6.68
Mo_1_ACAGTG_L003_R1_001_(paired)_trimmed_(paired)_contig_15285	black	3.96	5.99	2.41	5.37	4.91	4.47	7.28
Mo_1_ACAGTG_L003_R1_001_(paired)_trimmed_(paired)_contig_1535	black	9.24	9.33	8.78	12.25	11.34	12.47	14.25
Mo_1_ACAGTG_L003_R1_001_(paired)_trimmed_(paired)_contig_1536	black	4.7	3.64	4.66	8.19	6.35	6.13	10.25
Mo_1_ACAGTG_L003_R1_001_(paired)_trimmed_(paired)_contig_15416	black	5.86	0	4.72	5.39	0	3.36	6.78
Mo_1_ACAGTG_L003_R1_001_(paired)_trimmed_(paired)_contig_15821	black	1.06	2.69	2.22	12.19	11.13	1.55	18.92
Mo_1_ACAGTG_L003_R1_001_(paired)_trimmed_(paired)_contig_1604	black	26.9	28.69	33.06	26.05	22.78	22.98	43.49
Mo_1_ACAGTG_L003_R1_001_(paired)_trimmed_(paired)_contig_1605	black	22.21	5.13	13.92	18.57	5.2	10.46	25.51
Mo_1_ACAGTG_L003_R1_001_(paired)_trimmed_(paired)_contig_16087	black	13.23	7.63	9.94	9.57	7.86	7.66	15.66
Mo_1_ACAGTG_L003_R1_001_(paired)_trimmed_(paired)_contig_16247	black	3.95	3.69	2.86	5.08	3	4.92	6.36
Mo_1_ACAGTG_L003_R1_001_(paired)_trimmed_(paired)_contig_16901	black	0.49	1.41	1.14	6.36	0.17	0	14.36
Mo_1_ACAGTG_L003_R1_001_(paired)_trimmed_(paired)_contig_17077	black	1.12	1.29	73.53	13.42	0.7	0.1	199.51
Mo_1_ACAGTG_L003_R1_001_(paired)_trimmed_(paired)_contig_17110	black	2.66	2.85	3.73	5.44	1.12	5.17	10.63
Mo_1_ACAGTG_L003_R1_001_(paired)_trimmed_(paired)_contig_17473	black	3.97	2.57	5.95	8.13	6.58	7.77	12.57
Mo_1_ACAGTG_L003_R1_001_(paired)_trimmed_(paired)_contig_17560	black	1.34	0	0	2.77	1.51	0	5.44
Mo_1_ACAGTG_L003_R1_001_(paired)_trimmed_(paired)_contig_17654	black	7.42	2.39	3.38	5.27	0.8	6.04	11.78
Mo_1_ACAGTG_L003_R1_001_(paired)_trimmed_(paired)_contig_17660	black	0.56	34.73	4.52	11.99	1.07	0	81.93
Mo_1_ACAGTG_L003_R1_001_(paired)_trimmed_(paired)_contig_17805	black	4.28	3.24	2.03	10.65	0.22	2.57	33.4
Mo_1_ACAGTG_L003_R1_001_(paired)_trimmed_(paired)_contig_18027	black	12.56	11.84	16.33	18.49	0.44	11.11	15.5
Mo_1_ACAGTG_L003_R1_001_(paired)_trimmed_(paired)_contig_18062	black	0.22	0	2.09	1.09	1.37	0.13	6.63
Mo_1_ACAGTG_L003_R1_001_(paired)_trimmed_(paired)_contig_180	black	19.84	6.17	25.61	26.57	9.13	15.2	30.12
Mo_1_ACAGTG_L003_R1_001_(paired)_trimmed_(paired)_contig_18323	black	0.59	2.93	0.36	12.9	1.56	0.26	17.47
Mo_1_ACAGTG_L003_R1_001_(paired)_trimmed_(paired)_contig_18580	black	0	0.06	0.79	0.62	0	0.07	6.38
Mo_1_ACAGTG_L003_R1_001_(paired)_trimmed_(paired)_contig_18642	black	3.72	4.29	4.52	0	0	1.3	13.35
Mo_1_ACAGTG_L003_R1_001_(paired)_trimmed_(paired)_contig_1883	black	0.69	3.68	15.08	20.06	0.89	2.28	18.63
Mo_1_ACAGTG_L003_R1_001_(paired)_trimmed_(paired)_contig_18988	black	0.94	1.55	3.01	8.31	0	2.08	21.7
Mo_1_ACAGTG_L003_R1_001_(paired)_trimmed_(paired)_contig_19135	black	2.73	4.47	3.29	5.65	0	0	18.93
Mo_1_ACAGTG_L003_R1_001_(paired)_trimmed_(paired)_contig_19440	black	0.9	1.97	3.92	1.58	1.17	1.92	11.74
Mo_1_ACAGTG_L003_R1_001_(paired)_trimmed_(paired)_contig_19491	black	3.48	1.25	3.78	5.76	0.92	3.93	6.04
Mo_1_ACAGTG_L003_R1_001_(paired)_trimmed_(paired)_contig_19556	black	14.93	1.75	12.89	4.42	0	7.33	21
Mo_1_ACAGTG_L003_R1_001_(paired)_trimmed_(paired)_contig_1960	black	5.47	9.5	5.99	12.9	8.53	7.93	13.94
Mo_1_ACAGTG_L003_R1_001_(paired)_trimmed_(paired)_contig_1997	black	6.36	13.67	7.29	16.05	15.86	12.38	20.37
Mo_1_ACAGTG_L003_R1_001_(paired)_trimmed_(paired)_contig_1998	black	14.86	20.12	16.6	23.89	14.91	13.41	46.1
Mo_1_ACAGTG_L003_R1_001_(paired)_trimmed_(paired)_contig_2006	black	8.71	9.6	10.61	19.06	2.16	16.33	19.98
Mo_1_ACAGTG_L003_R1_001_(paired)_trimmed_(paired)_contig_20126	black	9.57	3.94	3.86	8.79	7.24	2.75	13.86
Mo_1_ACAGTG_L003_R1_001_(paired)_trimmed_(paired)_contig_20283	black	24.75	23.19	22.39	28.04	12	17.44	32.47
Mo_1_ACAGTG_L003_R1_001_(paired)_trimmed_(paired)_contig_20333	black	1	1.38	0.81	5.23	0	0.15	7.74
Mo_1_ACAGTG_L003_R1_001_(paired)_trimmed_(paired)_contig_20371	black	1.99	5.24	0.73	6.77	1.69	2.1	11.96
Mo_1_ACAGTG_L003_R1_001_(paired)_trimmed_(paired)_contig_20411	black	10.45	10.66	7.8	10.6	10.4	5.19	13.9
Mo_1_ACAGTG_L003_R1_001_(paired)_trimmed_(paired)_contig_20573	black	29.99	12.34	16.58	20.48	3.44	4.72	82.85
Mo_1_ACAGTG_L003_R1_001_(paired)_trimmed_(paired)_contig_20798	black	0.57	6.07	1.38	22.34	0	0.5	76.79
Mo_1_ACAGTG_L003_R1_001_(paired)_trimmed_(paired)_contig_20808	black	2.05	5.39	1.87	7.73	0	0.6	48.2
Mo_1_ACAGTG_L003_R1_001_(paired)_trimmed_(paired)_contig_20810	black	6.55	8.61	6.08	10.5	9.78	9.8	13.54
Mo_1_ACAGTG_L003_R1_001_(paired)_trimmed_(paired)_contig_20873	black	3.05	2.3	3.05	5.75	0.26	4.13	5.44
Mo_1_ACAGTG_L003_R1_001_(paired)_trimmed_(paired)_contig_2094	black	2.13	2.65	3.5	3.77	0.55	4.51	5.29
Mo_1_ACAGTG_L003_R1_001_(paired)_trimmed_(paired)_contig_2099	black	9.44	8.46	10.48	17.12	1.62	12.27	14.1
Mo_1_ACAGTG_L003_R1_001_(paired)_trimmed_(paired)_contig_2103	black	3.96	3.73	9.31	10.67	1.03	3.63	26.93
Mo_1_ACAGTG_L003_R1_001_(paired)_trimmed_(paired)_contig_21483	black	12.33	6.95	3.23	24.9	16.21	10.92	33.53
Mo_1_ACAGTG_L003_R1_001_(paired)_trimmed_(paired)_contig_21542	black	4.66	0.55	2.02	3.63	0	2.93	7.12
Mo_1_ACAGTG_L003_R1_001_(paired)_trimmed_(paired)_contig_2309	black	6.11	21.05	37.53	20.08	18.71	0.21	199.82
Mo_1_ACAGTG_L003_R1_001_(paired)_trimmed_(paired)_contig_23215	black	5.51	17.1	6.72	16.63	3.07	7.6	43.44
Mo_1_ACAGTG_L003_R1_001_(paired)_trimmed_(paired)_contig_23379	black	6.11	5.88	3.41	7.3	4.9	0.89	7.96
Mo_1_ACAGTG_L003_R1_001_(paired)_trimmed_(paired)_contig_23547	black	10.44	2.24	11.28	6.04	0.19	23.16	25.31
Mo_1_ACAGTG_L003_R1_001_(paired)_trimmed_(paired)_contig_2362	black	34.05	57.8	20.68	112.67	10.81	8.45	163.43
Mo_1_ACAGTG_L003_R1_001_(paired)_trimmed_(paired)_contig_23909	black	3.58	14.92	5.03	13.09	4.17	0.45	33.6
Mo_1_ACAGTG_L003_R1_001_(paired)_trimmed_(paired)_contig_23913	black	5.32	3.41	7.55	8.08	7.62	2.59	11.63
Mo_1_ACAGTG_L003_R1_001_(paired)_trimmed_(paired)_contig_23932	black	4.02	2.55	1.98	3.47	3.23	5.47	7.52
Mo_1_ACAGTG_L003_R1_001_(paired)_trimmed_(paired)_contig_2404	black	15.4	0.82	10.24	7.6	5.22	22.21	32.37
Mo_1_ACAGTG_L003_R1_001_(paired)_trimmed_(paired)_contig_24075	black	5.05	2.71	184.96	2.69	0	1.16	810.37
Mo_1_ACAGTG_L003_R1_001_(paired)_trimmed_(paired)_contig_2424	black	0	2.11	3.89	0.17	0	0	10.95
Mo_1_ACAGTG_L003_R1_001_(paired)_trimmed_(paired)_contig_24597	black	2.66	2.56	3.5	4.83	2.36	4.67	5.9
Mo_1_ACAGTG_L003_R1_001_(paired)_trimmed_(paired)_contig_24639	black	0.96	0.2	0.22	1.3	2.42	0.21	7.89
Mo_1_ACAGTG_L003_R1_001_(paired)_trimmed_(paired)_contig_25168	black	1.54	8.39	0.26	6.92	0.87	1.36	21.47
Mo_1_ACAGTG_L003_R1_001_(paired)_trimmed_(paired)_contig_2531	black	2.85	25.16	12.03	9.64	5.37	1.97	50.56
Mo_1_ACAGTG_L003_R1_001_(paired)_trimmed_(paired)_contig_25380	black	0.74	12.34	20.72	5.03	2.13	0.16	58.72
Mo_1_ACAGTG_L003_R1_001_(paired)_trimmed_(paired)_contig_2575	black	17.09	17.26	46.7	100.53	0.85	10.62	117.43
Mo_1_ACAGTG_L003_R1_001_(paired)_trimmed_(paired)_contig_2598	black	30.63	43.05	63.63	88.16	20.12	81.76	123.36
Mo_1_ACAGTG_L003_R1_001_(paired)_trimmed_(paired)_contig_26445	black	4.13	7.01	1.78	5.79	0.26	0	17.3
Mo_1_ACAGTG_L003_R1_001_(paired)_trimmed_(paired)_contig_26462	black	0.2	0.08	6.41	1.93	3.17	0	66.78
Mo_1_ACAGTG_L003_R1_001_(paired)_trimmed_(paired)_contig_26603	black	0.09	0.55	0.06	3.42	0	1.09	6.53
Mo_1_ACAGTG_L003_R1_001_(paired)_trimmed_(paired)_contig_26940	black	0.63	1.1	3.25	5.05	0	7.08	8.07
Mo_1_ACAGTG_L003_R1_001_(paired)_trimmed_(paired)_contig_27098	black	4.05	2.78	1.64	2.77	0	0	15.22
Mo_1_ACAGTG_L003_R1_001_(paired)_trimmed_(paired)_contig_27238	black	0.44	0.55	3.77	2.86	1.16	0.98	8.44
Mo_1_ACAGTG_L003_R1_001_(paired)_trimmed_(paired)_contig_27337	black	6.87	0.31	3.95	4.42	1.21	4.36	7.95
Mo_1_ACAGTG_L003_R1_001_(paired)_trimmed_(paired)_contig_2744	black	4.74	2.53	2.89	9.01	0.55	6.74	7.44
Mo_1_ACAGTG_L003_R1_001_(paired)_trimmed_(paired)_contig_2807	black	13.55	7.77	14.81	40.08	8.07	23.23	35.47
Mo_1_ACAGTG_L003_R1_001_(paired)_trimmed_(paired)_contig_28783	black	4.77	4.66	2.18	5.68	1.57	2.63	9.48
Mo_1_ACAGTG_L003_R1_001_(paired)_trimmed_(paired)_contig_2892	black	24.54	19.9	31.18	31	49.46	11.38	65.77
Mo_1_ACAGTG_L003_R1_001_(paired)_trimmed_(paired)_contig_29157	black	0	2.26	1.39	0.94	0	0	7.67
Mo_1_ACAGTG_L003_R1_001_(paired)_trimmed_(paired)_contig_3015	black	5.31	5.14	2.89	6.1	3.63	3.15	6.93
Mo_1_ACAGTG_L003_R1_001_(paired)_trimmed_(paired)_contig_301	black	0	1.53	0.74	1.57	0.11	0.34	6.16
Mo_1_ACAGTG_L003_R1_001_(paired)_trimmed_(paired)_contig_30667	black	0	3.05	1.68	4.43	1.01	0.8	16.58
Mo_1_ACAGTG_L003_R1_001_(paired)_trimmed_(paired)_contig_3121	black	6.88	6.41	7.47	7.43	3.25	7.75	18.39
Mo_1_ACAGTG_L003_R1_001_(paired)_trimmed_(paired)_contig_3125	black	10.33	36.81	0.9	40.43	0.86	7.84	76.03
Mo_1_ACAGTG_L003_R1_001_(paired)_trimmed_(paired)_contig_31312	black	2.48	2.92	3.02	3.86	2.62	4.05	5.94
Mo_1_ACAGTG_L003_R1_001_(paired)_trimmed_(paired)_contig_31432	black	0.27	0.44	0.98	0.55	0.28	0	5.75
Mo_1_ACAGTG_L003_R1_001_(paired)_trimmed_(paired)_contig_31614	black	5.52	7.28	4.69	6.07	2.45	0	13.43
Mo_1_ACAGTG_L003_R1_001_(paired)_trimmed_(paired)_contig_3169	black	11.06	6.41	5.58	14.25	1.37	10.24	14.49
Mo_1_ACAGTG_L003_R1_001_(paired)_trimmed_(paired)_contig_32993	black	2.32	12.6	2.75	5.19	1.21	0.62	77.35
Mo_1_ACAGTG_L003_R1_001_(paired)_trimmed_(paired)_contig_34393	black	0	0.26	0	6.17	0	0	24.39
Mo_1_ACAGTG_L003_R1_001_(paired)_trimmed_(paired)_contig_34796	black	5.95	2.19	3.46	9.04	3.79	4.64	11.66
Mo_1_ACAGTG_L003_R1_001_(paired)_trimmed_(paired)_contig_3500	black	7.73	11.04	17.97	19.51	20.43	6.56	29.38
Mo_1_ACAGTG_L003_R1_001_(paired)_trimmed_(paired)_contig_35230	black	1.63	1.68	2.61	2.64	0.32	1.9	11.11
Mo_1_ACAGTG_L003_R1_001_(paired)_trimmed_(paired)_contig_359	black	23.4	23.73	19.2	24.59	10.37	5.64	42.62
Mo_1_ACAGTG_L003_R1_001_(paired)_trimmed_(paired)_contig_36189	black	0.47	0.51	0.09	0.84	1.62	0.14	14.7
Mo_1_ACAGTG_L003_R1_001_(paired)_trimmed_(paired)_contig_3673	black	30.5	2.45	47.9	65.69	12.91	18.19	108.96
Mo_1_ACAGTG_L003_R1_001_(paired)_trimmed_(paired)_contig_37145	black	1.66	3.03	5.14	5.89	1.36	1.89	7.43
Mo_1_ACAGTG_L003_R1_001_(paired)_trimmed_(paired)_contig_3773	black	20.15	4.43	2.92	12.46	1.45	13.24	25.88
Mo_1_ACAGTG_L003_R1_001_(paired)_trimmed_(paired)_contig_3790	black	16.16	2.87	12.49	28.35	0.44	0.23	88.88
Mo_1_ACAGTG_L003_R1_001_(paired)_trimmed_(paired)_contig_38082	black	4.68	8.26	5.68	5.48	5.05	0	21.27
Mo_1_ACAGTG_L003_R1_001_(paired)_trimmed_(paired)_contig_38366	black	1.14	14.85	1.7	6.64	0.26	0.11	33.58
Mo_1_ACAGTG_L003_R1_001_(paired)_trimmed_(paired)_contig_3873	black	2.61	2.15	7.39	2.38	4.75	0	37.73
Mo_1_ACAGTG_L003_R1_001_(paired)_trimmed_(paired)_contig_39045	black	9.66	0	12.31	12.24	1.96	6.47	51.11
Mo_1_ACAGTG_L003_R1_001_(paired)_trimmed_(paired)_contig_3908	black	19.41	17.08	14.31	30.8	8.71	28.8	40.15
Mo_1_ACAGTG_L003_R1_001_(paired)_trimmed_(paired)_contig_39289	black	0.89	0.18	0	2.57	2.57	0.98	9.02
Mo_1_ACAGTG_L003_R1_001_(paired)_trimmed_(paired)_contig_392	black	20.48	24.71	24.54	30.87	12.66	13.82	59.51
Mo_1_ACAGTG_L003_R1_001_(paired)_trimmed_(paired)_contig_3964	black	13.01	15.35	10.42	18.88	12.75	15.14	24.5
Mo_1_ACAGTG_L003_R1_001_(paired)_trimmed_(paired)_contig_3968	black	18.08	19.66	12.95	22.29	21.27	17.05	34.19
Mo_1_ACAGTG_L003_R1_001_(paired)_trimmed_(paired)_contig_39938	black	0.11	1.59	0.74	0.6	0	0.05	15.39
Mo_1_ACAGTG_L003_R1_001_(paired)_trimmed_(paired)_contig_4037	black	3.27	0.11	1	9.07	0	9.88	15.68
Mo_1_ACAGTG_L003_R1_001_(paired)_trimmed_(paired)_contig_4077	black	117.87	100.45	145.14	222.67	23.88	57.26	264.23
Mo_1_ACAGTG_L003_R1_001_(paired)_trimmed_(paired)_contig_41399	black	0.51	2.53	7.15	4.88	1.09	0	16.56
Mo_1_ACAGTG_L003_R1_001_(paired)_trimmed_(paired)_contig_4206	black	0.22	2.54	0.68	1.32	1.65	0.05	7.61
Mo_1_ACAGTG_L003_R1_001_(paired)_trimmed_(paired)_contig_42642	black	0.36	3.95	1.03	0.3	0.37	0.31	7.45
Mo_1_ACAGTG_L003_R1_001_(paired)_trimmed_(paired)_contig_4286	black	1.06	1.83	1.07	2.87	3.05	2.18	5.42
Mo_1_ACAGTG_L003_R1_001_(paired)_trimmed_(paired)_contig_43178	black	0	0.11	1.74	0.79	0	0	15.87
Mo_1_ACAGTG_L003_R1_001_(paired)_trimmed_(paired)_contig_44733	black	0	0.25	5.66	0.2	0	0	18.73
Mo_1_ACAGTG_L003_R1_001_(paired)_trimmed_(paired)_contig_45386	black	6.4	5.78	6.7	6.7	7.28	2.15	10.24
Mo_1_ACAGTG_L003_R1_001_(paired)_trimmed_(paired)_contig_4572	black	10.12	4.91	7.27	10.91	1.95	8.43	12.94
Mo_1_ACAGTG_L003_R1_001_(paired)_trimmed_(paired)_contig_4602	black	28.85	26.97	25.2	37.33	15.91	28.71	41.62
Mo_1_ACAGTG_L003_R1_001_(paired)_trimmed_(paired)_contig_462	black	12.51	10.17	14.4	22.57	7.85	13.69	35.94
Mo_1_ACAGTG_L003_R1_001_(paired)_trimmed_(paired)_contig_4735	black	3.47	3.43	1.19	6.03	1.26	2.68	11.97
Mo_1_ACAGTG_L003_R1_001_(paired)_trimmed_(paired)_contig_47551	black	0	0.76	1.23	2.26	0.32	0	10.38
Mo_1_ACAGTG_L003_R1_001_(paired)_trimmed_(paired)_contig_483	black	0.09	0.05	1.07	1.73	0.06	0.03	5.73
Mo_1_ACAGTG_L003_R1_001_(paired)_trimmed_(paired)_contig_491	black	84.06	116.17	110.23	151.29	45.29	24.23	176.12
Mo_1_ACAGTG_L003_R1_001_(paired)_trimmed_(paired)_contig_49217	black	17.57	4.34	9.57	19.38	2.01	9.09	21.37
Mo_1_ACAGTG_L003_R1_001_(paired)_trimmed_(paired)_contig_496	black	5.55	6.35	9.94	12.17	1.63	7.61	14.62
Mo_1_ACAGTG_L003_R1_001_(paired)_trimmed_(paired)_contig_5021	black	9.64	7.86	10.53	11.79	9.2	7.61	11.9
Mo_1_ACAGTG_L003_R1_001_(paired)_trimmed_(paired)_contig_5089	black	8.88	2	2.42	15.51	0.43	13.32	17.67
Mo_1_ACAGTG_L003_R1_001_(paired)_trimmed_(paired)_contig_5236	black	0.1	4.88	4.46	4.74	6.35	0	12.47
Mo_1_ACAGTG_L003_R1_001_(paired)_trimmed_(paired)_contig_53	black	22.28	11.79	9.24	26.48	7.32	5.7	57.01
Mo_1_ACAGTG_L003_R1_001_(paired)_trimmed_(paired)_contig_54733	black	0	0	0	0.35	0.11	0	5.29
Mo_1_ACAGTG_L003_R1_001_(paired)_trimmed_(paired)_contig_54822	black	0	0	0	0	0	0	9.94
Mo_1_ACAGTG_L003_R1_001_(paired)_trimmed_(paired)_contig_55258	black	0.5	6.81	4.88	3.58	0	0	12.46
Mo_1_ACAGTG_L003_R1_001_(paired)_trimmed_(paired)_contig_5607	black	0.65	1.86	4.2	1.07	0.71	0.21	9.85
Mo_1_ACAGTG_L003_R1_001_(paired)_trimmed_(paired)_contig_5637	black	0.88	43.28	38.42	14.88	30.62	0.65	116.86
Mo_1_ACAGTG_L003_R1_001_(paired)_trimmed_(paired)_contig_5699	black	0.11	2	1.41	2.85	0.29	0.83	5.9
Mo_1_ACAGTG_L003_R1_001_(paired)_trimmed_(paired)_contig_5712	black	6.71	2.13	6.19	6.42	0.39	2.21	10.27
Mo_1_ACAGTG_L003_R1_001_(paired)_trimmed_(paired)_contig_6128	black	9.3	9.59	5.3	8.34	2.5	6.62	14.47
Mo_1_ACAGTG_L003_R1_001_(paired)_trimmed_(paired)_contig_6161	black	24.67	11.44	7.72	23.01	3.82	11.41	21.85
Mo_1_ACAGTG_L003_R1_001_(paired)_trimmed_(paired)_contig_6331	black	22.5	6.72	4.81	19.18	3.33	8.56	23.41
Mo_1_ACAGTG_L003_R1_001_(paired)_trimmed_(paired)_contig_6357	black	56.61	52.91	25.11	44.5	59.99	26.36	71.35
Mo_1_ACAGTG_L003_R1_001_(paired)_trimmed_(paired)_contig_6370	black	7.55	5.86	4.34	7.33	1.91	0.04	14.07
Mo_1_ACAGTG_L003_R1_001_(paired)_trimmed_(paired)_contig_6522	black	5.2	6.92	8.25	8.36	5.62	6.56	7.99
Mo_1_ACAGTG_L003_R1_001_(paired)_trimmed_(paired)_contig_6647	black	3.3	4.58	6.11	8.3	3.76	1.49	25.36
Mo_1_ACAGTG_L003_R1_001_(paired)_trimmed_(paired)_contig_6684	black	64.82	38.27	24.88	64.75	6.15	7.75	103.26
Mo_1_ACAGTG_L003_R1_001_(paired)_trimmed_(paired)_contig_6705	black	4.45	2.37	4.13	8.44	2.61	8.16	8.54
Mo_1_ACAGTG_L003_R1_001_(paired)_trimmed_(paired)_contig_6795	black	2.52	2.4	2.76	2.59	1.81	2.46	6.21
Mo_1_ACAGTG_L003_R1_001_(paired)_trimmed_(paired)_contig_6811	black	4.9	3.45	1.52	9.86	10.47	1.82	16.81
Mo_1_ACAGTG_L003_R1_001_(paired)_trimmed_(paired)_contig_6977	black	1.48	0.38	0.33	5.49	0.24	0.07	21.78
Mo_1_ACAGTG_L003_R1_001_(paired)_trimmed_(paired)_contig_7033	black	0	2.37	0.51	0.48	0.15	0	9.41
Mo_1_ACAGTG_L003_R1_001_(paired)_trimmed_(paired)_contig_70773	black	0.26	0.04	1.22	0.32	0.05	0.09	6.49
Mo_1_ACAGTG_L003_R1_001_(paired)_trimmed_(paired)_contig_734	black	35.78	3.3	3.97	50.67	26.03	7.24	87.7
Mo_1_ACAGTG_L003_R1_001_(paired)_trimmed_(paired)_contig_74007	black	7.48	5.55	278	4.1	0	0.65	1257.58
Mo_1_ACAGTG_L003_R1_001_(paired)_trimmed_(paired)_contig_7424	black	17.88	11.05	11.87	23.29	17.97	13.29	32.91
Mo_1_ACAGTG_L003_R1_001_(paired)_trimmed_(paired)_contig_7477	black	6.31	2.54	5.3	6.48	0	5.83	11.52
Mo_1_ACAGTG_L003_R1_001_(paired)_trimmed_(paired)_contig_7665	black	7.77	8.43	7.24	11.55	8.75	9.21	13.66
Mo_1_ACAGTG_L003_R1_001_(paired)_trimmed_(paired)_contig_7683	black	29.65	64.23	23.09	31.59	17.99	0.81	137.77
Mo_1_ACAGTG_L003_R1_001_(paired)_trimmed_(paired)_contig_7713	black	5.59	35.14	80.05	58.81	17.17	78.01	141.84
Mo_1_ACAGTG_L003_R1_001_(paired)_trimmed_(paired)_contig_77966	black	2.16	1.78	0	1.49	0	0	5.01
Mo_1_ACAGTG_L003_R1_001_(paired)_trimmed_(paired)_contig_7811	black	0.89	3.13	1.38	14.73	0.08	8.03	22
Mo_1_ACAGTG_L003_R1_001_(paired)_trimmed_(paired)_contig_7847	black	16.39	9.77	7.43	16.04	24.36	5.54	44.22
Mo_1_ACAGTG_L003_R1_001_(paired)_trimmed_(paired)_contig_7875	black	3.5	7.4	24.95	19.7	2.07	9.35	74.21
Mo_1_ACAGTG_L003_R1_001_(paired)_trimmed_(paired)_contig_8170	black	10.65	5.84	5.34	10.47	0.25	2.48	13.57
Mo_1_ACAGTG_L003_R1_001_(paired)_trimmed_(paired)_contig_81815	black	3.05	0	0.51	0.38	0.58	0	9.14
Mo_1_ACAGTG_L003_R1_001_(paired)_trimmed_(paired)_contig_8435	black	15.8	11.7	5.11	20.67	0.91	7.1	21.81
Mo_1_ACAGTG_L003_R1_001_(paired)_trimmed_(paired)_contig_8712	black	5.9	13.39	20.42	20.76	10.57	6.19	39.78
Mo_1_ACAGTG_L003_R1_001_(paired)_trimmed_(paired)_contig_8716	black	1.25	1.97	5.42	9.84	0.83	3.74	19
Mo_1_ACAGTG_L003_R1_001_(paired)_trimmed_(paired)_contig_8762	black	0.47	4.79	2.83	3.16	0.97	0.1	12.1
Mo_1_ACAGTG_L003_R1_001_(paired)_trimmed_(paired)_contig_8793	black	7.18	9.76	9.81	11.73	2.65	5.47	16.99
Mo_1_ACAGTG_L003_R1_001_(paired)_trimmed_(paired)_contig_8869	black	4.83	1.49	4.64	8.45	3.65	1.71	10.55
Mo_1_ACAGTG_L003_R1_001_(paired)_trimmed_(paired)_contig_8870	black	3.1	2.55	2.63	4.62	1.34	2.9	7.23
Mo_1_ACAGTG_L003_R1_001_(paired)_trimmed_(paired)_contig_8880	black	7.13	1.15	8.38	13.22	0.13	9.99	15.28
Mo_1_ACAGTG_L003_R1_001_(paired)_trimmed_(paired)_contig_9580	black	1.92	6.95	4	5.67	3.01	0.16	13.65
Mo_1_ACAGTG_L003_R1_001_(paired)_trimmed_(paired)_contig_9589	black	12.77	5.27	10.98	15.35	2.35	7.4	36.38
Mo_1_ACAGTG_L003_R1_001_(paired)_trimmed_(paired)_contig_97013	black	0	0	0	0	0.41	0	7.67
Mo_1_ACAGTG_L003_R1_001_(paired)_trimmed_(paired)_contig_9715	black	1.32	0.62	0.54	4.05	0.24	0.54	6.33
Mo_1_ACAGTG_L003_R1_001_(paired)_trimmed_(paired)_contig_99021	black	0.1	0.39	1.22	0.26	0	0	5.73
TR106263|c0_g1_i1	black	7.38	7.09	17.21	15.65	7.84	16.58	20.87
TR10965|c0_g1_i1	black	3.55	4.1	2.16	3.41	1.54	3.73	9.47
TR11454|c0_g1_i1	black	12.07	19.91	37.26	33.15	1.11	9.62	108.41
TR122551|c0_g1_i1	black	1.87	3.28	3.42	5.57	1.23	3.93	6.23
TR125923|c0_g1_i1	black	0.35	0.57	0	29.09	0	0	113.09
TR144186|c0_g1_i1	black	36.17	35.22	45.05	54.04	16.37	33.55	120.59
TR144566|c0_g1_i1	black	0.88	3.85	1.6	1.99	0	0	13.17
TR144852|c0_g1_i1	black	47.46	6.18	90.72	113.57	41.02	34.98	195.92
TR14568|c0_g2_i1	black	17.54	11.82	15.46	30.76	1.81	19.27	33.26
TR146064|c0_g1_i1	black	18.48	24.53	33.76	34.15	27.19	31.8	35.95
TR1489|c0_g1_i1	black	7.95	25.19	64.27	57.66	13.81	69.03	116.39
TR149047|c0_g1_i1	black	5.2	8.41	11.53	10.1	3.69	5.91	15.14
TR149539|c0_g1_i1	black	8.86	9.12	12.15	18.6	2.73	10.75	16.37
TR149803|c0_g1_i1	black	10.03	11.29	10.95	14.64	5.62	8.57	18.03
TR15006|c0_g1_i1	black	4.55	7.16	9.2	10.27	5.42	7.31	9.69
TR15292|c1_g1_i1	black	0	0	0	1.56	0	0	5.93
TR155841|c0_g1_i1	black	2.59	3.8	3.04	7.03	1.16	5.88	11.96
TR157096|c0_g1_i1	black	4.53	14.1	22.38	13.02	12.43	0	124.66
TR1606|c0_g1_i1	black	2.97	1.23	2.7	4.09	3.36	3.86	6.03
TR1723|c0_g1_i1	black	20.85	13.92	7.44	49.72	0	0.32	405.71
TR1723|c0_g1_i2	black	14.57	11.69	7.73	49.38	0	0.99	397.2
TR17609|c0_g1_i1	black	10.78	9.5	10.2	12.4	2.11	8.3	13.49
TR17713|c0_g1_i1	black	0.96	0.79	7.3	7.86	3.59	0.42	32.79
TR180325|c0_g2_i1	black	7.4	3.05	11.51	12.33	6.55	7.95	19.74
TR180934|c0_g3_i1	black	4.77	0	0	9.02	0	2.07	11.75
TR18178|c0_g1_i1	black	68.79	60.38	33.97	82.2	22.78	36.39	113.73
TR18178|c0_g2_i1	black	74.6	67.53	38.36	87.59	28.43	36.41	122.11
TR18577|c0_g1_i1	black	39.48	40.23	33.88	50.83	28.61	47.92	51.55
TR18649|c0_g1_i1	black	6.37	7.35	4.35	11.97	0.54	13.27	17.84
TR186685|c0_g1_i1	black	1.18	2.44	39.52	17.37	0.64	0.52	108.79
TR18696|c0_g1_i1	black	9.97	1.45	3.69	30.31	1.43	8.64	45.93
TR18848|c0_g1_i1	black	0	0.91	1.69	1.32	0	0.73	5.45
TR18887|c0_g2_i1	black	0.47	1.69	1.2	7.4	7.47	0.98	12.29
TR19101|c0_g1_i1	black	29.15	21.74	34.55	35.2	53.33	12	74.42
TR196816|c0_g1_i1	black	3.56	2.45	1.8	5.27	0	1.56	4.81
TR19784|c0_g2_i1	black	4.58	3.54	3.89	4.81	2.61	6.75	8.75
TR203|c0_g1_i1	black	0.68	0	0.41	4.17	0	1.18	6.27
TR20825|c0_g1_i1	black	0	0.66	1.96	3.47	0	8.76	13.35
TR21524|c0_g1_i1	black	2.27	2.5	3.38	3.09	1.33	2.23	6.58
TR21837|c0_g1_i1	black	67.66	68.31	73.84	110.07	38.08	44.66	175.47
TR22299|c0_g2_i1	black	2.51	0	3.8	4.31	1.4	4.34	12.34
TR22483|c0_g1_i1	black	57.18	25.42	20.9	52.4	19.28	38.28	54.23
TR2293|c0_g2_i1	black	7.35	0	1.48	5.08	0	10.5	14.18
TR24830|c0_g1_i1	black	0	0.7	0	0	0.45	0	13.68
TR2615|c0_g1_i1	black	3.64	4.49	4.82	4.43	3.79	6.06	6.19
TR26402|c0_g1_i1	black	1.09	8.68	1.11	2.96	0.19	0	19.96
TR2652|c0_g1_i1	black	2.34	0.64	5.69	7.48	5.94	2.04	10.39
TR2652|c0_g3_i1	black	3.83	2.37	3.2	4.57	3.57	2.1	8.03
TR28515|c0_g1_i1	black	1.19	0.98	0	0	0	0	5.53
TR29153|c0_g1_i2	black	7.01	8.9	6.85	12.1	5.33	4.65	15.37
TR2982|c0_g1_i1	black	25.03	108.77	174.19	68	3.36	0.06	386.87
TR2994|c0_g1_i4	black	16.18	9.97	10.89	19.09	4.14	12.38	31.79
TR3008|c1_g1_i1	black	142.54	176.72	161.07	215.51	74.39	135.62	271.62
TR30643|c0_g1_i1	black	9.71	10.61	7.19	10.29	2.06	4.21	32.67
TR30643|c0_g2_i1	black	13.86	13.98	9.75	15.7	2.64	7.19	47.25
TR30723|c0_g1_i1	black	10.34	25.06	19.36	17.12	4.95	12	43.08
TR31641|c0_g1_i1	black	25.72	25.21	18.76	35.2	14.63	30.93	34
TR32237|c0_g1_i1	black	5.74	7.3	6.58	6.24	4.2	5.13	9.49
TR32605|c0_g1_i1	black	0	6	1.98	4.03	3.82	12.6	16.4
TR32683|c0_g1_i1	black	0.44	0.55	3.66	1.36	3.5	0.2	12.6
TR32683|c0_g1_i2	black	0.26	0.22	6.02	2.42	5.08	0	17.06
TR33063|c0_g1_i3	black	2.83	2.76	2.69	5.28	2.4	4.22	4.8
TR33959|c0_g1_i1	black	7.08	12.29	10.63	10.82	12.39	8.39	14.48
TR33976|c0_g1_i1	black	15.85	6.09	7.26	14.8	18.58	4.42	36.32
TR34047|c0_g1_i1	black	87.87	167.76	125.13	192.51	86.71	97	303.79
TR34066|c0_g2_i1	black	5.41	0.74	2.74	5.56	5.92	2.35	9.91
TR34138|c0_g1_i1	black	1.73	6.55	1.26	10.12	6.58	2.13	9.6
TR34484|c0_g2_i1	black	0.13	0.21	2.43	0.52	0.13	0	5.72
TR3479|c0_g1_i1	black	1.74	12.24	10.26	3.29	5.44	2.02	25.96
TR34999|c0_g1_i1	black	3.89	4.87	21.43	31	1.79	3.44	56.91
TR35268|c0_g1_i1	black	9	7.31	12.4	12.99	7.66	9.84	14.02
TR35268|c0_g1_i2	black	10.21	9.47	13.45	14.73	8.51	10.25	14.87
TR35492|c0_g1_i1	black	25.26	28.21	19.23	32.26	17.23	24.69	37.08
TR35571|c0_g2_i1	black	4.59	0.54	5.18	11.21	0.71	1.15	16.32
TR35637|c0_g1_i1	black	0.46	0.24	3.26	0.76	0.17	0.04	8.56
TR35684|c0_g2_i1	black	5	4.87	1.66	3.41	2.42	3.99	7.62
TR35799|c0_g1_i6	black	9.12	8.6	35.05	43.72	2.43	4.99	82.1
TR35981|c0_g2_i1	black	0.17	1.68	1.97	6.93	0	0	20.35
TR36137|c0_g1_i1	black	22.46	2.98	16.25	36.65	0.61	0.45	108.9
TR36152|c0_g1_i2	black	15.58	13.64	25.46	27.62	3.3	15.33	32.51
TR36152|c0_g1_i3	black	28.93	18.04	40.64	37.93	6.71	22.45	43.26
TR36602|c0_g2_i1	black	1.17	5.45	4.03	3.96	2.97	0.8	14.78
TR36602|c0_g2_i2	black	0.85	3.6	6.1	2.49	2.35	0.5	13.7
TR36676|c0_g1_i2	black	7.46	5.61	4.54	17.67	4.45	14.57	17.08
TR36736|c0_g1_i1	black	1.55	2.55	2.44	2.89	0.13	1.94	5.59
TR37026|c0_g1_i1	black	4.27	3.72	5.04	6.66	1.32	4.43	6.39
TR37139|c0_g2_i1	black	1.69	3.96	2.53	4.85	1.49	1.26	6.39
TR37304|c0_g2_i1	black	58.37	31.12	44.33	106.09	52.97	72.5	101.75
TR38769|c0_g1_i1	black	32.07	1.41	11.74	6.23	0.2	0.34	796.95
TR38998|c0_g1_i1	black	19.93	15.21	13.22	18.39	11.23	18.19	29.53
TR39468|c0_g3_i1	black	5.67	3.55	5.5	6.17	2.02	4.66	6.42
TR40213|c0_g1_i3	black	2	3.46	1.58	4.82	2.18	3.36	5.44
TR40257|c0_g1_i1	black	7.98	1.33	1.85	27.29	0.63	4.74	45.96
TR40257|c0_g3_i1	black	6.71	1.03	2.42	26.48	1.18	6.04	45.43
TR40257|c0_g3_i2	black	9.44	2.93	0.14	12.52	0	4.03	22.15
TR405|c0_g1_i1	black	0	1.71	3.77	1.43	0	0	10.83
TR40821|c0_g2_i3	black	22.71	14.45	17.82	21.95	6.54	11.34	31.5
TR40861|c0_g1_i1	black	2.45	5.4	1.81	10.56	0.18	6.35	14.3
TR40861|c0_g1_i2	black	3.66	6.5	2.29	15.44	0.2	7.77	20.67
TR40861|c0_g1_i3	black	3.84	6.16	2.06	13.08	0.28	4.93	19.85
TR40861|c0_g1_i4	black	2.85	6.21	3.03	14.3	0	7.33	16.34
TR41752|c0_g1_i1	black	1.53	7.59	2.65	6.79	6.99	5.64	13.76
TR42360|c0_g1_i1	black	1.65	4.18	2.25	5.11	3.56	5.15	7.67
TR42362|c0_g1_i3	black	13.21	8.56	14.08	15.48	10.35	14.16	15.56
TR42615|c0_g1_i2	black	5.76	9.34	11.94	10.32	3.02	5.77	18.67
TR42708|c0_g2_i2	black	4.75	3.73	4.96	7.08	0.95	4.19	6.41
TR43644|c0_g1_i1	black	31.28	27	39.18	47.65	19.76	36.5	51.15
TR44525|c0_g1_i1	black	2.64	2.43	1.52	2.48	1.05	2.07	5.76
TR45695|c0_g1_i1	black	5.8	5.24	4.33	9.67	0.98	5.13	10.39
TR45741|c0_g2_i1	black	36.75	22.87	34.34	48.81	18.44	34.3	45.61
TR47411|c0_g1_i1	black	9.77	9.34	9.75	18.13	0.16	0.77	53.64
TR47525|c0_g1_i1	black	67.63	93.17	126.58	151.15	39.74	151.39	254.27
TR47775|c0_g1_i1	black	83.31	80.44	100.3	97.19	78.08	79.54	132.11
TR48042|c0_g1_i1	black	4.31	2.63	0.88	6.29	3.17	1.41	8.04
TR48290|c0_g1_i1	black	0	3.3	0.28	3.1	0.39	0	9.6
TR48290|c0_g1_i2	black	0.11	5.23	0.48	3.16	1.42	0	12.73
TR48290|c0_g1_i3	black	0.14	3.07	0.26	2.82	0.75	0	9.37
TR48578|c0_g1_i1	black	4.38	5.97	5.87	7.64	6.38	5.31	8.32
TR48649|c0_g1_i1	black	1.81	2.68	0.66	1.23	0.38	0	7.52
TR48671|c0_g1_i1	black	1.1	0.23	4.36	6.38	0	0	3.98
TR48733|c0_g1_i2	black	10.95	19.45	18.57	21.24	10.87	8.76	24.04
TR49219|c0_g1_i1	black	3.37	2.67	2.59	3.85	2.59	3.32	5.52
TR49382|c0_g1_i1	black	5.77	1.58	3.84	5.35	0.55	3.56	6.38
TR49449|c0_g1_i1	black	3.21	1.73	3.81	4.1	0.98	3.95	5.5
TR49790|c0_g1_i1	black	2.77	3.8	3.44	4.85	2.16	1.84	8.6
TR50238|c0_g1_i2	black	0	0	0.32	0.71	0	0	9.37
TR50431|c0_g2_i1	black	0.09	0.15	0.71	2.57	0.09	0.08	20.71
TR50660|c0_g2_i2	black	4.63	1.06	1.41	1.05	0.81	1.36	7.59
TR50660|c0_g2_i3	black	6.92	1.4	1.92	0.82	0.24	1.4	9.9
TR50666|c0_g1_i2	black	0.08	2.64	0.31	2.75	0.35	0	6.54
TR50681|c0_g1_i1	black	20.67	118.35	147.22	41.68	6.73	15.52	327.13
TR51350|c0_g1_i2	black	17.41	4.04	8.59	7.9	0.22	0.66	24.95
TR51401|c0_g1_i1	black	1.42	6.15	3.06	2.54	0	0.11	25.04
TR51401|c0_g2_i2	black	1.42	3.33	1.6	1.71	0	0.29	19.22
TR51599|c0_g2_i2	black	18.13	12.5	27.32	22.81	4.99	14.81	29.1
TR51620|c0_g1_i1	black	9.97	0.21	1.52	24.91	0.79	18.25	32.13
TR51815|c0_g1_i1	black	4.55	10.94	3.23	16.04	3.22	8.01	18.44
TR52623|c0_g1_i2	black	0.68	2.54	2.61	2.68	1.97	2.42	6.34
TR52653|c0_g2_i1	black	4.23	3.6	2.93	7.03	0.76	6.97	8.01
TR52731|c0_g1_i1	black	1.07	4.42	3.46	2.6	2.24	1.09	14.1
TR52731|c0_g1_i2	black	2.28	14.2	16.21	7.59	4.53	1.57	32.71
TR52731|c0_g1_i3	black	0.84	3.58	4.1	3.71	2.92	0.74	12.48
TR52868|c0_g1_i1	black	2.53	7.5	11.68	13.81	5.4	8.43	13.17
TR53053|c0_g1_i2	black	3.67	4.12	2.23	7.72	0.35	5.87	9.84
TR54348|c0_g2_i1	black	0.46	1.88	1.39	1.87	3.9	0.8	5.55
TR54973|c0_g1_i2	black	3.13	2.93	0.89	5.97	1.62	2.74	10.57
TR55165|c0_g1_i2	black	0	2.88	1.53	0.74	0.34	0.58	6.71
TR55165|c0_g1_i3	black	0.11	3.01	1.1	0.53	0.29	0.15	5.96
TR55199|c0_g1_i5	black	3.98	3.62	4.56	7.67	5.48	3.2	8.42
TR55223|c0_g4_i1	black	0.2	0.17	1.11	0.41	0	0	7.27
TR55264|c0_g1_i1	black	8.7	7.16	17.23	20.07	3.07	7.36	55.13
TR55264|c0_g1_i2	black	21.87	15.85	8.65	27.94	6.31	18.76	31.14
TR55544|c0_g1_i1	black	1.94	0.64	0.95	1.59	0.41	0.34	6.97
TR55544|c0_g2_i1	black	0.78	0	1.42	1.07	0	0	8.13
TR55566|c1_g1_i1	black	17.02	143.94	39.97	46.56	15.76	0.1	357.13
TR55569|c0_g1_i4	black	4.71	4.37	5.86	7.48	2.88	5.73	7.5
TR55597|c0_g1_i1	black	6.11	3.14	7.68	6.74	0.86	5.14	9.87
TR55917|c0_g1_i3	black	3.63	5.01	3.82	7.99	2.24	7.3	8.91
TR55951|c0_g1_i2	black	2.07	0.72	1.59	3.18	0.91	0.48	8.62
TR55951|c0_g1_i3	black	1.39	0	0.42	2.36	0.72	0.37	5.62
TR56043|c0_g1_i5	black	0.84	1.15	1.19	0.95	1.47	0.25	6.77
TR56049|c0_g1_i1	black	2.05	5.74	3.24	4.75	4.79	0	6.88
TR56108|c0_g1_i1	black	0.17	13.64	15.39	6.26	2.97	0.44	68.35
TR56230|c0_g1_i1	black	4.24	2.08	4.31	6.31	0.55	3.6	12.43
TR56760|c0_g1_i4	black	0.33	3.44	1.03	0.53	0.61	0.17	6.49
TR56760|c0_g1_i5	black	0.16	2.21	0.76	0.35	0.16	0.05	5.38
TR56810|c0_g1_i1	black	28.61	29.74	25.08	32.71	17.64	17.1	80.59
TR56853|c0_g1_i2	black	4.35	2.98	3.42	4.56	3.98	4.48	5.55
TR57315|c0_g1_i1	black	0.53	0.44	2.27	1.82	0	0	12.98
TR58135|c0_g1_i1	black	10.81	12.08	12.35	14.81	8.84	7.78	14.69
TR58493|c0_g1_i1	black	1.57	1.03	1.77	2.87	1.71	0.62	6.62
TR58915|c1_g1_i4	black	1.93	3.55	3.44	4.95	2.48	2.37	5.07
TR59064|c0_g1_i1	black	3.92	3.85	6.47	6.27	0.53	4.59	6.22
TR59093|c0_g1_i1	black	0.29	0.71	0	2.16	0.15	0.51	5.35
TR59265|c0_g1_i2	black	7.57	11.6	18.95	29.59	6.17	24.14	28.82
TR59403|c0_g2_i1	black	0.4	14.21	2.61	8.13	7.06	0.27	28.62
TR59519|c0_g1_i1	black	4.33	3.61	2.28	5.04	2.53	2.83	6.77
TR59519|c0_g1_i2	black	6.41	5.39	2.67	6.6	4.41	3.29	8.31
TR59562|c1_g1_i1	black	18.12	0.96	8.61	8.98	4.48	26.81	31.25
TR59588|c0_g1_i2	black	0	0.33	0.5	1.52	0	0.36	6.82
TR59607|c0_g1_i1	black	0	0	4.35	2.42	0.12	0.1	8.9
TR59660|c0_g1_i1	black	5.19	6.4	8.57	11.08	2.52	3.93	11.57
TR59668|c0_g1_i1	black	2.62	3.11	2.3	6.07	1.21	4.31	4.96
TR59684|c0_g1_i1	black	0	0	0	0	0	0	32.89
TR59921|c0_g2_i1	black	4.65	6.78	6.43	9.62	1.99	3.73	10.99
TR60021|c0_g1_i2	black	0	0	0.13	0.64	0	0.13	5.04
TR60138|c0_g1_i1	black	0.11	4.07	4.41	7.42	0.12	0.1	7.38
TR60249|c0_g1_i1	black	54.14	34.26	46.74	82.04	19.33	57.02	88.12
TR60505|c0_g2_i1	black	6.54	4.8	5.66	5.11	2.12	6.73	15.9
TR60558|c0_g1_i2	black	2.07	4.05	3.59	4.78	3.76	3.9	5.61
TR60713|c1_g1_i1	black	0	0.54	0.39	0	0	0	9.03
TR60713|c1_g1_i2	black	0	0.89	0	0.74	0	0	18.14
TR60740|c0_g1_i1	black	0	27.89	22.8	12.06	16.78	0	79.85
TR60936|c1_g1_i1	black	17.5	18.54	17.91	32.88	9.96	24.78	27.73
TR61028|c1_g1_i1	black	38.99	101.56	109.45	39.52	8.66	4.87	225.66
TR61314|c0_g1_i1	black	4.93	3.75	3.53	5.52	2.7	3.6	5.99
TR61461|c0_g1_i1	black	6.13	7.57	9.02	11.47	6.98	8.56	12.56
TR6146|c0_g2_i1	black	1.44	2.84	3.15	4.89	2.42	3.04	6.48
TR61655|c0_g1_i1	black	0.17	0	1.96	0	0	0	6.57
TR61655|c0_g2_i1	black	0	0.31	13.89	0.26	0	0	63.18
TR61677|c0_g1_i1	black	1.71	4.22	4.84	6.47	1.53	3.57	7.28
TR61889|c0_g12_i1	black	0	1.53	2.25	3.85	0	4.81	6.47
TR61988|c0_g1_i1	black	2.5	6.25	2.21	5.98	1.59	1.5	10.88
TR61988|c0_g1_i3	black	1.99	4.31	1.78	4.27	1.09	1.17	8.2
TR62000|c1_g2_i1	black	3.66	3.56	8.5	8.38	1.41	7.03	9.81
TR62101|c0_g3_i1	black	1.27	0.15	2.31	0.98	0	0	6.17
TR62195|c0_g1_i2	black	3.32	2.57	2.74	3.51	2.64	4.5	5.08
TR62195|c0_g1_i3	black	3.51	1.94	1.96	3.64	2.82	4.88	5.83
TR62265|c0_g1_i1	black	46.27	7.61	4.4	30.34	0.55	27.28	55.89
TR62447|c0_g1_i3	black	3.31	4.31	2.27	3.74	4.18	2.9	5.08
TR62728|c0_g1_i2	black	4.99	2.74	1.01	3.44	1.89	7.17	9.64
TR62883|c0_g1_i1	black	4.08	1.34	6.93	5.58	0.89	6.4	8.97
TR62911|c1_g1_i1	black	1.23	1.69	4.62	8.63	0.43	0.36	18.96
TR62911|c2_g2_i1	black	1.17	1.15	3.27	4.45	0.74	0.83	11.22
TR63000|c0_g1_i1	black	5.82	9.26	1.71	5.32	0.21	0	21.72
TR63267|c0_g1_i3	black	0	1.07	0.13	0.29	0	0	6.39
TR63294|c0_g1_i1	black	4.01	5.42	3.25	5.33	1.48	3.18	11.46
TR63321|c0_g1_i1	black	3.16	3.52	5.3	8.12	0.58	3.43	9.86
TR63321|c0_g1_i2	black	5.16	4.99	4.74	9.39	0.4	3.96	10.07
TR63358|c0_g3_i1	black	6.53	1.63	5.03	46.78	2.05	10.5	80.5
TR63441|c0_g2_i1	black	0.74	1.13	0.45	1.72	0	0	7.14
TR63484|c0_g1_i2	black	7.91	5.12	8.6	10	4.46	8.47	11.44
TR63625|c0_g1_i1	black	0	1.97	0.13	0.3	0	0	10.32
TR63682|c1_g1_i1	black	0.15	0.75	1.93	1.85	4.89	0.67	6.73
TR63682|c1_g1_i2	black	1.16	1.15	4.66	4.74	6.09	1.23	7.52
TR63718|c0_g1_i1	black	8.05	7.01	10.83	9.86	3.27	2.13	20.07
TR63782|c1_g1_i1	black	2.43	3.18	3.92	6.01	1.97	4.59	5.88
TR63782|c1_g1_i2	black	4.68	5.77	6.87	8.21	3.81	9.09	9.82
TR63797|c1_g1_i3	black	5.86	5.75	4.45	8.77	1.42	4.34	13.14
TR63865|c0_g1_i4	black	0	0.51	0.88	1.26	0.53	0.55	8.92
TR63913|c0_g2_i2	black	8.05	8.22	8.42	9.38	4.17	9.16	12.96
TR63967|c0_g2_i1	black	1.66	2.57	2.06	4.37	1.24	1.35	6.29
TR63967|c0_g2_i4	black	4.53	4.64	3.5	7.5	2.18	2.05	10.99
TR64034|c0_g1_i2	black	9.01	5.38	6.75	9.85	7.59	7.24	10.14
TR64066|c0_g1_i3	black	0.28	0.39	0.29	2.56	6.07	0.42	7.95
TR64179|c0_g1_i2	black	5.15	2.54	3.18	4.61	0.57	2.43	4.8
TR64195|c0_g1_i1	black	1.11	1.69	1.83	5.27	0	1.96	17.58
TR64222|c0_g3_i3	black	0.07	0.03	1.58	1.73	0	0.03	5.36
TR64222|c0_g3_i4	black	0.13	0	2.32	2.31	0.07	0.06	8.18
TR64222|c0_g3_i5	black	0.07	0.06	2.37	2.19	0	0	8.03
TR64222|c0_g3_i7	black	0.13	0.05	2.94	2.08	0	0.11	7.6
TR64314|c0_g1_i1	black	5.26	8.79	3.33	4.28	0.65	1.2	28.64
TR64314|c0_g1_i2	black	8.23	12.7	4.52	6.74	0.92	1.77	45.07
TR64448|c0_g1_i2	black	3.2	2.28	3.32	2.97	1.11	3.21	5.12
TR64539|c0_g1_i2	black	3.47	48.61	21.15	4.52	11.86	2.41	102.61
TR64541|c0_g1_i4	black	5.68	4.97	5.84	6.92	3.33	6.81	7.67
TR64541|c0_g1_i5	black	3.01	3.76	3.55	5.68	1.92	5.42	6.47
TR64599|c0_g1_i1	black	8.6	9.15	8.1	10.13	11.29	6.82	12.19
TR64784|c0_g1_i2	black	20.1	9.37	10.61	13.18	0.96	3.81	36.44
TR64905|c0_g1_i2	black	0.26	0.65	3.38	5.22	0.28	0	7.65
TR64932|c0_g1_i1	black	4.54	2.21	3.02	4.07	1.08	3.28	5.01
TR65036|c1_g1_i1	black	4.37	0	1.65	14.57	0	12.87	19.02
TR65184|c0_g1_i1	black	6.96	5.12	4.09	10.49	2.35	8.56	9.06
TR65264|c0_g1_i1	black	12.64	4.61	6.51	11.33	0	14.3	24.19
TR65317|c0_g1_i7	black	6.23	6.39	5.59	10.14	3.55	8.63	9.58
TR65514|c0_g1_i2	black	11.33	2.29	14.12	9.92	3.03	9.67	17.88
TR65514|c0_g1_i3	black	4.01	3.4	6.79	11.55	2.38	6.35	13.3
TR65536|c0_g1_i1	black	2.67	6.22	3.24	3.64	3.78	0	12.34
TR65539|c0_g2_i1	black	0	0	0	0.9	0	0	5.3
TR65985|c0_g1_i1	black	20.4	5.35	48.04	44.66	0.19	21.54	59.71
TR66014|c1_g1_i1	black	74.34	26.75	16.18	61.68	4.13	41.03	88.23
TR66051|c0_g1_i1	black	1.06	0.88	0.52	0.87	0.33	0	5.47
TR66277|c0_g1_i1	black	4.97	3.76	6	6.71	7.69	4.44	8.9
TR66277|c0_g1_i2	black	5.54	4.28	5.35	7.78	8.29	5.17	8.91
TR66337|c0_g1_i1	black	5.22	4.3	306.22	7.54	0.17	0.43	1297.19
TR66401|c0_g1_i1	black	1.81	5.48	3.76	6.71	1.58	2.27	14.56
TR66404|c0_g1_i2	black	4.14	4.79	0.5	3.41	3.62	3.61	6.72
TR66464|c0_g1_i3	black	3.32	2.15	6.35	5.48	4.23	5.23	11.93
TR66517|c0_g1_i4	black	0.62	2.47	2.1	3.18	1.93	0.7	5.72
TR6662|c0_g1_i1	black	5.01	6.66	4.54	8.31	6.54	5.56	8.68
TR66636|c0_g1_i1	black	4.22	6.96	9.22	9.25	4.6	5.88	10.75
TR66658|c0_g1_i1	black	5.69	23.03	2.36	21.32	10	4.48	62.39
TR66757|c3_g2_i1	black	1.77	3.89	2.16	2.41	2.76	0.79	8.63
TR66859|c0_g1_i2	black	3.53	2.07	2.06	4.18	0.28	1.79	5.07
TR66859|c0_g1_i3	black	3.3	1.36	1.67	3.66	0.13	1.53	5.17
TR66865|c0_g3_i1	black	2.11	1.42	2.16	2.67	2.69	2.37	5.59
TR66865|c0_g3_i2	black	2.56	2.11	2.44	2.88	2.46	2.88	6.51
TR66865|c0_g3_i4	black	2.62	2.7	3.36	3.78	2.27	2.81	7.01
TR66932|c0_g1_i1	black	4.96	11.09	6.84	11.8	5.42	0.31	25.64
TR67061|c0_g1_i3	black	4.72	0.91	13.19	11.69	1.3	27.38	49.36
TR67234|c0_g2_i1	black	26.15	2.4	4.43	18.2	1.49	8.61	29.67
TR6737|c0_g1_i1	black	0.47	0	3.71	4.8	0	0.82	5.97
TR67470|c0_g1_i1	black	0.94	0.26	0	0.64	0.81	0	9.47
TR67606|c0_g1_i1	black	8.25	3.48	6.16	8.82	0.11	10.04	18.01
TR67685|c0_g1_i2	black	7.73	12.65	13.26	13.19	12.6	11.19	17.68
TR67700|c0_g1_i2	black	0	1.66	0.69	2.48	0.65	0.22	12.36
TR67700|c0_g1_i3	black	0.13	1.52	0.64	1.16	0.55	0	9.96
TR67731|c0_g1_i1	black	2.39	0.28	1.25	0.81	0.35	0	5.77
TR67756|c0_g3_i1	black	11.43	2.2	6.32	13.27	0.32	3.63	14.87
TR67756|c0_g3_i2	black	5.64	1.53	3.84	6.88	0.28	2	7.86
TR67756|c1_g1_i2	black	12.53	2.36	5.18	12.69	1.99	3.38	14.8
TR67826|c0_g3_i1	black	1.83	0.5	0.19	0.83	0	0.27	5.12
TR67844|c0_g1_i1	black	4.53	2.91	3.98	7.22	0	5.3	9.04
TR67844|c1_g1_i2	black	2.65	2.62	0.97	3.79	0	2.57	5.68
TR67844|c1_g1_i3	black	6.86	2.07	2.09	5.45	0.24	3.03	7.01
TR67844|c1_g1_i4	black	6.44	2.96	2.54	3.86	0	4.18	6.35
TR67844|c1_g1_i7	black	5.08	5.06	4.23	7.82	0	3.77	9.12
TR67844|c1_g1_i8	black	6.65	4.03	3.41	4.77	0.37	2.16	7.28
TR67984|c0_g1_i1	black	0	0.79	2.05	1.32	0	0	5.02
TR67988|c0_g1_i1	black	10.01	8.36	6.98	9.54	2.89	0	21.18
TR67988|c0_g1_i2	black	7.2	5.15	3.43	5.64	1.64	0.05	12.41
TR68093|c0_g2_i2	black	5.42	6.53	4.78	7.73	4.08	6.4	9.53
TR68153|c0_g2_i1	black	2.72	1.44	10.56	3.13	0.57	0.17	29.1
TR68463|c0_g1_i2	black	4.78	0	4.83	4.39	7.24	5.51	11.09
TR68490|c0_g1_i2	black	1.71	3.32	2.49	3.08	7.86	1.52	10.68
TR68500|c2_g1_i1	black	7.64	7.7	28.86	42.33	37.24	1.07	63.28
TR68500|c2_g1_i2	black	32.84	5.34	56.73	86.09	0.71	0.34	81.07
TR68576|c0_g1_i2	black	0.1	4.6	4.56	4.28	5.58	0.05	12.53
TR68586|c0_g1_i2	black	0.4	0.07	0.49	0.33	0.08	0.35	8.01
TR68586|c0_g1_i3	black	0.81	0	0.41	0.46	0.28	0.48	7.71
TR68725|c0_g1_i3	black	2.78	2.93	3.31	4.15	0.46	2.36	6.1
TR68842|c1_g1_i2	black	4.93	8.12	2.64	6.3	4.75	1.74	15.97
TR68932|c1_g1_i1	black	0	0.63	3.27	0.17	0	0	9.03
TR68932|c1_g1_i2	black	0	0.54	1.47	0.3	0	0	9.01
TR68932|c1_g1_i5	black	0	0	3.63	0.51	0	0	14.29
TR68976|c0_g1_i2	black	1.06	1.75	0.81	9.91	0.28	1.64	11.49
TR69029|c0_g2_i1	black	2.28	1.5	1.39	2.18	0	0	8.96
TR69052|c2_g1_i1	black	0	9.12	0.36	0.61	0.32	0.26	32.02
TR69141|c0_g1_i2	black	4.14	5.18	3.53	6.07	2.94	4.39	7.37
TR69203|c0_g1_i1	black	0.55	0.68	0	1.13	0	0	7.2
TR69226|c0_g1_i1	black	3.2	2.41	1.95	2.77	0	0.24	12.16
TR69270|c0_g1_i3	black	11.44	3.18	13.89	12.8	2.64	10.49	19.54
TR69270|c0_g1_i4	black	4.54	4.43	8.05	15.47	4.01	8.58	14.64
TR69293|c0_g1_i2	black	0.13	0.11	0.08	7.76	1.47	0	8.59
TR69511|c0_g1_i2	black	1.86	25.66	5.95	30.01	3.64	2.44	96
TR69618|c0_g1_i5	black	1.5	1.68	0.46	4.73	0.22	3.32	6.2
TR69661|c0_g1_i2	black	8.23	4.59	5.23	7.69	5.43	6.19	9.16
TR69687|c0_g1_i2	black	16.68	21.36	13.52	29.14	18.76	20.34	30.58
TR69740|c1_g1_i1	black	6.18	5.69	6.73	7.83	9.13	4.95	9.85
TR69740|c1_g1_i2	black	5.76	5.37	6.38	8.22	9.07	5.38	10.29
TR69845|c0_g1_i2	black	14.79	12.79	13.55	16.76	1.22	10.65	15.38
TR69875|c0_g1_i6	black	2.69	3.78	2.26	3.97	2.22	2.59	5.26
TR69891|c0_g1_i2	black	10.33	5.36	5.38	8.28	5.52	8.82	10.83
TR69928|c1_g2_i2	black	9.05	4.47	5.36	11.35	2.14	7.66	15.66
TR69930|c0_g2_i2	black	0.52	0.96	0.4	5.73	0	0.57	8.56
TR69969|c0_g2_i1	black	13.44	13.78	16.12	16.14	1.53	16.4	23.31
TR70229|c0_g1_i3	black	2.26	1.86	2.06	5.43	1.25	0	15.7
TR70233|c2_g2_i3	black	1.04	0.69	0.89	4.53	0.22	0.18	8.91
TR70363|c1_g2_i1	black	0.74	5.65	0.66	1.57	0.17	0.07	61.74
TR70363|c2_g6_i1	black	0.45	2.64	0.87	0.36	0	0.08	34.51
TR70401|c0_g1_i3	black	5.78	7.01	5.81	2.89	4.22	0.72	14.19
TR70401|c0_g1_i5	black	4.97	5.23	5.68	2.94	3.57	0.84	12.76
TR70464|c2_g1_i1	black	41.34	58.87	45.59	59.44	9.79	38	113.24
TR70502|c1_g3_i2	black	9.85	8.23	11.56	11.69	7.37	11.58	16.07
TR70547|c0_g4_i1	black	3.98	3.28	3.03	5.14	4.8	5.63	8.52
TR70547|c0_g4_i6	black	2.79	4.03	4.68	5.23	2.69	6.99	9.7
TR70547|c0_g4_i8	black	5.03	3.16	1.75	4.4	5.53	5.07	8.31
TR70663|c0_g2_i1	black	0.72	1.14	3.21	5.72	0.07	7.41	9.33
TR70861|c0_g1_i1	black	0	2.52	0	0	0.83	0	6.19
TR70861|c0_g1_i2	black	0.54	4.42	0.33	0.73	0.57	0	23.26
TR70861|c1_g2_i2	black	0	1.08	0	0.9	2.93	0	11.36
TR70861|c1_g2_i3	black	0	2.52	0	1.4	0	0	8.86
TR70956|c1_g1_i2	black	4.11	3.3	4.17	5.17	1.28	5.71	7.42
TR70996|c0_g1_i4	black	1.63	0.43	0.64	4.45	0.65	0.19	6.7
TR70999|c0_g2_i1	black	0	0.21	0.16	0.12	0	0	5.36
TR71024|c0_g1_i2	black	18.04	20.77	23.59	34.31	5.15	34.62	46.85
TR71121|c0_g1_i1	black	5.7	7.52	12.47	17.52	0.61	7.49	15.17
TR71159|c0_g1_i4	black	26.49	7.28	22.96	16.83	5.46	6.83	39.18
TR71228|c0_g1_i1	black	0.19	1.08	4.69	9.07	0.2	1.49	7.82
TR71257|c2_g2_i1	black	0.34	1.41	12.66	17.05	1.26	0	26.83
TR71257|c2_g4_i1	black	1.43	0.39	6.07	7.46	0	0.42	9.63
TR71418|c1_g1_i2	black	5.64	28.45	52.53	53.05	7.08	5.58	50.96
TR71418|c1_g1_i3	black	3	17.95	29.02	38.74	6.02	4.56	35.45
TR71560|c2_g1_i2	black	88.96	67.01	67.85	112.06	19.85	10.82	154.41
TR71634|c0_g2_i1	black	9.02	8.88	7.69	10.44	6.15	6.26	10.46
TR71648|c0_g1_i1	black	3.7	5.02	4.05	7.67	4.06	3.4	11.02
TR71648|c0_g1_i2	black	3.79	5.44	3.78	7.38	3.6	2.43	10.86
TR71670|c5_g2_i2	black	0.5	1.94	0.92	1.71	1.31	0.52	5.1
TR71728|c3_g2_i6	black	4.57	1.67	6.19	5.88	2.38	5.22	6.38
TR71748|c1_g1_i2	black	5.41	0.5	4.26	4.67	2.43	4.16	8.76
TR71833|c8_g2_i2	black	4.4	7.24	7.65	12.27	4.43	9.58	14.17
TR71857|c0_g1_i2	black	3.35	29.67	9.36	46.91	0.24	4.75	58.52
TR71902|c0_g1_i1	black	6.43	11.45	5.5	10.82	0.26	0.82	25.1
TR71902|c0_g1_i3	black	7.96	10.83	5.36	10.19	0.4	0.85	24.57
TR71903|c0_g1_i1	black	3.41	11.94	0.69	18.91	0.28	0.12	37.56
TR71903|c0_g1_i2	black	3.75	13.85	0.37	17.48	0.21	0.06	33.57
TR71949|c0_g1_i1	black	8.21	8.1	2.66	10.51	1.33	7.2	16.07
TR71966|c0_g3_i1	black	17.1	0.2	4.05	2.26	0	0	30.91
TR71966|c0_g3_i2	black	0.73	2.4	0.15	16.35	1.02	0	88.33
TR72081|c3_g1_i1	black	9.21	10.75	9.88	18.41	3.93	13.98	23.49
TR72109|c2_g2_i10	black	3.83	4.38	4.89	6.47	4.27	4.3	8.32
TR72109|c2_g2_i12	black	5.91	5.19	4.8	7.35	3.99	4.36	9.22
TR72109|c2_g2_i2	black	5.15	4.24	3.07	6.78	2.28	3.5	8.56
TR72109|c2_g2_i3	black	5.09	3.38	3.22	3.92	2.95	4.33	5.55
TR72109|c2_g2_i4	black	3.83	3.24	3.4	6.96	2.58	4.03	9.28
TR72109|c2_g2_i8	black	5.11	4.21	3.78	5.69	2.04	3.08	6.04
TR72111|c1_g1_i1	black	13.26	14.95	8.8	17.57	5.49	6.5	22.55
TR72119|c0_g2_i2	black	1.87	0.26	1.59	2.05	0.11	0.55	6.86
TR72182|c0_g1_i1	black	10.4	4.99	4.11	16.08	0.9	6.82	19.99
TR72182|c0_g1_i5	black	10.89	3.68	3.17	10.93	1.35	4.53	17.43
TR72197|c1_g1_i1	black	0.94	1.26	3.27	2.66	0.38	1.54	5.96
TR72197|c1_g2_i3	black	1.4	1.92	4.68	3.01	0.24	1.64	8.89
TR72305|c0_g2_i2	black	3.42	25.91	8.98	41.71	0.23	4.86	50.8
TR72321|c0_g1_i2	black	101.31	10.22	8.17	140.53	70.66	20.7	239.35
TR72333|c0_g1_i1	black	12.36	12.38	6.75	9.26	11.02	6.65	15.91
TR72349|c0_g1_i5	black	0	1.43	0	1.2	0	0	5.03
TR72484|c9_g5_i3	black	0.94	0.54	3.84	1.15	0.1	0	35.88
TR72484|c9_g5_i4	black	0.62	0.89	3.03	0.84	0.49	0	38.15
TR72484|c9_g5_i5	black	0.65	0.64	4.09	1.58	0	0.11	36.15
TR72547|c0_g1_i13	black	1.74	2.72	2.36	4.49	1.86	2.53	5.25
TR72547|c0_g1_i15	black	1.25	2.7	2.19	3.29	1.3	2.35	5.05
TR72547|c0_g1_i22	black	1.68	2.25	2.31	4.09	1.74	3.03	5.11
TR72558|c0_g1_i2	black	4.6	5.18	4.18	6.48	4.63	6.21	7.45
TR72661|c0_g1_i1	black	1.62	3.02	4.14	3.73	1.01	2.39	5.98
TR72693|c3_g2_i2	black	1.51	3.58	2.29	16.74	0.09	8.44	25.97
TR72800|c0_g1_i1	black	11.11	9.38	7.86	19.07	9.49	14.11	19.18
TR72800|c0_g1_i2	black	10.46	8.42	6.55	16.63	8.79	12.49	16.42
TR72806|c2_g1_i1	black	18.35	23.8	20.7	31.86	18.23	15.26	60.24
TR72837|c0_g1_i5	black	1.5	2.68	3.28	4.96	2.27	2.83	6.33
TR72837|c0_g1_i6	black	3.9	3.57	5.01	9.76	4.15	7.62	11.54
TR72860|c0_g1_i4	black	2.46	3.38	3.36	4.7	0.12	1.35	7.46
TR72876|c0_g1_i2	black	14.01	5.55	10.39	9.58	6.36	10.44	15.53
TR72981|c4_g1_i1	black	1.81	1.15	5.01	6.25	0.29	4.32	6.77
TR72981|c4_g1_i3	black	2.27	0.49	5.64	8.03	0.31	6.02	6.73
TR73028|c8_g1_i2	black	1.54	1.69	4.5	5.92	0.32	1.09	5.94
TR73037|c1_g1_i15	black	2.95	5.13	3.31	2.85	0.59	1.3	7.67
TR73092|c4_g1_i16	black	2.42	0	0	5.52	0	3.52	7.47
TR73092|c4_g1_i7	black	2.05	0.34	0.5	4.75	0.44	5.05	8.3
TR73190|c0_g2_i1	black	1.41	0.97	1.15	0.8	0	0.42	5.44
TR73220|c0_g7_i1	black	2.7	1.88	0.25	2.68	0	0	7.2
TR73220|c0_g7_i2	black	5.26	0.83	0.55	5.09	0.23	0	12.69
TR73220|c0_g7_i3	black	5.38	2.18	0.44	6.62	0.19	0	16.65
TR73283|c1_g1_i1	black	0.44	4.63	9.4	4.89	0.26	0.22	18.54
TR73283|c1_g1_i2	black	0.76	1.66	3.22	2.92	0.53	0	9.63
TR73308|c0_g1_i3	black	3.08	2.9	2.05	5.18	0.61	4.15	5.34
TR73362|c2_g1_i1	black	55.14	39.53	59.62	58.73	38	67.77	64.39
TR73364|c0_g2_i3	black	4.3	2.86	4.36	4.31	2.36	4.52	5.32
TR73385|c1_g2_i3	black	6.8	8.63	6.39	8.8	10.99	8.71	12.6
TR73426|c0_g1_i5	black	1.02	0.47	1.72	2.99	0.71	3.8	5.23
TR7343|c0_g2_i1	black	7.57	8.64	6.81	7.13	7.73	7.45	9.75
TR73453|c1_g2_i1	black	4.9	3.61	5.07	9.71	4.79	1.82	20.86
TR73453|c2_g1_i1	black	0.71	0.75	0.56	6.83	2.11	0.54	9.17
TR73528|c7_g1_i1	black	5.36	1.1	1.37	7.69	6.39	4.07	10.26
TR73624|c0_g3_i5	black	4.23	5.64	5.98	5.46	3.32	9.86	11.83
TR73644|c7_g1_i2	black	0.71	4.59	4.88	3.44	4.33	0.9	7.74
TR73664|c3_g2_i1	black	2	1.44	2.36	0.76	0.65	0.55	5.49
TR73704|c1_g1_i2	black	2.71	3.19	1.65	5.53	2.87	3.4	6.04
TR73764|c2_g2_i1	black	16.66	10.93	7.94	15.25	2.51	13.67	23.32
TR73802|c0_g1_i1	black	9.55	9.11	7.63	11.38	11.62	10.29	18.74
TR73822|c1_g1_i3	black	10.23	6.52	3.94	8.72	1.51	6.16	9.94
TR73832|c4_g1_i1	black	6.31	3.04	2.31	5.26	0.56	4.47	8.02
TR73832|c4_g1_i4	black	6.82	3.09	2.98	4.27	0.64	4.26	7.78
TR73832|c4_g2_i2	black	3.56	2.23	1.65	2.03	0.89	3.02	5.52
TR73832|c5_g1_i3	black	12.3	0.44	5.38	7.81	0.42	4.97	16.01
TR73849|c0_g2_i1	black	12.06	6.3	1.85	8.8	0.42	2.02	11.46
TR73869|c1_g3_i1	black	0	0	0.37	0.62	0	0	5.61
TR7387|c0_g1_i1	black	2.22	3.65	1.34	1.53	2.58	1.91	5.14
TR73895|c4_g1_i3	black	0.6	3.95	3.53	5.29	0.84	0.71	7.97
TR73906|c2_g1_i1	black	161.24	123.51	144.61	194.48	345.04	109.52	442.97
TR73911|c1_g1_i3	black	2.76	4.12	2.05	5.8	1.08	1.45	10.34
TR73911|c1_g1_i4	black	2.86	3.5	1.8	4.64	1.44	2.45	10.41
TR73930|c4_g1_i2	black	35.54	20.02	8.77	24.31	3.79	14.09	58.73
TR73930|c6_g1_i1	black	3.34	2.94	2.32	4.54	1.75	3.58	5.65
TR73970|c0_g1_i2	black	2.16	3.88	2.59	6.22	0.7	6.69	7.44
TR73970|c0_g1_i4	black	2.67	2.19	2.44	5.09	0.35	3.54	5.01
TR74032|c15_g3_i2	black	3.02	1.43	3.03	2.54	1.74	4.66	5.01
TR74057|c0_g1_i5	black	2.96	7.75	9.03	6.3	10	0.63	13.63
TR74071|c2_g1_i2	black	2.3	1.72	4.71	6.17	1.85	2.87	8.82
TR74083|c12_g3_i1	black	8.95	12.04	9.05	11.49	8.23	5.24	17.5
TR74083|c12_g3_i3	black	5.54	5.5	4.71	6.47	3.74	5.07	7.12
TR74188|c0_g1_i1	black	2.7	2.94	2.51	3.12	3.86	2.82	5.57
TR74188|c0_g1_i5	black	3.21	2.26	3.12	3.2	4.24	3.25	5.28
TR74213|c0_g1_i2	black	10.97	5.16	5.79	11	0.38	2.99	13.91
TR74232|c0_g1_i2	black	0.52	0.21	16.57	7.43	12.21	0.92	212.59
TR74254|c1_g3_i2	black	1.78	6.67	6.86	3.76	8.43	1.05	13.32
TR74255|c0_g2_i2	black	6.64	5.65	8.78	9.7	5.51	8.37	9.76
TR74275|c1_g1_i5	black	0.42	2.24	1.65	1.56	0.44	0	6.17
TR74299|c1_g1_i1	black	23.42	17.25	19.65	31.53	2.46	27.2	47.29
TR74319|c0_g1_i1	black	13.49	3.24	13.14	9.52	2.87	5.83	35.7
TR74325|c0_g1_i1	black	6.84	9.4	6.35	14.75	7.75	7.23	24.16
TR74365|c4_g1_i1	black	1.61	2.11	3.12	6.66	0.23	1.3	9.06
TR74365|c4_g1_i2	black	3.09	3.01	3.38	9.48	0.36	1.68	14.17
TR74365|c4_g1_i3	black	3.47	2.49	3.6	8.63	0.46	1.44	11.41
TR74367|c7_g1_i1	black	0.57	3.44	0.41	2.69	0.05	0.37	8.54
TR74367|c7_g1_i3	black	0.83	3.71	0.28	3.06	0.05	0.28	7.67
TR74370|c0_g1_i1	black	8.79	9.33	2.5	10.42	3.5	8.29	21.04
TR74400|c1_g2_i4	black	1.9	1.05	2.82	3.26	0.94	0.4	7.66
TR74422|c1_g2_i2	black	15.37	17.86	14.57	26.43	9.82	24.24	27.6
TR74448|c0_g1_i1	black	3.83	3.29	1.76	4.16	1.42	2.49	6.4
TR74448|c0_g1_i2	black	3.31	3.61	1.78	4.23	2	1.84	5.65
TR74509|c9_g2_i3	black	5.53	3.07	5.15	4.23	2.19	4.28	6.8
TR74526|c0_g1_i1	black	7.04	14.54	106.48	32.76	64.94	0.91	424.9
TR74614|c0_g1_i2	black	0.71	2.12	3.49	2.23	1.94	0.7	8.5
TR74670|c0_g1_i1	black	10.98	3.89	6.65	9.38	0.3	6.77	14.51
TR74670|c0_g1_i2	black	9.56	2.35	6.61	10.02	0.07	6.57	17.2
TR74670|c0_g1_i3	black	10.25	2.03	7.16	7.16	0.08	5.7	12.68
TR74689|c0_g1_i1	black	1.79	3.55	1.9	3.46	2.98	2.14	5.42
TR74689|c0_g1_i2	black	1.86	4.09	2.61	3.96	3.48	3.36	5.31
TR74689|c0_g1_i4	black	2.46	4.92	2.84	5.35	4.68	3.24	7.25
TR74689|c0_g1_i5	black	2.25	2.66	1.93	3.86	3.02	2.69	5.27
TR74689|c0_g1_i6	black	2.24	3.47	2.49	4.41	3.73	3.19	5.53
TR74733|c11_g2_i2	black	2.75	41.98	18.87	13.28	6.61	0	80.11
TR74733|c11_g2_i3	black	2.82	30.03	17.43	12.1	5.3	3.78	60.82
TR74733|c13_g1_i1	black	0.35	3.19	2.04	11.25	0.18	0.31	16.6
TR74733|c13_g1_i2	black	0.27	1.36	0.5	3.74	0	0	5.56
TR74733|c13_g1_i3	black	0.82	1.8	0.75	4.37	0	0	6.96
TR74807|c2_g2_i2	black	20.56	6.07	18.78	20.31	13.2	15.77	24.01
TR74860|c0_g1_i5	black	2.48	0.83	3.31	1.64	0.07	0.95	7.41
TR74900|c5_g2_i2	black	18.53	10.46	16.29	25.48	2.56	22.95	37.41
TR74900|c5_g2_i4	black	32.68	22.21	17.83	41.21	4.19	19.48	43.57
TR74933|c2_g5_i5	black	4.2	4.29	2.3	7.18	0.79	4.24	7.43
TR74963|c0_g4_i5	black	11.56	0	9.12	11.91	0	14.04	16.07
TR75038|c0_g2_i1	black	0	5.1	20.27	1.31	0.67	0.19	61.47
TR75039|c5_g3_i3	black	1.76	2.6	3.42	2.51	0.92	2.33	6.2
TR75057|c0_g1_i2	black	0.49	1.62	6.18	4.05	30.34	1.67	71.38
TR75065|c0_g1_i3	black	5.56	5.1	3.44	13.59	11.39	5.39	22.72
TR75080|c5_g2_i1	black	4.56	3.97	4.31	8.59	1.73	5.98	10.96
TR75093|c1_g1_i11	black	0	0.47	1.19	0.47	0	0	5.24
TR75093|c1_g1_i12	black	0	0.09	2.51	0.62	0.6	0	7.14
TR75093|c1_g1_i3	black	0	0.39	1.26	0.7	0.1	0	6.28
TR75093|c1_g1_i5	black	0.22	0.09	2.12	0.38	0.12	0	7.14
TR75093|c1_g1_i8	black	0.22	0.35	1.7	1.17	0.23	0	8.21
TR75093|c1_g1_i9	black	0	0.17	0.5	0.42	0	0.18	5.09
TR75104|c2_g1_i5	black	4.73	0.85	2.73	5.43	0.45	1.6	6.47
TR75136|c2_g1_i1	black	14.72	8.49	16.95	24.33	0	14	14.5
TR75146|c0_g1_i3	black	6.43	5.88	4.31	16.05	11.53	5.98	24.04
TR75186|c0_g1_i2	black	4.88	3.64	3.74	5.28	2.47	4.56	6.68
TR75199|c1_g4_i3	black	7.76	7.23	6.5	7.32	6.33	6.68	7.92
TR75236|c1_g3_i5	black	0.82	2.53	3.49	2.79	0	0.36	7.23
TR75288|c2_g6_i1	black	2.35	2.25	3.81	5.33	2.49	3.78	4.98
TR75291|c1_g2_i5	black	1.64	0.87	3.08	4.94	1.83	0.52	9.1
TR75353|c0_g2_i2	black	3.03	3.33	7.37	7.79	2.49	6.22	9.15
TR75353|c0_g5_i1	black	13.71	11.01	17.86	21.72	2.09	17.17	16.57
TR75431|c8_g3_i3	black	2.74	2.49	1.73	5.07	1.57	3.76	4.04
TR75467|c1_g1_i2	black	0.37	1.04	3.17	1.87	0	2.7	10.28
TR75536|c1_g1_i1	black	0	0	0.54	0.45	0	0	9.53
TR75536|c1_g3_i1	black	0	0	0.32	0	0	0.09	10.85
TR75615|c2_g1_i1	black	236.34	124.76	91.35	230.54	3.96	24.24	373.91
TR75638|c0_g8_i4	black	0	1.86	2.06	0.78	0	0	5.23
TR75659|c1_g1_i2	black	3.65	3.78	6.75	6.23	3.04	6.08	7.49
TR75659|c1_g1_i3	black	3.46	2.43	6.64	6.51	2.42	5.59	8.51
TR75670|c0_g1_i10	black	0.14	0.12	1.83	0.78	0.15	0	8.04
TR75671|c1_g1_i1	black	3.16	2.06	1.3	2.71	0	0.82	9.93
TR75679|c8_g1_i7	black	5.83	7.2	7.07	8.37	6.43	8.61	9.34
TR75720|c20_g1_i2	black	2.1	3.32	4.62	4.83	2.02	3.43	6.73
TR75722|c0_g1_i1	black	2.73	1.01	2.45	2.31	0.21	0.54	6.35
TR75861|c4_g3_i1	black	3.48	1.59	1.65	5.27	1.23	3.06	5.59
TR75868|c1_g1_i1	black	2.28	1.72	0.83	3.76	2.1	3.7	5.13
TR75890|c6_g1_i3	black	1.8	1.73	3.47	3.27	0	2.38	5.04
TR75897|c1_g1_i1	black	8.35	2.58	3.01	6.76	0.39	2.44	9.27
TR75963|c2_g1_i1	black	7.75	12.18	15.01	24.27	3.7	18.86	25.12
TR75993|c0_g2_i1	black	3.59	5.47	4.63	7.68	1.83	2.4	12.54
TR75993|c0_g2_i2	black	4.12	6.2	4.83	7.65	2.54	2.45	11.88
TR75993|c1_g1_i4	black	4.37	6.42	4.05	8.44	2.51	2.38	11.43
TR76050|c2_g4_i3	black	1.14	2.82	1.5	11.51	0	0.05	24.94
TR76050|c2_g4_i4	black	0.48	1.44	0.71	4.93	0.2	0.09	13.39
TR76050|c2_g4_i7	black	0.21	1.75	0.52	5.06	0.22	0	13.78
TR76056|c0_g2_i1	black	3.88	10.52	8.39	13.23	7.72	6.01	16.64
TR76077|c7_g1_i1	black	12.85	0.13	23.19	43.66	0	33.25	54.87
TR76077|c7_g1_i2	black	16.23	0.12	21.22	43.6	0	32.66	48.31
TR76077|c7_g2_i1	black	11.8	4.3	22.39	21.48	0	11.62	36.36
TR76092|c0_g4_i1	black	6.75	7.26	4.57	8.93	1.96	5.31	11.07
TR76110|c2_g1_i2	black	2.16	1.94	4.9	5.61	2.47	3.3	4.32
TR76140|c3_g6_i6	black	3.58	1.26	2.26	4.08	5.2	3.74	6.36
TR76144|c2_g2_i2	black	2.53	0.3	3.63	4.18	0.38	4.95	7.84
TR76144|c2_g2_i3	black	7.2	1.08	5.78	6.33	2.05	10.99	13.53
TR76170|c1_g3_i4	black	0.31	3.86	0.71	3.55	0.16	0.14	6.82
TR76171|c10_g9_i1	black	0.92	0	2.8	0.63	0	0	10.16
TR76183|c0_g1_i4	black	0.28	0	2.38	1.32	0	0.25	5.15
TR76210|c10_g1_i5	black	29.84	37.33	33.98	50.78	18.46	21.74	88.12
TR76210|c7_g1_i4	black	15.75	19.53	15.84	18.16	8.17	4.2	34.19
TR76210|c8_g1_i1	black	9.94	15.72	11.33	12.92	5.42	2.98	23.65
TR76243|c0_g1_i1	black	2.77	3.64	4.25	5.2	1.88	3.16	6.68
TR76243|c0_g1_i2	black	2.83	3.02	4.16	4.11	2.07	3.3	5.52
TR76315|c0_g3_i15	black	3.74	2.16	3.82	5.08	0.32	5.19	5.61
TR76324|c3_g1_i2	black	11.44	2.14	4.18	5.7	6.74	5	20.87
TR76331|c7_g2_i1	black	4.29	2.24	6.02	8.06	0.07	2.09	8.48
TR76344|c0_g1_i2	black	3.55	1.79	1.36	11.51	0.27	0.35	23.38
TR76344|c0_g1_i3	black	2.37	1.21	1.15	7.39	0.14	2.47	14.24
TR76401|c0_g1_i1	black	1.06	2.61	4.49	5.08	1.17	3.67	7.35
TR76418|c4_g4_i1	black	9.46	7.65	6.09	10.7	6.01	6.44	10.39
TR76429|c0_g1_i2	black	0	17.28	5.75	8.67	0.09	0.08	45.57
TR76429|c0_g1_i4	black	0	7.32	2.58	4.98	0	0	22.48
TR76434|c2_g2_i2	black	4.61	3.52	1.2	8.61	7.39	2.62	12.84
TR76434|c2_g2_i4	black	4.38	4.16	1.36	10.89	10.8	2.17	17.01
TR76494|c3_g3_i3	black	4.62	1.13	4.9	4.54	0.89	9.08	10.2
TR76494|c3_g3_i8	black	3.36	1.08	2.58	2.98	0.61	3.88	5.07
TR76517|c0_g1_i1	black	6.31	2.85	4.19	5.64	2.98	5.42	6.38
TR76517|c0_g1_i2	black	5.01	2.78	3.77	5.14	2.57	5	6.02
TR76623|c1_g1_i2	black	19.02	28.07	11.63	42.46	1.22	3.59	50.27
TR76664|c6_g1_i1	black	1.05	2.84	1.8	9.5	0.06	0	21.9
TR76664|c6_g1_i3	black	0.84	2.51	1.31	7.64	0	0	19.78
TR76664|c6_g1_i4	black	1.17	2.98	1.6	9.03	0.3	0	21.94
TR76725|c0_g1_i1	black	2.76	1.79	0.72	8.21	0.27	2.91	11.91
TR76734|c4_g1_i5	black	2.05	4.26	3	4.74	1	1.81	6.61
TR76754|c1_g1_i3	black	5.08	1.2	1.32	5.96	0.79	3.17	7.56
TR76769|c2_g1_i3	black	2.58	4.42	0.13	25.15	1.79	0.1	31.98
TR76769|c3_g1_i8	black	2.94	4.94	0.79	24.6	1.96	0.42	28.5
TR76816|c1_g6_i11	black	5.1	2.52	0.62	4.2	1.12	0.89	5.91
TR76816|c1_g7_i1	black	0	6.5	5.42	4.34	2.28	0	45.37
TR76816|c1_g7_i2	black	0	4.05	5.68	1.84	1.06	0	27.46
TR76816|c1_g7_i3	black	0.51	2.73	2.8	2.78	0.81	0.23	25.11
TR76816|c1_g7_i4	black	0.26	3.2	5.52	1.94	0.27	0	20.08
TR76821|c0_g1_i1	black	14.13	8.86	11.06	24.59	11.97	19.87	25.79
TR76830|c4_g2_i1	black	2.64	1.78	2.05	3.43	2.25	2.45	5.07
TR76860|c0_g2_i4	black	0.23	2.06	1.84	3.09	0.47	0.91	6.68
TR76860|c0_g2_i6	black	0.58	2.15	1.56	3.03	0.9	1.08	6
TR76860|c0_g2_i7	black	0.2	2.72	2.07	4.62	0.37	0.95	9.75
TR76862|c4_g1_i1	black	2.33	6.52	5.88	6.8	2.55	3.5	12.59
TR76862|c4_g1_i2	black	6.98	5.84	6.31	7.26	0.94	4.58	13.54
TR76862|c4_g1_i3	black	5.29	5.61	5.73	8.62	1.59	5.2	16.18
TR76862|c4_g1_i4	black	2.45	6.24	5.16	6.13	3.37	2.47	12.76
TR76985|c1_g1_i2	black	7.24	5.45	8.95	13.93	1.73	5.85	11.85
TR76991|c0_g2_i1	black	0.32	2.22	0.77	2.7	1.16	0.14	5.33
TR76991|c0_g4_i10	black	0	0	1.27	0	0	0	7.32
TR76991|c0_g4_i14	black	1.18	7.13	5.08	7.58	2.04	0.98	11.47
TR76991|c0_g4_i4	black	2.66	4.25	1.62	6.38	4.25	0.69	14.67
TR76991|c0_g4_i5	black	1.22	6.02	5.17	7.67	3.27	0.88	16.09
TR76991|c0_g4_i6	black	1.85	5.61	1.89	7.48	3.84	0.95	13.55
TR76991|c0_g4_i9	black	1.74	5.73	4	7.38	3.44	0.74	19.87
TR77023|c13_g2_i1	black	15.62	29.14	28.49	27.54	0.64	11.43	68.54
TR77024|c0_g2_i2	black	16.39	13.49	18.63	24.51	14.75	19.76	26.23
TR77051|c1_g3_i18	black	0	0	2.68	1.53	0	0	9
TR77051|c1_g3_i3	black	0	0.54	3.6	1.35	0	1.15	11.06
TR77052|c0_g2_i6	black	4.03	6.01	5.58	5.26	4.88	4.05	10.34
TR77058|c3_g3_i10	black	2.01	5.64	1.39	8.23	3.9	0.71	14.32
TR77058|c3_g3_i6	black	1.54	2.36	0.4	4.65	1.62	0.39	6.89
TR77058|c3_g3_i8	black	1.42	4.18	1.58	6.29	3.54	0.81	11.92
TR77058|c3_g3_i9	black	1.67	6.12	1.91	8.51	3.05	1.21	15.54
TR77058|c3_g4_i1	black	0.85	0.82	0.3	2.22	0.66	0.25	5.39
TR77108|c2_g1_i3	black	16.99	6.36	13.44	19.06	12.96	11.3	26.8
TR77152|c0_g1_i1	black	24.1	16.49	10.94	17.63	6.29	9.87	28.25
TR77152|c1_g1_i3	black	19.33	12.78	8.24	13.11	5.78	7.41	21.65
TR77236|c5_g1_i2	black	3.3	0.5	2.31	7.56	0.13	4	6.72
TR77256|c0_g2_i2	black	6.69	2.3	0.49	7.46	4.36	8.05	26.97
TR77304|c2_g1_i1	black	1.16	0	0.71	1.19	0	0	6.06
TR77308|c5_g2_i10	black	2.83	3.3	4.07	4.64	2.86	4.87	5.22
TR77308|c5_g2_i13	black	3.78	3.79	5.11	5.88	4.14	5.3	7
TR77308|c5_g2_i4	black	3.86	4.32	5.55	6.03	4.39	5.42	6.61
TR77308|c5_g2_i5	black	3.86	2.83	4.02	5.35	2.89	3.95	5.34
TR77332|c3_g2_i2	black	2.94	2.91	2.31	4.97	2.51	4	5.1
TR77354|c1_g4_i1	black	7.57	6.67	8.62	8.8	2.99	4.48	15.44
TR77369|c3_g4_i1	black	2.82	2.32	4.95	4.75	1	3.15	6.2
TR77371|c2_g1_i3	black	4.73	1.92	2.1	1.02	0	2.26	6.55
TR77375|c4_g2_i5	black	2.35	0	0	4.86	0	2.01	6.79
TR77432|c4_g1_i1	black	14.8	24.26	18.58	40.12	15.29	26.08	45.42
TR77459|c3_g2_i3	black	2.12	5.25	0.43	4.36	4.59	2.47	7.78
TR77460|c4_g1_i1	black	5.66	5.82	8.35	7.36	2.15	7.45	9.83
TR77467|c1_g1_i6	black	3.15	5.75	6.18	7.45	2.43	2.42	10.7
TR77480|c1_g2_i2	black	2.91	3.53	1.93	12.32	0.14	4.62	17.79
TR77480|c2_g1_i6	black	2.73	0	0	0	0	0	7.13
TR77533|c3_g1_i1	black	2.95	2.95	0.13	7.43	1.53	0.37	23.61
TR77622|c6_g4_i2	black	2.95	9.93	11.65	6.73	3.9	0.24	38.76
TR77622|c7_g9_i1	black	4.01	9.12	10.04	4.75	3.48	0.11	36.29
TR77630|c5_g2_i1	black	16.48	11.38	9.78	23.03	8.3	14.5	24.66
TR77654|c3_g1_i2	black	3.92	2.28	3.57	4.9	2.09	4.14	5.11
TR77705|c0_g1_i2	black	0.56	0.7	2.23	2.68	0.15	0.62	5.95
TR77724|c0_g1_i4	black	7.5	4.2	11.02	11.72	7.85	7.6	15.78
TR77742|c1_g2_i3	black	6.11	5.13	5.73	11.36	4.18	10.67	10.95
TR77744|c0_g1_i5	black	5.3	1.08	2.3	4.93	1.64	2.66	5.18
TR77747|c3_g3_i1	black	18.01	11.52	22.99	38.65	13.84	32.69	37.08
TR77759|c3_g2_i1	black	15.74	4.43	21.77	20.79	5.21	13.49	29.31
TR77762|c3_g1_i3	black	1.69	1.35	2.41	3.37	0.55	2.68	6.16
TR77765|c5_g2_i5	black	1.88	2.28	3.99	1.28	1.04	2.06	8.72
TR77765|c5_g6_i1	black	0.79	1.14	3.02	1.21	1.25	1.05	9.88
TR77788|c0_g1_i1	black	2.58	2.65	4.84	5.4	2.93	3.41	6.46
TR77821|c0_g2_i2	black	7.07	1.42	0.93	5.33	16.8	2.7	31.06
TR77848|c1_g1_i6	black	2.78	0.42	0.94	1.12	2.36	0	9.78
TR77863|c2_g3_i7	black	2.86	2.55	2.75	5.18	2.25	1.89	6.47
TR77863|c2_g3_i8	black	4.34	1.91	1.85	4.42	3.02	2.94	7.36
TR77917|c2_g1_i10	black	3.86	3.4	3.48	7.21	2.01	5.6	6.3
TR77962|c0_g2_i4	black	1.4	0.77	0.92	0.4	0	0	5.39
TR77969|c0_g1_i2	black	5.49	0.97	0.96	9.5	5.45	9.6	29.87
TR78044|c1_g1_i1	black	14.52	24.8	5.27	18.67	22.47	5.73	29.77
TR78059|c3_g3_i2	black	1.82	0	4.4	6.27	4.16	3.13	6.32
TR78078|c0_g1_i1	black	7.47	6.61	5.89	10.54	2.33	8.54	11.68
TR78078|c0_g1_i3	black	3.59	2.33	4.53	5.07	0.81	4.3	6.24
TR78091|c3_g1_i4	black	1.94	1.07	2.76	3.6	0.4	0.46	5.62
TR78091|c3_g4_i1	black	7.29	5.61	7.49	6.06	3.58	6.52	9.15
TR78112|c0_g1_i1	black	1.62	4.4	7.88	5.24	0.13	0.11	13.6
TR78112|c0_g1_i3	black	0.53	1.8	3.28	1.61	0.06	0	6.71
TR78117|c0_g1_i1	black	8.02	8.45	8.4	11.25	2.85	6.66	11.35
TR78122|c2_g2_i1	black	3.67	3.69	1.37	6.99	8.38	1.99	10.49
TR78147|c1_g1_i1	black	5.31	8.59	6.7	11.08	9.92	9.38	14.04
TR78172|c3_g1_i3	black	0.24	3.5	1.44	1.93	0	0	8.89
TR78203|c0_g2_i2	black	0	1.34	1.7	1.59	0.24	0	7.02
TR78205|c5_g1_i1	black	140.41	24.5	136.78	79.73	14.93	85.31	172.67
TR78224|c4_g1_i1	black	0.33	1.38	0.81	1.51	0.42	0.62	5.83
TR78247|c1_g1_i5	black	22.42	21.02	27.5	29.02	6.4	24.86	30.22
TR78248|c0_g1_i1	black	5.53	8.2	7.04	10.69	6.66	6.1	15.79
TR78260|c2_g8_i1	black	1.18	24.12	27.1	4.15	5.94	0.4	89.18
TR78274|c2_g1_i1	black	4.23	3.71	4.63	4.74	3.31	4.87	5.53
TR78274|c2_g1_i3	black	6.14	5.68	6.84	8.49	5.67	6.98	8.28
TR78348|c1_g3_i2	black	4.02	3.31	4.65	6.3	0	1.77	7.44
TR78362|c2_g1_i1	black	4.72	3.66	2.96	8.21	1.88	5.53	7.07
TR78409|c2_g1_i6	black	3.1	1.32	2.34	4.18	0.2	5.03	4.29
TR78431|c3_g4_i2	black	2.85	2.34	2.67	4.17	2.07	3.29	6.08
TR78451|c4_g1_i3	black	1.45	3.58	1.03	11.48	2.89	5.13	14.24
TR78454|c2_g3_i1	black	4.72	8.34	4.1	10.61	0.73	5.9	15.61
TR78466|c3_g1_i3	black	16.73	11.37	13.5	20.1	21.18	13.23	24.08
TR78466|c3_g1_i8	black	23.49	10.42	13.52	19.06	4.63	18.36	22.04
TR78508|c2_g1_i3	black	3.45	4.07	4.5	7.07	2.11	5.2	8.28
TR78554|c4_g1_i1	black	17.83	30.28	6.22	25.47	30.03	7.85	37.83
TR78554|c4_g1_i5	black	12.75	14.68	3.54	18.29	10.98	6.22	23.94
TR78562|c1_g2_i7	black	5.82	4.24	5.26	12.09	1.04	9.11	9.71
TR78582|c2_g1_i3	black	1.36	2.94	4.3	1.04	0.89	0.64	9.97
TR78597|c1_g7_i2	black	1.17	2.4	3.55	3.37	1.22	0.9	7.76
TR78597|c1_g7_i3	black	0	3.11	2.55	3.43	1.34	1.11	7.04
TR78637|c0_g1_i1	black	1.18	1.21	0.9	5.42	2.18	0.52	6.82
TR78637|c0_g1_i2	black	1.69	4.76	2.2	2.78	1.26	1.7	10.58
TR78639|c2_g1_i1	black	21.38	21.39	19.06	30.64	29.01	30.05	40.42
TR78641|c2_g4_i12	black	2.98	1.96	3.45	2.43	2.2	1.58	6.38
TR78641|c2_g4_i1	black	2.07	2.04	2.01	4.23	3.51	1.45	5.5
TR78666|c0_g1_i1	black	14.21	11.7	13.98	19.6	10.16	1.53	18.53
TR78690|c0_g1_i2	black	4.34	3.01	2.68	7.59	1.72	5.57	6.96
TR78721|c0_g2_i7	black	2.73	4.44	4.02	3.52	4.37	1.37	5.88
TR78742|c3_g3_i1	black	0	3.58	0.72	11.58	2.52	0	78.89
TR78742|c4_g1_i2	black	2.14	4.54	1.12	17.93	2.91	0	108.96
TR78742|c4_g2_i2	black	13.8	0	7.78	1.35	0	1.72	22.27
TR78742|c5_g1_i1	black	24.29	0	4.57	2.71	0	0.39	33.47
TR78748|c0_g1_i9	black	0.56	1.12	2.06	1.23	0.82	1.1	5.16
TR78752|c3_g3_i3	black	14.55	8.93	9.42	12.65	3.27	7.37	16.66
TR78779|c3_g2_i1	black	8.94	5.78	5.96	8.54	3.12	7.14	10.83
TR78790|c1_g1_i1	black	1.84	3.38	0.07	8.91	0.36	1.42	12.55
TR78790|c1_g1_i5	black	9.3	3.06	0	16.68	0	6.41	37.72
TR78828|c2_g2_i4	black	15.94	0.84	9.64	27.49	0	13.86	46.48
TR78828|c2_g4_i1	black	2.04	0.84	1.86	1.4	0	0	13.59
TR78828|c2_g4_i2	black	0	4.18	0	13.47	0	0.49	92.9
TR78835|c2_g3_i2	black	2.6	1.69	5.59	7.25	0.57	1.82	4.28
TR78892|c6_g4_i4	black	3.12	4.94	3.71	5.39	0.53	3.29	13.43
TR79007|c1_g3_i3	black	0	0	1.82	0	0	0	6.96
TR79028|c3_g2_i1	black	4.99	9.59	6.04	10.32	3.78	5.74	18.31
TR79069|c23_g4_i1	black	1.72	2.84	35.4	11.02	26.5	1.02	137.69
TR79070|c4_g9_i1	black	1.72	0.71	1.04	2.35	2.81	0	8.45
TR79090|c0_g1_i1	black	37.08	40.09	28.08	41.98	24.89	26.49	84.26
TR8052|c0_g1_i1	black	3.38	11.25	8.98	18.57	8.17	4.35	20.51
TR80864|c0_g1_i1	black	44.99	17.58	12.02	48.55	14.69	3.24	115.63
TR83272|c0_g3_i1	black	0	0.04	0.58	0.77	0	0	6.84
TR84240|c0_g1_i1	black	27.68	7.11	48.77	58.78	21.3	20.25	99.61
TR85342|c0_g1_i1	black	15.41	23.07	35.51	28.65	21.05	25.04	54.62
TR94422|c0_g1_i1	black	6.71	0.67	0.42	22.3	0.36	0	71.95
TR9802|c0_g1_i2	black	11.16	7.04	7.71	10.8	5.48	5.87	17.42
scaffold10146	black	4.54	2.51	1.16	5.49	0.17	3.14	6.92
scaffold10407	black	0.43	1.7	1.99	3.13	0.8	0.73	6.2
scaffold1040	black	4.06	6.9	4.2	7.65	4.55	5.22	9.6
scaffold1041	black	2.7	4.12	2.49	5.38	4.49	3.54	5.9
scaffold1053	black	2.24	2.33	0.14	5.26	1.39	0.26	17.72
scaffold10613	black	3.54	3.84	8.59	11.89	0.49	0.99	25.18
scaffold10778	black	2.67	2.2	1.2	5.84	6.78	2.03	9.51
scaffold10779	black	2.74	3.01	1.41	8.69	8.35	1.84	12.02
scaffold1078	black	6.2	3.16	3.06	5.86	0.49	2.01	9.21
scaffold10809	black	12.45	7.03	7.71	10.24	6.91	8.96	13.72
scaffold10875	black	3.97	4.2	2.16	5.84	1.23	2.02	7.84
scaffold10974	black	3.69	0.8	0.24	5.41	0	1.37	6.51
scaffold10975	black	4.91	4.52	4.93	6.47	2.5	4.52	6.84
scaffold11028	black	53.71	99.07	96.43	122.85	34.05	86.71	184.43
scaffold11076	black	3.64	4.32	4.57	7.27	2.56	6.35	7.74
scaffold11085	black	0.19	0.05	1.59	1.96	0.07	0.09	5.88
scaffold11086	black	0.06	0.14	1.94	2.16	0	0.05	7.17
scaffold11176	black	0.89	1.04	2.94	4.74	1.47	4.61	5.29
scaffold11465	black	2.01	0.76	3.39	3.15	0.65	1.45	7.64
scaffold11504	black	4.24	6.26	3.27	4.91	1.42	2.1	10.28
scaffold1151	black	1.33	1.83	2.3	2.72	1.4	1.18	5.39
scaffold11521	black	1.93	31.38	14.95	8.54	5.36	0	57.92
scaffold11522	black	1.91	23.36	13.39	7.27	2.94	0	45.35
scaffold11727	black	6.54	10.01	9.72	10.59	9.56	11.46	14.27
scaffold11898	black	0.54	0.55	5.91	6.95	0.5	0.11	8.99
scaffold1189	black	4.58	4.93	2.53	5.74	3.07	3.37	7.5
scaffold1190	black	3.26	3.25	2.09	4.31	2.05	1.82	5.16
scaffold1200	black	9.45	6.44	9.13	15.68	5	8	22.17
scaffold1201	black	10.12	6.67	9.61	14.07	5.22	9.32	22.98
scaffold12216	black	1.77	2.24	5.61	5.61	0.74	3.55	6.01
scaffold12217	black	2.94	3.86	6.28	8.73	2.37	5.8	9.44
scaffold1236	black	1.65	10.5	0.18	14.01	0.31	0	23.91
scaffold12449	black	4.02	4.17	3.81	4.46	4.36	2.9	5.86
scaffold12570	black	0.36	0	6.34	2.34	3.13	0.38	61.29
scaffold12571	black	0	0.2	7.8	3.28	5.16	0.43	102.21
scaffold12657	black	0.06	2.97	1.68	0.86	0.06	0	31.77
scaffold12764	black	1.14	0.38	4.86	2.33	0.48	0	30.34
scaffold12998	black	8.37	8.45	6.65	10.25	9.77	10.02	16.52
scaffold12999	black	6.71	6.5	4.57	8.89	6.97	7.69	12.46
scaffold1312	black	6.84	9.43	7.9	9.34	6.53	2.61	15.91
scaffold13437	black	9.4	12.9	6.95	17.2	7.98	13.44	19.93
scaffold13634	black	8.48	5.71	11.63	11.96	0.76	12.07	39.52
scaffold14040	black	0.24	6.31	0.44	0.98	2.07	0.14	14.73
scaffold14069	black	25.86	8.09	33.2	31.17	7.94	18.89	44.38
scaffold14153	black	2.59	3.81	6.76	6.79	0.77	2.45	11.77
scaffold14236	black	10.2	7.5	4.66	10.77	2.48	4.99	15.17
scaffold1442	black	6.11	11.84	6.9	12.68	5.34	8.19	18.08
scaffold14513	black	5.76	5.43	4.25	8.02	2.42	4.53	8.23
scaffold145	black	0.72	2.38	0.99	2.13	2	0.48	5.02
scaffold146	black	0.55	1.54	0.39	2.6	1	0.29	5.23
scaffold14892	black	1.07	3.09	3.02	4.91	2.79	2.01	5.73
scaffold15285	black	6.71	6.71	8.45	10.65	6.1	5.46	12.5
scaffold15289	black	6.46	14.59	7.04	11.16	0.15	0.79	29.61
scaffold152	black	13.61	14.7	12.14	14	6.79	3.05	28.84
scaffold15371	black	88.62	90.58	72.43	154.93	10.86	106.54	181.07
scaffold15424	black	5.69	7.77	6.33	13.63	5.96	6.85	22.09
scaffold15438	black	24.61	1.37	6.3	60.8	0.87	59.88	85.75
scaffold1545	black	3.22	3.23	2.93	5.13	3.89	3.74	6.71
scaffold15676	black	12.19	17.65	8.54	28.3	0.8	1.72	32.93
scaffold15677	black	7.45	10.23	5.6	16.68	0.45	0.99	18.31
scaffold16093	black	0.71	0.42	2.54	6.66	0.4	1.36	8.16
scaffold16182	black	2.58	2.06	2.56	2.9	2.75	1.11	5.28
scaffold16190	black	0.24	2.88	0	0.57	4.27	0.64	8.86
scaffold1637	black	10.33	11.46	13.76	20.97	2.4	20.98	24.79
scaffold16536	black	2.35	6.96	9.4	5.07	2.88	0.16	29.62
scaffold16577	black	3.22	3.19	4.79	5.17	2.52	3.31	6.89
scaffold17166	black	0.7	0.08	2.18	1.35	0	0.26	7.13
scaffold17168	black	0.97	0	1.68	2.76	0	0.29	5.45
scaffold17287	black	10.57	11.14	10.45	15.07	0.89	9.79	17.46
scaffold17440	black	12.64	3.02	3.13	9.48	0.95	4.01	13.06
scaffold17480	black	4.36	2.9	4.04	4.8	1.77	4.21	6.51
scaffold17547	black	2.59	2.04	3.3	6.81	1.72	4.49	7.77
scaffold17548	black	3.2	3.63	4.64	7.8	2.01	4.88	10.73
scaffold17556	black	13.59	0.43	9.71	7.65	3.54	21.87	32.77
scaffold17557	black	13.91	0.21	8.01	7.22	3.8	17.84	28.61
scaffold17567	black	5.24	7.81	10.08	10.49	4.04	5.68	14.01
scaffold17965	black	4.73	3.98	5.3	5.98	2.62	4.52	5.81
scaffold18216	black	4.37	5.33	4.49	2.75	3.2	0.57	11
scaffold18418	black	59.83	124.35	87.18	132.31	64.44	67.05	209.85
scaffold18677	black	10.07	25.32	5.07	21.15	1.1	1.23	57.97
scaffold18737	black	13.9	3.12	29.25	38.24	0.29	0	43.6
scaffold18748	black	11.56	3.81	3.89	8.75	3.98	10.57	14.56
scaffold18749	black	7.98	2.6	2.53	4.46	2.94	6.34	10.25
scaffold19209	black	9.62	4.92	2.84	8.37	2.75	2.85	10.92
scaffold19324	black	1.27	0.91	0.82	1.34	0.82	0.07	6.18
scaffold19346	black	0.49	1.2	2.07	1.21	0	0.07	5.48
scaffold19442	black	0.08	65.06	12.99	22.19	0.26	0.07	273.43
scaffold19483	black	2.36	3.99	1.97	5.4	2.59	3.08	6.25
scaffold19776	black	12.26	11.31	9.6	20.16	9.18	16.75	23.42
scaffold19914	black	1.65	0.57	0.79	3.35	0.63	0.54	6.67
scaffold20024	black	9.39	4.12	9.65	8.3	1.08	6.65	14.05
scaffold20326	black	8.66	6.55	7.02	9.27	7.21	10.74	11.26
scaffold20540	black	14.94	3.73	6.98	12.9	1.03	5.05	35.19
scaffold20562	black	12.18	7.54	9.92	15.35	2.74	12.17	23.51
scaffold20600	black	7.12	5.69	4.92	11.73	0.92	7.89	11.05
scaffold20642	black	6.33	3.06	7.79	7.17	3.18	8.03	7.69
scaffold20907	black	1.86	1.9	1.9	7.61	4.86	2.7	11.29
scaffold20908	black	4.04	4.34	3.22	11.94	9.02	3.98	18.67
scaffold20955	black	4.28	3.29	6.62	10.24	2.9	5.47	11.83
scaffold21169	black	5.48	3.04	6	10.03	2.56	10.15	11.43
scaffold21243	black	8.15	7.77	11.86	13.2	6.38	11.17	13.45
scaffold2127	black	6.64	6.16	5.98	6.98	3.11	6.37	10.11
scaffold21405	black	31.8	15.04	10.71	29.13	34.63	9.82	68.08
scaffold215	black	0.74	0.09	3.58	1.8	0.29	0.05	8.3
scaffold2339	black	4.09	5.24	6.35	5.58	1.45	3.59	18.4
scaffold2357	black	2.5	3.6	3.24	5.63	1.79	4.14	6.87
scaffold2394	black	2.7	0.85	3.37	4.81	0.27	0.91	6.99
scaffold2395	black	2.24	0.87	2.95	3.76	0.24	0.68	8.83
scaffold2396	black	1.07	1	2.69	2.9	0.4	0.34	7.01
scaffold2442	black	0.56	0	0	2.09	0	4.19	6.14
scaffold2501	black	0	0.23	1.95	0.25	0	0	11.77
scaffold2628	black	4.55	0.78	0.52	3.99	3.55	5.54	15.84
scaffold2630	black	2.36	0.41	0.19	2.4	1.8	3.25	9.34
scaffold2763	black	35.26	29.33	28.61	40.93	18.08	32.35	47.33
scaffold2780	black	0.4	0.39	2.09	0.54	0.08	0	8.67
scaffold2851	black	1.8	1.23	0.18	3.47	0.32	0	5.72
scaffold3171	black	3.26	2.74	3	4.42	2.48	4.49	5.15
scaffold31	black	0	0	0.92	0	0	0	16.43
scaffold3342	black	25.51	18.98	19.62	31.7	1.67	23.65	37.94
scaffold3453	black	16.04	6.9	4.96	14.86	3.04	5.92	15.6
scaffold3457	black	12.15	7.13	7.12	16.84	1.91	15.19	19.1
scaffold3458	black	10.34	2.92	5	13.72	0.9	10.49	14.38
scaffold3532	black	11.68	10.37	6.56	18.63	4.51	13.82	18.29
scaffold3548	black	2.11	1.95	1.45	2.45	4.02	1.64	7.83
scaffold3607	black	7.13	7.19	2.52	8.06	2.23	3.94	14.19
scaffold3627	black	5.34	2.74	3.81	4.99	3.05	4.12	5.42
scaffold3629	black	5.19	2.71	3.22	4.61	2.84	4.15	5.15
scaffold366	black	0.6	0.83	9.01	2.39	7.01	0.09	36.41
scaffold367	black	2.11	3.47	46.79	9.82	36.47	0.67	179.79
scaffold3711	black	1.59	3.58	0.78	6.57	0.57	0.92	8.93
scaffold3723	black	2.79	2.32	3.67	4.57	1.27	0.85	9.11
scaffold3724	black	2.31	0.95	3.41	4.87	0.83	0.43	8.76
scaffold3786	black	1.99	6	6.12	5.77	3.1	1.37	12.84
scaffold4014	black	2.72	1.27	1.41	5.74	0.16	3	5.42
scaffold4080	black	3.71	4.7	3.56	4.65	4.17	4.67	5.61
scaffold4113	black	3.37	6.13	1.56	4.66	4.84	0.82	10.15
scaffold4356	black	11.99	5.99	6.1	12.6	0.43	3.5	16.37
scaffold4636	black	3.56	3.75	5.42	4.73	0.96	5.36	8.23
scaffold4653	black	16.43	6.71	4.13	23.15	0.89	8.33	41.46
scaffold4688	black	15.98	2.19	12.81	10.69	3.64	0	33.43
scaffold487	black	126.27	17.12	118.52	98.47	78.69	110.61	175.84
scaffold4944	black	2.21	1.58	0.72	7.92	0.15	1.04	13.07
scaffold4952	black	3.42	3.19	4.58	5.95	0.47	4.55	5.64
scaffold4979	black	0.05	0.46	2.19	0.07	0.05	0	8.99
scaffold508	black	0	0.51	1.62	0.14	0	0	5.21
scaffold5338	black	3.71	3.59	3.16	4.72	3.95	4.19	5.2
scaffold5441	black	1.54	2.23	2.17	3.48	0.33	2.12	6.93
scaffold5447	black	10.8	23.67	22.34	25.68	13.77	6.86	51.09
scaffold5448	black	9.69	22.67	22.16	24.09	12.88	7.7	45.44
scaffold5883	black	27.19	26.23	29.4	32.27	4.97	27.11	33.25
scaffold6076	black	25.12	1.66	11.99	5.48	0.16	0.14	577.07
scaffold6305	black	0.79	0.98	1.13	4.94	0.07	0	12.68
scaffold6306	black	0.4	1.26	0.69	5.54	0.08	0	13.13
scaffold6307	black	0.24	0.8	0.59	2.81	0	0	6.69
scaffold6308	black	0.38	0.54	0.63	3.38	0	0	8.86
scaffold6537	black	17.01	12.17	7.35	13.54	6.09	7	22.91
scaffold6684	black	7.73	4.85	3.23	8.98	8.43	2.15	20.71
scaffold6892	black	3.17	0.52	2.19	4.31	1.99	2.61	5.13
scaffold7126	black	7.6	11.17	14.18	17.47	5.36	11.49	19.21
scaffold7140	black	18.35	17.79	18.54	16.66	15.68	10.62	26.55
scaffold7369	black	3.2	10.45	21.66	28.22	1.71	4.89	21.85
scaffold7370	black	3.3	18.46	34.14	36.64	4.31	8.31	32.04
scaffold7387	black	9.08	7.1	6.3	9.39	7.33	7.69	12.76
scaffold7758	black	9.54	14.67	19.75	22.37	7.14	7.33	35.05
scaffold7935	black	11.77	9.29	6.44	15.82	7.01	12.33	17.02
scaffold8002	black	8.28	14.14	10.93	15.42	14.09	13.7	17.3
scaffold8071	black	1.79	2.46	8.01	5.89	0.62	0.92	16.15
scaffold8113	black	0.33	0	3.86	2.5	0	0.29	9.28
scaffold8167	black	1.43	2.82	1.56	14.55	0.13	6.91	21.09
scaffold8184	black	0.05	0.09	0.98	0.28	0	0.05	5.61
scaffold8198	black	2.6	2.14	2.83	1.64	3.31	0.49	8.49
scaffold8475	black	2.5	3.89	1.92	6.72	1.54	1.8	11.24
scaffold8567	black	4.62	5.99	3.33	20.16	0	0.12	173.58
scaffold8760	black	2.97	1.22	4.53	5.95	3.41	5.4	7.82
scaffold8926	black	6.09	5.59	5.71	9.56	2.09	7.26	9.11
scaffold899	black	2.78	0.85	1.64	4.15	1.4	1.05	5.51
scaffold9154	black	24.73	14.09	12.45	18.05	4.04	14.94	24.15
scaffold9235	black	9.5	6.23	10.45	10.09	1.92	2.03	17.96
scaffold9582	black	0	0.07	0.44	0.66	0	0	5.21
scaffold9617	black	11.23	6.15	12.75	34.23	7.15	21.01	30.1
scaffold9672	black	3.16	3.29	3.53	5.65	1.1	2.61	4.93
scaffold9692	black	8.87	10.56	4.56	10.59	5.16	8.01	22.35
scaffold9732	black	4.32	24.9	0.62	18.89	1.29	4.67	60.01
scaffold9784	black	3.99	7.08	3.74	6.06	4.53	3.25	9.59
scaffold985	black	2.81	7.39	5.08	6.41	3.67	0.44	15.69
scaffold9996	black	2.35	3.29	3.9	4.83	2.16	2.62	5.6
Average_Black		8.56798	8.16311	9.76788	13.7695	4.76088	7.01601	33.0122

## Sheet: T2_mod
Supplementary Table 9: Summary of transcript modules identified using highly expressed transcripts of Magnolia obovata, and the included transcripts in each module.
Transcript	Color	FPKM_Bark	FPKM_Floral_Bud	FPKM_Mature_Leaf	FPKM_Stem	FPKM_Pistil	FPKM_Central_Cylinder	FPKM_Young_Leaf
C660243	blue	3.48	0	0	0	41.98	0	0
C660541	blue	0	0	0	0	8.4	0	0
C681646	blue	36.02	111.35	56.77	101.48	134.46	80.57	51.3
C685318	blue	5.37	2.2	0	1.85	28.52	0	0
C687013	blue	5.29	0	4.78	1.83	12.46	0	0
C687175	blue	0	2.17	0	0	9.35	0	0
C691285	blue	0	0	0	0	5.93	4.32	1.46
C691947	blue	4.97	0	0	1.72	11.67	0	0
C692305	blue	0	16.33	0	0	20.42	0	4.32
C699659	blue	2.31	0	0	0	5.4	0	0
C701507	blue	0	3.75	0	0	5.32	0	1.32
C705421	blue	0	0	0	0	7.63	0	0
C706377	blue	0	0	0	0	5.01	0	0
C709657	blue	0	0	0	0	7.31	0	0
C714705	blue	2	4.94	0	1.38	16.15	0	1.16
C717097	blue	0	0	0	0	6.74	0	0
C718173	blue	0	1.59	0	0	11.09	0	0
C732061	blue	0	2.77	2.04	3.48	11.49	0	4.87
C739504	blue	1.56	0	0.95	1.08	5.31	0	0
C747612	blue	5.78	0	5.25	0.99	9.77	0	2.51
C747758	blue	0	0	0	0	43.95	0	0
C749858	blue	7.09	19.86	26.64	9.76	338.2	2.45	49.28
C751030	blue	0	0	0	0.97	9.48	0	0
C755300	blue	4.03	2.21	0	0.92	7.53	0	0.78
C762796	blue	0	1.03	0	0	12.59	0	1.45
C769052	blue	10.57	4.84	0.71	4.84	30.02	6.11	1.36
C798046	blue	0	0	0	0	7.84	0	0.52
C808016	blue	0	0.67	0	0	6.22	0	0.94
C814936	blue	0	1.25	0.46	2.08	12.37	1.33	0.44
C838735	blue	1.21	0.5	0	0	8.44	4.23	0
C855285	blue	12.78	3.37	4.04	12.21	19.67	10.76	2.96
C861107	blue	3.85	0	2.34	0	24.67	0.85	0
C862567	blue	0.95	6.25	6.05	9.05	28.29	0.83	2.74
C871734	blue	12.03	9.56	7.84	11.43	13.25	3.02	9.2
C882744	blue	0	15.72	2.55	1.3	137.48	1.01	1.77
C885842	blue	1.11	1.22	4.71	5.53	7.42	6.17	4.91
C893001	blue	0	0	0	0.23	5.02	0.3	0
C898343	blue	21.62	15.97	0.77	24.46	30.53	11.2	5.15
C899101	blue	0	4.67	0.19	1.5	102.07	0.28	0.36
C906223	blue	22.45	47.64	34.16	30.95	105.79	27.91	26.47
C906787	blue	0.86	0.24	0	0	9.02	0.25	0
C923511	blue	8.37	5.22	8.4	8.77	12.1	10.79	10.86
C923785	blue	0.9	0.93	0	0.15	17.24	0	0.13
C926643	blue	1.51	3.56	0.53	4.85	14.72	1.14	1.37
C929747	blue	3.3	4.58	2.01	2.8	10.36	5.1	2.86
C933254	blue	12.63	11.52	15.61	77.38	106.95	13.56	54.71
C936182	blue	14.98	17.36	11.38	14.83	28.63	13.57	5.35
C936308	blue	94.01	74.07	69.4	88	99.12	62.68	85.78
C936630	blue	0.92	0.76	1.12	1.5	8.84	1.14	1.91
C936992	blue	3.47	6.92	19.68	22.59	65.69	26.46	12.46
C937726	blue	40.2	106.14	35.35	101.69	115	74.25	107.7
C938896	blue	11.84	5.09	1.18	2.88	30.48	1.72	2.45
C939554	blue	14.85	22.45	12.77	15.68	36.17	12.98	11.32
C940238	blue	2.93	6.82	0.95	1.41	34.43	3.96	3.09
C942498	blue	5.29	44.82	1.51	8.54	69.66	2.93	2.97
C943748	blue	14.23	19.31	15.86	18.02	70.6	10.01	28.99
C944858	blue	16.15	29.2	23.62	41.95	64.8	40.87	24.54
C946208	blue	1.08	3.93	1.31	0.1	50.65	0.54	0
C947310	blue	25.3	73.79	58.44	55.97	361.11	8.26	122.56
C947520	blue	10.8	13.83	6.76	10.39	18	7.96	10.76
C950254	blue	4.1	6.06	0	6.15	12.25	0.5	0
C951804	blue	2.06	5.88	0	4.48	8.02	1.09	0
C951878	blue	7.4	5.3	6.01	6.7	11	6.67	4.52
C953644	blue	3.7	2.83	1.13	1.17	15.82	0.82	1.14
C954568	blue	5.95	0	3.47	2.55	8.22	0	3.67
C955152	blue	4.59	12.5	26.28	5.29	174.48	8.92	12.1
C955616	blue	1.52	21.33	2	12.02	149.2	3.8	1.46
C958394	blue	4.73	6.81	3.46	2.33	11.57	3.35	1.37
C958846	blue	0	0.87	0.14	0.08	15.12	0.41	0.41
C958866	blue	1.29	2.41	1.71	3.41	8.16	3.62	0.07
C959680	blue	78.45	172.81	96.15	110.13	233.25	88.53	118
C959968	blue	19.78	9.27	1.66	19.69	115.18	11.88	11.44
C960834	blue	28.76	69.2	49.39	57.3	79.3	35.59	47.91
C961793	blue	9.75	12.67	8.85	9.78	19.74	13.14	8.15
C962049	blue	0.11	0.44	0	1.39	6.05	0	0.19
C963975	blue	9.89	14.19	16.28	12.95	20.59	13.01	14.92
C964493	blue	2.61	2.23	2.94	1.98	9.09	2.13	1.63
C964953	blue	9.22	9.71	17.09	14.2	19.07	12.02	16.96
C967247	blue	45.82	29.66	19.08	27.84	70.21	39.92	26.76
C968093	blue	27.79	69.96	5.75	60.19	229.42	19.28	21.69
C968263	blue	1.16	0.66	0.16	2.92	7.26	0.4	0.78
C968431	blue	37.37	20.73	29.76	45.36	146.79	76.52	28.56
C969091	blue	13.47	8.94	6.51	4.19	22.77	4.47	6.23
C969435	blue	0.26	0.49	0.42	0.23	5.89	0.15	0.3
C969557	blue	2.82	11.12	4.53	9.46	13.51	7.42	8.95
C969655	blue	213.45	112.09	33.27	99.19	252.68	84.71	52.05
C970689	blue	3.45	7.65	4.06	6.03	23.24	4.95	8.37
C970789	blue	2.7	12.61	7.53	5.11	41.18	4.57	7.91
C971555	blue	9.03	16.04	8.93	10.16	33.65	7.23	12.32
C971753	blue	5.19	19.09	0.86	7.73	34.62	3.62	4.18
C971887	blue	6.1	9.78	7.67	4.4	11.04	4.92	5.83
C972261	blue	10.64	11.42	12.63	8.94	62.76	10.38	7.58
C972493	blue	18.16	14.32	10.37	15.02	23.77	16.42	13.1
C972845	blue	8.64	10.58	5.04	8.57	15.21	7.12	7.12
C973075	blue	3.8	1.72	0.86	1.72	21.81	3.5	0.6
C973109	blue	20.53	29.27	21.35	29.38	43.18	34.73	26.2
C973189	blue	0.59	7.57	1.17	0.3	20.24	2.76	3.09
C973425	blue	6.38	10.99	10.37	7.96	31.69	11.76	8.65
C973605	blue	20	10	7.84	10.91	27.56	17.01	9.84
C973631	blue	11.1	12.07	85.52	10.69	102.93	4.24	34.5
C973829	blue	30.92	38.95	70.38	26.94	90.95	57.47	41.67
C974769	blue	10.77	8.58	5.35	9.59	30.83	16.35	5.47
C974867	blue	12.64	6.75	5.83	15.99	38.71	13.62	4.46
C974983	blue	0.2	1.96	0	0.05	7.48	0.6	0
C976325	blue	51.77	37.86	26.35	78.18	118.32	38.93	52.11
C976385	blue	11.07	7.26	5.11	9.5	15.18	10.36	7.12
C976445	blue	7.11	5.18	1.9	0.76	12.1	0.11	2.13
C976521	blue	1.3	1.79	0.83	1.81	25.82	0.11	1.54
C976537	blue	3.59	5.92	1.1	8.03	8.1	1.7	0.32
C976633	blue	5.84	5.11	3.37	6.13	10.59	6.43	3.8
C976771	blue	66.32	54.95	34.55	41.61	128.15	66.5	21.17
C977155	blue	4.02	10.08	10.31	4.82	44.25	4.4	6.88
C977401	blue	10.51	15.06	10.44	16.04	50.31	15.13	21.7
C977615	blue	24.55	17.76	11.55	18.51	34.99	20.04	11.98
C977879	blue	4.92	3.91	2.79	2.31	5.22	3.37	1.87
C978393	blue	12.22	11.99	7.12	10.86	17.98	12.01	6.14
C978421	blue	19.81	27.26	7.5	13.95	41.03	12.79	13.27
C978681	blue	14.59	12.87	7.5	12.16	127.1	14.96	7.9
C979517	blue	2.8	5.47	6.4	6.57	8.61	3.03	3.54
C979581	blue	9.93	8.72	4.36	7.47	111.46	2.25	30.84
C979791	blue	13.26	14.74	7.69	11.5	19.18	13.37	11.04
C980375	blue	7.5	36.96	26.66	34.85	453.94	6.76	43.99
C980575	blue	26.4	30.95	10.26	22.08	62.58	31.88	16.84
C980983	blue	18.85	27.47	15.76	19.83	47.91	17.29	14.56
C981207	blue	10.98	11.68	4.68	14.87	74.71	16.55	11
Mo_1_ACAGTG_L003_R1_001_(paired)_trimmed_(paired)_contig_10006	blue	5.05	5.29	2.01	6.05	18.24	6.26	3.77
Mo_1_ACAGTG_L003_R1_001_(paired)_trimmed_(paired)_contig_10023	blue	4.34	10.54	17.45	13.11	29.7	8.07	23.78
Mo_1_ACAGTG_L003_R1_001_(paired)_trimmed_(paired)_contig_10033	blue	3.02	2	8.96	3.34	12.36	3.08	8.72
Mo_1_ACAGTG_L003_R1_001_(paired)_trimmed_(paired)_contig_10044	blue	1.19	2.9	2.74	2.35	28.37	5.54	2.53
Mo_1_ACAGTG_L003_R1_001_(paired)_trimmed_(paired)_contig_10081	blue	3.69	6.61	3.4	5.45	23.85	6.03	5.97
Mo_1_ACAGTG_L003_R1_001_(paired)_trimmed_(paired)_contig_10242	blue	6.35	5.95	1.6	4.91	33.29	1.55	2.66
Mo_1_ACAGTG_L003_R1_001_(paired)_trimmed_(paired)_contig_10375	blue	3.91	9.4	5.33	8.29	12.41	9.27	14.29
Mo_1_ACAGTG_L003_R1_001_(paired)_trimmed_(paired)_contig_1037	blue	128.38	64.53	49.02	96.83	225.27	54.87	82.38
Mo_1_ACAGTG_L003_R1_001_(paired)_trimmed_(paired)_contig_1038	blue	0.25	4.08	0.23	4.37	91.49	1.42	1.58
Mo_1_ACAGTG_L003_R1_001_(paired)_trimmed_(paired)_contig_10404	blue	2.4	3.81	0.94	1.16	20.24	0.15	4.16
Mo_1_ACAGTG_L003_R1_001_(paired)_trimmed_(paired)_contig_10427	blue	17.52	22.06	46.63	22.16	422.26	48.67	34.38
Mo_1_ACAGTG_L003_R1_001_(paired)_trimmed_(paired)_contig_10605	blue	53.27	21.09	5.94	51.71	117.24	31.8	12.46
Mo_1_ACAGTG_L003_R1_001_(paired)_trimmed_(paired)_contig_10641	blue	9.48	6.11	3.54	6.68	13.24	6.86	4.15
Mo_1_ACAGTG_L003_R1_001_(paired)_trimmed_(paired)_contig_106566	blue	39.45	46.09	44.56	38.39	52.18	22.84	30.48
Mo_1_ACAGTG_L003_R1_001_(paired)_trimmed_(paired)_contig_10659	blue	2.24	0.92	1.7	0.76	5.39	2.45	1.29
Mo_1_ACAGTG_L003_R1_001_(paired)_trimmed_(paired)_contig_10693	blue	3.35	4.37	4.79	3.31	5.14	3.16	2.27
Mo_1_ACAGTG_L003_R1_001_(paired)_trimmed_(paired)_contig_107733	blue	0	0	0	0	26.22	0	0.48
Mo_1_ACAGTG_L003_R1_001_(paired)_trimmed_(paired)_contig_107963	blue	0.51	1.26	3.42	0	26.22	0	0.3
Mo_1_ACAGTG_L003_R1_001_(paired)_trimmed_(paired)_contig_10810	blue	1.02	2.98	2.68	2.35	10.61	2.51	1.95
Mo_1_ACAGTG_L003_R1_001_(paired)_trimmed_(paired)_contig_108135	blue	1.39	8.38	0	0.16	72.84	2.25	0.4
Mo_1_ACAGTG_L003_R1_001_(paired)_trimmed_(paired)_contig_1081	blue	6.76	3.79	2.47	4.23	12.23	6.2	1.25
Mo_1_ACAGTG_L003_R1_001_(paired)_trimmed_(paired)_contig_10820	blue	3.67	0.82	1.01	4.77	7.4	1.76	1.74
Mo_1_ACAGTG_L003_R1_001_(paired)_trimmed_(paired)_contig_10836	blue	4.96	7.34	3.64	6.31	8.86	4.23	3.78
Mo_1_ACAGTG_L003_R1_001_(paired)_trimmed_(paired)_contig_10907	blue	1.36	0.5	0.08	1.48	6.29	1.45	0.75
Mo_1_ACAGTG_L003_R1_001_(paired)_trimmed_(paired)_contig_10915	blue	0.61	3.49	0.18	0.62	17.25	0	1.75
Mo_1_ACAGTG_L003_R1_001_(paired)_trimmed_(paired)_contig_109596	blue	0.28	0.93	0	1.72	15.38	2.23	0.65
Mo_1_ACAGTG_L003_R1_001_(paired)_trimmed_(paired)_contig_11055	blue	23.98	40.29	14.25	33.09	81.55	31.81	20.83
Mo_1_ACAGTG_L003_R1_001_(paired)_trimmed_(paired)_contig_11083	blue	4.47	6.95	3.43	6.23	9.29	4.91	6.7
Mo_1_ACAGTG_L003_R1_001_(paired)_trimmed_(paired)_contig_11113	blue	1.73	20.33	7.05	2.81	196.58	4.76	2.07
Mo_1_ACAGTG_L003_R1_001_(paired)_trimmed_(paired)_contig_11130	blue	15.95	10.51	7.12	14.64	25.25	18.03	9.1
Mo_1_ACAGTG_L003_R1_001_(paired)_trimmed_(paired)_contig_11143	blue	34.94	30.27	23.37	15.22	217.07	26.92	12.78
Mo_1_ACAGTG_L003_R1_001_(paired)_trimmed_(paired)_contig_11170	blue	1.43	0.84	0.25	3.41	6.71	2.27	2.72
Mo_1_ACAGTG_L003_R1_001_(paired)_trimmed_(paired)_contig_11185	blue	2.68	3.13	4	6.98	6.97	3.96	3.15
Mo_1_ACAGTG_L003_R1_001_(paired)_trimmed_(paired)_contig_1120	blue	22.44	58.03	19.12	18.86	119.19	13.51	30.97
Mo_1_ACAGTG_L003_R1_001_(paired)_trimmed_(paired)_contig_11266	blue	2.77	3.32	2.31	1.28	5.7	1.18	1.01
Mo_1_ACAGTG_L003_R1_001_(paired)_trimmed_(paired)_contig_11283	blue	3	7.05	3.36	8.25	210.08	5.31	4.99
Mo_1_ACAGTG_L003_R1_001_(paired)_trimmed_(paired)_contig_112	blue	14.78	16.27	9.81	24.82	37.12	16	17.96
Mo_1_ACAGTG_L003_R1_001_(paired)_trimmed_(paired)_contig_11367	blue	3.35	4.76	2.96	3.11	11.87	1.07	4.93
Mo_1_ACAGTG_L003_R1_001_(paired)_trimmed_(paired)_contig_114266	blue	1.2	0	0	0	21.42	0	0
Mo_1_ACAGTG_L003_R1_001_(paired)_trimmed_(paired)_contig_11501	blue	5.1	1.04	3.61	4.19	6.95	2.02	2.42
Mo_1_ACAGTG_L003_R1_001_(paired)_trimmed_(paired)_contig_11503	blue	4.51	4.79	4.1	8.91	42.7	3.27	7.87
Mo_1_ACAGTG_L003_R1_001_(paired)_trimmed_(paired)_contig_11537	blue	3.06	3.9	1.36	2.46	22.35	0.49	2.25
Mo_1_ACAGTG_L003_R1_001_(paired)_trimmed_(paired)_contig_1155	blue	58.57	27.85	18	42.79	75.79	45.75	32.21
Mo_1_ACAGTG_L003_R1_001_(paired)_trimmed_(paired)_contig_11584	blue	9.95	7.49	5.37	5	23.99	2.12	4.65
Mo_1_ACAGTG_L003_R1_001_(paired)_trimmed_(paired)_contig_11626	blue	19.89	14.87	12.46	19.07	84.63	2.37	37.78
Mo_1_ACAGTG_L003_R1_001_(paired)_trimmed_(paired)_contig_11638	blue	11.63	9.76	8.43	9.24	12	7.19	7.3
Mo_1_ACAGTG_L003_R1_001_(paired)_trimmed_(paired)_contig_1167	blue	5.69	11.98	5.46	13.5	14.13	10.96	13.76
Mo_1_ACAGTG_L003_R1_001_(paired)_trimmed_(paired)_contig_11727	blue	8.06	4.95	0.93	5.79	13.94	4.16	10.18
Mo_1_ACAGTG_L003_R1_001_(paired)_trimmed_(paired)_contig_11730	blue	0	3.78	0.29	2.24	22.05	0.21	1.09
Mo_1_ACAGTG_L003_R1_001_(paired)_trimmed_(paired)_contig_11745	blue	16.39	8.25	5.06	9.45	25.04	13.76	10.43
Mo_1_ACAGTG_L003_R1_001_(paired)_trimmed_(paired)_contig_11756	blue	29.88	44.3	47.52	45.26	59.27	52.53	34.56
Mo_1_ACAGTG_L003_R1_001_(paired)_trimmed_(paired)_contig_11782	blue	2.57	2.74	1.95	2.26	5.02	2.56	3.09
Mo_1_ACAGTG_L003_R1_001_(paired)_trimmed_(paired)_contig_11784	blue	6.87	6.18	4.55	9.82	20.85	7.65	7.59
Mo_1_ACAGTG_L003_R1_001_(paired)_trimmed_(paired)_contig_1186	blue	7.52	7	3.7	5.42	10.15	4.46	5.35
Mo_1_ACAGTG_L003_R1_001_(paired)_trimmed_(paired)_contig_11926	blue	8.67	10.7	9.55	9.07	11.89	7.1	8.26
Mo_1_ACAGTG_L003_R1_001_(paired)_trimmed_(paired)_contig_11955	blue	7.29	3.44	5.06	7.15	13.8	8.15	8.45
Mo_1_ACAGTG_L003_R1_001_(paired)_trimmed_(paired)_contig_11989	blue	11.91	15.39	10.14	16.27	23.49	18.59	10.22
Mo_1_ACAGTG_L003_R1_001_(paired)_trimmed_(paired)_contig_1201	blue	4.03	4.84	5.58	7.32	12.76	6.11	3.4
Mo_1_ACAGTG_L003_R1_001_(paired)_trimmed_(paired)_contig_12023	blue	4.32	8.35	4.93	9.6	22.21	5.85	5.73
Mo_1_ACAGTG_L003_R1_001_(paired)_trimmed_(paired)_contig_12027	blue	6.79	1.1	0.94	6.43	11.56	1.91	3.81
Mo_1_ACAGTG_L003_R1_001_(paired)_trimmed_(paired)_contig_12039	blue	9.09	15.33	10.33	13.48	25.13	16.47	10.16
Mo_1_ACAGTG_L003_R1_001_(paired)_trimmed_(paired)_contig_12054	blue	13.59	36.09	24.93	25.94	267.18	17.56	32.24
Mo_1_ACAGTG_L003_R1_001_(paired)_trimmed_(paired)_contig_12085	blue	18.86	17.47	15.95	16.15	23.48	13.44	13.08
Mo_1_ACAGTG_L003_R1_001_(paired)_trimmed_(paired)_contig_12121	blue	9.83	6.47	2.22	5.77	19.92	7.32	4.42
Mo_1_ACAGTG_L003_R1_001_(paired)_trimmed_(paired)_contig_12128	blue	2.17	7.08	5.15	3.05	10.54	1.58	4.88
Mo_1_ACAGTG_L003_R1_001_(paired)_trimmed_(paired)_contig_121928	blue	0.09	0.22	0	0	6.43	0	0
Mo_1_ACAGTG_L003_R1_001_(paired)_trimmed_(paired)_contig_12246	blue	24.59	20.13	23.05	23.82	83.84	20.1	21.62
Mo_1_ACAGTG_L003_R1_001_(paired)_trimmed_(paired)_contig_12298	blue	20.88	34	11.76	18.73	49.14	14.28	9.7
Mo_1_ACAGTG_L003_R1_001_(paired)_trimmed_(paired)_contig_12332	blue	12.17	4.31	1.41	16.12	346.86	15.67	1.69
Mo_1_ACAGTG_L003_R1_001_(paired)_trimmed_(paired)_contig_12347	blue	0.73	3.02	3.12	1.5	13.5	2.56	2.97
Mo_1_ACAGTG_L003_R1_001_(paired)_trimmed_(paired)_contig_123	blue	11.87	17.81	13.87	10.19	19.54	5.44	9.15
Mo_1_ACAGTG_L003_R1_001_(paired)_trimmed_(paired)_contig_12442	blue	6.79	4.73	3.18	3.21	13.97	3.66	4.23
Mo_1_ACAGTG_L003_R1_001_(paired)_trimmed_(paired)_contig_12443	blue	2.45	2.02	1.49	3.61	6.06	1.43	2.59
Mo_1_ACAGTG_L003_R1_001_(paired)_trimmed_(paired)_contig_12513	blue	2.15	1.77	1.22	2.49	61.33	1.1	2.64
Mo_1_ACAGTG_L003_R1_001_(paired)_trimmed_(paired)_contig_12520	blue	3.89	2.69	27.68	3.83	38.33	1.75	11.36
Mo_1_ACAGTG_L003_R1_001_(paired)_trimmed_(paired)_contig_12560	blue	8.13	23.44	13.03	8.49	132.84	7.59	4.79
Mo_1_ACAGTG_L003_R1_001_(paired)_trimmed_(paired)_contig_12598	blue	1.21	3.44	9.32	6.27	12.6	3.99	11.96
Mo_1_ACAGTG_L003_R1_001_(paired)_trimmed_(paired)_contig_12667	blue	4.17	11.92	1.36	14.01	312.22	17.42	2.9
Mo_1_ACAGTG_L003_R1_001_(paired)_trimmed_(paired)_contig_12674	blue	14.03	8.66	2.39	7.8	40.43	12.99	2.27
Mo_1_ACAGTG_L003_R1_001_(paired)_trimmed_(paired)_contig_1268	blue	251.44	187.49	79.69	237.55	404.98	194.78	183.42
Mo_1_ACAGTG_L003_R1_001_(paired)_trimmed_(paired)_contig_12696	blue	6.11	3.47	3.85	7.01	11.26	4.26	2.32
Mo_1_ACAGTG_L003_R1_001_(paired)_trimmed_(paired)_contig_12852	blue	8.48	6.03	4.83	7.1	9.84	5.39	6.37
Mo_1_ACAGTG_L003_R1_001_(paired)_trimmed_(paired)_contig_12965	blue	10.37	10.84	2.73	7.58	93.88	1.94	10.96
Mo_1_ACAGTG_L003_R1_001_(paired)_trimmed_(paired)_contig_13057	blue	39.17	31.79	16.58	28.97	50.7	23.59	24.02
Mo_1_ACAGTG_L003_R1_001_(paired)_trimmed_(paired)_contig_13067	blue	5.74	4.59	3.79	7.17	14.9	5.08	2.99
Mo_1_ACAGTG_L003_R1_001_(paired)_trimmed_(paired)_contig_13087	blue	7.31	6.82	6.39	6.45	55.14	6.81	5.07
Mo_1_ACAGTG_L003_R1_001_(paired)_trimmed_(paired)_contig_13088	blue	58.84	5.07	8.19	22.54	103.56	79.17	17.58
Mo_1_ACAGTG_L003_R1_001_(paired)_trimmed_(paired)_contig_13134	blue	724.37	456.9	393.88	566.41	1215.23	737.39	316.29
Mo_1_ACAGTG_L003_R1_001_(paired)_trimmed_(paired)_contig_13135	blue	2.6	4.5	2.62	3.45	5.07	2.77	4.14
Mo_1_ACAGTG_L003_R1_001_(paired)_trimmed_(paired)_contig_13141	blue	1.75	3.86	0.91	1.13	7.7	0.98	1.65
Mo_1_ACAGTG_L003_R1_001_(paired)_trimmed_(paired)_contig_13142	blue	3.01	4.96	6.31	14.57	109.82	5.89	5.41
Mo_1_ACAGTG_L003_R1_001_(paired)_trimmed_(paired)_contig_13170	blue	3.18	11.47	4.24	2.85	14.82	3.63	2.43
Mo_1_ACAGTG_L003_R1_001_(paired)_trimmed_(paired)_contig_131794	blue	0.32	0.26	0.1	0	21.06	0.28	0.09
Mo_1_ACAGTG_L003_R1_001_(paired)_trimmed_(paired)_contig_13203	blue	31.83	6.85	5.86	6.48	71.51	9.67	0.71
Mo_1_ACAGTG_L003_R1_001_(paired)_trimmed_(paired)_contig_13246	blue	21.49	18.19	16.79	22.36	40.22	24.49	15.85
Mo_1_ACAGTG_L003_R1_001_(paired)_trimmed_(paired)_contig_13275	blue	34.04	48.06	13.06	30.88	460.11	62.13	17.91
Mo_1_ACAGTG_L003_R1_001_(paired)_trimmed_(paired)_contig_13336	blue	3.42	12.55	14.75	6.64	22.1	10.18	4.76
Mo_1_ACAGTG_L003_R1_001_(paired)_trimmed_(paired)_contig_1347	blue	20.21	37.18	10.44	13.89	205.61	1.4	30.35
Mo_1_ACAGTG_L003_R1_001_(paired)_trimmed_(paired)_contig_1355	blue	7.19	6.44	3.1	7.97	23.86	7.64	6.02
Mo_1_ACAGTG_L003_R1_001_(paired)_trimmed_(paired)_contig_135728	blue	0.69	0	0	0	10.6	0	0
Mo_1_ACAGTG_L003_R1_001_(paired)_trimmed_(paired)_contig_13629	blue	17.36	8.3	4.18	15.69	47.02	24.65	1.94
Mo_1_ACAGTG_L003_R1_001_(paired)_trimmed_(paired)_contig_13670	blue	4.42	0.28	0.21	0.23	8.62	5.69	0
Mo_1_ACAGTG_L003_R1_001_(paired)_trimmed_(paired)_contig_13671	blue	11.71	10.34	8.4	9.13	73.79	6.99	15.25
Mo_1_ACAGTG_L003_R1_001_(paired)_trimmed_(paired)_contig_13783	blue	9.85	12.47	25.37	12.3	37.37	12.19	11.76
Mo_1_ACAGTG_L003_R1_001_(paired)_trimmed_(paired)_contig_1388	blue	5.27	8.07	2.05	19.41	92.31	28.3	4.52
Mo_1_ACAGTG_L003_R1_001_(paired)_trimmed_(paired)_contig_13928	blue	8.5	6.33	3.43	7.67	27.27	13.23	5.44
Mo_1_ACAGTG_L003_R1_001_(paired)_trimmed_(paired)_contig_1400	blue	3.42	5.07	3.25	5.11	7.14	4.6	4.99
Mo_1_ACAGTG_L003_R1_001_(paired)_trimmed_(paired)_contig_14086	blue	4.04	4.53	2.4	8.39	12.63	7.96	4.68
Mo_1_ACAGTG_L003_R1_001_(paired)_trimmed_(paired)_contig_14116	blue	24.3	103.39	57.34	75.72	174.77	67.98	90.19
Mo_1_ACAGTG_L003_R1_001_(paired)_trimmed_(paired)_contig_14131	blue	5.21	3.26	2.71	6.31	7.57	2.4	6.79
Mo_1_ACAGTG_L003_R1_001_(paired)_trimmed_(paired)_contig_14180	blue	1.78	0	0	1.22	16.25	0	1.03
Mo_1_ACAGTG_L003_R1_001_(paired)_trimmed_(paired)_contig_14192	blue	0.36	5.92	0.89	4	27.24	1.03	1.89
Mo_1_ACAGTG_L003_R1_001_(paired)_trimmed_(paired)_contig_14267	blue	4.69	7.75	4.41	5.6	18.88	6.37	3.77
Mo_1_ACAGTG_L003_R1_001_(paired)_trimmed_(paired)_contig_14294	blue	0.56	0.92	1.02	0.38	20.46	0.49	0.32
Mo_1_ACAGTG_L003_R1_001_(paired)_trimmed_(paired)_contig_14309	blue	7.64	5.4	7.97	5.97	17.55	6.22	8.22
Mo_1_ACAGTG_L003_R1_001_(paired)_trimmed_(paired)_contig_14460	blue	2.51	3.95	3.06	4.29	5.46	2.29	3.96
Mo_1_ACAGTG_L003_R1_001_(paired)_trimmed_(paired)_contig_14539	blue	14.38	8.48	13.47	20.78	194.56	60.93	12.44
Mo_1_ACAGTG_L003_R1_001_(paired)_trimmed_(paired)_contig_1467	blue	17.28	23.11	18.97	11.54	24.42	9.96	9.47
Mo_1_ACAGTG_L003_R1_001_(paired)_trimmed_(paired)_contig_147	blue	15.19	3.42	0.42	0.94	19.41	3.02	0
Mo_1_ACAGTG_L003_R1_001_(paired)_trimmed_(paired)_contig_1490	blue	22.94	8.78	7.15	12.69	27.52	13.67	10.08
Mo_1_ACAGTG_L003_R1_001_(paired)_trimmed_(paired)_contig_14917	blue	1.9	3.4	1.91	2.69	5.24	3.44	2.87
Mo_1_ACAGTG_L003_R1_001_(paired)_trimmed_(paired)_contig_14929	blue	4.26	8.15	0.21	4.97	38.55	2.63	4.21
Mo_1_ACAGTG_L003_R1_001_(paired)_trimmed_(paired)_contig_1504	blue	16.8	60.13	22	63.9	191.03	63.31	24.91
Mo_1_ACAGTG_L003_R1_001_(paired)_trimmed_(paired)_contig_150561	blue	0	0.39	0	0	7.29	0	0
Mo_1_ACAGTG_L003_R1_001_(paired)_trimmed_(paired)_contig_15069	blue	12.35	10.52	4.71	10.48	19.16	11.47	9.47
Mo_1_ACAGTG_L003_R1_001_(paired)_trimmed_(paired)_contig_1510	blue	2.26	4.15	3.93	3.25	12.16	5.33	2.52
Mo_1_ACAGTG_L003_R1_001_(paired)_trimmed_(paired)_contig_15113	blue	17.22	17.68	9.52	15.36	22.05	15.17	16.37
Mo_1_ACAGTG_L003_R1_001_(paired)_trimmed_(paired)_contig_15125	blue	5.49	12.08	17.81	3.82	23.6	6.31	3.05
Mo_1_ACAGTG_L003_R1_001_(paired)_trimmed_(paired)_contig_15138	blue	2.39	15.18	9.08	11.05	19.67	7.65	11.52
Mo_1_ACAGTG_L003_R1_001_(paired)_trimmed_(paired)_contig_151684	blue	0	0	0	0	6.64	0	0
Mo_1_ACAGTG_L003_R1_001_(paired)_trimmed_(paired)_contig_15172	blue	15.29	11.94	5.14	16.11	62.86	13.14	8.91
Mo_1_ACAGTG_L003_R1_001_(paired)_trimmed_(paired)_contig_15182	blue	13.09	8.55	4.69	9.43	29.06	18.41	3.47
Mo_1_ACAGTG_L003_R1_001_(paired)_trimmed_(paired)_contig_152037	blue	0	0	0	0	5.18	0	0
Mo_1_ACAGTG_L003_R1_001_(paired)_trimmed_(paired)_contig_152094	blue	0	0	0	0	5.49	1.39	0
Mo_1_ACAGTG_L003_R1_001_(paired)_trimmed_(paired)_contig_152308	blue	0	0	0	0	5.06	0	0
Mo_1_ACAGTG_L003_R1_001_(paired)_trimmed_(paired)_contig_15245	blue	5.51	5.51	2.1	5.68	28.85	5.57	1.93
Mo_1_ACAGTG_L003_R1_001_(paired)_trimmed_(paired)_contig_15266	blue	2.9	2.29	3.53	3.44	11.19	2.35	1.95
Mo_1_ACAGTG_L003_R1_001_(paired)_trimmed_(paired)_contig_1528	blue	60.18	71.16	46.71	62.88	145.8	74.55	36.12
Mo_1_ACAGTG_L003_R1_001_(paired)_trimmed_(paired)_contig_15333	blue	6.83	2.07	8.66	6.82	13.23	4.01	5.43
Mo_1_ACAGTG_L003_R1_001_(paired)_trimmed_(paired)_contig_15378	blue	26.49	11.82	29.32	9.48	42.52	16.04	25.56
Mo_1_ACAGTG_L003_R1_001_(paired)_trimmed_(paired)_contig_15390	blue	0	0.73	0	0.3	21.76	0	0
Mo_1_ACAGTG_L003_R1_001_(paired)_trimmed_(paired)_contig_15396	blue	0.93	4.68	0.27	8.34	75.49	3.95	0.57
Mo_1_ACAGTG_L003_R1_001_(paired)_trimmed_(paired)_contig_15417	blue	2	0	3.03	3.43	5.5	0.87	0.58
Mo_1_ACAGTG_L003_R1_001_(paired)_trimmed_(paired)_contig_15517	blue	13.08	13.26	5.27	9.08	17.19	13.29	7.6
Mo_1_ACAGTG_L003_R1_001_(paired)_trimmed_(paired)_contig_15562	blue	1.63	4.02	3.83	3.22	24.23	1.4	6.81
Mo_1_ACAGTG_L003_R1_001_(paired)_trimmed_(paired)_contig_15596	blue	1.1	1.88	0.05	1.23	55.82	0	0.09
Mo_1_ACAGTG_L003_R1_001_(paired)_trimmed_(paired)_contig_15620	blue	3.51	23.18	6.53	17.76	145.32	4.26	13.27
Mo_1_ACAGTG_L003_R1_001_(paired)_trimmed_(paired)_contig_15661	blue	8.27	10.46	4.6	10.88	11.83	7.8	12.75
Mo_1_ACAGTG_L003_R1_001_(paired)_trimmed_(paired)_contig_15714	blue	6.66	6.81	3.34	5.88	84.42	1.87	24.05
Mo_1_ACAGTG_L003_R1_001_(paired)_trimmed_(paired)_contig_15730	blue	2.54	3.17	2.44	3.17	17.77	3.62	1.7
Mo_1_ACAGTG_L003_R1_001_(paired)_trimmed_(paired)_contig_15750	blue	35.7	30.1	32.97	38.84	57.14	23.35	19.25
Mo_1_ACAGTG_L003_R1_001_(paired)_trimmed_(paired)_contig_15758	blue	7.04	5.8	8.55	11.08	19.81	8	6.11
Mo_1_ACAGTG_L003_R1_001_(paired)_trimmed_(paired)_contig_15776	blue	11.5	15.09	5.44	13.65	33.5	7.86	7.39
Mo_1_ACAGTG_L003_R1_001_(paired)_trimmed_(paired)_contig_15800	blue	1.35	6.81	1.02	3.4	15.62	2.33	3.31
Mo_1_ACAGTG_L003_R1_001_(paired)_trimmed_(paired)_contig_15801	blue	23.84	14.66	14.74	23.99	42.51	16.98	32.19
Mo_1_ACAGTG_L003_R1_001_(paired)_trimmed_(paired)_contig_15912	blue	7.24	6.41	1.59	8.04	25.93	9.73	2.87
Mo_1_ACAGTG_L003_R1_001_(paired)_trimmed_(paired)_contig_15942	blue	2.11	6.48	2.57	5.22	16.27	3.22	2.66
Mo_1_ACAGTG_L003_R1_001_(paired)_trimmed_(paired)_contig_15963	blue	21.44	22.92	14.29	30.24	43.22	28.62	28.61
Mo_1_ACAGTG_L003_R1_001_(paired)_trimmed_(paired)_contig_1608	blue	505.99	425.23	367.99	449.26	1208.3	406.24	350.54
Mo_1_ACAGTG_L003_R1_001_(paired)_trimmed_(paired)_contig_16108	blue	0.32	2.29	1.16	2.32	5.61	1.48	1.74
Mo_1_ACAGTG_L003_R1_001_(paired)_trimmed_(paired)_contig_16215	blue	0.62	1.12	0.98	2.17	9.47	0.33	1.5
Mo_1_ACAGTG_L003_R1_001_(paired)_trimmed_(paired)_contig_16284	blue	4.72	26.66	167.25	9.9	220.48	5.44	14.55
Mo_1_ACAGTG_L003_R1_001_(paired)_trimmed_(paired)_contig_16353	blue	2.71	0.87	0.92	3.27	7.39	1.47	2.35
Mo_1_ACAGTG_L003_R1_001_(paired)_trimmed_(paired)_contig_16403	blue	4.57	9.79	6.87	6.62	56.57	11.34	2.7
Mo_1_ACAGTG_L003_R1_001_(paired)_trimmed_(paired)_contig_16406	blue	3	5.03	3.99	2.26	6.94	1.08	3.6
Mo_1_ACAGTG_L003_R1_001_(paired)_trimmed_(paired)_contig_16484	blue	2.01	0	0.73	3.29	9.81	0.35	0.93
Mo_1_ACAGTG_L003_R1_001_(paired)_trimmed_(paired)_contig_1658	blue	11.21	13.94	14.64	15.42	63.63	19.15	11.92
Mo_1_ACAGTG_L003_R1_001_(paired)_trimmed_(paired)_contig_16603	blue	7.92	10.44	9.75	9.3	14.95	10.18	7.73
Mo_1_ACAGTG_L003_R1_001_(paired)_trimmed_(paired)_contig_1667	blue	11.72	17.76	12.18	19.67	20.01	16.12	18.3
Mo_1_ACAGTG_L003_R1_001_(paired)_trimmed_(paired)_contig_1677	blue	5.89	12.8	7.08	7.63	90.71	10.4	4.97
Mo_1_ACAGTG_L003_R1_001_(paired)_trimmed_(paired)_contig_16862	blue	6.35	11.36	8.12	8.3	42.74	7.44	5.23
Mo_1_ACAGTG_L003_R1_001_(paired)_trimmed_(paired)_contig_16948	blue	1.92	1.72	1.46	2.94	23.93	2.41	3.15
Mo_1_ACAGTG_L003_R1_001_(paired)_trimmed_(paired)_contig_17029	blue	1.45	3.52	3.91	2.7	6.83	1.08	4.2
Mo_1_ACAGTG_L003_R1_001_(paired)_trimmed_(paired)_contig_17261	blue	4.73	2.33	3.37	4.17	8.16	3.3	2.99
Mo_1_ACAGTG_L003_R1_001_(paired)_trimmed_(paired)_contig_17415	blue	2.25	16.2	15.74	10.71	60.47	9.52	25.82
Mo_1_ACAGTG_L003_R1_001_(paired)_trimmed_(paired)_contig_17434	blue	3.9	4.89	5.31	5.68	6.22	4.92	2.58
Mo_1_ACAGTG_L003_R1_001_(paired)_trimmed_(paired)_contig_1743	blue	10.72	10.71	6.53	11.32	18.2	12.07	6.83
Mo_1_ACAGTG_L003_R1_001_(paired)_trimmed_(paired)_contig_17443	blue	2.07	2.61	3.45	4.59	5.47	2.32	3.91
Mo_1_ACAGTG_L003_R1_001_(paired)_trimmed_(paired)_contig_17584	blue	7.94	16.46	0.22	13.91	258.89	20.14	3.13
Mo_1_ACAGTG_L003_R1_001_(paired)_trimmed_(paired)_contig_17601	blue	29.04	52.64	38.8	27.19	61.02	22.42	26.5
Mo_1_ACAGTG_L003_R1_001_(paired)_trimmed_(paired)_contig_1781	blue	2.27	40.12	4.59	104.72	106.27	0	110.68
Mo_1_ACAGTG_L003_R1_001_(paired)_trimmed_(paired)_contig_17835	blue	5.91	5.22	2.81	6.37	8.29	4.81	4.51
Mo_1_ACAGTG_L003_R1_001_(paired)_trimmed_(paired)_contig_1788	blue	5.59	6.48	2.69	7.85	12.68	8.58	6.24
Mo_1_ACAGTG_L003_R1_001_(paired)_trimmed_(paired)_contig_17924	blue	39	7.15	6.4	11.43	89.31	59.61	13.62
Mo_1_ACAGTG_L003_R1_001_(paired)_trimmed_(paired)_contig_17992	blue	19.17	19.68	7.78	27.24	68.39	10.89	21.35
Mo_1_ACAGTG_L003_R1_001_(paired)_trimmed_(paired)_contig_18011	blue	2.85	3.01	0.25	6.93	50.06	15.73	5.64
Mo_1_ACAGTG_L003_R1_001_(paired)_trimmed_(paired)_contig_18124	blue	5.9	10.39	5.87	8.47	14.65	8.18	7.81
Mo_1_ACAGTG_L003_R1_001_(paired)_trimmed_(paired)_contig_1816	blue	10.21	10.79	7.15	6.13	12.45	8.88	10.24
Mo_1_ACAGTG_L003_R1_001_(paired)_trimmed_(paired)_contig_18269	blue	1.42	1.47	0.65	3.64	10.92	6.27	1.24
Mo_1_ACAGTG_L003_R1_001_(paired)_trimmed_(paired)_contig_18310	blue	19.31	2.27	4.18	19.93	26.33	8.35	8.79
Mo_1_ACAGTG_L003_R1_001_(paired)_trimmed_(paired)_contig_18448	blue	4.58	3.7	3.08	3.77	8.49	5.38	2.7
Mo_1_ACAGTG_L003_R1_001_(paired)_trimmed_(paired)_contig_18483	blue	1.46	6.53	3.89	2.78	17.34	2.34	3.9
Mo_1_ACAGTG_L003_R1_001_(paired)_trimmed_(paired)_contig_18515	blue	0.65	6.39	1.43	0.44	15.22	2.72	3.09
Mo_1_ACAGTG_L003_R1_001_(paired)_trimmed_(paired)_contig_18630	blue	2.69	5.52	0.99	1.54	14.88	2.12	0.27
Mo_1_ACAGTG_L003_R1_001_(paired)_trimmed_(paired)_contig_18649	blue	2.7	4.35	3.22	2.04	5.29	3.4	1.92
Mo_1_ACAGTG_L003_R1_001_(paired)_trimmed_(paired)_contig_18736	blue	26.46	17.06	9.52	30.6	30.9	16.81	30.42
Mo_1_ACAGTG_L003_R1_001_(paired)_trimmed_(paired)_contig_1874	blue	6.65	2.83	3.05	3.76	20.67	3.78	2.92
Mo_1_ACAGTG_L003_R1_001_(paired)_trimmed_(paired)_contig_1886	blue	9.39	3.02	0.72	3.81	43.59	1.24	2.18
Mo_1_ACAGTG_L003_R1_001_(paired)_trimmed_(paired)_contig_18897	blue	4	9.88	13.31	12.42	13.84	6.88	4.64
Mo_1_ACAGTG_L003_R1_001_(paired)_trimmed_(paired)_contig_18955	blue	3.09	0	0	0	14.01	5.34	0
Mo_1_ACAGTG_L003_R1_001_(paired)_trimmed_(paired)_contig_18	blue	6.53	7.49	5.59	10.86	26.67	8.55	8.51
Mo_1_ACAGTG_L003_R1_001_(paired)_trimmed_(paired)_contig_19013	blue	5.58	7.32	2.4	8.1	59.26	12.24	4.11
Mo_1_ACAGTG_L003_R1_001_(paired)_trimmed_(paired)_contig_19019	blue	6.82	3.55	2.2	5.81	11.11	2.99	2.69
Mo_1_ACAGTG_L003_R1_001_(paired)_trimmed_(paired)_contig_19116	blue	11.7	21.48	19.65	19.31	23.06	19.81	21.08
Mo_1_ACAGTG_L003_R1_001_(paired)_trimmed_(paired)_contig_19117	blue	0.65	2.45	5.74	4.53	8.28	0	6.33
Mo_1_ACAGTG_L003_R1_001_(paired)_trimmed_(paired)_contig_19230	blue	14.32	10	7.26	9.82	17.13	10.49	9.45
Mo_1_ACAGTG_L003_R1_001_(paired)_trimmed_(paired)_contig_19265	blue	1.16	0.22	0	2.54	21.5	0.24	0.15
Mo_1_ACAGTG_L003_R1_001_(paired)_trimmed_(paired)_contig_19330	blue	2.67	0	1.08	1.52	6.15	4.68	0.26
Mo_1_ACAGTG_L003_R1_001_(paired)_trimmed_(paired)_contig_19419	blue	9.16	13.33	21.71	13.62	52.02	15.68	7.45
Mo_1_ACAGTG_L003_R1_001_(paired)_trimmed_(paired)_contig_19759	blue	10.92	17.25	11.79	14.96	39.57	11.67	15.38
Mo_1_ACAGTG_L003_R1_001_(paired)_trimmed_(paired)_contig_197	blue	30.5	28.38	19.29	26.76	39.49	25.14	18.88
Mo_1_ACAGTG_L003_R1_001_(paired)_trimmed_(paired)_contig_19837	blue	11.79	6.88	4.61	9.56	86.52	10.99	4.78
Mo_1_ACAGTG_L003_R1_001_(paired)_trimmed_(paired)_contig_19853	blue	4.77	5.81	0.81	1.43	17.55	3.2	2.54
Mo_1_ACAGTG_L003_R1_001_(paired)_trimmed_(paired)_contig_19993	blue	11.69	14.87	9.74	32.65	47.27	28.63	24.42
Mo_1_ACAGTG_L003_R1_001_(paired)_trimmed_(paired)_contig_1999	blue	3.39	5.04	6.19	3.47	74	4.92	3.04
Mo_1_ACAGTG_L003_R1_001_(paired)_trimmed_(paired)_contig_2009	blue	6.45	2.95	3.96	6.53	10.9	6.43	3.55
Mo_1_ACAGTG_L003_R1_001_(paired)_trimmed_(paired)_contig_20137	blue	2.6	3.4	0.93	1.9	6.99	3.32	7.68
Mo_1_ACAGTG_L003_R1_001_(paired)_trimmed_(paired)_contig_20203	blue	7.25	2.16	3.45	4.64	10.5	5.15	8.06
Mo_1_ACAGTG_L003_R1_001_(paired)_trimmed_(paired)_contig_20295	blue	0.22	0.61	0.07	1.5	14.19	0.47	0.06
Mo_1_ACAGTG_L003_R1_001_(paired)_trimmed_(paired)_contig_20341	blue	3.32	3.05	2.02	2.21	11.89	0.35	0.68
Mo_1_ACAGTG_L003_R1_001_(paired)_trimmed_(paired)_contig_2039	blue	1.85	2.35	2.13	2.67	8.46	2.26	3.09
Mo_1_ACAGTG_L003_R1_001_(paired)_trimmed_(paired)_contig_20521	blue	6.98	8.66	7.34	7.07	11.83	5.93	6.96
Mo_1_ACAGTG_L003_R1_001_(paired)_trimmed_(paired)_contig_20638	blue	9.06	4.41	4.83	5.3	10.22	4.34	4.22
Mo_1_ACAGTG_L003_R1_001_(paired)_trimmed_(paired)_contig_20764	blue	4.88	4.02	2.74	4.85	8.83	4.48	6.62
Mo_1_ACAGTG_L003_R1_001_(paired)_trimmed_(paired)_contig_20814	blue	10.07	8.36	2.96	2.94	102.45	0.86	2.35
Mo_1_ACAGTG_L003_R1_001_(paired)_trimmed_(paired)_contig_20861	blue	2.68	4	5.01	3.97	8.87	2.28	7.85
Mo_1_ACAGTG_L003_R1_001_(paired)_trimmed_(paired)_contig_21009	blue	27.95	42.77	55.02	36.31	63.66	27.36	50.77
Mo_1_ACAGTG_L003_R1_001_(paired)_trimmed_(paired)_contig_21080	blue	8.28	12.31	2.24	7.5	14.47	1.22	8.91
Mo_1_ACAGTG_L003_R1_001_(paired)_trimmed_(paired)_contig_2126	blue	7.03	18.63	16.85	21.51	63.1	26.18	16.64
Mo_1_ACAGTG_L003_R1_001_(paired)_trimmed_(paired)_contig_21448	blue	11.51	6	2.98	7.94	16.86	9.85	3.99
Mo_1_ACAGTG_L003_R1_001_(paired)_trimmed_(paired)_contig_21450	blue	3.85	0.15	1.08	2.29	17.02	0.21	2.53
Mo_1_ACAGTG_L003_R1_001_(paired)_trimmed_(paired)_contig_21579	blue	0	4.17	0	1.12	14.15	8.12	2.06
Mo_1_ACAGTG_L003_R1_001_(paired)_trimmed_(paired)_contig_21737	blue	3.45	3.91	4.46	6.76	19.25	8.71	5.74
Mo_1_ACAGTG_L003_R1_001_(paired)_trimmed_(paired)_contig_2174	blue	22.9	26.04	9	21.06	53.03	15.79	8.7
Mo_1_ACAGTG_L003_R1_001_(paired)_trimmed_(paired)_contig_21777	blue	0.15	0.5	0.65	0.73	8.61	0.41	0.26
Mo_1_ACAGTG_L003_R1_001_(paired)_trimmed_(paired)_contig_2180	blue	86.88	118.9	79.66	96.51	225.88	163.51	72.5
Mo_1_ACAGTG_L003_R1_001_(paired)_trimmed_(paired)_contig_21815	blue	1.86	4.26	3.09	2.53	6.57	1.19	2.33
Mo_1_ACAGTG_L003_R1_001_(paired)_trimmed_(paired)_contig_2201	blue	7.34	10.5	11.6	12.79	54.87	7.27	17.82
Mo_1_ACAGTG_L003_R1_001_(paired)_trimmed_(paired)_contig_22021	blue	8.06	9.25	6.33	9.71	15.78	9.41	7.77
Mo_1_ACAGTG_L003_R1_001_(paired)_trimmed_(paired)_contig_22137	blue	0.52	7.74	0.32	2.11	46.01	0.61	1.05
Mo_1_ACAGTG_L003_R1_001_(paired)_trimmed_(paired)_contig_2215	blue	298.11	197.34	195.76	231	520.32	300.82	202
Mo_1_ACAGTG_L003_R1_001_(paired)_trimmed_(paired)_contig_2216	blue	2.07	4.27	3.36	3.3	17.54	3.35	3.6
Mo_1_ACAGTG_L003_R1_001_(paired)_trimmed_(paired)_contig_22199	blue	0.98	6.26	1.49	5.74	7.28	3.58	2.84
Mo_1_ACAGTG_L003_R1_001_(paired)_trimmed_(paired)_contig_22242	blue	2.09	10.31	1.63	5.07	33.29	7.09	1.03
Mo_1_ACAGTG_L003_R1_001_(paired)_trimmed_(paired)_contig_22287	blue	12.94	38.19	21.49	15.21	54.83	13.84	23.5
Mo_1_ACAGTG_L003_R1_001_(paired)_trimmed_(paired)_contig_22364	blue	4.77	3.3	1.28	3.11	15.98	2.02	2.65
Mo_1_ACAGTG_L003_R1_001_(paired)_trimmed_(paired)_contig_22699	blue	7.65	1.18	1.16	2.44	11.8	2.53	0.28
Mo_1_ACAGTG_L003_R1_001_(paired)_trimmed_(paired)_contig_2284	blue	90.01	100.16	41.33	65.95	268.86	24.29	75.42
Mo_1_ACAGTG_L003_R1_001_(paired)_trimmed_(paired)_contig_23057	blue	1.17	1.61	0.24	0.8	24.05	1.03	0.23
Mo_1_ACAGTG_L003_R1_001_(paired)_trimmed_(paired)_contig_23095	blue	35.91	35.31	14.2	11.68	109.56	21.97	13.09
Mo_1_ACAGTG_L003_R1_001_(paired)_trimmed_(paired)_contig_2315	blue	3.88	10.97	4.53	9.08	34.96	5.18	10.87
Mo_1_ACAGTG_L003_R1_001_(paired)_trimmed_(paired)_contig_23228	blue	3.17	3.71	3.56	4.94	6.01	4.39	4.58
Mo_1_ACAGTG_L003_R1_001_(paired)_trimmed_(paired)_contig_23235	blue	8.1	24.39	31.1	4.88	43.07	8.51	13.16
Mo_1_ACAGTG_L003_R1_001_(paired)_trimmed_(paired)_contig_2324	blue	4.31	6.79	4.15	7.55	13.56	6.43	4.56
Mo_1_ACAGTG_L003_R1_001_(paired)_trimmed_(paired)_contig_2327	blue	13.83	14.45	10.09	14.08	39.34	15.5	13.07
Mo_1_ACAGTG_L003_R1_001_(paired)_trimmed_(paired)_contig_232	blue	7.3	7.23	6.66	10.29	11.63	5.31	10.55
Mo_1_ACAGTG_L003_R1_001_(paired)_trimmed_(paired)_contig_2330	blue	5.93	3.17	11.29	5.88	17.16	6.25	8.16
Mo_1_ACAGTG_L003_R1_001_(paired)_trimmed_(paired)_contig_2342	blue	44.91	103.36	63.36	65.56	209.45	50.03	50.74
Mo_1_ACAGTG_L003_R1_001_(paired)_trimmed_(paired)_contig_23462	blue	1.07	13.68	18.28	8.14	302.71	1.26	15.92
Mo_1_ACAGTG_L003_R1_001_(paired)_trimmed_(paired)_contig_23498	blue	4.94	3.37	4.33	3.76	5.25	3.95	2.72
Mo_1_ACAGTG_L003_R1_001_(paired)_trimmed_(paired)_contig_23775	blue	1.97	15.63	108.42	6.88	131.55	3.92	14.78
Mo_1_ACAGTG_L003_R1_001_(paired)_trimmed_(paired)_contig_23876	blue	0.26	0.85	0.08	0.35	317.17	0.11	0.15
Mo_1_ACAGTG_L003_R1_001_(paired)_trimmed_(paired)_contig_238	blue	12.9	25.34	29.41	27.58	36.87	26.67	22.46
Mo_1_ACAGTG_L003_R1_001_(paired)_trimmed_(paired)_contig_23916	blue	1.58	1.95	5.28	0.81	6.69	0	0.23
Mo_1_ACAGTG_L003_R1_001_(paired)_trimmed_(paired)_contig_24018	blue	5.22	3.27	1.16	5.39	8.52	4.69	3.64
Mo_1_ACAGTG_L003_R1_001_(paired)_trimmed_(paired)_contig_24087	blue	20.35	12.19	7.72	16.55	27.52	12.36	13.46
Mo_1_ACAGTG_L003_R1_001_(paired)_trimmed_(paired)_contig_24102	blue	11.21	5.89	10.19	15.89	288.11	10.2	39.74
Mo_1_ACAGTG_L003_R1_001_(paired)_trimmed_(paired)_contig_24103	blue	0	2.85	0	1.61	89.83	0.48	0.84
Mo_1_ACAGTG_L003_R1_001_(paired)_trimmed_(paired)_contig_242	blue	2983.27	6221.98	3430.58	10051.2	8588.01	2614.07	6437.31
Mo_1_ACAGTG_L003_R1_001_(paired)_trimmed_(paired)_contig_2436	blue	31.95	18.55	12.99	18.83	46.17	20.08	13.32
Mo_1_ACAGTG_L003_R1_001_(paired)_trimmed_(paired)_contig_24410	blue	1.45	2.6	4.81	2.37	23.77	1.81	2.44
Mo_1_ACAGTG_L003_R1_001_(paired)_trimmed_(paired)_contig_24558	blue	12.39	1.7	2.33	0.8	37.29	2.34	1.54
Mo_1_ACAGTG_L003_R1_001_(paired)_trimmed_(paired)_contig_24710	blue	2.38	7.35	3.65	2	11.04	0.12	0.23
Mo_1_ACAGTG_L003_R1_001_(paired)_trimmed_(paired)_contig_24720	blue	2.33	4.76	1.08	2.11	21.98	1.38	4.31
Mo_1_ACAGTG_L003_R1_001_(paired)_trimmed_(paired)_contig_24833	blue	9.98	15.82	0	1.58	19.18	4.02	0.89
Mo_1_ACAGTG_L003_R1_001_(paired)_trimmed_(paired)_contig_24839	blue	7.6	3.08	2.35	6.51	8.76	3.93	5.74
Mo_1_ACAGTG_L003_R1_001_(paired)_trimmed_(paired)_contig_24851	blue	1.45	2.73	1.89	1.91	6.22	1.17	2.68
Mo_1_ACAGTG_L003_R1_001_(paired)_trimmed_(paired)_contig_2491	blue	1.15	18.22	0.87	6.06	36.6	0	5.98
Mo_1_ACAGTG_L003_R1_001_(paired)_trimmed_(paired)_contig_2492	blue	10.72	11.84	6.43	8.32	21.76	9.65	8.22
Mo_1_ACAGTG_L003_R1_001_(paired)_trimmed_(paired)_contig_25308	blue	49.87	23.78	23.82	9.44	154.44	3.98	27.11
Mo_1_ACAGTG_L003_R1_001_(paired)_trimmed_(paired)_contig_254	blue	574.28	138.39	190.59	213.92	1012.99	491.48	98.45
Mo_1_ACAGTG_L003_R1_001_(paired)_trimmed_(paired)_contig_25565	blue	0.56	2.82	0.3	1.33	7.56	0.81	1.5
Mo_1_ACAGTG_L003_R1_001_(paired)_trimmed_(paired)_contig_2570	blue	3.13	1.73	2.63	0.98	6.66	1.96	1.14
Mo_1_ACAGTG_L003_R1_001_(paired)_trimmed_(paired)_contig_25725	blue	6.99	8.14	25.62	6.42	38.72	4.76	12.81
Mo_1_ACAGTG_L003_R1_001_(paired)_trimmed_(paired)_contig_25736	blue	1.18	1.94	1.64	2.06	7.22	1.94	1.27
Mo_1_ACAGTG_L003_R1_001_(paired)_trimmed_(paired)_contig_25821	blue	5.62	13.61	11.17	10.44	17.61	9.35	5.35
Mo_1_ACAGTG_L003_R1_001_(paired)_trimmed_(paired)_contig_25870	blue	0	3.34	0.41	0.92	7.51	0.3	0.39
Mo_1_ACAGTG_L003_R1_001_(paired)_trimmed_(paired)_contig_25884	blue	0.3	66.11	25.38	3.83	766.07	0.26	5.49
Mo_1_ACAGTG_L003_R1_001_(paired)_trimmed_(paired)_contig_25887	blue	1.79	1.41	1.23	1.38	7.48	1.16	1.72
Mo_1_ACAGTG_L003_R1_001_(paired)_trimmed_(paired)_contig_25916	blue	57.01	26.66	52.26	38.82	113.13	21.05	22.97
Mo_1_ACAGTG_L003_R1_001_(paired)_trimmed_(paired)_contig_25931	blue	2.96	5.91	0.94	3.92	14.1	1.87	3.34
Mo_1_ACAGTG_L003_R1_001_(paired)_trimmed_(paired)_contig_2600	blue	1.47	0.39	0.62	0.88	5.96	0.91	0.13
Mo_1_ACAGTG_L003_R1_001_(paired)_trimmed_(paired)_contig_26098	blue	4.18	4.84	3.43	4.34	5.67	5.22	4.54
Mo_1_ACAGTG_L003_R1_001_(paired)_trimmed_(paired)_contig_26363	blue	0.88	3.66	2.77	1.01	21.9	1.4	1.26
Mo_1_ACAGTG_L003_R1_001_(paired)_trimmed_(paired)_contig_26435	blue	0.85	2.82	2.08	2.04	7.26	4.88	4.7
Mo_1_ACAGTG_L003_R1_001_(paired)_trimmed_(paired)_contig_26438	blue	17.84	8.27	0.34	1.33	29.05	3.69	0.16
Mo_1_ACAGTG_L003_R1_001_(paired)_trimmed_(paired)_contig_26551	blue	2.42	3.11	3.25	2.27	8.23	3.68	1.18
Mo_1_ACAGTG_L003_R1_001_(paired)_trimmed_(paired)_contig_26680	blue	56.2	3.78	0.7	1.58	171.89	1.99	0.66
Mo_1_ACAGTG_L003_R1_001_(paired)_trimmed_(paired)_contig_26739	blue	0.13	1.78	0.54	3.29	22.06	0	1.25
Mo_1_ACAGTG_L003_R1_001_(paired)_trimmed_(paired)_contig_26961	blue	0.75	1.03	1.3	1.36	6.93	0.78	1.96
Mo_1_ACAGTG_L003_R1_001_(paired)_trimmed_(paired)_contig_27207	blue	1.72	0.95	0.7	11.78	103.6	4.53	2.33
Mo_1_ACAGTG_L003_R1_001_(paired)_trimmed_(paired)_contig_27243	blue	27.44	120.24	19.93	27.46	979.86	23.99	8.59
Mo_1_ACAGTG_L003_R1_001_(paired)_trimmed_(paired)_contig_2746	blue	1.62	1.94	1.48	2.5	7.26	2.15	2.68
Mo_1_ACAGTG_L003_R1_001_(paired)_trimmed_(paired)_contig_27475	blue	6.37	0.6	0.5	1.98	11.44	0.56	1.63
Mo_1_ACAGTG_L003_R1_001_(paired)_trimmed_(paired)_contig_27580	blue	28.16	23.6	15.93	20.38	46.48	20.62	18.02
Mo_1_ACAGTG_L003_R1_001_(paired)_trimmed_(paired)_contig_27638	blue	1.74	0.99	0.24	3.27	14.92	2.37	1.7
Mo_1_ACAGTG_L003_R1_001_(paired)_trimmed_(paired)_contig_27703	blue	3.27	7.53	3.38	5.1	15.63	3.08	4.03
Mo_1_ACAGTG_L003_R1_001_(paired)_trimmed_(paired)_contig_2786	blue	1.6	1.72	4.45	2.5	13.92	0.99	4.98
Mo_1_ACAGTG_L003_R1_001_(paired)_trimmed_(paired)_contig_27876	blue	0	0.76	0	0.56	9.82	0	1.31
Mo_1_ACAGTG_L003_R1_001_(paired)_trimmed_(paired)_contig_27983	blue	34.8	9.21	4.27	14.13	61	6.47	7.39
Mo_1_ACAGTG_L003_R1_001_(paired)_trimmed_(paired)_contig_279	blue	16.73	5.48	2.42	18.93	32.77	18.23	16.7
Mo_1_ACAGTG_L003_R1_001_(paired)_trimmed_(paired)_contig_2824	blue	27.3	14.36	24.2	25.29	42.13	21.38	16.47
Mo_1_ACAGTG_L003_R1_001_(paired)_trimmed_(paired)_contig_2827	blue	19.42	33.15	15.02	21.13	39.11	19.64	10.9
Mo_1_ACAGTG_L003_R1_001_(paired)_trimmed_(paired)_contig_28407	blue	1.47	3.85	3.41	1.9	8.49	2.24	0.54
Mo_1_ACAGTG_L003_R1_001_(paired)_trimmed_(paired)_contig_28571	blue	0	0	0	3.66	24.35	0	0
Mo_1_ACAGTG_L003_R1_001_(paired)_trimmed_(paired)_contig_28750	blue	0.15	0.24	0.09	0.4	15.96	0.26	0
Mo_1_ACAGTG_L003_R1_001_(paired)_trimmed_(paired)_contig_2906	blue	0.35	0	0.21	0.24	29.67	0.62	0.2
Mo_1_ACAGTG_L003_R1_001_(paired)_trimmed_(paired)_contig_2907	blue	5.17	5.71	9.99	9.34	38.12	2.68	7.08
Mo_1_ACAGTG_L003_R1_001_(paired)_trimmed_(paired)_contig_29218	blue	0	3.17	0	0.69	5.73	0.36	0.12
Mo_1_ACAGTG_L003_R1_001_(paired)_trimmed_(paired)_contig_29310	blue	0.94	1.03	3.24	1.49	16.84	0.28	1.99
Mo_1_ACAGTG_L003_R1_001_(paired)_trimmed_(paired)_contig_29374	blue	2.16	12.83	15.41	5.37	59.2	8.81	3.74
Mo_1_ACAGTG_L003_R1_001_(paired)_trimmed_(paired)_contig_2940	blue	5.75	2.42	0.43	5.18	28.23	1.04	2.38
Mo_1_ACAGTG_L003_R1_001_(paired)_trimmed_(paired)_contig_2950	blue	67.67	99.75	48.85	153.96	163.59	64.16	141.5
Mo_1_ACAGTG_L003_R1_001_(paired)_trimmed_(paired)_contig_29697	blue	1.44	1.42	0.61	2.34	6.34	1.72	1.93
Mo_1_ACAGTG_L003_R1_001_(paired)_trimmed_(paired)_contig_29751	blue	0.25	1.57	0.54	0.95	5.57	0.79	0.51
Mo_1_ACAGTG_L003_R1_001_(paired)_trimmed_(paired)_contig_29778	blue	13.28	9.14	6.73	5.98	44.8	6.8	8.53
Mo_1_ACAGTG_L003_R1_001_(paired)_trimmed_(paired)_contig_29823	blue	2.57	2.97	4.89	4.74	14.76	2.2	2.14
Mo_1_ACAGTG_L003_R1_001_(paired)_trimmed_(paired)_contig_29929	blue	1.43	0.87	0.73	1.47	5.12	0.61	1.65
Mo_1_ACAGTG_L003_R1_001_(paired)_trimmed_(paired)_contig_3024	blue	5.02	4.62	8.99	9.25	37.06	11.98	6.32
Mo_1_ACAGTG_L003_R1_001_(paired)_trimmed_(paired)_contig_302	blue	14.52	6.7	10.37	13.5	47.89	10.08	12.46
Mo_1_ACAGTG_L003_R1_001_(paired)_trimmed_(paired)_contig_30464	blue	0	0	0	0	6.83	0	0
Mo_1_ACAGTG_L003_R1_001_(paired)_trimmed_(paired)_contig_31143	blue	1.41	0.58	4.3	3.39	5.36	4.33	1.64
Mo_1_ACAGTG_L003_R1_001_(paired)_trimmed_(paired)_contig_3124	blue	2.32	24.99	10.32	3.79	44.39	3.54	23.14
Mo_1_ACAGTG_L003_R1_001_(paired)_trimmed_(paired)_contig_31304	blue	6.88	3.25	2.05	4.67	12.82	3.72	3.3
Mo_1_ACAGTG_L003_R1_001_(paired)_trimmed_(paired)_contig_3147	blue	9.95	9.73	10.22	12.28	22.63	9.86	6.3
Mo_1_ACAGTG_L003_R1_001_(paired)_trimmed_(paired)_contig_31848	blue	3.54	5.83	2.15	2.9	10.72	3.71	3.69
Mo_1_ACAGTG_L003_R1_001_(paired)_trimmed_(paired)_contig_31912	blue	6.84	5.8	3.67	6.97	13.69	6.93	3.95
Mo_1_ACAGTG_L003_R1_001_(paired)_trimmed_(paired)_contig_319	blue	10.94	29.58	23.32	16.78	37.07	6.73	25.27
Mo_1_ACAGTG_L003_R1_001_(paired)_trimmed_(paired)_contig_32074	blue	2.67	12.79	3.18	4.2	41.58	12.35	2.6
Mo_1_ACAGTG_L003_R1_001_(paired)_trimmed_(paired)_contig_32097	blue	2.09	7.56	0.98	1.97	16.98	1.42	1.12
Mo_1_ACAGTG_L003_R1_001_(paired)_trimmed_(paired)_contig_3212	blue	13.27	64.57	15.66	29.38	95.14	22.71	17.45
Mo_1_ACAGTG_L003_R1_001_(paired)_trimmed_(paired)_contig_32165	blue	1.6	1.72	0.2	2.94	12.16	1.7	1.53
Mo_1_ACAGTG_L003_R1_001_(paired)_trimmed_(paired)_contig_32181	blue	1.58	6.82	1.56	4.96	10.63	4.27	1.9
Mo_1_ACAGTG_L003_R1_001_(paired)_trimmed_(paired)_contig_32281	blue	4.34	5.81	0	1.48	54.57	34.21	0.31
Mo_1_ACAGTG_L003_R1_001_(paired)_trimmed_(paired)_contig_3229	blue	12.32	18.41	10.67	17.77	27.59	20.39	16.74
Mo_1_ACAGTG_L003_R1_001_(paired)_trimmed_(paired)_contig_32362	blue	2.47	1.85	2.01	3.66	6.31	4.18	2.34
Mo_1_ACAGTG_L003_R1_001_(paired)_trimmed_(paired)_contig_32393	blue	10.65	6.72	6.99	8.52	15.4	6.81	5.68
Mo_1_ACAGTG_L003_R1_001_(paired)_trimmed_(paired)_contig_3239	blue	9.51	25.48	12.3	9.75	29.92	13.19	11.42
Mo_1_ACAGTG_L003_R1_001_(paired)_trimmed_(paired)_contig_3259	blue	10.55	20.86	12.04	18.68	29.14	14.9	17.72
Mo_1_ACAGTG_L003_R1_001_(paired)_trimmed_(paired)_contig_325	blue	3.86	5.47	0.96	8.92	9.87	3.8	7.06
Mo_1_ACAGTG_L003_R1_001_(paired)_trimmed_(paired)_contig_3260	blue	15.13	8.88	10.45	14.92	25.07	12.99	1.25
Mo_1_ACAGTG_L003_R1_001_(paired)_trimmed_(paired)_contig_3291	blue	2.65	1.06	0.93	4.14	5.75	1.99	1.58
Mo_1_ACAGTG_L003_R1_001_(paired)_trimmed_(paired)_contig_33006	blue	1.68	7.03	4.36	3.1	68.6	2.77	1.6
Mo_1_ACAGTG_L003_R1_001_(paired)_trimmed_(paired)_contig_33330	blue	0	0.22	0.38	10.61	50.22	0.7	0.2
Mo_1_ACAGTG_L003_R1_001_(paired)_trimmed_(paired)_contig_3348	blue	10.55	9.31	8.04	8.3	18.53	10.59	6.04
Mo_1_ACAGTG_L003_R1_001_(paired)_trimmed_(paired)_contig_33516	blue	2.08	3.72	2.41	3.26	7.9	3.94	2.2
Mo_1_ACAGTG_L003_R1_001_(paired)_trimmed_(paired)_contig_33597	blue	0.23	1.14	1.27	3.93	66.17	0.61	0.94
Mo_1_ACAGTG_L003_R1_001_(paired)_trimmed_(paired)_contig_33621	blue	0.4	0.93	0.2	5.58	41.2	5.07	0.47
Mo_1_ACAGTG_L003_R1_001_(paired)_trimmed_(paired)_contig_33654	blue	0	2.32	0.98	0.55	6.82	0.71	2.33
Mo_1_ACAGTG_L003_R1_001_(paired)_trimmed_(paired)_contig_33743	blue	0.76	0.35	0.59	0.4	6.1	1.01	0.15
Mo_1_ACAGTG_L003_R1_001_(paired)_trimmed_(paired)_contig_33901	blue	0	0	0	0	5.09	0	0
Mo_1_ACAGTG_L003_R1_001_(paired)_trimmed_(paired)_contig_3404	blue	33.68	33.02	8.17	45.32	41.9	18.73	8.39
Mo_1_ACAGTG_L003_R1_001_(paired)_trimmed_(paired)_contig_34189	blue	3.9	2.22	2.2	3.67	6.45	1.86	6.31
Mo_1_ACAGTG_L003_R1_001_(paired)_trimmed_(paired)_contig_341	blue	28.12	27.61	22.28	39.01	52.84	40.6	29.75
Mo_1_ACAGTG_L003_R1_001_(paired)_trimmed_(paired)_contig_34559	blue	7.04	18.2	7.27	17.42	28.46	11.23	16.18
Mo_1_ACAGTG_L003_R1_001_(paired)_trimmed_(paired)_contig_3468	blue	1.23	1.02	0.53	1.88	6.24	1.55	1.4
Mo_1_ACAGTG_L003_R1_001_(paired)_trimmed_(paired)_contig_34943	blue	10.09	21.51	24.87	17.77	27.19	11.41	19
Mo_1_ACAGTG_L003_R1_001_(paired)_trimmed_(paired)_contig_3494	blue	158.57	223.36	133.54	255.15	328.58	208.98	73.06
Mo_1_ACAGTG_L003_R1_001_(paired)_trimmed_(paired)_contig_35147	blue	24.32	22.25	17.35	14.96	57.53	17.48	11.48
Mo_1_ACAGTG_L003_R1_001_(paired)_trimmed_(paired)_contig_35428	blue	5.2	6.37	5.93	7.46	19.82	5.25	5.98
Mo_1_ACAGTG_L003_R1_001_(paired)_trimmed_(paired)_contig_3571	blue	2.37	3.22	1.45	3.22	28.97	1.85	1.37
Mo_1_ACAGTG_L003_R1_001_(paired)_trimmed_(paired)_contig_3613	blue	2.11	2.45	1.68	2.25	8.18	1.99	1.85
Mo_1_ACAGTG_L003_R1_001_(paired)_trimmed_(paired)_contig_3623	blue	3.95	5.9	2.94	5.91	7.37	3.89	4.57
Mo_1_ACAGTG_L003_R1_001_(paired)_trimmed_(paired)_contig_3631	blue	5.74	4.27	3.95	4.51	6.58	4.67	5.64
Mo_1_ACAGTG_L003_R1_001_(paired)_trimmed_(paired)_contig_3634	blue	89.66	34.42	44.27	20.32	182.73	9.45	47.89
Mo_1_ACAGTG_L003_R1_001_(paired)_trimmed_(paired)_contig_3640	blue	18.57	15.29	15.15	16.23	21.14	10.85	11.61
Mo_1_ACAGTG_L003_R1_001_(paired)_trimmed_(paired)_contig_36567	blue	1.89	2.16	0.63	3.02	5.13	2.6	2.12
Mo_1_ACAGTG_L003_R1_001_(paired)_trimmed_(paired)_contig_36735	blue	1.86	1.57	3.8	1.98	16.01	1.81	6.12
Mo_1_ACAGTG_L003_R1_001_(paired)_trimmed_(paired)_contig_36747	blue	1.92	2.43	0	0.96	82.83	0.23	0
Mo_1_ACAGTG_L003_R1_001_(paired)_trimmed_(paired)_contig_37039	blue	76.19	42.47	43.66	68.52	158.6	77.36	34.9
Mo_1_ACAGTG_L003_R1_001_(paired)_trimmed_(paired)_contig_37046	blue	0	3.13	0	0.31	57.56	0	0.33
Mo_1_ACAGTG_L003_R1_001_(paired)_trimmed_(paired)_contig_37244	blue	1.16	2.61	2.64	2.01	6.49	3.18	1.35
Mo_1_ACAGTG_L003_R1_001_(paired)_trimmed_(paired)_contig_3739	blue	6.08	7.18	8.6	5.92	10.4	4.4	7.87
Mo_1_ACAGTG_L003_R1_001_(paired)_trimmed_(paired)_contig_3744	blue	27.76	20.07	19.25	29.72	133.93	22.07	12.81
Mo_1_ACAGTG_L003_R1_001_(paired)_trimmed_(paired)_contig_37507	blue	6.45	3.98	2.95	3.83	7.53	4.03	2.88
Mo_1_ACAGTG_L003_R1_001_(paired)_trimmed_(paired)_contig_37564	blue	12.7	13.14	7.26	4.26	32.82	14.14	9.32
Mo_1_ACAGTG_L003_R1_001_(paired)_trimmed_(paired)_contig_3775	blue	12.36	17.9	7.79	17.52	20.26	12.28	18.19
Mo_1_ACAGTG_L003_R1_001_(paired)_trimmed_(paired)_contig_37801	blue	3.29	0	2.99	4.54	5.61	2.84	1.91
Mo_1_ACAGTG_L003_R1_001_(paired)_trimmed_(paired)_contig_38029	blue	5.54	6.88	0.25	3.4	12.28	0	2.36
Mo_1_ACAGTG_L003_R1_001_(paired)_trimmed_(paired)_contig_38470	blue	5.97	5.73	1.66	2.68	25.27	0.74	1.86
Mo_1_ACAGTG_L003_R1_001_(paired)_trimmed_(paired)_contig_38478	blue	0.14	0.12	1.88	0.29	13.01	0	0.16
Mo_1_ACAGTG_L003_R1_001_(paired)_trimmed_(paired)_contig_38524	blue	4.59	0.08	0	1.13	5.49	0	0.62
Mo_1_ACAGTG_L003_R1_001_(paired)_trimmed_(paired)_contig_38778	blue	2.84	83.76	8.04	2.93	140.17	2.18	2.57
Mo_1_ACAGTG_L003_R1_001_(paired)_trimmed_(paired)_contig_39482	blue	9.72	0.36	0.2	0.37	18.98	0.97	0.32
Mo_1_ACAGTG_L003_R1_001_(paired)_trimmed_(paired)_contig_39739	blue	0.96	1.19	7.91	4.93	13.36	2.11	7.53
Mo_1_ACAGTG_L003_R1_001_(paired)_trimmed_(paired)_contig_39839	blue	0	0	0	0	5.83	0	1.44
Mo_1_ACAGTG_L003_R1_001_(paired)_trimmed_(paired)_contig_39853	blue	0.14	1.08	0.03	0.09	9.39	0	0.16
Mo_1_ACAGTG_L003_R1_001_(paired)_trimmed_(paired)_contig_39925	blue	0.94	6.71	0.05	0.11	14.98	0	0
Mo_1_ACAGTG_L003_R1_001_(paired)_trimmed_(paired)_contig_3996	blue	3.8	51.43	0.44	17.2	206.86	2.91	10.62
Mo_1_ACAGTG_L003_R1_001_(paired)_trimmed_(paired)_contig_40041	blue	1.69	8.36	12.5	5.6	145.97	1.12	3.43
Mo_1_ACAGTG_L003_R1_001_(paired)_trimmed_(paired)_contig_40131	blue	0.44	0.45	0.2	1.35	33.52	0	0.89
Mo_1_ACAGTG_L003_R1_001_(paired)_trimmed_(paired)_contig_4022	blue	30.72	51.82	28.39	59.19	76.28	45.55	51.61
Mo_1_ACAGTG_L003_R1_001_(paired)_trimmed_(paired)_contig_4032	blue	9.45	5.91	4.08	5.49	97.56	2.98	4.81
Mo_1_ACAGTG_L003_R1_001_(paired)_trimmed_(paired)_contig_4054	blue	13.52	16.58	8.24	15.12	25.7	15.28	11.13
Mo_1_ACAGTG_L003_R1_001_(paired)_trimmed_(paired)_contig_40736	blue	0.24	0.59	0.29	0.48	36.41	4.19	0.69
Mo_1_ACAGTG_L003_R1_001_(paired)_trimmed_(paired)_contig_4076	blue	26.34	34.38	15.22	36.21	105.03	29.93	17.36
Mo_1_ACAGTG_L003_R1_001_(paired)_trimmed_(paired)_contig_40919	blue	2.15	11.44	8.06	5.73	99.91	16.68	7.94
Mo_1_ACAGTG_L003_R1_001_(paired)_trimmed_(paired)_contig_41044	blue	0.55	0.28	0.25	0.89	5.01	0.24	0.52
Mo_1_ACAGTG_L003_R1_001_(paired)_trimmed_(paired)_contig_4111	blue	95.68	92.89	57.17	83.57	120.91	84.54	65.19
Mo_1_ACAGTG_L003_R1_001_(paired)_trimmed_(paired)_contig_41216	blue	0.5	21.19	0.37	0.88	75.11	0.09	1.51
Mo_1_ACAGTG_L003_R1_001_(paired)_trimmed_(paired)_contig_4145	blue	4.77	10.97	3.92	4.78	42.86	7.04	5.61
Mo_1_ACAGTG_L003_R1_001_(paired)_trimmed_(paired)_contig_4158	blue	9.97	5.63	5.69	7.75	13.29	9.71	3.85
Mo_1_ACAGTG_L003_R1_001_(paired)_trimmed_(paired)_contig_4187	blue	26.84	22.69	5.35	40.07	45.63	3.35	48.22
Mo_1_ACAGTG_L003_R1_001_(paired)_trimmed_(paired)_contig_4189	blue	10.23	3.17	1.81	7.07	29.33	1.04	12.95
Mo_1_ACAGTG_L003_R1_001_(paired)_trimmed_(paired)_contig_4191	blue	1.42	1.96	0.25	2.79	17.96	0	1.35
Mo_1_ACAGTG_L003_R1_001_(paired)_trimmed_(paired)_contig_4195	blue	3.61	8.93	2.2	10.16	34.67	2.32	6.08
Mo_1_ACAGTG_L003_R1_001_(paired)_trimmed_(paired)_contig_42283	blue	10.27	8.34	3.21	8.49	54.88	9.78	6.47
Mo_1_ACAGTG_L003_R1_001_(paired)_trimmed_(paired)_contig_4240	blue	9.87	16.75	11.4	14.1	115.35	29.89	15.96
Mo_1_ACAGTG_L003_R1_001_(paired)_trimmed_(paired)_contig_4256	blue	0.96	3.48	0.17	0.93	5.27	0.36	0
Mo_1_ACAGTG_L003_R1_001_(paired)_trimmed_(paired)_contig_42604	blue	0.21	12.98	0.52	1.54	80.52	1.13	0.86
Mo_1_ACAGTG_L003_R1_001_(paired)_trimmed_(paired)_contig_42724	blue	1.65	0	0	0	7.48	0	0
Mo_1_ACAGTG_L003_R1_001_(paired)_trimmed_(paired)_contig_42885	blue	1.24	4.46	1.74	1.55	53.06	0.76	5.77
Mo_1_ACAGTG_L003_R1_001_(paired)_trimmed_(paired)_contig_42949	blue	3.77	1.64	1.35	3.46	6.57	3.43	2.43
Mo_1_ACAGTG_L003_R1_001_(paired)_trimmed_(paired)_contig_43228	blue	2.08	4.58	9.7	0.47	30.76	1.82	8.43
Mo_1_ACAGTG_L003_R1_001_(paired)_trimmed_(paired)_contig_43241	blue	5.84	11.23	5.32	3.34	25.68	2.54	3.94
Mo_1_ACAGTG_L003_R1_001_(paired)_trimmed_(paired)_contig_4362	blue	44.07	47.03	35.43	40.99	54.82	38.88	44.54
Mo_1_ACAGTG_L003_R1_001_(paired)_trimmed_(paired)_contig_4392	blue	6.26	7.52	3.97	7.99	8.78	5.3	6.19
Mo_1_ACAGTG_L003_R1_001_(paired)_trimmed_(paired)_contig_43961	blue	5.37	5.82	0.84	2.13	5.71	0	3.07
Mo_1_ACAGTG_L003_R1_001_(paired)_trimmed_(paired)_contig_4397	blue	5.16	7.66	6.34	5.69	10.82	7.26	5.75
Mo_1_ACAGTG_L003_R1_001_(paired)_trimmed_(paired)_contig_4415	blue	41.64	32.67	23.24	32.81	52.77	33.92	26.44
Mo_1_ACAGTG_L003_R1_001_(paired)_trimmed_(paired)_contig_4458	blue	23.95	15.64	22.07	18.94	61.21	35.6	17.97
Mo_1_ACAGTG_L003_R1_001_(paired)_trimmed_(paired)_contig_4488	blue	25.99	23.64	20.24	20.15	46.07	28.13	19.57
Mo_1_ACAGTG_L003_R1_001_(paired)_trimmed_(paired)_contig_45182	blue	3.23	0.15	1.42	0.61	20.63	1.11	0.21
Mo_1_ACAGTG_L003_R1_001_(paired)_trimmed_(paired)_contig_4526	blue	10.76	24.33	16.89	33.82	69.9	11.26	18.72
Mo_1_ACAGTG_L003_R1_001_(paired)_trimmed_(paired)_contig_4528	blue	4.29	2.98	1.47	4.01	13	5.46	4.5
Mo_1_ACAGTG_L003_R1_001_(paired)_trimmed_(paired)_contig_45398	blue	55.59	21.49	30.6	33.35	73.12	27.25	58.36
Mo_1_ACAGTG_L003_R1_001_(paired)_trimmed_(paired)_contig_46005	blue	0.44	1.46	0	0.38	22.14	0.49	0.19
Mo_1_ACAGTG_L003_R1_001_(paired)_trimmed_(paired)_contig_46403	blue	1.97	3.24	2.39	4.02	8.76	3.8	1.59
Mo_1_ACAGTG_L003_R1_001_(paired)_trimmed_(paired)_contig_4646	blue	5.62	4.85	4	6.65	7.13	3.83	3.61
Mo_1_ACAGTG_L003_R1_001_(paired)_trimmed_(paired)_contig_46660	blue	0.82	1.35	21.91	0.56	38.42	0	11.87
Mo_1_ACAGTG_L003_R1_001_(paired)_trimmed_(paired)_contig_46717	blue	0.1	0.33	0.37	0.07	26.11	0.27	0.12
Mo_1_ACAGTG_L003_R1_001_(paired)_trimmed_(paired)_contig_4687	blue	67.22	97.39	59.14	70.18	165.07	41.88	101.17
Mo_1_ACAGTG_L003_R1_001_(paired)_trimmed_(paired)_contig_47056	blue	7.01	6.19	4.42	4.6	15.26	5.97	4.35
Mo_1_ACAGTG_L003_R1_001_(paired)_trimmed_(paired)_contig_47345	blue	2.62	1.68	5.33	0.67	6.88	1.01	2.69
Mo_1_ACAGTG_L003_R1_001_(paired)_trimmed_(paired)_contig_47349	blue	0.76	10.93	1.65	0.4	16.62	2.25	1.86
Mo_1_ACAGTG_L003_R1_001_(paired)_trimmed_(paired)_contig_47888	blue	2.35	0	0	0	5.48	2.01	0
Mo_1_ACAGTG_L003_R1_001_(paired)_trimmed_(paired)_contig_47944	blue	6.43	0.53	0	0.44	68.21	0	0
Mo_1_ACAGTG_L003_R1_001_(paired)_trimmed_(paired)_contig_4817	blue	46.61	42.89	51.74	45.16	73.36	36.08	37.07
Mo_1_ACAGTG_L003_R1_001_(paired)_trimmed_(paired)_contig_4825	blue	8.94	11.95	7.88	12.99	19.15	12.48	12.95
Mo_1_ACAGTG_L003_R1_001_(paired)_trimmed_(paired)_contig_48357	blue	2.39	2.95	0	0.82	7.96	0	0.69
Mo_1_ACAGTG_L003_R1_001_(paired)_trimmed_(paired)_contig_48551	blue	5.79	11.11	7	10.64	19.96	13.28	2.23
Mo_1_ACAGTG_L003_R1_001_(paired)_trimmed_(paired)_contig_4856	blue	4.33	0.59	3.07	0	7.82	1.26	0.42
Mo_1_ACAGTG_L003_R1_001_(paired)_trimmed_(paired)_contig_4863	blue	24.99	13.85	11.62	30.02	56.62	28.48	27.2
Mo_1_ACAGTG_L003_R1_001_(paired)_trimmed_(paired)_contig_48865	blue	0.14	1.76	0	0.39	66.58	0	0
Mo_1_ACAGTG_L003_R1_001_(paired)_trimmed_(paired)_contig_48866	blue	0	0.26	0	0	15.67	0	0.09
Mo_1_ACAGTG_L003_R1_001_(paired)_trimmed_(paired)_contig_48929	blue	0	0.22	0	0	15.75	0	0
Mo_1_ACAGTG_L003_R1_001_(paired)_trimmed_(paired)_contig_49360	blue	3.75	4.86	3.26	3.66	6.31	0.47	2.17
Mo_1_ACAGTG_L003_R1_001_(paired)_trimmed_(paired)_contig_49511	blue	7.31	8.27	0.56	4.14	9.53	0.67	2.99
Mo_1_ACAGTG_L003_R1_001_(paired)_trimmed_(paired)_contig_4975	blue	3.85	4.59	1.38	5.23	5.79	2.88	3.46
Mo_1_ACAGTG_L003_R1_001_(paired)_trimmed_(paired)_contig_49929	blue	1.32	1	1.49	0.76	5.49	0.18	0.65
Mo_1_ACAGTG_L003_R1_001_(paired)_trimmed_(paired)_contig_49952	blue	0	1.2	0	0	9.87	0	0
Mo_1_ACAGTG_L003_R1_001_(paired)_trimmed_(paired)_contig_5019	blue	4.01	3.36	4.43	5.91	25.63	5.76	5.96
Mo_1_ACAGTG_L003_R1_001_(paired)_trimmed_(paired)_contig_501	blue	13.07	11.23	8.95	13.56	20.67	14.23	11.2
Mo_1_ACAGTG_L003_R1_001_(paired)_trimmed_(paired)_contig_5042	blue	3.69	3.39	3.17	3.14	6.08	5.38	4.3
Mo_1_ACAGTG_L003_R1_001_(paired)_trimmed_(paired)_contig_5049	blue	0.98	1.54	0.68	1.74	20.98	1.78	0.62
Mo_1_ACAGTG_L003_R1_001_(paired)_trimmed_(paired)_contig_51224	blue	2.18	1.8	6.64	2.24	21.65	2.39	5.06
Mo_1_ACAGTG_L003_R1_001_(paired)_trimmed_(paired)_contig_5202	blue	2.52	2.07	0.96	3.92	15.73	4	2.13
Mo_1_ACAGTG_L003_R1_001_(paired)_trimmed_(paired)_contig_52235	blue	0	8.91	0	0.45	98.37	0	0
Mo_1_ACAGTG_L003_R1_001_(paired)_trimmed_(paired)_contig_52749	blue	0	0	0	8.39	23.39	0	0
Mo_1_ACAGTG_L003_R1_001_(paired)_trimmed_(paired)_contig_5346	blue	12.22	7.85	5.24	14.12	61.65	22.11	4.83
Mo_1_ACAGTG_L003_R1_001_(paired)_trimmed_(paired)_contig_5350	blue	14.86	13.65	9.41	15.43	20.54	13.45	11.81
Mo_1_ACAGTG_L003_R1_001_(paired)_trimmed_(paired)_contig_5354	blue	3.78	1.35	2	4.19	24.22	4.58	1.64
Mo_1_ACAGTG_L003_R1_001_(paired)_trimmed_(paired)_contig_5360	blue	90.02	64.21	7.92	111.98	3299.32	10.43	3.61
Mo_1_ACAGTG_L003_R1_001_(paired)_trimmed_(paired)_contig_5372	blue	17.12	11.43	4.1	15.53	46.99	12.93	11.74
Mo_1_ACAGTG_L003_R1_001_(paired)_trimmed_(paired)_contig_5396	blue	1.81	4.07	2.32	3.92	10.7	6.65	4.05
Mo_1_ACAGTG_L003_R1_001_(paired)_trimmed_(paired)_contig_54178	blue	4.83	3.98	5.86	2.22	7.32	1.39	3.73
Mo_1_ACAGTG_L003_R1_001_(paired)_trimmed_(paired)_contig_54703	blue	2.29	1.89	0.7	0.79	6.37	0	3.32
Mo_1_ACAGTG_L003_R1_001_(paired)_trimmed_(paired)_contig_5502	blue	10.05	19.57	13.08	16.06	20.59	14.46	17.26
Mo_1_ACAGTG_L003_R1_001_(paired)_trimmed_(paired)_contig_5569	blue	3.62	45.86	14.28	103.24	890.94	50.91	3.79
Mo_1_ACAGTG_L003_R1_001_(paired)_trimmed_(paired)_contig_55815	blue	0	5.76	0.5	0.99	54.36	1.29	0
Mo_1_ACAGTG_L003_R1_001_(paired)_trimmed_(paired)_contig_5582	blue	1.87	8.65	1.43	4.71	86.94	3.66	0.91
Mo_1_ACAGTG_L003_R1_001_(paired)_trimmed_(paired)_contig_55890	blue	0	0.9	0.22	0.5	8.09	0.64	0
Mo_1_ACAGTG_L003_R1_001_(paired)_trimmed_(paired)_contig_5598	blue	1.53	1.91	0.77	3.38	7.79	3.06	1.38
Mo_1_ACAGTG_L003_R1_001_(paired)_trimmed_(paired)_contig_56047	blue	0	0	1.14	0	8.65	0	0
Mo_1_ACAGTG_L003_R1_001_(paired)_trimmed_(paired)_contig_5610	blue	10.42	11	5.03	6.87	26.85	10.46	9.21
Mo_1_ACAGTG_L003_R1_001_(paired)_trimmed_(paired)_contig_56114	blue	0	0.92	0	0.25	6.01	0	0.16
Mo_1_ACAGTG_L003_R1_001_(paired)_trimmed_(paired)_contig_5626	blue	35.7	37.05	46.11	31.71	115.82	30.02	37.94
Mo_1_ACAGTG_L003_R1_001_(paired)_trimmed_(paired)_contig_5694	blue	3.82	4.72	2.13	2.6	9.75	4.21	2.03
Mo_1_ACAGTG_L003_R1_001_(paired)_trimmed_(paired)_contig_5706	blue	1.92	13.62	2.08	11.3	115.96	4.16	6.85
Mo_1_ACAGTG_L003_R1_001_(paired)_trimmed_(paired)_contig_57200	blue	1.38	1.57	1.21	0.52	23.02	0.34	0.49
Mo_1_ACAGTG_L003_R1_001_(paired)_trimmed_(paired)_contig_57320	blue	0.21	0.52	0.13	0.57	14.36	1.68	0.24
Mo_1_ACAGTG_L003_R1_001_(paired)_trimmed_(paired)_contig_5732	blue	6.67	7.15	6.65	8.35	14.5	6.57	7.97
Mo_1_ACAGTG_L003_R1_001_(paired)_trimmed_(paired)_contig_5761	blue	12.06	8.56	3.58	9.92	23.56	12.82	5.23
Mo_1_ACAGTG_L003_R1_001_(paired)_trimmed_(paired)_contig_5762	blue	0.99	11.04	0	5.74	26.36	16.76	0.39
Mo_1_ACAGTG_L003_R1_001_(paired)_trimmed_(paired)_contig_57868	blue	0	0	0	0	6.81	0	0
Mo_1_ACAGTG_L003_R1_001_(paired)_trimmed_(paired)_contig_5788	blue	5.17	19.95	15.08	5.29	68.61	2.55	8.77
Mo_1_ACAGTG_L003_R1_001_(paired)_trimmed_(paired)_contig_582	blue	3.46	1.43	4.56	1.97	6.81	3.54	1.34
Mo_1_ACAGTG_L003_R1_001_(paired)_trimmed_(paired)_contig_5847	blue	6.01	14.72	2.62	9.82	86.64	6.41	0.64
Mo_1_ACAGTG_L003_R1_001_(paired)_trimmed_(paired)_contig_5907	blue	47.41	49.57	22.42	45.82	82.64	41.96	33.22
Mo_1_ACAGTG_L003_R1_001_(paired)_trimmed_(paired)_contig_590	blue	13.61	11.69	5.34	8.96	19.57	10.61	7.3
Mo_1_ACAGTG_L003_R1_001_(paired)_trimmed_(paired)_contig_5931	blue	57.94	38.49	22.38	44.96	81.96	52.11	29.47
Mo_1_ACAGTG_L003_R1_001_(paired)_trimmed_(paired)_contig_59716	blue	3.34	1.1	2.03	0.91	7.21	1.17	0.39
Mo_1_ACAGTG_L003_R1_001_(paired)_trimmed_(paired)_contig_59824	blue	0	0	0	7.61	30.42	0	0
Mo_1_ACAGTG_L003_R1_001_(paired)_trimmed_(paired)_contig_6019	blue	11.2	7.71	7.95	11.19	45.01	8.04	11.69
Mo_1_ACAGTG_L003_R1_001_(paired)_trimmed_(paired)_contig_60647	blue	87.3	53.61	52.52	114.21	130.41	42.57	54.08
Mo_1_ACAGTG_L003_R1_001_(paired)_trimmed_(paired)_contig_6067	blue	5.89	3.18	1.79	6.88	13.66	3.25	4.26
Mo_1_ACAGTG_L003_R1_001_(paired)_trimmed_(paired)_contig_60861	blue	3.32	5.35	1.67	2.35	15.52	5.62	3.17
Mo_1_ACAGTG_L003_R1_001_(paired)_trimmed_(paired)_contig_61201	blue	0	1.04	0	1.14	8.04	0	1.7
Mo_1_ACAGTG_L003_R1_001_(paired)_trimmed_(paired)_contig_61426	blue	7.77	3.62	3.39	5.45	11.6	5.61	5.02
Mo_1_ACAGTG_L003_R1_001_(paired)_trimmed_(paired)_contig_617	blue	10.82	14.28	18.91	9.05	48.59	8	10.53
Mo_1_ACAGTG_L003_R1_001_(paired)_trimmed_(paired)_contig_6180	blue	2.47	0.87	2.15	5.05	7.47	5.29	4.29
Mo_1_ACAGTG_L003_R1_001_(paired)_trimmed_(paired)_contig_61902	blue	1.5	1.48	0.27	1.02	13.01	1.46	0.52
Mo_1_ACAGTG_L003_R1_001_(paired)_trimmed_(paired)_contig_6198	blue	1.44	0	0	2.75	20.7	1.02	0
Mo_1_ACAGTG_L003_R1_001_(paired)_trimmed_(paired)_contig_6246	blue	12.93	6.77	1.66	7.57	40.1	2.98	0.92
Mo_1_ACAGTG_L003_R1_001_(paired)_trimmed_(paired)_contig_6251	blue	2.08	0.9	0.93	2.45	16.62	2.9	1.14
Mo_1_ACAGTG_L003_R1_001_(paired)_trimmed_(paired)_contig_6261	blue	2.11	3.2	2.83	2.98	49.21	0.45	10.22
Mo_1_ACAGTG_L003_R1_001_(paired)_trimmed_(paired)_contig_63004	blue	1.64	1.57	1	2.6	11.49	3.13	1.89
Mo_1_ACAGTG_L003_R1_001_(paired)_trimmed_(paired)_contig_6300	blue	4.39	3.61	5.34	5.34	10.42	8.57	4.14
Mo_1_ACAGTG_L003_R1_001_(paired)_trimmed_(paired)_contig_6365	blue	1.42	0.65	0.86	2.25	5.6	2.09	1.18
Mo_1_ACAGTG_L003_R1_001_(paired)_trimmed_(paired)_contig_6366	blue	7.5	6.99	4.2	6.53	11.01	7.38	5.41
Mo_1_ACAGTG_L003_R1_001_(paired)_trimmed_(paired)_contig_6372	blue	3.19	4.9	3.89	3.86	6.18	3.21	2.49
Mo_1_ACAGTG_L003_R1_001_(paired)_trimmed_(paired)_contig_6376	blue	7.66	10.98	5.71	10.92	13.49	8.5	8.29
Mo_1_ACAGTG_L003_R1_001_(paired)_trimmed_(paired)_contig_63778	blue	1.94	1.24	0.26	0.44	7.01	0.76	0
Mo_1_ACAGTG_L003_R1_001_(paired)_trimmed_(paired)_contig_637	blue	1.89	9.85	5.17	5.81	11.82	3.73	6.88
Mo_1_ACAGTG_L003_R1_001_(paired)_trimmed_(paired)_contig_6422	blue	0.61	2.24	1.01	1.95	6.16	2.27	0.79
Mo_1_ACAGTG_L003_R1_001_(paired)_trimmed_(paired)_contig_64259	blue	1.81	4.61	0.8	0.89	42.96	1.02	3.52
Mo_1_ACAGTG_L003_R1_001_(paired)_trimmed_(paired)_contig_645	blue	3.57	4.86	3.54	4.72	7.11	6.17	5.45
Mo_1_ACAGTG_L003_R1_001_(paired)_trimmed_(paired)_contig_6464	blue	15.86	11.37	5.99	8.19	48.26	16.54	14.68
Mo_1_ACAGTG_L003_R1_001_(paired)_trimmed_(paired)_contig_6516	blue	8.51	5.88	3.84	7.68	13.01	8.71	5.54
Mo_1_ACAGTG_L003_R1_001_(paired)_trimmed_(paired)_contig_6554	blue	9.55	12.12	15.02	15.22	28.89	9.27	17.33
Mo_1_ACAGTG_L003_R1_001_(paired)_trimmed_(paired)_contig_6581	blue	4.1	6.82	3.93	5.88	22.33	7.87	6.06
Mo_1_ACAGTG_L003_R1_001_(paired)_trimmed_(paired)_contig_65865	blue	15.25	27.52	6.13	1.66	271.85	2.94	2.03
Mo_1_ACAGTG_L003_R1_001_(paired)_trimmed_(paired)_contig_66124	blue	0.11	0.45	0.3	0.15	463.84	0.05	0
Mo_1_ACAGTG_L003_R1_001_(paired)_trimmed_(paired)_contig_6639	blue	2.85	8.03	10.24	4.8	34.69	2.95	11.23
Mo_1_ACAGTG_L003_R1_001_(paired)_trimmed_(paired)_contig_66402	blue	2.16	0	0.33	0	6.36	0	0.62
Mo_1_ACAGTG_L003_R1_001_(paired)_trimmed_(paired)_contig_6652	blue	5.38	5.24	40.98	13.63	55.45	8.17	17.65
Mo_1_ACAGTG_L003_R1_001_(paired)_trimmed_(paired)_contig_6667	blue	7.94	6.01	4.82	9.6	16.86	10.61	8.63
Mo_1_ACAGTG_L003_R1_001_(paired)_trimmed_(paired)_contig_6744	blue	0.93	0.51	0.09	1.11	35.33	1.93	0.59
Mo_1_ACAGTG_L003_R1_001_(paired)_trimmed_(paired)_contig_6785	blue	5.12	8.1	4.05	6.46	10.93	5.83	3.07
Mo_1_ACAGTG_L003_R1_001_(paired)_trimmed_(paired)_contig_68228	blue	1.24	3.75	0	0	19.76	0.36	0
Mo_1_ACAGTG_L003_R1_001_(paired)_trimmed_(paired)_contig_689	blue	0	5.08	2.94	2.51	6.18	2.78	0.45
Mo_1_ACAGTG_L003_R1_001_(paired)_trimmed_(paired)_contig_68	blue	2.42	4.57	2.07	4.2	8.04	3.74	2.74
Mo_1_ACAGTG_L003_R1_001_(paired)_trimmed_(paired)_contig_6983	blue	33.86	11.66	7.84	22.12	114.2	38.85	6.03
Mo_1_ACAGTG_L003_R1_001_(paired)_trimmed_(paired)_contig_6985	blue	9.82	4.11	0.25	4.39	13.92	8.86	1.59
Mo_1_ACAGTG_L003_R1_001_(paired)_trimmed_(paired)_contig_7018	blue	10.6	20.91	26.37	19.55	69.51	11.03	32.52
Mo_1_ACAGTG_L003_R1_001_(paired)_trimmed_(paired)_contig_719	blue	12.37	15.28	11.3	21.37	33.53	18.56	10.3
Mo_1_ACAGTG_L003_R1_001_(paired)_trimmed_(paired)_contig_730	blue	8.12	15.5	0.42	58.95	101.58	1.81	1.42
Mo_1_ACAGTG_L003_R1_001_(paired)_trimmed_(paired)_contig_7329	blue	23.42	24.57	23.39	23.79	35.05	19.03	25.51
Mo_1_ACAGTG_L003_R1_001_(paired)_trimmed_(paired)_contig_7347	blue	7.26	14.32	3.43	11.18	30.12	3.35	3.79
Mo_1_ACAGTG_L003_R1_001_(paired)_trimmed_(paired)_contig_7360	blue	2.81	7.89	3.52	7.86	24.52	3.65	5.54
Mo_1_ACAGTG_L003_R1_001_(paired)_trimmed_(paired)_contig_74221	blue	43.51	53.82	26.42	21.76	89.38	16.58	64.05
Mo_1_ACAGTG_L003_R1_001_(paired)_trimmed_(paired)_contig_7436	blue	3.44	1.52	0.26	7.17	82.26	14.63	1.5
Mo_1_ACAGTG_L003_R1_001_(paired)_trimmed_(paired)_contig_7441	blue	9.72	10.7	7.5	16.75	74.24	14.62	9.22
Mo_1_ACAGTG_L003_R1_001_(paired)_trimmed_(paired)_contig_7520	blue	9.12	6.5	5.27	5.9	10.41	7.15	5.25
Mo_1_ACAGTG_L003_R1_001_(paired)_trimmed_(paired)_contig_7536	blue	7.53	1.26	1.4	4.69	13.83	3.03	2.78
Mo_1_ACAGTG_L003_R1_001_(paired)_trimmed_(paired)_contig_7575	blue	78.47	84.72	50.17	96.34	453.14	157.83	55.34
Mo_1_ACAGTG_L003_R1_001_(paired)_trimmed_(paired)_contig_7595	blue	18.18	30.4	14.21	21.79	38.83	22.74	12.87
Mo_1_ACAGTG_L003_R1_001_(paired)_trimmed_(paired)_contig_7608	blue	18.87	29.46	9.04	19.33	44.6	32.89	6.81
Mo_1_ACAGTG_L003_R1_001_(paired)_trimmed_(paired)_contig_7613	blue	5.68	1.19	0.65	1.37	8.31	0.17	2.12
Mo_1_ACAGTG_L003_R1_001_(paired)_trimmed_(paired)_contig_7617	blue	25.63	19.43	15.01	17.06	41.8	16.5	19.97
Mo_1_ACAGTG_L003_R1_001_(paired)_trimmed_(paired)_contig_7725	blue	3.26	4.63	0.93	3.96	26.19	0.44	2.4
Mo_1_ACAGTG_L003_R1_001_(paired)_trimmed_(paired)_contig_7744	blue	4.62	4.47	5.66	3.52	7.06	1.44	3.07
Mo_1_ACAGTG_L003_R1_001_(paired)_trimmed_(paired)_contig_78027	blue	0.33	0	0	0	98.87	0.29	0
Mo_1_ACAGTG_L003_R1_001_(paired)_trimmed_(paired)_contig_7812	blue	26.42	28.62	87.93	37.34	130.68	19.24	36.22
Mo_1_ACAGTG_L003_R1_001_(paired)_trimmed_(paired)_contig_7870	blue	55.85	35.21	23.36	45.28	88.1	53.81	32.06
Mo_1_ACAGTG_L003_R1_001_(paired)_trimmed_(paired)_contig_7898	blue	0.66	0.12	2.18	0.54	5.3	0.13	0.59
Mo_1_ACAGTG_L003_R1_001_(paired)_trimmed_(paired)_contig_7901	blue	13.26	13.45	7.62	15.12	16.47	9.87	7.83
Mo_1_ACAGTG_L003_R1_001_(paired)_trimmed_(paired)_contig_7911	blue	75.76	69.1	58.08	71.44	92.31	59.38	83.7
Mo_1_ACAGTG_L003_R1_001_(paired)_trimmed_(paired)_contig_79257	blue	1.75	0.29	0	1.19	9.27	0.93	0.41
Mo_1_ACAGTG_L003_R1_001_(paired)_trimmed_(paired)_contig_7970	blue	12.08	4.96	3.96	16.09	25.33	12.8	4.47
Mo_1_ACAGTG_L003_R1_001_(paired)_trimmed_(paired)_contig_806	blue	22.48	20.19	25.03	27.38	45.24	26.29	13.96
Mo_1_ACAGTG_L003_R1_001_(paired)_trimmed_(paired)_contig_80928	blue	1.47	0.09	0	0.07	8.88	0	0
Mo_1_ACAGTG_L003_R1_001_(paired)_trimmed_(paired)_contig_8149	blue	7.96	13.4	2.88	8.67	31.83	8.06	4.96
Mo_1_ACAGTG_L003_R1_001_(paired)_trimmed_(paired)_contig_81506	blue	0.68	6.17	1.45	0.46	88.92	0.6	0.99
Mo_1_ACAGTG_L003_R1_001_(paired)_trimmed_(paired)_contig_81693	blue	0	3.16	0	0	29.52	0.62	0
Mo_1_ACAGTG_L003_R1_001_(paired)_trimmed_(paired)_contig_8178	blue	6.87	19.17	6.51	6.78	54.6	7.44	5.19
Mo_1_ACAGTG_L003_R1_001_(paired)_trimmed_(paired)_contig_81904	blue	0.26	0.53	0.08	0.26	7.85	0.23	0
Mo_1_ACAGTG_L003_R1_001_(paired)_trimmed_(paired)_contig_8208	blue	2.9	1.46	4.5	3.77	5.35	2.49	2.53
Mo_1_ACAGTG_L003_R1_001_(paired)_trimmed_(paired)_contig_8270	blue	66.73	88.11	45.95	63.17	157.64	48.54	50.9
Mo_1_ACAGTG_L003_R1_001_(paired)_trimmed_(paired)_contig_8317	blue	31.25	21.44	61.91	26.61	78.13	16.19	29.91
Mo_1_ACAGTG_L003_R1_001_(paired)_trimmed_(paired)_contig_83567	blue	2.05	7.09	0.25	0.84	73.57	0.72	0.24
Mo_1_ACAGTG_L003_R1_001_(paired)_trimmed_(paired)_contig_83937	blue	0.06	0.81	1.7	0.04	6.19	0	0.03
Mo_1_ACAGTG_L003_R1_001_(paired)_trimmed_(paired)_contig_84304	blue	0	2.35	0	1	5.17	0.09	0.06
Mo_1_ACAGTG_L003_R1_001_(paired)_trimmed_(paired)_contig_84719	blue	0	5.92	4.36	0.49	31.89	3.14	4.16
Mo_1_ACAGTG_L003_R1_001_(paired)_trimmed_(paired)_contig_8497	blue	1.73	5.75	1.6	4.78	7.74	4.94	2.58
Mo_1_ACAGTG_L003_R1_001_(paired)_trimmed_(paired)_contig_8513	blue	1.49	0.87	0.26	1.72	6.81	1.26	2.08
Mo_1_ACAGTG_L003_R1_001_(paired)_trimmed_(paired)_contig_8522	blue	0.44	0.16	0.15	1.44	11.19	0.86	0.67
Mo_1_ACAGTG_L003_R1_001_(paired)_trimmed_(paired)_contig_8558	blue	1.25	0.24	0.1	0.74	5.63	0.52	0.43
Mo_1_ACAGTG_L003_R1_001_(paired)_trimmed_(paired)_contig_8583	blue	3.92	4.63	3.74	4.3	5.23	4.45	2.38
Mo_1_ACAGTG_L003_R1_001_(paired)_trimmed_(paired)_contig_860	blue	3.63	3.84	2.87	3.74	17.63	2.63	2.26
Mo_1_ACAGTG_L003_R1_001_(paired)_trimmed_(paired)_contig_8613	blue	7.68	15.86	28.93	30.29	190.64	21.44	16.05
Mo_1_ACAGTG_L003_R1_001_(paired)_trimmed_(paired)_contig_86588	blue	0	0.21	0	0.35	8.04	0	0
Mo_1_ACAGTG_L003_R1_001_(paired)_trimmed_(paired)_contig_865	blue	8.61	7.39	6.02	7.77	12.52	7.9	6.49
Mo_1_ACAGTG_L003_R1_001_(paired)_trimmed_(paired)_contig_87122	blue	0	0.26	0	0.11	13.99	0	0
Mo_1_ACAGTG_L003_R1_001_(paired)_trimmed_(paired)_contig_878	blue	1.38	1.66	3.76	2.5	7.45	1.89	1.8
Mo_1_ACAGTG_L003_R1_001_(paired)_trimmed_(paired)_contig_88161	blue	2.49	2.04	0	5.15	11.67	0	2.88
Mo_1_ACAGTG_L003_R1_001_(paired)_trimmed_(paired)_contig_88	blue	14.28	38.76	21	29.46	51.54	38.27	23.34
Mo_1_ACAGTG_L003_R1_001_(paired)_trimmed_(paired)_contig_89045	blue	0	0	0	3.77	6.45	0	0
Mo_1_ACAGTG_L003_R1_001_(paired)_trimmed_(paired)_contig_8911	blue	3.22	2.65	3.9	7.36	35.57	7.45	3.73
Mo_1_ACAGTG_L003_R1_001_(paired)_trimmed_(paired)_contig_89	blue	4.15	5.2	2.84	6.04	16.53	5.05	2.8
Mo_1_ACAGTG_L003_R1_001_(paired)_trimmed_(paired)_contig_9004	blue	4.93	4.06	2.25	5.02	9.69	5.26	2.53
Mo_1_ACAGTG_L003_R1_001_(paired)_trimmed_(paired)_contig_9005	blue	7.35	1.38	2.24	8.88	13.42	4.71	1.55
Mo_1_ACAGTG_L003_R1_001_(paired)_trimmed_(paired)_contig_90281	blue	5.9	1.64	0	0.48	33.21	0.13	0.04
Mo_1_ACAGTG_L003_R1_001_(paired)_trimmed_(paired)_contig_91076	blue	43.63	56.86	50.6	45.12	143.62	34.45	85.3
Mo_1_ACAGTG_L003_R1_001_(paired)_trimmed_(paired)_contig_9124	blue	1.46	2.58	1.02	4.11	5.43	3.88	3.68
Mo_1_ACAGTG_L003_R1_001_(paired)_trimmed_(paired)_contig_9156	blue	13.7	9.85	13.99	14.21	34.52	19.17	14.04
Mo_1_ACAGTG_L003_R1_001_(paired)_trimmed_(paired)_contig_9164	blue	11.01	14.45	13.22	15.79	17.81	14.81	16.23
Mo_1_ACAGTG_L003_R1_001_(paired)_trimmed_(paired)_contig_91888	blue	0	5.05	0.21	0.81	9.62	0	0.3
Mo_1_ACAGTG_L003_R1_001_(paired)_trimmed_(paired)_contig_9203	blue	1.78	1.35	0.71	2.18	8.6	1.7	1.74
Mo_1_ACAGTG_L003_R1_001_(paired)_trimmed_(paired)_contig_92055	blue	0.4	2.66	0.25	0.27	17.11	0	1.4
Mo_1_ACAGTG_L003_R1_001_(paired)_trimmed_(paired)_contig_9212	blue	0.43	2.6	0.22	2.24	13.33	2.16	0.87
Mo_1_ACAGTG_L003_R1_001_(paired)_trimmed_(paired)_contig_9213	blue	0.86	0.71	1.05	2.35	7.79	4.54	1.75
Mo_1_ACAGTG_L003_R1_001_(paired)_trimmed_(paired)_contig_922	blue	82.69	115.26	56.25	112.18	160.92	106.56	84.64
Mo_1_ACAGTG_L003_R1_001_(paired)_trimmed_(paired)_contig_9236	blue	7.36	13.02	7.83	8.95	16.64	10.07	4.65
Mo_1_ACAGTG_L003_R1_001_(paired)_trimmed_(paired)_contig_925	blue	2.17	2	2.61	4.06	6.9	3.85	1.6
Mo_1_ACAGTG_L003_R1_001_(paired)_trimmed_(paired)_contig_9271	blue	9.18	10.13	5.77	7.89	15.19	9.14	4.91
Mo_1_ACAGTG_L003_R1_001_(paired)_trimmed_(paired)_contig_9276	blue	2.87	1.44	2.58	8.22	12.34	6.84	4.62
Mo_1_ACAGTG_L003_R1_001_(paired)_trimmed_(paired)_contig_9281	blue	7.45	20.68	9.48	17.66	29.04	10.92	16
Mo_1_ACAGTG_L003_R1_001_(paired)_trimmed_(paired)_contig_9283	blue	8.21	7.48	6.85	12.26	30.39	14.86	7.3
Mo_1_ACAGTG_L003_R1_001_(paired)_trimmed_(paired)_contig_929	blue	44.01	19.57	5.52	21.15	67.21	36	22.97
Mo_1_ACAGTG_L003_R1_001_(paired)_trimmed_(paired)_contig_930	blue	27.92	114.5	111.97	39.89	1072.67	37.69	32.5
Mo_1_ACAGTG_L003_R1_001_(paired)_trimmed_(paired)_contig_9317	blue	3.09	2.76	0.41	4.56	14.64	4.94	1.98
Mo_1_ACAGTG_L003_R1_001_(paired)_trimmed_(paired)_contig_9346	blue	2.74	5.08	13.91	4.04	25.16	3.23	7.27
Mo_1_ACAGTG_L003_R1_001_(paired)_trimmed_(paired)_contig_9423	blue	21.52	9.6	22.21	23.89	27.61	0.06	4.54
Mo_1_ACAGTG_L003_R1_001_(paired)_trimmed_(paired)_contig_9448	blue	1.58	7.03	0.58	1.4	220.6	0.42	0.37
Mo_1_ACAGTG_L003_R1_001_(paired)_trimmed_(paired)_contig_9497	blue	8.74	11.56	6.23	9.48	35.57	9.74	7.4
Mo_1_ACAGTG_L003_R1_001_(paired)_trimmed_(paired)_contig_953	blue	53.08	134.09	48.09	149.33	190.88	107.03	159.63
Mo_1_ACAGTG_L003_R1_001_(paired)_trimmed_(paired)_contig_96001	blue	0	0.84	0	0.09	30.99	0	0.52
Mo_1_ACAGTG_L003_R1_001_(paired)_trimmed_(paired)_contig_96002	blue	0	0.15	0	0.12	5.08	0	1.25
Mo_1_ACAGTG_L003_R1_001_(paired)_trimmed_(paired)_contig_9635	blue	1.23	1.12	0.08	1.48	5.84	0.72	1.11
Mo_1_ACAGTG_L003_R1_001_(paired)_trimmed_(paired)_contig_9688	blue	0.22	1.25	0	11.34	154.43	0.19	0.38
Mo_1_ACAGTG_L003_R1_001_(paired)_trimmed_(paired)_contig_973	blue	10.6	10.11	33.9	10.67	45.72	12.44	8.07
Mo_1_ACAGTG_L003_R1_001_(paired)_trimmed_(paired)_contig_9802	blue	3.34	5.68	0.14	3.78	8.16	1.96	0.64
Mo_1_ACAGTG_L003_R1_001_(paired)_trimmed_(paired)_contig_9813	blue	6	5.51	2.63	7.07	15.95	5.88	5.52
Mo_1_ACAGTG_L003_R1_001_(paired)_trimmed_(paired)_contig_9828	blue	5.34	10.36	5.5	8.17	15.63	4.37	6.09
Mo_1_ACAGTG_L003_R1_001_(paired)_trimmed_(paired)_contig_9835	blue	1.42	1.97	2.64	5.88	12.34	9.73	6.66
Mo_1_ACAGTG_L003_R1_001_(paired)_trimmed_(paired)_contig_98382	blue	0	0.15	0	0.08	40.36	1.72	0.2
Mo_1_ACAGTG_L003_R1_001_(paired)_trimmed_(paired)_contig_98689	blue	2.73	2.25	0	0	73.63	0	0.79
Mo_1_ACAGTG_L003_R1_001_(paired)_trimmed_(paired)_contig_9874	blue	4.04	10.08	18.25	4.84	142.17	8.31	11.48
Mo_1_ACAGTG_L003_R1_001_(paired)_trimmed_(paired)_contig_9883	blue	2.02	2.99	0	13.74	20.11	0.71	0
Mo_1_ACAGTG_L003_R1_001_(paired)_trimmed_(paired)_contig_9886	blue	23.67	32.09	12.13	33.91	100.36	26.33	23.61
Mo_1_ACAGTG_L003_R1_001_(paired)_trimmed_(paired)_contig_9894	blue	33.55	34.18	10.3	20.28	118.48	26.05	12.26
Mo_1_ACAGTG_L003_R1_001_(paired)_trimmed_(paired)_contig_9915	blue	12.11	8.96	5.03	7.83	26.77	1.59	4.73
Mo_1_ACAGTG_L003_R1_001_(paired)_trimmed_(paired)_contig_9946	blue	18.89	5.68	7.2	20.95	50.41	26.34	10.44
Mo_1_ACAGTG_L003_R1_001_(paired)_trimmed_(paired)_contig_9986	blue	13.87	17	17.56	24.53	33.54	22.6	20.01
TR10011|c0_g1_i1	blue	0.21	3.68	0.91	20.72	48.69	3.76	1.23
TR100311|c0_g1_i1	blue	6.08	5.73	3.69	17.27	113.95	2.27	8.55
TR10135|c0_g1_i1	blue	5.79	0	0	30.59	224	4.98	0
TR102578|c0_g1_i1	blue	4.84	0	0	0	7.02	0	0
TR103838|c0_g1_i1	blue	0	0	0	0	6.48	0	0
TR103951|c0_g1_i1	blue	2.63	2.6	1.92	5.39	8.44	1.85	3.35
TR107245|c0_g1_i1	blue	22.76	59.86	33.28	48.12	94.04	47.04	30.11
TR110534|c0_g1_i1	blue	6.83	9.01	7.46	7.52	39.88	2.37	3.17
TR11117|c0_g1_i1	blue	0.42	0.58	0.09	1.05	108.76	0.5	0
TR116104|c0_g1_i1	blue	0	0	0	0	5.65	0	0
TR117380|c0_g1_i1	blue	0	0	0	0	13.26	0	0
TR121743|c0_g1_i1	blue	0	0	0	0	5.49	0	0
TR12580|c0_g1_i1	blue	0	1.34	0	1.12	7.4	0	1.89
TR135427|c0_g1_i1	blue	0	1.29	0	0	30.09	0	0.91
TR136629|c0_g1_i1	blue	0	1.96	0	0	8.35	0	0
TR139814|c0_g1_i1	blue	0	0	0	0	5.16	1.91	0
TR14265|c0_g2_i1	blue	0.22	1.8	0	0.89	30.67	0.96	0.13
TR144171|c0_g1_i1	blue	7.16	17.18	14.06	7.2	20.77	5.17	14.62
TR144221|c0_g1_i1	blue	40.13	40.88	39.85	41.73	49.87	27.13	51.8
TR14429|c0_g1_i1	blue	0	1.14	0.84	0	4.65	0	5.59
TR144386|c0_g1_i1	blue	634.43	952.01	392.34	344.21	3146.18	525.24	245.98
TR144391|c0_g1_i1	blue	31.59	42.34	18.97	45.84	70.4	23.52	45.71
TR144590|c0_g1_i1	blue	31.86	40.08	44.63	19	78.85	29.89	17.77
TR144648|c0_g1_i1	blue	234.37	777.64	263.87	414.88	2087.68	260.29	324.01
TR145015|c0_g1_i1	blue	41.7	58.38	49.55	70.55	156.08	78.86	53.77
TR145380|c0_g1_i1	blue	6.98	12.31	3.64	15.93	155.73	4.18	3.03
TR145587|c0_g1_i1	blue	59.52	95.43	62.56	76.79	122.73	71.59	107.11
TR146142|c0_g1_i1	blue	58.89	49.72	49.4	52.67	83.35	36.61	56.83
TR14641|c0_g2_i1	blue	17.53	28.91	17.62	14.3	34.96	19.46	14.05
TR146502|c0_g1_i1	blue	3.98	7.2	0.94	4.07	119.13	4.99	2.45
TR147118|c0_g1_i1	blue	32.52	9.47	10.12	18.03	40.11	12.86	16.08
TR147320|c0_g1_i1	blue	4.49	3.38	1.8	1.89	6.52	2.52	1.14
TR148359|c0_g1_i1	blue	10.16	10.15	8.76	10.88	15.05	12.52	11.79
TR148964|c0_g1_i1	blue	13.7	20.86	27.57	24.15	75.56	20.01	16.5
TR149480|c0_g1_i1	blue	0.26	0.57	0.37	0.06	12.61	0.76	0.3
TR149834|c0_g1_i1	blue	9.85	15.63	43.93	23.43	122.32	13.62	7.74
TR150188|c0_g1_i1	blue	7.25	6.78	21.72	8.11	127.61	4.78	2.79
TR150699|c0_g1_i1	blue	23.7	13.1	4.4	11.52	64.57	19.72	4.15
TR150998|c0_g1_i1	blue	48.98	59.36	50.04	64.45	98.41	68.48	50.43
TR151558|c0_g1_i1	blue	0	0.45	0.91	0.09	9.92	0.12	0
TR152157|c0_g1_i1	blue	318.09	214.6	168.78	237.25	508.37	324.85	141.33
TR152213|c0_g1_i1	blue	7.46	6.94	3.66	8.35	42.47	10.84	3.76
TR152256|c0_g1_i1	blue	8	11.72	3.24	21.52	139.99	9.37	11.06
TR153256|c0_g1_i1	blue	20.63	16.08	19.48	14.09	119.4	37.89	12.95
TR153424|c0_g1_i1	blue	144.33	35.41	59.34	108.22	187.18	51.73	126.47
TR15481|c0_g2_i1	blue	1.87	1.42	2.11	2.35	5.71	1.15	0.33
TR155156|c0_g2_i1	blue	6.65	4.6	2.58	6.57	19.87	10.56	4.28
TR15569|c0_g2_i1	blue	0	3.28	0	0	34.31	0	0.26
TR156432|c0_g1_i1	blue	0	7.86	0	0	35.42	0	0.92
TR159109|c0_g1_i1	blue	3.93	2.16	0	7.63	15.57	4.59	1.52
TR16121|c0_g1_i1	blue	7.1	3.54	10.21	9.94	10.59	0.19	1.24
TR16174|c0_g1_i1	blue	8.55	13.38	6.25	15.22	23.95	12.24	14.64
TR16174|c0_g1_i2	blue	10.24	29.52	15.95	31.98	59.36	21.23	23.34
TR1618|c0_g1_i1	blue	0.54	0.44	2.85	1.47	16.95	1.75	3.75
TR1627|c1_g1_i1	blue	12.16	4.29	11.57	2.4	192.34	4.49	5.03
TR166099|c0_g1_i1	blue	0	0	0	0	5.57	0	0
TR16746|c0_g1_i1	blue	2.9	6.21	10.91	7.91	11.82	10.15	9.05
TR16826|c0_g2_i1	blue	5.33	6.01	21.62	6.38	50.77	5.83	7.63
TR16985|c0_g1_i1	blue	0	0	0	0	6.75	0	0
TR16999|c0_g1_i1	blue	2.34	5.09	5.9	3.25	6.69	2.69	2.36
TR17148|c0_g1_i1	blue	14.79	25.57	25.22	22.11	27.29	23.83	25.66
TR17477|c0_g2_i1	blue	13.31	4.92	3.46	14.66	26.73	10.16	5.78
TR175105|c0_g1_i1	blue	14.91	12.29	16	14.97	36.93	8.96	13.29
TR17522|c0_g2_i1	blue	1.09	4.63	0.38	2.87	10.6	1.52	2.8
TR17581|c0_g2_i1	blue	1.54	1.9	4.66	6.31	5.84	2.01	3.11
TR176866|c0_g1_i1	blue	4.7	0	0	1.61	24.8	1.02	0
TR17767|c0_g1_i1	blue	0.32	113.83	0.2	16.13	180.49	0.29	0
TR17918|c0_g1_i1	blue	4.86	6.01	1.35	4.13	16.8	2.15	1.98
TR17956|c0_g1_i1	blue	6.76	16.2	14.5	6.19	22.02	3.64	11.91
TR17956|c0_g2_i1	blue	5.2	14.67	12.42	4.99	17.87	2.51	10.58
TR179903|c0_g1_i1	blue	4.14	0	0	0.95	7.74	3.58	1.6
TR181506|c0_g1_i1	blue	0	1.27	4.69	4.23	41.09	0	10.72
TR18275|c0_g1_i1	blue	6.72	245.4	21.57	35.34	817.01	0.19	14.43
TR18464|c0_g1_i1	blue	9.09	97.65	27.68	65.23	236.61	73.43	27.78
TR1849|c0_g1_i1	blue	11.97	2.69	8.58	5.23	16.86	11.34	9.45
TR18515|c0_g2_i1	blue	1.96	2.95	15.67	2.38	152.86	1.51	16.99
TR186233|c0_g1_i1	blue	0	3.23	1.78	0.67	6.46	0.85	0.57
TR18667|c0_g1_i1	blue	3.53	4.8	1.9	5.63	11.26	5.75	3.18
TR18738|c0_g1_i1	blue	0	0.8	8.91	2.67	16.16	1.71	3.39
TR190693|c0_g1_i1	blue	0	0	0.5	0	8.93	0	0
TR19083|c0_g1_i1	blue	2.21	4.56	2.36	7.03	10.19	3.64	5.35
TR19083|c0_g2_i1	blue	2.14	5.57	1.47	5.02	8.33	4.97	4.38
TR20270|c0_g1_i1	blue	1.04	0.92	0.05	1.72	19.35	0.79	0.34
TR202883|c0_g1_i1	blue	0	0.59	0	0	7.78	0	0
TR20294|c0_g1_i1	blue	6.7	10.23	4.68	9.38	16.31	9.76	6.04
TR20457|c0_g1_i1	blue	0	7.35	0	2.63	21.36	0	2.95
TR21876|c0_g1_i1	blue	27	17.92	19.77	31.01	57.2	21.45	29.44
TR21876|c0_g2_i1	blue	23.13	16.33	16.37	26.97	48.51	18.68	25.23
TR2198|c0_g1_i1	blue	5.21	2.86	1.05	2.4	5.95	3	2.01
TR22587|c0_g3_i1	blue	6.89	5.29	2.58	6.02	11.75	1.11	5.44
TR22859|c0_g1_i1	blue	3.44	3.82	3.83	3.6	13.49	4.54	2.85
TR23483|c0_g1_i1	blue	4.58	6.92	1.55	6.22	18.83	2.25	3.31
TR23483|c0_g2_i1	blue	4.42	11.15	1.8	5.28	17.33	2.97	4.26
TR24687|c0_g1_i1	blue	1.28	0.21	0.54	0.87	7.71	1.24	0.59
TR24687|c0_g2_i1	blue	3.3	0.31	0.17	1.92	12.73	2	0.33
TR24764|c0_g1_i1	blue	6.35	3.62	2.08	4.33	9.38	5.14	6.78
TR24873|c0_g2_i1	blue	7.01	15.61	8.95	14.52	16.81	11.08	13.7
TR2503|c0_g2_i1	blue	1.18	5.81	0.95	4.01	7.07	2.07	4.31
TR2528|c0_g1_i1	blue	9.53	6.87	5.36	7.22	22.49	9.66	7.31
TR25454|c0_g2_i1	blue	6.16	15.12	8.95	7.56	120.71	6.61	6.03
TR25791|c0_g1_i1	blue	8.36	9.4	6.39	7.48	11.48	8.45	6.06
TR26109|c0_g1_i1	blue	0	8.66	6.37	9.3	10.18	7.78	3.48
TR26493|c0_g1_i1	blue	3.29	0	1	2.27	7.48	2.84	0.95
TR2711|c0_g1_i1	blue	0	0	0	2.15	5.31	0	3.62
TR27129|c0_g1_i1	blue	0	0	0.12	0.13	7.45	2.8	0.11
TR27282|c0_g1_i2	blue	0	0	0	0.51	6.49	0	0
TR2787|c0_g1_i1	blue	9.22	15.54	7.9	11.1	20.65	4.21	14.54
TR2787|c0_g2_i1	blue	9.48	14.85	7.94	9.26	17.24	4.23	14.47
TR28093|c0_g1_i1	blue	21.78	29.27	23.87	22.75	46.73	25.78	19.38
TR28829|c0_g1_i1	blue	12.39	39.01	18.39	15.96	52.62	7.29	14.08
TR28976|c0_g1_i1	blue	8.15	11.6	2.26	7.07	26.69	7.83	3.43
TR2984|c1_g2_i1	blue	39.48	24.6	53.47	60.61	106.13	48.69	12.44
TR30991|c0_g1_i1	blue	0	3.42	0	0	7.47	0	0
TR31572|c0_g1_i1	blue	3.7	2.18	0.96	2.88	9.04	1.85	1.22
TR3219|c0_g1_i1	blue	9.81	15.38	3.37	16.69	69.28	7.86	12.15
TR32213|c0_g1_i1	blue	25.83	31.95	13.15	31.28	89.95	38.84	15.65
TR32421|c0_g1_i1	blue	1.64	3.82	4.32	3.71	99.37	0.24	3.32
TR32533|c0_g1_i1	blue	12.73	27.09	8.98	11.06	57.52	16.26	10.58
TR32633|c0_g1_i2	blue	17.93	14.12	13.92	13.12	26.64	17.13	10.55
TR3271|c0_g2_i1	blue	4.34	6.46	3.35	3.74	27.89	1.62	6.27
TR32898|c0_g2_i1	blue	0.95	8.74	5.56	1.39	41.73	0.96	8.42
TR32931|c0_g1_i2	blue	0.85	4.72	0.15	0.33	16.01	0	0.63
TR32953|c0_g1_i1	blue	16.01	31.29	15.2	21.42	39.69	19.87	9.89
TR33935|c0_g1_i1	blue	6.06	11.54	6.22	11.61	16.04	7.66	12.92
TR33|c0_g1_i1	blue	35.88	13.51	6.16	10.15	82.26	12.25	0
TR34053|c0_g1_i2	blue	3.41	6.31	3.46	6.94	34.99	7.35	3.97
TR34053|c0_g1_i3	blue	2.57	7.27	3.27	6.07	39.33	8.62	4.82
TR34061|c0_g2_i1	blue	10.48	13.93	10.25	13.59	15.28	12.88	11.88
TR34061|c0_g3_i1	blue	13.21	16.22	11.71	13.92	17.99	15.56	12.98
TR34324|c2_g1_i1	blue	9.78	10.74	6.67	7.88	12.91	7.62	7.09
TR34409|c0_g1_i1	blue	0.39	1.28	3.08	5.03	5.1	3.44	2.37
TR34473|c0_g1_i2	blue	0.35	1.42	1.05	1.18	23.75	0	1
TR344|c0_g1_i1	blue	0	0	0	0	8.87	0	0
TR34580|c0_g2_i1	blue	1.49	5.53	0.45	0	76.56	1.31	1.08
TR34636|c0_g1_i2	blue	7.6	22.11	8.97	14.34	26.66	14.14	10.61
TR34656|c0_g1_i1	blue	6.11	14.47	7.84	7.01	18.05	10.37	7.59
TR34666|c0_g2_i1	blue	1.5	2.31	1.6	2.48	5.45	1.74	3.03
TR35190|c0_g1_i1	blue	218.8	354	175.43	317.08	951.77	307.33	159.05
TR35242|c0_g3_i1	blue	0.36	0	0.11	0.6	5.39	1.73	0.1
TR35356|c0_g2_i2	blue	10.7	9.18	20.02	16.37	77.42	8.98	24.56
TR3538|c0_g1_i1	blue	2.22	9.49	5.52	5.98	87.97	0.73	3.19
TR3538|c0_g2_i1	blue	2.11	15.38	6.73	6.97	126.74	0.85	3.45
TR3542|c0_g1_i1	blue	0.24	0	0	0.49	7.03	0	0.14
TR35668|c0_g1_i1	blue	5.31	8.69	3.94	5.5	10.28	3.98	4.59
TR35800|c0_g1_i1	blue	0	2.29	1.69	16.28	179.87	20.47	0
TR35901|c0_g1_i1	blue	4.3	7.37	6.55	6.42	8.63	4.38	6.5
TR3600|c0_g1_i1	blue	3.39	2.67	0.54	4.5	8.15	0	6.31
TR36060|c0_g2_i1	blue	0.12	0.39	3.35	2.92	5.47	0	1.86
TR36117|c0_g1_i1	blue	0	0	0.43	0.96	21.22	1.22	0
TR36241|c0_g1_i2	blue	8.68	13.94	21.83	12.02	37.99	11.78	11.57
TR36241|c0_g1_i3	blue	6.26	9.38	15.39	9.48	25.32	10	7.24
TR36448|c0_g2_i1	blue	0	3.18	0	0.34	42.65	0.15	0
TR36470|c0_g2_i1	blue	22.49	47.42	42.24	36.99	69.64	16.69	56.36
TR36470|c0_g3_i2	blue	20.09	34.14	30.9	32.62	44.9	15.25	37.5
TR36700|c0_g1_i1	blue	3.31	2.73	0	10.62	36.69	2.88	3.2
TR36912|c1_g1_i1	blue	13.55	24.82	7.33	15.31	97.09	9.42	16.82
TR37021|c0_g1_i1	blue	14.19	9.23	6.82	12.22	60.15	23.67	6.05
TR37106|c0_g1_i1	blue	6.94	70.43	20.53	9.11	637.03	17.71	7.03
TR37106|c0_g1_i3	blue	3.83	43.58	12.91	4.93	397.95	9.66	3.54
TR37506|c1_g1_i1	blue	4.65	3.41	0	2.82	5.52	0	0.9
TR37509|c0_g1_i2	blue	3.53	4.85	3.47	3.57	7.26	3.08	3.46
TR37638|c0_g1_i2	blue	14.42	5.36	2.89	9.68	22.24	8.55	4.07
TR37803|c0_g1_i1	blue	3.96	12.45	8.12	18.62	22.73	15.06	8.37
TR38009|c0_g1_i1	blue	19.66	24.48	13.78	17.69	37.38	21.97	14.36
TR38210|c0_g1_i1	blue	2.96	3.46	1.44	3.66	6.48	4.48	4.48
TR38720|c0_g1_i1	blue	0.34	7.3	1.87	0.23	84.96	0	0.59
TR38720|c0_g2_i1	blue	0.53	1.01	0.32	0.24	34.11	0	0.2
TR3881|c0_g1_i1	blue	1.71	3.76	0	0.39	17.13	0	0.99
TR39005|c0_g1_i2	blue	10.01	10.09	5.59	11.63	57.9	11.77	8.77
TR39088|c0_g1_i1	blue	23.23	28.44	17.54	26.49	44.95	17.22	11.41
TR39094|c0_g2_i1	blue	297.03	219.94	148.41	227.34	464.71	345.64	130.25
TR39212|c0_g1_i1	blue	4.82	1.05	1.34	3.51	37.64	1.51	3.86
TR3941|c0_g2_i1	blue	7.73	8.86	17.72	8.31	73.09	8.23	27.76
TR39427|c0_g1_i1	blue	15.11	71.61	15.3	37.92	417.78	22.5	20.78
TR39718|c0_g1_i1	blue	19.69	63.02	81.61	12.57	89.23	19	30.98
TR39718|c0_g1_i2	blue	4.91	22.31	25.17	4.03	32.04	6.29	11.27
TR40126|c0_g1_i1	blue	0	1.15	0	0	7.82	1.2	0
TR40269|c0_g1_i1	blue	6.26	9.28	18.92	9.44	47.12	5.99	8.69
TR40313|c0_g1_i2	blue	4.93	2.66	8.27	4.29	12.33	6.28	6.42
TR40313|c0_g2_i1	blue	3.96	1.86	5.26	3.94	10.48	4.26	4.09
TR40373|c0_g1_i1	blue	0.47	1.28	2.34	6.13	194.44	0.06	93.27
TR40374|c0_g1_i1	blue	14.41	15.02	46.85	14.03	58.08	16.24	10.49
TR40610|c0_g1_i1	blue	0	3.18	0.47	1.06	28.51	2.02	0
TR40629|c0_g1_i1	blue	4.92	7.11	16.21	4.72	34.56	4.11	7.97
TR40629|c0_g2_i1	blue	5.43	9.5	20.64	6.04	38.24	4.01	8.73
TR40777|c0_g1_i1	blue	23.69	31.15	24.99	35	60.74	34.86	24.55
TR40892|c0_g1_i1	blue	2.51	2.47	2.22	2.58	19.58	2.04	1.82
TR40892|c0_g1_i2	blue	3.03	2.37	2.99	3.94	21.6	1.79	2.72
TR40892|c0_g1_i3	blue	3.16	3.93	3.19	2.85	23.56	2.25	2.61
TR41177|c0_g1_i2	blue	203.78	263.64	163.04	232.04	356.7	256.85	202.16
TR41224|c0_g1_i3	blue	0.15	9.36	0.82	29.92	417.38	0.92	2.19
TR41272|c0_g1_i1	blue	0	0	0.47	0	6.54	0	0
TR41514|c1_g1_i1	blue	0.51	86.29	2.95	4.47	162.83	1.19	11.85
TR41727|c0_g2_i1	blue	3.46	2.41	5.14	3.8	7.66	2.2	6.98
TR42255|c0_g3_i1	blue	0.93	1.84	0.45	0.13	9.18	0	1.3
TR42331|c0_g2_i1	blue	1.43	2.45	3.6	2.14	10.45	1.53	1.55
TR42358|c0_g3_i1	blue	1.81	1.49	0.74	2.06	5.42	1.07	0.35
TR42467|c0_g2_i1	blue	4.24	15.66	0.21	1.38	89.25	2.25	1.28
TR42467|c0_g2_i2	blue	2.33	13.74	0.12	0.92	66.2	1.03	1.12
TR42473|c0_g2_i1	blue	0	0.34	0	0	7.47	0	0
TR42659|c0_g2_i1	blue	0.86	1.97	1.11	2.41	5.09	2.12	1.22
TR42860|c0_g1_i2	blue	2.43	0.8	2.37	1	5.19	3.42	2.25
TR42871|c0_g1_i3	blue	1.47	0.24	1.79	0.4	8.39	1.04	0.68
TR42967|c0_g2_i1	blue	1.34	7.17	4.69	4.23	25.74	2.09	5.52
TR43008|c0_g1_i1	blue	3.31	0.91	0.56	2.75	5.19	1.46	2.44
TR43092|c0_g1_i3	blue	6.23	7.2	1.24	5.86	20.34	3.18	3.74
TR43163|c0_g1_i1	blue	3.33	1.12	0.92	2.77	17.68	6.42	2.27
TR43261|c0_g1_i1	blue	10.7	7.71	6.92	10.02	14.13	10.89	8.51
TR43414|c0_g1_i1	blue	0.4	0.33	0	0.27	68.08	0	0.23
TR43444|c0_g3_i1	blue	22.64	8.47	5.11	17.36	52.51	25.2	5.23
TR43444|c0_g3_i2	blue	21.2	4.68	2.74	12.2	36.08	20.34	3.41
TR43582|c0_g1_i1	blue	4.4	6.73	6.7	3.21	7.63	5.54	4.18
TR43606|c0_g1_i1	blue	1.99	0.33	0.24	1.63	5.5	0.35	0.92
TR43619|c0_g4_i1	blue	3.27	3.24	1.39	3.34	5.19	1.44	3.79
TR43830|c0_g1_i2	blue	1.64	1.69	0.25	0.93	22.56	0.85	0.4
TR43877|c0_g1_i1	blue	40.57	20.21	21.47	43.28	49.53	34.03	40.22
TR44028|c0_g1_i2	blue	11.06	10.56	6.57	11.14	18.07	11.67	8.39
TR44111|c0_g1_i1	blue	3.59	3.61	5.09	8.69	53.28	8.41	1.15
TR44128|c0_g2_i1	blue	30.1	48.8	19.95	45.32	65.91	45.86	34.22
TR44304|c0_g3_i1	blue	2.31	7.85	2.24	7.12	9.37	5.18	4.41
TR44408|c0_g1_i1	blue	14.37	9.07	6.13	22.37	31.51	13.31	9.91
TR44408|c0_g2_i1	blue	15.11	12.7	8.21	30.14	44.84	20.09	12.35
TR44434|c0_g2_i1	blue	1.46	0.72	0.36	0	8.84	0	0.68
TR44434|c0_g2_i2	blue	1.31	1.49	0.6	0.33	10.63	0	0.76
TR44802|c0_g2_i1	blue	5.5	12.18	8.8	7.6	14.02	5.93	8.66
TR44806|c0_g3_i1	blue	3.96	5.53	1.86	7.06	6.11	2.69	3.18
TR45026|c0_g2_i1	blue	10.52	6.08	6.73	8.16	11.35	6.63	8.54
TR45214|c0_g1_i1	blue	0	0	0.81	1.85	6.02	1.16	2.33
TR45282|c0_g1_i1	blue	0	0	0	0	5.24	0	0
TR45649|c0_g1_i2	blue	6.65	16.04	3.33	4.04	20.45	6.92	2.89
TR45660|c0_g1_i1	blue	8.8	16.16	25.95	18.87	59.62	21.9	20.74
TR45660|c0_g2_i1	blue	18.71	27.53	40.14	32.75	82.76	27.76	30.47
TR45841|c0_g1_i1	blue	1.21	2	1.47	4.17	8.1	1.05	4.92
TR45877|c0_g1_i1	blue	25.26	40.05	31.14	34.77	59.7	41.67	22.21
TR46008|c0_g2_i1	blue	0	1.76	0.39	0	30.96	0.76	0
TR46090|c0_g1_i1	blue	1.41	15.57	1.03	21.47	205.02	9.11	1.22
TR46115|c0_g1_i1	blue	1.46	7.71	4.64	2.68	24.92	2.53	4.99
TR46576|c0_g1_i2	blue	4.88	3.88	1.64	3.72	6.42	4.13	3.33
TR46658|c0_g1_i1	blue	19.1	26.46	17.31	25.22	28.05	15.37	16.46
TR47107|c0_g1_i3	blue	2.24	0.92	3.4	3.08	6.21	3.89	0.65
TR47264|c0_g1_i1	blue	4.63	7.6	0	4.79	10.8	1.99	1.34
TR47302|c0_g3_i1	blue	3.3	3.32	4.4	4.82	6.12	4.66	1.56
TR47317|c1_g1_i3	blue	6.71	1.7	0.37	2.47	13.97	1.52	0.83
TR47414|c0_g1_i2	blue	6.07	14.44	19.2	17.12	44.75	11.36	33.93
TR47427|c0_g1_i1	blue	67.43	83.14	25.24	62.61	789.14	108.19	27.56
TR47433|c0_g1_i2	blue	9.55	13.18	29.36	13.09	74.45	6.27	32.42
TR47498|c0_g1_i2	blue	3.53	0.97	1.07	2.41	11.38	0	0.34
TR47588|c0_g1_i1	blue	4.41	9.08	6.4	6.45	11.52	0.9	6.47
TR47597|c0_g1_i1	blue	157.39	167.35	113.04	160.26	385.67	193.49	90.77
TR47701|c0_g1_i1	blue	47.15	34.32	8.82	50.97	276.41	167.75	7.63
TR47705|c0_g1_i1	blue	8.12	20.25	16.84	8.2	41.08	6.1	22.32
TR47737|c0_g2_i1	blue	0.44	2.18	0	0	5.17	0.39	0
TR47739|c0_g1_i1	blue	3.8	3.91	2.35	3.79	7.64	3.58	4.22
TR47739|c0_g1_i2	blue	4.06	4.31	2.16	4.7	7.66	4.65	5.25
TR47787|c0_g1_i2	blue	5.22	7	0.79	3.57	8.45	3.43	1.13
TR47831|c0_g1_i3	blue	2.62	2.92	3.38	2.51	12.72	5.73	3.57
TR47845|c0_g2_i1	blue	0.46	2.46	0.42	0	25.04	0	0
TR47880|c0_g1_i2	blue	3.35	5.13	2.59	2.38	14.44	4.17	0.97
TR47909|c0_g1_i2	blue	3.13	15.87	10.47	3.36	49.63	2.31	5.52
TR47926|c1_g1_i2	blue	4.45	4.82	4.84	6.53	7.61	5.16	4.87
TR47977|c0_g12_i1	blue	18.33	8.06	14.08	11.76	89.9	20.13	7.08
TR47977|c0_g5_i1	blue	5.62	2.32	7.66	2.9	30.01	7.29	1.63
TR48001|c0_g2_i1	blue	3.19	1.46	2.16	1.69	6.49	2.35	1.85
TR48007|c0_g3_i1	blue	0	1.42	0	0	10.32	0	0
TR48007|c0_g4_i1	blue	0.73	1.2	0	0	9.43	0	0
TR48042|c0_g1_i3	blue	2.16	0	1.05	2.06	5.06	1.14	1.75
TR48167|c1_g1_i3	blue	0.52	0.14	0.11	0.35	9.77	0	0.1
TR48194|c0_g1_i2	blue	5.62	4.47	3.56	5.81	10.26	6.3	5.02
TR48204|c0_g2_i1	blue	14.87	9.54	9.85	11.96	15.79	11.42	11.99
TR48216|c0_g1_i1	blue	4.52	2.34	1.11	17.67	116.72	17.64	3.37
TR48243|c0_g1_i1	blue	8.25	24.92	16.22	12.68	77.04	8.14	11.43
TR48429|c0_g1_i1	blue	4.58	14.61	1.04	11.88	331.69	20.43	2.98
TR48447|c0_g1_i1	blue	2.21	0.78	1.54	1.72	9.25	0.98	1.74
TR48447|c0_g2_i1	blue	5.17	7.38	11.71	6.55	43.47	4.91	6.37
TR48447|c0_g2_i2	blue	2.96	4.02	5.5	3.69	24.66	3.84	4.3
TR48465|c0_g1_i1	blue	5.81	3.12	1.34	3.05	29.4	2.18	2.09
TR48465|c0_g1_i2	blue	5.41	2.23	2.06	2.35	25.13	1.72	1.22
TR48467|c0_g1_i1	blue	5.68	1.72	3.23	4.25	7.33	6.02	2.96
TR48467|c0_g3_i1	blue	8.31	4.65	7.22	8.95	16.84	10.69	6.86
TR48496|c0_g2_i1	blue	7.99	7.64	4.24	7.25	15.54	7.32	6.28
TR48510|c0_g1_i1	blue	4.97	16.23	7.75	11.6	27.87	10.98	10.5
TR48510|c0_g1_i2	blue	3.56	5.82	3.21	7.5	11.74	6.97	6.67
TR48510|c0_g1_i3	blue	7.39	31.33	12.6	15.19	45.21	12.24	14.21
TR48696|c0_g1_i1	blue	3.37	4.48	1.33	5.18	7.11	3.68	4.58
TR48701|c0_g1_i2	blue	4.41	3.3	1.37	2.61	18.33	1.49	0.74
TR48813|c0_g2_i1	blue	8.76	3.72	4.17	13.61	31.63	11.28	4.47
TR48820|c0_g1_i2	blue	4.05	0.75	0.68	2.09	23.71	1.24	1.86
TR48901|c0_g2_i1	blue	8.39	15.09	7.85	7.68	17.34	8.97	8.56
TR48921|c0_g2_i1	blue	3.26	2.87	1.78	11.69	76.62	20.02	2.93
TR48995|c0_g2_i1	blue	5.66	1.01	0.15	2.18	6.2	0.65	0
TR48999|c0_g1_i1	blue	0.97	0.48	0.71	0.79	7.71	0.34	0.22
TR49045|c0_g1_i2	blue	8.48	4.96	3.29	4.14	10.96	7.17	4.54
TR49179|c0_g1_i4	blue	2.31	2.04	2.18	2.02	18.83	1.51	2.23
TR49204|c0_g2_i1	blue	7.18	7.44	7.44	7.78	12.02	3.28	5.07
TR49272|c0_g1_i1	blue	2.13	4.33	1.43	1.88	21.01	8.12	0.9
TR49348|c1_g1_i1	blue	5.57	12.93	9.05	6.89	84.46	6.06	3.47
TR49368|c0_g1_i1	blue	3.29	1.02	0.25	3.64	12.23	0.72	0.95
TR49460|c0_g2_i1	blue	3.54	4.47	2.52	4.25	5.66	3.03	3.07
TR49621|c0_g1_i1	blue	47.78	32.72	22.69	29.6	548.36	18.84	28.65
TR49722|c0_g1_i1	blue	4.29	4.55	4.47	7.44	7.64	5.9	5.03
TR49767|c0_g1_i1	blue	16.21	9.72	10.82	12.07	20.28	15.84	10.35
TR49949|c0_g1_i1	blue	17.54	24.49	31.28	32.87	51.5	15.37	33.86
TR50032|c0_g1_i4	blue	11.32	2.92	2.8	6.32	15.18	9.25	3.44
TR50173|c0_g1_i1	blue	0	0	2.92	3.34	16.96	2.07	0
TR50245|c0_g2_i1	blue	1.43	3.07	3.63	1.73	33.02	3.52	2.57
TR50264|c0_g1_i1	blue	6	7.61	1.45	8.4	17.57	4.98	3.25
TR50368|c0_g1_i1	blue	0	0	0	0	21.8	0	1.34
TR50394|c0_g1_i2	blue	2.13	1.75	3.46	2.42	5.26	2.81	1.64
TR50501|c0_g1_i1	blue	4.33	9.93	3.78	7.08	26.35	5.18	3.18
TR50525|c0_g2_i2	blue	1.63	5.84	6.71	3.88	10.94	1.66	7.36
TR50538|c0_g1_i2	blue	3.74	6.35	2.1	2.69	8.16	2.6	2.42
TR50648|c0_g2_i1	blue	8.47	9.57	8.7	13.22	16.99	12.08	9.28
TR50648|c0_g3_i1	blue	9.86	10.48	9.01	12.74	13.56	11.39	9.74
TR50678|c0_g1_i1	blue	6.62	6.73	3.13	3.17	22.09	3.59	1.94
TR50678|c0_g1_i3	blue	3.72	2.93	2.82	2.49	15.37	2.48	1.59
TR50678|c0_g2_i1	blue	3.61	2.48	1.74	1.74	10.22	1.47	0.87
TR50678|c0_g3_i1	blue	3.36	1.62	0.9	2.55	10.37	1.92	0.91
TR50720|c0_g1_i4	blue	18.88	16.22	17.56	23.58	41.18	24.65	18.55
TR50751|c0_g1_i1	blue	2.29	5.03	2.17	3.63	10.88	3.83	4.49
TR50804|c0_g2_i1	blue	3.65	14.1	9.84	10.2	15.08	13.79	6.9
TR50903|c0_g2_i1	blue	7.39	3.58	5.56	8.13	21.19	6.52	5.4
TR51039|c0_g1_i1	blue	18.57	7.71	1.81	17.39	100.21	10.07	9.03
TR51079|c0_g1_i1	blue	7.72	10.11	1.66	5.58	10.16	8.38	4.99
TR51079|c0_g2_i1	blue	20.05	10.69	11.31	18.67	34.18	16.64	15.52
TR51107|c0_g1_i1	blue	0	2.56	1.08	1.81	6.13	0	1.03
TR51111|c0_g1_i1	blue	4.37	7.72	3.8	11.95	10.76	3.28	5.06
TR51120|c0_g2_i1	blue	3.26	5.32	2.49	2.53	6.22	1.65	4.52
TR51120|c0_g3_i1	blue	3.85	4.85	2.24	2.85	5.81	1.45	3.75
TR51136|c0_g1_i1	blue	0.42	2.25	0.38	2.14	11.46	1.3	0.85
TR51159|c0_g1_i1	blue	0.38	0.62	0	0	6.8	0	0.22
TR51262|c0_g1_i2	blue	1.66	4.75	2.1	3.86	28.07	6.07	3.03
TR51269|c2_g1_i1	blue	4.02	10.56	2.45	9.37	107.16	2.71	1.99
TR51296|c0_g1_i1	blue	3.74	4.3	5.89	8.51	9.41	6.79	5.69
TR51456|c0_g1_i2	blue	6.11	4.03	0	5.88	10.9	3.18	2.12
TR51605|c0_g1_i1	blue	37.55	3.86	17	24.31	49.32	16.1	29.89
TR51642|c0_g1_i1	blue	126.43	42.32	39.89	114.56	240.01	109.21	93
TR51695|c0_g1_i1	blue	3.09	0	0	1.07	8.75	0	3.58
TR51737|c0_g1_i7	blue	8.52	8.37	4.1	6.6	19.02	6.29	2.77
TR51807|c0_g2_i1	blue	6	3.65	3.83	5.34	8.05	6.45	3.06
TR51817|c0_g3_i1	blue	5.42	5.95	3.78	4.74	10.63	4.91	5
TR51945|c0_g2_i1	blue	13.99	6.05	5.32	11.44	17.76	8.93	7.49
TR52099|c0_g1_i4	blue	9.2	9.53	14.56	16.46	15.76	13.22	9.12
TR52180|c0_g1_i1	blue	3.28	4.22	2.93	3.85	11.48	6.96	2.78
TR52206|c0_g1_i1	blue	3.32	3.77	2.44	4.11	8.02	3.97	3.95
TR52206|c0_g1_i2	blue	3.42	3.12	3.38	5.27	6.63	4.99	4.76
TR52346|c0_g1_i1	blue	7.21	4.96	7.29	7.44	16.07	2.09	4.88
TR52487|c0_g2_i1	blue	0.17	0.14	0	0	5.98	0	0
TR52600|c0_g1_i3	blue	3.28	5.4	1.63	2.64	11.26	1.18	2.6
TR52603|c1_g2_i1	blue	6.15	10.12	15.14	15.31	14.55	10.54	8.3
TR52608|c1_g1_i1	blue	2.25	4.32	7.06	5.87	9.92	3.3	6.07
TR52832|c0_g1_i3	blue	4.73	8.14	6.32	5.24	9.06	5.43	4.52
TR52837|c0_g1_i1	blue	1.28	60.7	0.78	7.84	156.62	6.74	0.49
TR52837|c0_g1_i2	blue	0.75	67.53	0.91	5.33	125.5	7.87	0.43
TR52870|c0_g1_i2	blue	2.93	8.16	8.96	3.72	40.41	4.8	6.77
TR52870|c0_g2_i1	blue	1.63	4.46	7.25	2.95	24.22	4.06	3.76
TR52894|c0_g1_i1	blue	1.48	3.66	3.84	2.77	9.53	3.06	2.22
TR53021|c0_g1_i1	blue	3.6	4.07	2.86	7.28	13.58	4.38	7.22
TR53021|c0_g1_i3	blue	3.09	2.49	2.66	5.98	13.05	3.99	7.08
TR53021|c0_g1_i4	blue	1.81	1.09	1.19	3.73	7.02	2.1	3.06
TR53057|c0_g1_i1	blue	0.62	0.17	0.25	1.12	14.22	0.55	0.24
TR53057|c0_g3_i1	blue	0.45	0.75	0	1.08	14.07	0.2	0.13
TR53175|c0_g1_i1	blue	0	0.52	0	0	13.9	0	0.12
TR53255|c0_g1_i1	blue	0.65	2.42	0.4	1.11	25.52	0.29	1.7
TR53290|c0_g1_i1	blue	2.07	9.48	4.41	6.52	11.86	6.66	5.81
TR53306|c0_g1_i2	blue	14.92	8.93	3.78	10.4	31.43	14.04	8.63
TR53396|c0_g1_i2	blue	0	0.97	0.24	0	7.53	0.35	0
TR53512|c0_g1_i1	blue	0.79	2.27	1.92	2.96	5.02	2.08	1.82
TR53512|c0_g2_i1	blue	3.12	1.74	1.08	2.24	7.64	3.59	1.32
TR53805|c1_g1_i1	blue	15.29	44.56	23.24	32.82	53.83	36.38	13.59
TR54088|c0_g3_i1	blue	4.97	3.53	2.33	4.11	9.6	5.42	3.63
TR54208|c0_g3_i1	blue	2.15	5.05	1.76	4.13	15.37	3.25	2.17
TR54208|c0_g3_i2	blue	2.08	6.24	2.16	3.98	16.05	3.02	1.83
TR54250|c0_g1_i1	blue	2.32	4.58	2.53	5.69	6.41	2.44	5.36
TR54322|c0_g1_i1	blue	1.4	0	0	0	6.32	1.22	0.81
TR54348|c0_g1_i1	blue	0.56	1.38	3.85	3.29	6.43	1.81	5.17
TR54348|c0_g1_i2	blue	0.95	1.75	5.11	4.66	10.22	1.57	7.79
TR54378|c0_g1_i1	blue	3.79	5.13	3.05	9.13	45.6	11.47	5.51
TR54383|c0_g1_i1	blue	2.13	3.41	0.65	3.41	8.6	2.5	1.02
TR54482|c0_g1_i2	blue	1.33	0.66	0.16	2.36	8.7	0.71	1.7
TR54500|c0_g1_i1	blue	8.1	18.93	3.94	10.03	23.21	13.61	5.36
TR54566|c0_g1_i2	blue	0.36	2.28	0.68	4.19	7.6	2.04	3.44
TR54566|c0_g1_i5	blue	0.26	2.07	0.7	3.53	8.14	2.03	3.46
TR54640|c0_g1_i2	blue	0.37	1.53	0	2.27	21.59	0	1.72
TR54649|c0_g1_i3	blue	4.42	4.74	5.89	4.47	6.21	3.92	4.46
TR54698|c0_g1_i3	blue	2.55	2.11	1.16	1.75	6.88	3.91	1.11
TR54715|c0_g1_i2	blue	11.16	8.46	8.79	8.64	11.88	8.94	5.52
TR54760|c0_g1_i1	blue	3.26	5.05	3.62	2.21	8.83	1.52	4.77
TR54826|c0_g1_i1	blue	0.56	1.18	0	0	11.9	0	0.37
TR54863|c1_g1_i1	blue	16.2	10.38	7.25	11.21	50.45	13.25	7.47
TR54863|c1_g3_i1	blue	18.29	15.5	9.32	14.04	58.51	16.36	8.94
TR54904|c0_g1_i1	blue	21.86	14.45	7.39	18.32	32.99	22.85	4.89
TR54913|c0_g4_i1	blue	12.05	14.01	8.98	9.73	66.58	4.83	14.03
TR54913|c0_g5_i1	blue	1.46	1.07	1.28	0.77	5.76	0.29	1.78
TR54930|c0_g1_i2	blue	1.77	3.41	4.44	5.62	14.43	2.78	5.69
TR54930|c0_g1_i3	blue	5.28	5.2	2.95	9.27	22.36	5.32	7.04
TR54945|c0_g1_i2	blue	7.76	11.27	5.98	8.63	17.72	10.4	6.05
TR54945|c0_g1_i3	blue	6.61	9.61	5.69	6.08	20.95	9.53	5.7
TR54945|c0_g1_i4	blue	11.62	12.54	8.55	11.46	23.27	10.58	8.75
TR54945|c0_g1_i5	blue	6.2	8.77	5.13	5.64	14.99	8.81	5.69
TR55058|c0_g1_i1	blue	1.71	2.11	2.34	1.46	12.71	7.88	0.99
TR55116|c0_g2_i1	blue	0.53	2.16	8.86	0.83	33.7	0.31	8.41
TR55201|c0_g1_i1	blue	4.92	4.25	3.79	5.89	16.97	4.77	2.92
TR55398|c1_g2_i1	blue	9.18	6.63	13.03	7.86	22.02	7.91	10.77
TR55420|c0_g1_i3	blue	3.42	3.82	1.04	3.49	9.74	3.45	0.99
TR55430|c0_g1_i1	blue	7.88	1	0.74	0.83	14.99	0	1.05
TR55524|c0_g1_i2	blue	1.29	0.32	0.08	0	23.35	0	0.37
TR55543|c0_g1_i2	blue	1.94	1.33	1.58	1.32	8.88	0.86	0.37
TR55647|c0_g1_i1	blue	2.87	2.81	2.08	4.27	14.27	2.86	4.26
TR55647|c0_g2_i2	blue	2.12	3.49	1.94	4.44	10.16	2.34	6.34
TR55750|c0_g1_i1	blue	0.86	0	0	0	35.46	0	0
TR55860|c0_g1_i1	blue	0	1.67	1.22	0	23.39	0	1.17
TR56009|c0_g1_i1	blue	1.98	1.63	0	1.36	307.38	0	4.58
TR56057|c1_g1_i3	blue	1.58	3.62	0.64	2.63	17.28	0	2.14
TR56071|c0_g1_i1	blue	2.17	3.28	1.76	11.32	38.04	1.76	6.8
TR56104|c0_g1_i1	blue	2.31	0.95	2.1	2.38	8.99	2.01	0.67
TR56339|c0_g3_i1	blue	8.37	4.93	3.39	9.24	13.53	6.31	6.23
TR56342|c0_g1_i1	blue	4.13	10.07	8.35	11.68	42.65	12.86	6.59
TR56356|c0_g1_i2	blue	0.76	0.63	0	0.31	13.54	0.13	0.53
TR56448|c0_g2_i1	blue	0.35	0	1.06	1.19	6.26	1.84	1.41
TR56457|c0_g1_i3	blue	0.31	0.58	10.78	1.28	11.68	6.62	0.91
TR56499|c0_g1_i2	blue	5.84	13.75	12.66	1.14	30.93	9.45	3.38
TR56538|c0_g1_i1	blue	0	2.97	0	7.41	15.79	0	2.09
TR56699|c0_g1_i1	blue	10.18	11.8	19.93	8.72	24.36	6.83	14.06
TR56710|c0_g2_i2	blue	2.97	3.02	4.05	4.51	6.63	3.72	4.6
TR56908|c0_g1_i2	blue	3.44	5.01	2.9	2.51	7.86	3.28	3.82
TR57081|c0_g1_i1	blue	6.59	0	3.66	2.54	10.26	0.51	2.98
TR57421|c0_g1_i6	blue	2.91	1.91	2.82	3.55	5.26	2.28	1.49
TR57421|c0_g1_i8	blue	2.22	0.98	1.53	2.56	5.46	2.03	1.24
TR57489|c0_g2_i1	blue	4.24	5.92	5.79	5.93	8.57	5.34	4.38
TR57517|c0_g2_i1	blue	3.12	4.06	4.36	3.42	5.66	4.55	3.67
TR57518|c1_g2_i1	blue	6.03	1.32	0.49	3.84	12.37	3.53	1.63
TR57542|c0_g1_i1	blue	4.8	14.74	7.79	6.44	27.95	6.23	5.79
TR57592|c0_g2_i1	blue	2.78	1.15	0	1.92	20.33	0	0.81
TR57599|c0_g1_i1	blue	7.97	5.17	4.68	6.61	12.41	10.43	4.11
TR57599|c0_g1_i2	blue	8.29	5.52	5.96	6.72	12.41	9.41	4.49
TR57599|c0_g1_i3	blue	6.93	5.83	5.75	5.85	11.65	9.01	4.01
TR57599|c0_g1_i4	blue	5.97	4.94	4.88	6.19	11.32	7.62	3.78
TR57599|c0_g1_i5	blue	8.58	5.55	4.35	7.74	13.49	8.72	4.66
TR57748|c0_g1_i1	blue	11.96	13.61	8.2	9.01	14.81	10.9	10.63
TR5774|c0_g1_i1	blue	212.79	117.78	36.33	97.87	255.6	85.22	50.9
TR57782|c0_g2_i1	blue	0	2.26	0.12	0.53	11.48	0.17	0.23
TR57782|c0_g3_i3	blue	0.23	2.48	0.28	1.26	16.38	2.76	0.27
TR57839|c0_g2_i1	blue	0.51	1.36	0.31	0.26	12.84	1.46	0.59
TR57892|c0_g1_i1	blue	309.11	231.49	101	283.01	545.11	240.98	228.21
TR57909|c0_g1_i1	blue	1.89	11.11	4.93	4.22	76.36	0.48	8.58
TR57917|c0_g1_i3	blue	1.19	2.84	2.83	4.1	5.5	2.29	1.56
TR58072|c0_g1_i1	blue	3.53	3.32	2.14	3.78	5.38	2.65	0.58
TR58092|c0_g1_i2	blue	698.5	930.69	502.11	679.42	1341.94	693.55	412.19
TR58113|c0_g1_i2	blue	6.67	1.45	1.43	1.2	19.92	2.77	1.02
TR58203|c0_g1_i2	blue	1.06	1.01	2.46	1.43	5.15	2.8	0.92
TR58250|c0_g2_i1	blue	3.62	1.49	1.72	1.37	9.7	1.78	0.58
TR58272|c0_g1_i1	blue	2.87	1.72	4.28	5.32	10.68	5.75	1.05
TR58319|c0_g1_i2	blue	19.94	29.14	22.67	27.75	42.61	36.61	27.03
TR58351|c0_g1_i4	blue	2.16	2.76	2.34	3.74	7.32	3.71	2.74
TR58351|c0_g1_i6	blue	3.42	3.66	2.62	4.89	7.48	5.16	2.9
TR58555|c2_g1_i1	blue	0	0.88	0	0	14.12	0.92	0
TR58560|c0_g1_i1	blue	0.4	0	0	0.27	5.03	0	0
TR58597|c0_g1_i1	blue	7.66	22.94	10.98	9.17	29.78	10.68	7.98
TR58600|c0_g1_i1	blue	11.13	1.31	0.3	3.53	17.74	2.05	0.92
TR58629|c1_g1_i1	blue	4.44	3.51	2.27	7	7.61	4.24	5.03
TR58631|c0_g1_i3	blue	0.2	2.09	4.28	0.66	5.92	0.52	1.02
TR58637|c0_g1_i1	blue	1.39	3.75	0	3.6	6.06	0.56	0.22
TR58700|c0_g1_i2	blue	2.88	0.85	1.39	2.65	5.35	1.4	1.82
TR58711|c0_g1_i2	blue	10.47	15.95	2.61	11.85	62.38	6.28	7.69
TR58736|c0_g1_i3	blue	0	0.47	0.69	2.33	5.48	0.99	0
TR58877|c0_g1_i2	blue	19.4	11.8	6.9	17.66	52.06	24.03	11.56
TR58907|c0_g1_i1	blue	24.3	24.07	28.06	19.48	29.87	21.61	17.8
TR58908|c0_g1_i2	blue	3.86	5.76	3.05	5.24	7.51	4.06	3.94
TR58908|c0_g1_i3	blue	4.65	4.73	2.77	5.24	7.85	4.03	3.56
TR58908|c0_g1_i4	blue	5.18	5.5	2.92	5.29	9.07	4.74	4.15
TR58908|c0_g1_i5	blue	7.69	8.23	3.77	7.57	12.78	5.84	5.42
TR58908|c0_g1_i6	blue	3.66	4.35	2.09	4.66	8.52	4.69	3.12
TR58997|c0_g1_i1	blue	6.15	7.73	3.64	13.03	14.24	8.1	11.63
TR58997|c0_g1_i2	blue	7.62	13.96	6.34	18.58	21.33	13.01	18.61
TR59033|c0_g1_i4	blue	3.24	8.45	2.09	2.2	11.49	1.23	4.68
TR59050|c0_g2_i1	blue	0.97	4.91	1.18	1.86	6.73	2.14	0.84
TR59123|c0_g1_i1	blue	2.46	3.24	7.6	1.78	13.39	2.33	2.56
TR59123|c0_g1_i2	blue	2.81	3.41	7.9	2.06	18.54	2.69	2.78
TR59123|c0_g1_i5	blue	3.15	4.56	14.13	2.27	21.94	2.62	2.76
TR59123|c0_g1_i6	blue	2.13	2.38	7.51	1.19	12.57	1.89	2.03
TR59236|c0_g1_i1	blue	39.06	39.54	17.15	36.74	45.82	35.39	31.29
TR59237|c0_g2_i2	blue	0	0	0	2.37	7.84	1.48	2.99
TR59240|c1_g2_i1	blue	14.42	14.42	3.05	22.58	184.93	30.46	4.63
TR59240|c1_g2_i3	blue	10.81	11.23	2.43	17.31	143.07	24.14	3.98
TR59314|c0_g1_i2	blue	6.56	5.98	1.67	7.28	11.05	6.36	5.33
TR59372|c0_g1_i1	blue	0.14	2.15	4.95	3.93	7.32	0.24	4.7
TR59381|c0_g1_i1	blue	10.71	11.42	11.98	10.86	15.79	2.02	15.64
TR59457|c0_g1_i1	blue	0	2.52	2.78	1.05	9.95	0.67	0.88
TR59504|c0_g1_i2	blue	7.3	17.73	2.83	6.21	23.36	6.8	6.83
TR59695|c0_g1_i1	blue	5.68	11.04	4.3	9.97	56.35	5.38	7.33
TR59700|c0_g1_i2	blue	5.46	17.38	7.73	12.89	47.31	6.4	7
TR59707|c0_g1_i6	blue	0	1.74	0.18	0	15.59	0.53	0
TR59708|c0_g2_i2	blue	1.69	3.33	1.03	6.26	5.27	1.49	0.26
TR59777|c1_g1_i2	blue	173.02	91.6	141.3	168.65	275.81	122.14	103.4
TR59851|c1_g1_i1	blue	1.03	1.42	0.21	1.87	5.82	0.61	0.4
TR59851|c1_g1_i2	blue	3.33	5.76	0.4	2.72	8.08	5.86	1.73
TR59851|c1_g4_i1	blue	0.53	3.95	0.32	1.82	6.83	3.26	1.23
TR59971|c0_g1_i1	blue	1.14	1.73	1.86	2.33	17.55	2.7	1.76
TR59971|c0_g2_i1	blue	0.67	1.97	0.97	1.72	14.15	2.71	1.15
TR59991|c0_g1_i2	blue	4.47	4.17	2.72	3.25	5.34	4.47	3.62
TR60037|c0_g1_i1	blue	11.6	18.29	18.67	17.57	19.6	15.37	14.68
TR60058|c0_g1_i2	blue	5.83	9.75	8	10.67	13.85	11.39	5.51
TR60197|c0_g1_i1	blue	0.64	2.37	2.91	0.65	6.07	0	2.4
TR60231|c0_g2_i2	blue	4.34	8.33	8.07	5.95	52.75	8.38	2.56
TR60231|c0_g2_i6	blue	4.16	6.98	8.15	6.64	54.02	10.02	2.9
TR60263|c0_g2_i2	blue	3.67	2.27	0.56	0.63	14.09	0	2.13
TR60352|c0_g1_i1	blue	4.14	3.11	2.28	3.06	5.11	2.7	2.55
TR60367|c0_g1_i1	blue	2.48	1.21	2.27	6.51	16.55	1.3	4.76
TR60374|c0_g2_i2	blue	7.71	13.24	6.26	15.32	23.07	16.71	12.46
TR60390|c0_g1_i2	blue	2.85	0.78	2.6	3.24	5.07	0.83	1.65
TR60583|c0_g2_i1	blue	4.68	4.75	4.8	2.44	10.58	3.98	1.56
TR60583|c0_g2_i4	blue	5.91	3.95	4.87	2.78	13.81	3.34	1.99
TR60611|c0_g1_i2	blue	3.01	1.39	1.13	3.19	7.28	1.26	2.61
TR60665|c0_g1_i1	blue	10.68	11.48	9.21	10.71	49.3	9.22	13.56
TR60665|c0_g1_i2	blue	14.3	14.88	12.54	17.47	55.18	10.33	14.8
TR60709|c1_g1_i2	blue	18.02	16.21	11.21	13.57	36.73	10.2	13.31
TR60785|c0_g1_i1	blue	5.14	5.75	4.4	8.06	10.76	8.11	6.59
TR60795|c0_g1_i1	blue	2.71	3.01	2.66	4.4	5.04	3.13	1.91
TR60810|c0_g2_i1	blue	1.66	1.37	0	0	5.68	0	0
TR60812|c0_g1_i1	blue	33.64	65.46	22.07	55.81	88.28	59.79	42.97
TR61064|c0_g1_i1	blue	0.48	2.51	2.05	1.53	5.03	1.13	2.32
TR61064|c0_g1_i8	blue	0.75	2.38	1.91	2.22	6.28	0.89	3.41
TR61168|c0_g1_i1	blue	5.07	2.65	3.22	5.79	17.4	9.76	3.2
TR61168|c0_g1_i2	blue	15.45	12.03	8.12	17.41	40.32	25.22	11.18
TR61176|c1_g1_i1	blue	4.47	5.19	6.81	5.58	8.62	5.8	6.51
TR61176|c1_g1_i2	blue	4.16	3.79	4.89	5.09	6.86	3.81	6.14
TR61192|c0_g1_i3	blue	1.17	0.53	0.16	1.23	5.67	0.69	1.65
TR61223|c0_g1_i1	blue	11.39	10.06	14.21	12.41	25.59	14.18	11.81
TR61223|c0_g1_i2	blue	8.09	6.44	10.02	10.33	17.81	12.09	9.71
TR61285|c0_g1_i1	blue	9.15	12.96	10.91	10.72	64.7	13.52	10.8
TR61285|c0_g1_i3	blue	2.15	2.08	2.15	2.74	9.21	2.79	2.85
TR61324|c0_g2_i3	blue	12.59	10.08	5.48	13.14	19.82	12.93	10.6
TR61484|c2_g1_i1	blue	124.13	144.95	109.89	105.48	163.05	100.52	69.86
TR61484|c2_g1_i3	blue	52.2	85.82	59.01	63.72	121.53	55.38	45.98
TR61525|c1_g1_i1	blue	3.08	3.98	2.23	25.17	188.27	57.9	9.91
TR61525|c1_g1_i2	blue	2.84	6.37	2.6	28.22	224.48	71.65	16.08
TR61574|c0_g1_i1	blue	6.78	14.73	14.75	5.13	37.51	14.32	7.67
TR61600|c1_g1_i2	blue	1.13	0.93	0.95	1.73	5.32	1.38	0.08
TR61601|c1_g2_i3	blue	1.21	3.85	7.23	4.06	106.3	0.38	15.33
TR61625|c0_g1_i1	blue	19.39	16.21	7.79	24.31	31.87	16.13	16.11
TR61625|c0_g1_i4	blue	11.68	10.33	4.83	16.91	18.59	10.4	10.3
TR61625|c0_g1_i5	blue	20.56	16.74	6.33	24.12	29.38	16.95	15.16
TR61648|c1_g1_i1	blue	0	5.17	1.7	5.95	49.88	0.21	1.75
TR61648|c1_g1_i2	blue	0	3.44	1.34	3.74	27.03	0.19	1.91
TR61648|c1_g3_i1	blue	0	1.37	0.79	4.51	16.57	0	1.07
TR61694|c0_g1_i1	blue	13.72	21.25	55.21	38.74	71.49	34.89	47.88
TR61705|c0_g1_i1	blue	2.82	8.01	5.64	6.93	10.98	9.85	4.27
TR61798|c0_g1_i1	blue	2.32	1.72	1.98	1.1	6.32	0.61	3.49
TR61866|c0_g1_i2	blue	2.47	2.54	4.32	5.68	7.82	6.26	3.04
TR61934|c0_g1_i1	blue	19.31	18.43	12.21	20.87	52.67	20.19	13.96
TR61975|c1_g1_i1	blue	1.71	2.62	5.36	3.16	5.65	1.51	1.84
TR61987|c0_g2_i1	blue	5.93	13.52	4.52	4.1	20.01	3.85	3.67
TR62057|c0_g1_i1	blue	8.22	4.07	3.14	5.67	10.79	6.08	3.19
TR62172|c0_g1_i2	blue	1.16	5.11	2.97	2.79	10.29	1.28	1.98
TR62172|c0_g1_i4	blue	0.99	4.64	3.11	2.84	10.3	1.18	1.85
TR62172|c0_g1_i6	blue	1.21	5.39	4.07	4.44	12.11	1.95	2.51
TR62182|c0_g1_i1	blue	4.3	5.63	3.76	4.98	8.27	3.13	3.17
TR62326|c0_g1_i10	blue	2.8	5.68	5.91	5.36	42.46	8.64	2.85
TR62349|c0_g1_i2	blue	2.19	1.73	2.13	3.8	9	4.5	2.18
TR62581|c0_g1_i1	blue	2.2	1.42	2.26	3.31	6.21	2.92	1.39
TR62581|c0_g1_i4	blue	2.38	1.41	2.01	2.86	5.26	2.87	1.34
TR62605|c0_g1_i1	blue	0.35	0.73	0	0	9.26	0.31	0
TR62626|c0_g1_i1	blue	1.77	4.29	3.38	5.77	8.83	4.62	5.11
TR62630|c0_g1_i2	blue	1.26	0.6	1.02	6.62	40.7	6.68	0.79
TR62670|c0_g2_i1	blue	2.76	2.79	1.63	2.73	5.41	2.03	1.87
TR62670|c0_g2_i2	blue	1.52	2.84	1.47	1.52	5.33	2.56	1.72
TR62725|c0_g1_i1	blue	57.31	108.59	21.81	14.42	182.31	1.63	1.31
TR62732|c0_g1_i1	blue	0	4.36	1.28	3.63	5.84	2.75	2.45
TR62755|c0_g1_i1	blue	3.41	3.05	8.72	2.41	14.54	1.68	2.32
TR62755|c0_g1_i2	blue	1.84	2.62	8.6	1.87	13.63	1.88	2.12
TR62765|c0_g1_i2	blue	0.75	0.12	0	0.91	5.91	0.26	0.26
TR62783|c0_g2_i2	blue	1.21	2.99	1.06	4.01	11.62	0.83	1.4
TR62911|c0_g1_i1	blue	1.98	3.76	2.74	2.65	6.27	2.23	4.45
TR62978|c0_g1_i2	blue	7.56	12.09	13.68	11.8	15.5	5.64	9.05
TR62978|c0_g1_i3	blue	6.78	10.24	11.55	9.04	14.79	5	7.05
TR63075|c0_g1_i1	blue	3.93	5.96	3.42	4.06	11.52	5.97	3.28
TR63077|c0_g1_i4	blue	1.46	3.77	3.93	3.54	6.54	2.21	1.2
TR63182|c0_g1_i1	blue	26.19	45.01	35.25	43.36	55.88	40.03	24.88
TR63182|c0_g1_i2	blue	100.28	175.42	153.85	242.73	387.87	268.07	118.14
TR63239|c0_g1_i1	blue	7.29	15.93	16.43	6.37	45.09	16.32	8.43
TR63366|c0_g1_i2	blue	5.73	3.16	7.92	5.54	7.32	6.44	2.91
TR63366|c1_g1_i2	blue	3.54	3.46	5.34	3.8	5.92	5.87	2.64
TR63408|c0_g1_i1	blue	12.57	6.62	12.11	15.75	31.91	10.72	8.71
TR63449|c0_g1_i2	blue	0.66	0.54	2.39	4.49	7.08	0.57	6.45
TR63453|c0_g1_i1	blue	13.19	3.67	3.45	7.54	18.42	11.38	4.42
TR63496|c0_g1_i1	blue	5.76	13.57	8.21	9.32	68.51	3.14	36.68
TR63524|c0_g2_i2	blue	5.11	4.02	3.23	3.57	9	2.9	3.15
TR63747|c0_g1_i1	blue	13.08	15.14	6.86	12.23	20.45	14.5	9.79
TR63761|c0_g1_i3	blue	10.73	6.98	3.85	9.51	24.45	12.64	5.7
TR63921|c0_g1_i1	blue	8182.59	970.22	10399.4	3093.9	10495.9	3270	247.59
TR64048|c0_g1_i3	blue	1.28	2.57	2.08	4.73	10.23	3.52	1.48
TR64066|c0_g1_i2	blue	0	0.43	0.7	3.18	5.73	0.09	6.07
TR64067|c0_g1_i2	blue	5.38	8.41	5.82	15.36	20.93	12.25	9.08
TR64106|c0_g1_i1	blue	0.74	0.49	0.18	0.91	102.33	1.97	0.17
TR64122|c0_g1_i2	blue	11.57	11.21	8.08	13.83	15.31	11.63	8.22
TR64158|c0_g1_i2	blue	20.1	25.59	21.69	12.25	29.49	10.68	11.76
TR64184|c2_g1_i1	blue	10.78	28.03	2.01	5.11	660.91	0.72	0.48
TR64184|c2_g3_i1	blue	3.45	2.37	0	0.39	157.26	0.5	0.33
TR64253|c0_g1_i1	blue	0.06	0.41	0.11	0.29	5.5	0.16	0.21
TR64253|c0_g1_i3	blue	0.12	0.82	0	0.2	6.39	0.16	0.14
TR64279|c0_g1_i2	blue	0.94	2.26	1.41	2.91	9.54	1.12	2.46
TR64279|c0_g1_i3	blue	3.19	8.88	7.03	10.11	20.93	4.03	6.41
TR64279|c0_g1_i4	blue	1.35	6.45	4.52	7.06	13.23	2.63	5.07
TR64289|c0_g1_i17	blue	5.18	5.47	3.81	5.31	10.19	7.06	3.5
TR64349|c0_g1_i2	blue	1.81	3.66	4.36	3.75	6.5	4.9	4.67
TR64400|c0_g1_i1	blue	5.5	10.83	8.45	13.31	39.93	13.92	12.54
TR64406|c0_g1_i1	blue	44.14	30.74	28.1	43.24	204.87	34.94	20.72
TR64417|c0_g1_i2	blue	18.12	14.16	18.97	19.13	32.06	19.49	11.9
TR64417|c0_g3_i1	blue	26.4	28.93	17.29	16.34	59.7	8.77	23.03
TR64524|c0_g1_i1	blue	0.16	12.16	0.73	1.63	73.73	0.5	0.97
TR64624|c0_g2_i1	blue	1.83	1.24	1.25	2.05	6.28	1.62	1.87
TR64624|c0_g3_i2	blue	1.62	2.14	1.09	1.82	6.08	2.3	1.41
TR64652|c0_g1_i1	blue	11.37	18.91	21.65	21.9	87.82	15.3	29.42
TR64652|c0_g1_i2	blue	10.6	10.95	13.41	14.78	60.57	10.23	19.32
TR64663|c0_g1_i1	blue	32.97	74.64	25.12	24.19	159.47	16.36	45.43
TR64666|c0_g1_i1	blue	13.98	17.03	11.32	17.17	72.51	21.2	9.14
TR64666|c0_g1_i3	blue	35.16	37.84	22.27	39.86	164.84	51.73	20.61
TR64675|c2_g1_i4	blue	9.46	5.89	9.57	11.19	29.93	9.55	7.1
TR64700|c0_g1_i1	blue	0.84	1.8	0.2	1.94	189.57	2.08	1.85
TR64714|c0_g1_i1	blue	3.24	4.45	2.95	2.95	9.83	4.26	0.94
TR64811|c0_g2_i5	blue	7.89	4.23	2.56	6.88	11.66	6.93	5.32
TR64814|c1_g2_i1	blue	1.59	2.11	1.27	1.58	7.13	2.49	0.99
TR64814|c1_g3_i3	blue	1.82	2.33	0.67	2.04	6.54	2.58	0.95
TR64841|c0_g1_i1	blue	0.39	3.15	0.9	13.53	130.67	13.99	0.74
TR64853|c0_g2_i1	blue	2.44	3.52	1.36	2.9	5.33	3.05	3.18
TR64919|c0_g2_i1	blue	1.43	4.43	3.6	2.16	13.54	2.3	1.99
TR65008|c0_g3_i2	blue	1.91	2.87	2.21	5.94	63.27	5.63	2.09
TR65052|c0_g1_i2	blue	1.5	1.6	0.59	2.45	10.91	1.17	2.45
TR65057|c0_g1_i2	blue	8.46	4.23	1.82	3.49	37.6	5.57	0.38
TR65062|c0_g2_i2	blue	4.55	0.09	0.54	2.86	18.01	9.81	0.96
TR65086|c0_g1_i4	blue	2.82	1.76	4.67	2.75	5.28	2.09	2.34
TR65092|c0_g1_i1	blue	21.3	28.71	25.93	45.37	69.88	55.38	36.48
TR65161|c0_g1_i3	blue	1.49	6.38	3.58	3.23	11.06	1.74	2.81
TR65161|c0_g1_i8	blue	1.34	3.6	2.8	2.51	10.17	1.64	1.68
TR65215|c1_g1_i1	blue	77.34	175.97	95.14	106.51	230.29	87.68	121.3
TR65222|c0_g1_i1	blue	0.73	0.82	1.14	1.86	6.38	3.49	1.47
TR65242|c2_g1_i2	blue	7.97	7.86	6.32	13.46	84.7	13.95	9
TR65242|c2_g1_i3	blue	11.18	16.1	11.21	23.62	146.32	22.7	15.88
TR65245|c0_g1_i3	blue	3.13	2.42	3.35	5.01	5.19	3.55	3.65
TR65298|c0_g2_i1	blue	5.44	7.61	6.74	3.94	8.2	5.06	5.3
TR65309|c0_g1_i1	blue	30.21	14.22	11.57	18.89	51.43	26.25	34.35
TR65388|c2_g1_i1	blue	4.23	1.68	3.53	1.6	5.24	2.63	2.27
TR65394|c0_g1_i1	blue	1.11	5.66	0	7.19	13.32	0.16	1.45
TR65448|c0_g1_i2	blue	1.4	3.26	1.13	2.21	13.91	0.82	4.03
TR65512|c0_g1_i1	blue	10.3	19.8	0.15	3.5	30.4	4.76	1.28
TR65545|c0_g1_i1	blue	4.2	1.35	0.06	2.44	36.8	21.42	0.18
TR65545|c0_g1_i2	blue	4.81	2.3	0.09	2.95	63.45	26.32	0.18
TR65559|c2_g1_i1	blue	1.54	3.26	6.76	3.21	9.15	1.65	4.96
TR65582|c0_g1_i2	blue	2.44	4.15	4.66	4.11	5.77	3.05	2.72
TR65687|c0_g1_i5	blue	1.2	0	0	1.36	7.21	1.41	0
TR65879|c0_g1_i1	blue	0.16	1.93	0.76	0.53	6.98	0.14	1.44
TR65889|c0_g1_i1	blue	4.75	4.86	0.7	8.11	7.63	3.41	4.53
TR65917|c0_g1_i1	blue	1.58	0	0	2.17	5.37	1.36	0
TR65972|c0_g1_i1	blue	5.2	6.42	3.52	4.16	10.19	4.6	3.55
TR66027|c0_g1_i2	blue	8.96	9.48	6.57	13.79	22.37	6.3	10.47
TR66027|c0_g2_i1	blue	11.81	10.05	6.03	9.04	20.37	7.33	8.64
TR66229|c0_g1_i2	blue	2.73	4.56	2.1	2.89	6.09	2.06	2.09
TR66251|c0_g2_i1	blue	2.85	7.04	9.54	3.72	18.7	2.94	3.16
TR66251|c0_g2_i2	blue	1.69	2.96	6.82	2.44	9.74	1.31	4.28
TR66251|c1_g1_i1	blue	3.22	6.5	7.36	3.83	18.35	4.42	3.82
TR66276|c0_g1_i3	blue	21.15	16.53	16.86	16.22	52.84	25.13	24.32
TR66294|c0_g1_i1	blue	30.76	54.66	34.18	47.94	67.41	44.84	69.06
TR66357|c0_g1_i3	blue	0	0	0	0	6.73	0	0
TR66377|c0_g1_i1	blue	12.41	21.13	8.87	14.65	33.87	16	14.44
TR66406|c0_g1_i2	blue	16.96	18.69	10.51	18.44	33.52	19.55	13.01
TR66432|c0_g2_i1	blue	2.19	2.27	2.73	3.91	6.47	4.58	2.66
TR66432|c0_g4_i1	blue	3.05	4.85	3.09	5.11	6.17	3.95	2.82
TR66432|c0_g5_i3	blue	2.88	4.98	4.55	3.53	6.06	2.28	1.66
TR66545|c1_g1_i3	blue	2.45	3.18	3.84	2.39	5.19	4.32	2.64
TR66574|c1_g4_i2	blue	5.27	3.22	2.92	5.8	7.96	1.84	8.68
TR66585|c1_g1_i1	blue	23.76	23.22	16.35	18.27	37.84	20.44	20.16
TR66587|c0_g1_i1	blue	2.18	0.6	0	0.5	5.5	0.63	0
TR66601|c0_g1_i1	blue	38.06	115.96	36.97	81.91	194.17	52.08	100.7
TR66609|c0_g3_i1	blue	23.83	24.25	11.25	20.24	65.72	14.33	13.48
TR66609|c0_g4_i1	blue	0.97	7.97	1.17	2.65	56.31	0.84	0
TR66642|c0_g1_i2	blue	186.96	80.51	100.8	45.48	246.44	45.76	31.57
TR66654|c2_g1_i1	blue	5.94	4.19	7.3	8.72	8.17	6.11	7.06
TR66660|c0_g1_i2	blue	2.66	3.12	2.81	4.67	9	5.13	4.31
TR66660|c0_g1_i3	blue	6.31	5.61	2.45	9.01	16.99	9.61	6.53
TR66660|c0_g1_i5	blue	2.94	3.14	2.22	4.84	7.2	4.32	4.55
TR66669|c0_g1_i2	blue	6.42	8.04	2.17	16.56	96.29	24.59	3.59
TR66753|c0_g1_i2	blue	1.2	1.86	2.39	1.43	6.76	1.6	0.87
TR66753|c0_g1_i3	blue	1.11	2.57	2.71	1.82	7.19	2.76	2.38
TR66773|c0_g2_i1	blue	20.82	88.08	20.72	38.89	134.22	29.11	23.72
TR66800|c5_g3_i3	blue	4.37	5.13	4.31	4.86	9.19	5.11	4.57
TR66805|c0_g2_i1	blue	2.77	5.05	5.17	2.51	19.54	4.02	1.7
TR66805|c0_g2_i2	blue	1.63	4.71	4.08	1.78	14.16	1.3	1.51
TR66868|c1_g4_i1	blue	3.53	8.59	9.21	2.73	46.11	2.7	5.25
TR66868|c1_g4_i2	blue	3.14	7.01	5.42	2.03	37.09	2.36	3.91
TR66868|c1_g4_i5	blue	2.97	7.74	5.59	2.35	36.4	2.43	4.6
TR66868|c1_g4_i6	blue	4.66	9.88	9.91	4.58	45.94	3.08	5.42
TR66872|c0_g2_i3	blue	0.61	1	0.58	0.3	22.7	0.08	1.06
TR66972|c0_g1_i4	blue	1	1.01	0.37	1.25	7.48	4.89	0.97
TR66977|c0_g2_i1	blue	2.37	0	1.24	1.53	9.04	0.1	2.41
TR67004|c1_g1_i1	blue	5.17	1.9	9.45	7.83	10.24	5.35	4.92
TR67017|c0_g1_i2	blue	4.8	4.25	3.82	5.51	9.35	3.37	3.77
TR67131|c0_g1_i1	blue	1.31	0	0.79	2.7	7.32	3.4	2.27
TR67164|c0_g1_i2	blue	4.84	2.59	1.77	4.93	10.22	2.36	1.63
TR67164|c2_g1_i1	blue	7.78	5.86	3.79	6.87	16.54	4.62	3.21
TR67164|c2_g2_i1	blue	17.18	14.68	9.75	11.76	19.81	9.68	5.42
TR67165|c0_g1_i1	blue	0	2.07	0	0.59	7.06	0	0
TR67208|c1_g2_i1	blue	12.2	33.13	17.37	29.8	56.84	19.39	50.82
TR67209|c1_g1_i2	blue	6.55	9.95	6.09	9.07	18.71	10.06	7.15
TR67216|c0_g1_i4	blue	3.11	6.24	2.37	4.09	7.93	4.63	3.71
TR67237|c0_g1_i1	blue	19.55	21.98	15.98	12.19	45.56	11.91	10.66
TR67251|c0_g2_i1	blue	3.52	7.6	6.55	4.27	9.11	4.38	4.73
TR67274|c0_g1_i1	blue	6.77	6.89	3.4	7.13	11.49	4.47	5.84
TR6730|c0_g1_i1	blue	4.56	1.88	5.51	0	10.63	0	3.96
TR67342|c0_g1_i1	blue	2.82	5.42	3.21	2.99	6.99	2.89	2.74
TR67342|c0_g1_i2	blue	2.98	5.05	3.32	2.56	5.84	2.66	2.37
TR67344|c0_g1_i1	blue	64.67	82.32	51.03	106.77	270.66	132.37	106.1
TR67371|c1_g3_i2	blue	4.22	3.48	2.57	5.24	5.74	2.63	3.3
TR67373|c0_g1_i1	blue	7.61	9.37	6.97	11.27	13.89	10.95	10.06
TR67373|c0_g1_i2	blue	7.38	9.99	6.72	10.45	13.11	9.21	9.82
TR67373|c0_g1_i4	blue	11.16	14.42	10.22	15.54	20.61	15.74	14.53
TR67381|c0_g1_i1	blue	3.17	0.98	0.48	5.13	8.83	1.05	0.92
TR67385|c2_g1_i1	blue	0	0	0	0	7.38	0	0
TR67389|c0_g2_i1	blue	11.07	26.86	5.43	19.69	72.02	10.57	28.83
TR67509|c1_g1_i1	blue	2.27	3.09	2.29	3.38	17.23	4.64	3.73
TR67509|c1_g1_i3	blue	3.33	5.34	2.64	4.57	19.19	4.72	4.09
TR67516|c0_g4_i2	blue	0.78	0	1.41	2.13	5.9	2.03	0.9
TR67540|c0_g1_i3	blue	3.49	7.4	4.25	8.15	8.91	5.95	7.8
TR67549|c0_g1_i1	blue	1.79	3.83	0	10.72	82.13	6.61	0
TR67597|c0_g1_i3	blue	0.55	0.22	0.25	0.74	5.83	0.36	0.71
TR67685|c0_g1_i1	blue	1.91	4.73	4.37	5.55	6.13	2.52	4.71
TR67702|c0_g1_i2	blue	0	5.71	3.2	3.41	7.22	3.91	0.55
TR67750|c0_g1_i2	blue	5.78	2.03	0.98	1.75	17.06	2.28	0.25
TR67768|c0_g2_i3	blue	5.74	6.72	5.05	7.04	7.03	6.06	4.46
TR67768|c0_g2_i4	blue	5.55	10.19	9.32	6.95	11.3	9.39	5.76
TR67815|c0_g2_i1	blue	8.09	21.33	17.46	15.61	101.87	13.32	17.11
TR67846|c0_g1_i1	blue	3.84	1.23	1.56	2.17	6.92	5.08	0.86
TR67883|c0_g1_i1	blue	8.77	11.87	9.08	14.22	23.64	18.2	10.91
TR67883|c0_g1_i2	blue	6.93	10.89	8.45	10.51	16.01	12.22	9.61
TR67883|c1_g1_i2	blue	10.53	20.44	15.6	19.26	26.21	16.62	17.22
TR67892|c5_g5_i2	blue	2.58	1.06	2.5	2.58	14.58	1.55	3.95
TR67892|c5_g5_i3	blue	2.22	1.2	2.74	3.46	14.83	1.06	3.38
TR67967|c0_g1_i7	blue	21.24	6.84	12.12	14.92	31.2	8.48	25.73
TR67967|c0_g1_i8	blue	134.72	87.52	114.76	108.31	211.87	54.17	139.32
TR68024|c1_g1_i2	blue	17.28	18.68	8.42	20.46	57.11	29.17	13.68
TR68024|c1_g1_i3	blue	6.94	7.15	2.82	5.9	19.77	10.75	4.94
TR68069|c0_g1_i1	blue	8.58	10.56	6.76	10.15	14.34	7.94	10.26
TR68080|c0_g1_i1	blue	6.68	9.22	7.72	5	11.96	2.18	6.59
TR68080|c0_g2_i13	blue	0.83	0.82	0.3	0.9	7.13	0.44	0.29
TR68119|c0_g1_i1	blue	4.25	6.35	3.26	7.59	29.92	11	2.82
TR68138|c2_g1_i2	blue	174.98	122.16	114.29	144.47	272.47	165.82	99.86
TR68138|c3_g1_i1	blue	185.89	136.8	111.12	131.94	297.7	166.55	92.15
TR68140|c0_g1_i2	blue	0	1.94	2.14	2.42	5.22	0	0.68
TR68148|c0_g1_i1	blue	9.32	33.47	27.05	26.91	41.16	28.41	34.66
TR68205|c0_g1_i2	blue	7.76	0.08	0	1.02	17.21	6.54	0
TR68244|c2_g1_i2	blue	0	0	3.96	2.5	13.99	0	5.72
TR68299|c0_g1_i1	blue	26.84	27.68	17.62	23.77	36.6	23.57	17.44
TR68325|c0_g1_i1	blue	65.05	6.36	0.94	6.05	343.37	4.67	1.26
TR68352|c1_g1_i1	blue	19.61	14.72	9.35	22.4	50.09	21.75	15.41
TR68418|c1_g3_i1	blue	1.07	1.76	1.3	1.46	6.04	1.88	0.83
TR68427|c1_g2_i3	blue	0.12	0.5	0.18	0.33	30.46	0.21	0.17
TR68427|c1_g2_i7	blue	2.77	1.89	0.36	1.56	43.03	0.57	1.36
TR68451|c0_g1_i3	blue	1.25	2.33	4	1.52	21.06	0.44	7.16
TR68459|c1_g2_i5	blue	3.26	5.12	2.52	6.25	13.11	3.92	3.77
TR68474|c1_g3_i3	blue	5.53	4.24	2.97	6.54	20.72	5.15	3.03
TR68490|c0_g1_i4	blue	0.53	7.16	4.73	3.67	15.93	0.35	16.91
TR68528|c1_g1_i1	blue	33.25	14.44	10.52	13.05	58.34	26.34	6.46
TR68548|c0_g1_i1	blue	4.68	4.75	2.75	4.55	21.65	4.96	1.98
TR68548|c0_g1_i2	blue	11.26	15.39	7.22	11.51	74.6	12.22	5.3
TR68548|c0_g1_i3	blue	5.42	5.11	3.17	4.85	31.86	6.21	2.3
TR68548|c0_g1_i4	blue	7.7	10.28	4.53	8.93	40.3	11.75	2.69
TR68555|c1_g1_i1	blue	16.52	12.61	9.94	20.58	36.83	21	10.67
TR68555|c1_g1_i2	blue	15.16	10.57	9.55	17.05	32.24	20.08	9.25
TR68610|c2_g1_i2	blue	10.19	5.62	5.59	6.71	13.46	6.49	7.13
TR68610|c2_g1_i3	blue	7.02	3.71	5.86	4.93	14.67	4.89	4.25
TR68610|c2_g1_i7	blue	8.09	4.33	5.48	4.8	14.3	6	5.38
TR68610|c2_g1_i9	blue	4.2	2.78	3	2.71	6.82	4.08	2.9
TR68610|c3_g1_i2	blue	9.29	6.22	4.17	6.45	9.88	6.42	6.91
TR68610|c3_g2_i3	blue	3.11	1.18	2.48	4.39	7.78	3.38	3.32
TR68637|c0_g1_i1	blue	4.32	3.98	0.12	14.32	85.54	11.95	0.47
TR68637|c0_g1_i2	blue	8.55	1.35	0.06	8.64	213.61	36.42	0.75
TR68656|c1_g2_i1	blue	1.46	2.71	0.22	4.72	8.11	1.93	0.42
TR68680|c2_g2_i1	blue	3.65	9.37	5.08	9.14	14.54	2.31	6.53
TR68693|c0_g1_i2	blue	0	14.66	0.12	0.13	51.19	0.17	0
TR68720|c0_g2_i1	blue	6.38	11.17	2.91	7.64	13.01	9.74	11.08
TR68746|c1_g2_i1	blue	11.74	8.01	3.48	7.64	20.89	1.71	3.91
TR68746|c1_g2_i2	blue	15.14	12.04	5.18	9.24	34.83	2.11	6.05
TR68757|c2_g1_i2	blue	0.77	4.22	1.72	6.27	4.8	1.82	2.27
TR68797|c1_g1_i1	blue	16.68	6.24	6.02	112.65	145.94	45.38	13.14
TR68804|c0_g1_i1	blue	7.27	6.67	6.75	6.77	7.46	5.78	4.42
TR68804|c0_g1_i6	blue	9.22	8.23	9.87	7.55	9.58	6.79	6.98
TR68870|c0_g1_i3	blue	15.16	17.71	6.9	13.9	87.49	4.38	4.39
TR68874|c0_g1_i1	blue	3.17	4.25	4.47	3.37	5.67	2.72	2.81
TR68905|c0_g2_i1	blue	11.85	63.31	6.38	26.14	155.43	0.47	19.94
TR68905|c0_g2_i2	blue	6.36	35.33	3.07	13.33	76.78	0.25	9.82
TR69030|c1_g1_i3	blue	3.03	8.67	7.74	5.67	9.08	6.53	6.02
TR69030|c2_g1_i2	blue	1.56	4.29	3.16	2.84	5.01	4.11	1.81
TR69067|c1_g1_i2	blue	2.77	4.17	2.07	3.6	5.01	3.5	1.87
TR69083|c0_g1_i1	blue	12.37	22.21	6.38	12.94	22.28	20.13	6.32
TR69136|c0_g1_i1	blue	9.55	18.58	9.63	6.02	1391.86	1.12	3.31
TR69148|c1_g2_i1	blue	5.64	6.25	4.89	5.23	8.47	5.57	4.71
TR69150|c0_g1_i1	blue	5.48	8.35	3.17	4.47	10.67	5.07	4.28
TR69150|c0_g2_i1	blue	2.56	1.41	1.04	1.17	7.46	1.49	0.49
TR69188|c0_g1_i1	blue	3.26	8.3	4.43	8.96	21.41	1.51	10.93
TR69188|c0_g1_i2	blue	1.5	2.79	1.47	3.01	10.29	1.27	4.3
TR69188|c0_g2_i1	blue	1.86	4.59	1.7	5.37	11.21	0.41	6.71
TR69191|c0_g1_i1	blue	13.89	10.66	15.03	15.66	15.75	12.65	8.5
TR69302|c0_g1_i1	blue	1.04	3.06	1.05	1.23	5.75	1.07	1.4
TR69302|c0_g1_i2	blue	2.26	13.02	2.1	2.91	25.02	2.1	2.27
TR69332|c0_g1_i1	blue	3.73	10.18	3.96	6.08	41.4	7.27	3.08
TR69337|c0_g1_i1	blue	14.03	15.2	1.21	19.17	60.68	16.51	8.69
TR69337|c0_g1_i2	blue	7.78	7.48	0.67	10.63	44.34	9.6	4.69
TR69339|c0_g1_i1	blue	6.08	13.79	3.61	10.61	55.26	6.57	6.34
TR69339|c0_g1_i2	blue	8.18	23.31	6.95	11.21	79	8.85	6.5
TR69341|c1_g1_i1	blue	8.6	12.81	9.81	10.08	15.89	6.31	6.14
TR69341|c1_g2_i1	blue	6.75	9.04	6.66	4.62	10.13	5.15	5.37
TR69356|c0_g1_i1	blue	4.85	4.03	1.52	7.08	128.04	3.18	3.56
TR69365|c0_g1_i5	blue	6.55	4.57	5.35	8.1	29.89	9.1	6.42
TR69366|c0_g1_i1	blue	7.41	0.21	0.31	0	10.74	1.35	0.15
TR69396|c0_g1_i1	blue	29.62	38.72	19.66	42.85	104.8	32.95	18.57
TR69447|c0_g1_i3	blue	6.89	6.92	8.65	5.85	8.8	5.44	6.14
TR6945|c0_g1_i1	blue	3.83	3.74	0.29	1.3	8.03	0.63	1.52
TR69488|c0_g1_i1	blue	2.57	0	0.94	0.35	7.29	0.23	2.38
TR69527|c0_g3_i4	blue	1.29	1.42	1.71	2.64	12.21	2.09	0.87
TR69557|c0_g2_i4	blue	4.35	4.99	3.79	6.38	12.92	5.79	3.69
TR69559|c0_g1_i1	blue	7.02	9.16	8.55	13.34	16.33	10.31	10.32
TR69610|c0_g1_i2	blue	2.69	4.6	2.72	5.38	7.35	4.08	7
TR69615|c0_g3_i1	blue	18.38	6.01	27.15	17.63	40.72	12.13	17.14
TR69620|c1_g3_i2	blue	3.69	14.53	14.96	14.26	16.54	16.22	13.52
TR69624|c1_g5_i5	blue	1.81	2.05	2.2	1.77	7.77	1.7	1.96
TR69687|c0_g1_i1	blue	6.5	7.8	1.8	4.04	8.89	6.21	3.42
TR69690|c0_g1_i2	blue	3.36	2.02	1.6	3.22	6.3	3.92	1.75
TR69690|c1_g1_i8	blue	2.72	2.69	1.23	2.43	5.5	3.1	1.35
TR69722|c1_g1_i4	blue	2.42	2.93	4.13	4.94	17.88	3.57	2.71
TR69722|c1_g1_i5	blue	2.65	4.71	5.49	8.64	24.6	3.57	4.66
TR69740|c0_g3_i1	blue	5.33	3.57	1.32	4.92	45.11	5.76	1.4
TR6980|c0_g2_i1	blue	18.49	17.61	18.22	17.77	24.42	18.67	13.45
TR6981|c0_g1_i1	blue	28.48	18.47	14.53	19.38	46.76	32.99	8.32
TR69836|c2_g1_i1	blue	9.65	12.3	2.33	10.7	24.52	7.34	5.74
TR69870|c0_g2_i1	blue	2.95	4.17	6.16	4.6	30.5	5.19	6.35
TR69884|c0_g2_i2	blue	2.27	8.05	1.26	1.07	19.72	2.62	2
TR69925|c0_g1_i1	blue	2.35	3.18	1.69	4.79	24.81	3.13	5.49
TR69925|c0_g1_i2	blue	0	0.83	0.35	2.74	6	1.4	1.5
TR69925|c0_g1_i5	blue	1.2	4.39	2.41	4.26	32.46	3.89	6.52
TR69963|c1_g1_i2	blue	3.37	7.78	4.11	8.29	20.01	6.24	5.38
TR69987|c0_g1_i3	blue	7.24	0.69	2.27	12.5	281.66	5.55	8.34
TR70044|c0_g1_i1	blue	3.57	4.76	3.32	4.28	5.87	3.16	1.77
TR70063|c2_g1_i1	blue	144.93	224.81	104.85	261.77	470.96	176.87	117.39
TR70064|c4_g2_i1	blue	4.81	5.1	4.59	8.46	11.14	6.01	4.38
TR70140|c0_g1_i3	blue	5.2	7.28	2.33	5.31	35.93	5.32	3.67
TR70224|c0_g1_i2	blue	2.26	4.65	4.29	3.46	8.91	2.98	2.94
TR70238|c0_g1_i10	blue	1.93	8.09	1.94	1.94	9.64	1.22	3.67
TR70238|c0_g1_i1	blue	0.31	4.39	2.67	0	7.94	0.83	2.18
TR70346|c0_g1_i1	blue	1.7	7.2	7.71	3.1	53.2	2.77	2.57
TR70346|c0_g1_i2	blue	1.68	2.15	2.79	1.06	16.11	1.59	0.77
TR70349|c0_g1_i1	blue	19.57	19.8	11.43	21.78	30.39	19.93	18.32
TR70374|c0_g1_i1	blue	11.43	12.49	12.95	13.01	35.41	15.43	11.15
TR70374|c0_g1_i2	blue	11.7	12.04	10.51	12.11	34.18	13.89	11.95
TR70411|c2_g1_i2	blue	0	0	0	2.12	21.62	0	0.3
TR70411|c4_g2_i2	blue	0.6	2.15	0.74	1.57	10.16	0.71	1.92
TR70422|c0_g1_i1	blue	3.32	2.66	4.78	2.25	22.03	4.3	3.23
TR70452|c2_g1_i1	blue	7.79	10.83	35.63	5.76	53.55	1.53	11.51
TR70452|c2_g2_i1	blue	14.02	17.63	81.71	10.91	119.58	1.47	20.13
TR70454|c1_g1_i1	blue	2.36	3.33	1.95	3.89	9.86	4.62	0.78
TR70487|c0_g1_i1	blue	5.2	5.42	5.28	4.36	6.16	5.05	2.71
TR70490|c0_g1_i1	blue	0.33	0.82	0.1	0.45	5.64	0.37	0.43
TR70501|c1_g1_i2	blue	1.23	0.76	0.56	2.94	5.2	2.17	1.96
TR70550|c0_g1_i1	blue	0.81	1.99	0.49	0	14.92	0.7	0.93
TR70550|c0_g2_i1	blue	0.77	0	0	1.05	33.36	3.35	0
TR70567|c1_g1_i1	blue	1.33	1.83	5.86	2.92	19.76	3.53	1.37
TR70567|c1_g1_i2	blue	1.52	3.4	3.84	3.25	14.59	2.79	1.76
TR70601|c1_g1_i2	blue	16.56	37.95	15.88	13.76	88.16	19.68	3.55
TR70632|c0_g1_i1	blue	29.24	27.86	12.8	44.59	57.38	29.35	23.79
TR70641|c0_g4_i1	blue	1.6	0.75	0.42	0.47	5.5	1.61	1.45
TR70683|c0_g1_i1	blue	7.33	13.2	7.31	10	16.9	11.23	5.74
TR70683|c0_g1_i2	blue	6.93	12.06	5.86	7.82	16.73	11.43	4.34
TR70696|c1_g1_i4	blue	5.66	5.09	1.94	5.76	8.94	2.07	6.93
TR70722|c1_g1_i6	blue	3.17	4.24	2.65	2.87	5.37	3.97	2.59
TR70742|c0_g1_i1	blue	1.77	1.66	3.07	2.4	5.83	3.56	1.6
TR70746|c0_g1_i1	blue	12.05	34.54	15.82	15.08	60.19	18.16	14.3
TR70756|c1_g1_i1	blue	1241.51	612.25	1176.89	948.85	2811.03	658.43	425.57
TR70780|c0_g1_i12	blue	0.51	0.56	0.21	1.37	6.34	0.45	0.19
TR70805|c0_g1_i1	blue	3.41	2.81	1.04	3.72	5.41	2.71	2.17
TR70838|c2_g1_i1	blue	3.54	2.78	1.85	3.21	6.7	2.69	1.66
TR70866|c1_g2_i3	blue	3.72	5.26	10.64	7.14	22.52	3.87	5.56
TR70866|c1_g2_i4	blue	2.38	2.31	5.81	6.23	17.32	2.55	4.62
TR70870|c0_g1_i1	blue	18.1	11.85	9.47	9.08	24.39	11.16	7.89
TR70871|c0_g1_i2	blue	0.51	29.73	125.45	1.83	364.91	0	2.67
TR70871|c1_g1_i2	blue	0.25	1.46	0.31	0.77	1469.87	0.22	0.15
TR70880|c0_g1_i11	blue	3.85	3.08	3.79	3.84	7.31	1.8	3.99
TR70880|c0_g1_i1	blue	2.69	2.13	1.7	2.67	5.91	2.01	2.99
TR70880|c0_g1_i5	blue	5.53	4.55	4.76	4.79	9.18	2.36	6.61
TR70880|c0_g1_i6	blue	2.42	2.07	2.29	2.62	6.43	1.51	3.37
TR70880|c0_g1_i7	blue	3.07	2.9	2.74	3.2	6.77	1.73	4.51
TR70880|c0_g1_i8	blue	1.97	2.7	1.7	1.78	6.86	1.74	3.32
TR70880|c0_g1_i9	blue	4.36	3.83	2.54	3.82	7.16	2.66	4.37
TR70927|c0_g1_i2	blue	9.35	13.61	5.31	12.09	19.73	9.34	10.46
TR70937|c1_g1_i1	blue	5.03	5.78	5.85	6.11	12.51	6.28	3.98
TR70937|c1_g1_i6	blue	3.44	4.64	4.51	4.67	8.67	3.05	3.05
TR70942|c1_g1_i1	blue	0.55	3.62	0.04	0.09	7.07	0.67	0.04
TR70942|c1_g1_i5	blue	0.15	1.89	0.05	0.1	6.9	0.88	0
TR70942|c2_g2_i4	blue	0.14	1.74	0	0.14	6.07	0.6	0
TR70960|c2_g1_i1	blue	13.1	28.95	9.49	28.05	40.81	28.52	17.13
TR70993|c1_g1_i2	blue	2.49	2.95	5.38	3.24	13.73	1.89	3.42
TR70993|c1_g1_i3	blue	1.76	2.07	5.15	3.99	13.25	2.36	2.53
TR70993|c1_g1_i5	blue	1.33	1.27	2.19	1.81	5.12	1.18	0.89
TR71049|c0_g3_i1	blue	9.14	10.28	6.64	17.81	20.59	12.28	13.32
TR71049|c0_g3_i3	blue	7.22	8.51	5.5	10.37	11.83	8.42	9.02
TR71058|c1_g1_i1	blue	6.87	13.8	8.17	12.3	14.88	10.96	13.86
TR71065|c0_g3_i1	blue	0.78	3.81	1.72	3.78	12.86	3.75	6.21
TR71065|c0_g3_i4	blue	1.13	6.34	2.23	5.18	23.29	4	6.91
TR71065|c0_g3_i5	blue	0.91	4.83	1.92	6.26	16.61	5.14	6.51
TR71094|c8_g3_i1	blue	2.29	2.44	0.63	4.32	7.07	2.16	1.71
TR71201|c0_g1_i1	blue	16.85	14.42	10.07	19	77.5	18.96	9.48
TR71201|c0_g1_i2	blue	13.61	11.24	7.96	19.41	65.16	18.91	8.58
TR71201|c0_g1_i3	blue	15.74	11.88	9.02	18.4	67.79	18.33	8.8
TR71368|c0_g1_i18	blue	6.37	1.43	3.52	6.33	9.95	7.1	2.68
TR71368|c0_g2_i1	blue	5.52	0	2.23	6.34	10.54	3.17	3.2
TR71404|c1_g2_i4	blue	5.29	3.27	1.61	7.7	10.72	3.47	2.68
TR71435|c0_g2_i4	blue	1.07	0.88	0.78	0.15	7.41	0.57	0.62
TR71435|c0_g2_i5	blue	1.57	0.43	0.95	1.89	6.73	1.23	0.91
TR71439|c1_g1_i1	blue	3.56	5.06	3.94	3.96	9.63	3.29	3.46
TR71439|c1_g1_i3	blue	4.87	3.37	3.3	4.51	8.87	4.5	2.05
TR71444|c0_g2_i1	blue	5.71	2.98	1.77	4.98	8.12	2.43	2.93
TR71458|c1_g1_i2	blue	8.58	7.93	4.52	7.88	23.73	8.93	6.16
TR71458|c1_g1_i3	blue	11.37	8.11	4.6	9.48	27.43	8.47	6.92
TR71458|c1_g1_i5	blue	9.04	8.37	5.01	10.14	28.75	8.1	7.36
TR71458|c1_g1_i6	blue	9.49	7.74	4.58	9.48	25.66	7.7	6.75
TR71463|c1_g1_i1	blue	12.9	16.21	26.32	11.29	61.39	9.46	11.63
TR71472|c0_g2_i1	blue	1.02	0.74	0.23	2.09	6.27	1.47	0.52
TR71480|c0_g1_i1	blue	1.15	0.95	0.35	1.56	6.75	2.42	0.83
TR71480|c0_g2_i1	blue	0.79	0.97	0.24	1.61	9.59	2.07	2.27
TR71500|c1_g1_i1	blue	2.16	1.21	2.62	2.84	10.7	1.83	3.17
TR71500|c1_g1_i2	blue	3	1.41	2.93	2.52	11.81	1.65	3.17
TR71500|c1_g1_i3	blue	2.55	1.65	2.89	3.05	15.6	1.82	4.05
TR71516|c0_g3_i1	blue	1.9	1.97	2.46	2.35	10.64	0.66	1.86
TR71516|c0_g3_i2	blue	1.43	1.37	2.32	2.91	8.16	1.05	1.88
TR71555|c6_g1_i11	blue	198.41	141.59	107.84	151.12	358.04	205.49	93.99
TR71555|c6_g1_i1	blue	256.74	147.18	116.64	187.5	299.01	209.96	123.88
TR71555|c6_g1_i3	blue	569.43	321.32	325.9	516.21	979.52	664.67	262.1
TR71555|c6_g1_i7	blue	466.65	466	317.71	463.84	860.32	401.09	279.21
TR71555|c6_g1_i8	blue	609.32	414.68	352.5	483.94	1107.59	552.89	319.8
TR71602|c3_g1_i6	blue	0	2.56	0.21	1.17	7.65	3.34	2.79
TR71644|c0_g1_i1	blue	14.94	24.29	6.37	8.49	134.32	0.59	19.32
TR71681|c0_g1_i1	blue	7.99	7.4	5.07	6.36	8.96	7.35	4.62
TR71694|c0_g2_i6	blue	13.29	12.19	12.05	14.05	21.42	7.81	11.14
TR71733|c0_g1_i1	blue	31.07	29.9	33.99	36.53	55.6	43.86	25.58
TR71762|c0_g1_i4	blue	19.57	25.91	15.58	18.97	28.04	15.15	19.22
TR71770|c2_g1_i3	blue	1.27	2.62	0.39	2.17	55.48	0.56	2.58
TR71773|c1_g1_i2	blue	1.93	22.23	2.23	3.89	75.18	2.79	1.7
TR71773|c1_g1_i3	blue	0.55	4.33	0.6	1.04	19.83	0.87	0.44
TR71783|c1_g4_i1	blue	2.21	3.49	3.55	2.58	11.01	4.14	2.19
TR71795|c4_g2_i2	blue	16.51	16.88	9.72	19.36	48.69	32.09	11.42
TR71798|c0_g1_i1	blue	10.31	8.85	8.09	14.44	28.87	9.43	15.58
TR71815|c2_g6_i1	blue	1.23	1.37	0.69	0.89	6.1	1.32	0.96
TR71815|c2_g6_i3	blue	1.05	1.96	0.93	1.62	10.2	2.11	1.71
TR71824|c0_g2_i3	blue	15.39	29.42	23.65	18.21	209.44	16.9	26.36
TR71831|c0_g1_i2	blue	0.26	79.28	4.18	108.11	190.86	0	22.31
TR71831|c0_g1_i4	blue	0.13	7.5	2.17	8.97	40.48	0.12	2.75
TR71835|c0_g2_i1	blue	1.25	4.22	11.56	2.54	38.13	3.92	3.68
TR71835|c0_g2_i2	blue	1.79	5.17	7.46	2.03	29.46	2.51	3.02
TR71835|c0_g2_i3	blue	2.06	5.52	7.53	1.23	32.23	2.27	3.43
TR71849|c1_g1_i1	blue	0.7	8.26	1.73	2.34	20.39	12.75	3.69
TR71849|c1_g1_i3	blue	0.13	20.38	0.36	3.11	59.09	32.74	5
TR71855|c0_g2_i2	blue	5.78	8.48	2.32	6.95	9.2	5.82	3.19
TR71855|c0_g2_i4	blue	6.8	9.64	2.87	7.87	12.97	7.58	3.88
TR71878|c0_g1_i1	blue	0.15	0.38	0	0.31	5.1	0.4	0
TR71898|c0_g4_i1	blue	11.19	29	27.27	24.45	44.4	12.95	23.32
TR71901|c0_g1_i2	blue	2.55	2.04	2.38	1.37	9.11	2.99	1.13
TR71905|c4_g1_i4	blue	10.98	6.85	5.86	9.62	12.78	9.47	7.38
TR71912|c2_g1_i2	blue	19.39	22.65	16.06	20.3	36.16	16.58	21.21
TR71915|c3_g1_i1	blue	37.42	28.43	26.59	29.33	67.97	36.86	34.93
TR71921|c1_g2_i1	blue	59.62	73	29.28	65.5	109.76	41.73	29.88
TR71923|c1_g1_i1	blue	2.81	9.59	4.29	8.17	32.4	5.1	11.4
TR71923|c1_g2_i1	blue	4.57	21.84	8.13	16.01	70.81	9.18	22.24
TR71956|c0_g1_i1	blue	0	0	0	4.09	13.66	0	0
TR71976|c1_g1_i3	blue	4.95	14.06	10.51	20.23	27.16	18.61	9.24
TR71980|c0_g1_i1	blue	6.81	6.3	3.56	4.58	62.3	3.15	2.13
TR71980|c0_g1_i2	blue	6.74	10.02	5.69	5.14	91.89	4.54	2.3
TR71982|c6_g1_i4	blue	1.72	1.37	1.39	2.59	10.85	0.6	2.17
TR71982|c6_g1_i5	blue	0.9	1.11	1.55	1.08	6.57	0.53	1.13
TR72005|c0_g3_i2	blue	13.38	0	0.15	4.96	20.69	0.21	1.69
TR72049|c13_g1_i1	blue	15.33	19.81	9.34	31.38	98.97	35.13	17.53
TR72069|c0_g1_i1	blue	1.34	2.76	1.77	2.12	6.08	2.76	1.42
TR72069|c0_g1_i2	blue	1.94	2.98	2.59	3.26	9.14	4.37	1.66
TR72073|c6_g1_i1	blue	12.86	110.58	75.04	40.89	202.88	12.99	47.34
TR72084|c0_g1_i1	blue	0.31	0.97	1.63	4.72	149.86	0.64	69.1
TR72239|c1_g2_i1	blue	5.66	5	9.58	6.09	9.99	6.68	4.44
TR72239|c1_g2_i8	blue	4.46	4.27	7.98	5.23	11.72	4.95	3.48
TR72256|c0_g2_i11	blue	3.84	4.96	3.59	5.82	9.32	7.12	2.8
TR72256|c0_g2_i1	blue	5.29	6.73	3.97	5.71	12.05	6.41	3.06
TR72336|c0_g1_i1	blue	7.54	3.63	7.28	4.25	17.8	8.05	6.25
TR72338|c0_g2_i4	blue	0	0.43	0	0	10.53	0	0.3
TR72358|c0_g2_i2	blue	0.71	1.36	1.36	0.64	10.3	1.56	1.09
TR72371|c6_g2_i2	blue	21.34	23.77	11.01	23.13	57.89	22.6	13.72
TR72414|c0_g1_i1	blue	9.6	13.67	16.7	6.25	21.95	14.88	2.02
TR72414|c0_g1_i2	blue	8.92	15.75	18.01	7.32	26.68	9.85	2.48
TR72414|c0_g4_i3	blue	6.31	6.85	9.61	4.71	15.51	10.61	1.39
TR72417|c0_g1_i3	blue	3.45	3.8	2.07	3.92	5.71	4.53	4.08
TR72418|c0_g1_i3	blue	0.88	0.21	0	0.86	5.9	0.45	0.15
TR72418|c0_g1_i4	blue	0.44	0.09	0	1.11	10.7	0.39	0.13
TR72427|c0_g5_i1	blue	17.57	16.33	14.43	13.64	22.8	17.88	17.64
TR72427|c0_g5_i2	blue	31.58	35.61	28.84	28.41	47.91	30.07	34.17
TR72427|c0_g5_i7	blue	17.55	17.6	15.01	17.87	26.2	16.04	17.27
TR72427|c1_g1_i1	blue	3.93	5.77	3.75	3.25	7.86	4.23	3.26
TR72473|c5_g3_i2	blue	19.23	9.98	1.74	8.46	53.72	3.76	1.73
TR72486|c1_g3_i4	blue	2.09	6.99	1.53	5.67	70.11	3.94	2.25
TR72486|c1_g3_i6	blue	5.9	11.37	3.59	14.43	159.05	10.86	5.66
TR72486|c1_g3_i7	blue	3.78	6.59	2.39	8.9	104.03	6.31	4.71
TR72487|c0_g2_i1	blue	1.37	0.23	8.66	2.23	12.37	6.27	5.38
TR72492|c1_g1_i2	blue	1.55	1.27	2.81	2.13	8.75	2.67	1.79
TR72549|c0_g1_i1	blue	4.5	17.62	3.46	12.31	165.29	8.09	1.64
TR72592|c0_g1_i1	blue	0	3.49	0.7	4.19	11.42	0	1.11
TR72593|c0_g2_i1	blue	1.73	2.47	0	1.82	13.68	0.84	0.27
TR72605|c0_g1_i3	blue	3.7	4.24	2.35	5.36	5.72	3.27	6.14
TR72657|c1_g1_i6	blue	5.66	6.42	3.92	6.89	16.13	3.27	6.09
TR72669|c0_g1_i1	blue	6.81	6.07	2.7	5.47	7.32	2.41	4.92
TR72669|c0_g1_i2	blue	6.94	4.27	2.95	8.47	11.05	2.72	6.86
TR72681|c1_g1_i1	blue	1.82	1.5	1.1	1.25	12.49	0	3.16
TR72691|c1_g1_i1	blue	6.29	1.08	0.69	1.84	17.53	0.7	1.21
TR72736|c1_g1_i1	blue	4.96	12.92	8.49	13.57	49.24	4	10.99
TR72739|c5_g6_i4	blue	1.3	3.08	2.28	3.42	5.09	1.87	2.44
TR7273|c0_g2_i1	blue	4.01	6.49	3.5	5.94	10.6	4.38	3.9
TR72750|c1_g1_i7	blue	1.13	1.39	1.03	0.57	5.34	0	0.49
TR72754|c1_g1_i1	blue	0	0.26	0.06	0.14	5.48	0.09	0
TR72760|c0_g1_i1	blue	6.54	11.61	8.69	6.19	22.74	8.56	6.71
TR72760|c0_g1_i2	blue	5.48	8.51	7.89	6.95	21.12	7.24	6.44
TR72760|c0_g1_i6	blue	5.09	10.45	8.62	8.23	21.83	6.73	7.48
TR72814|c2_g2_i2	blue	3.55	3.65	2.63	3.01	7.53	2.92	2.86
TR72836|c1_g1_i1	blue	4.65	1.22	0.68	4.93	8.95	0.99	2.47
TR72845|c13_g1_i1	blue	0.81	3.32	0.74	4.65	139.82	2.86	1.91
TR72845|c13_g4_i1	blue	0.76	3.23	0.39	2.71	114.31	1.85	0.84
TR72845|c13_g4_i2	blue	0.96	4.45	0.72	5.2	174.21	3.65	2.05
TR72845|c13_g4_i3	blue	0.26	1.47	0.29	1.83	73.7	1.04	0.59
TR72845|c19_g2_i1	blue	3.19	3.73	2.92	2.51	6.39	2.38	4.17
TR72845|c19_g2_i2	blue	3.73	3.44	2.59	2.33	6.32	1.74	3.79
TR72846|c2_g2_i1	blue	2.63	10.47	0.8	6.07	44.22	7.77	2.23
TR72846|c2_g2_i2	blue	1.06	0.5	0	1.23	5.87	1.74	0.39
TR72846|c2_g2_i3	blue	1.08	1.61	0.3	1.2	7.03	2.86	0.51
TR72846|c2_g2_i4	blue	0.95	2.38	0.44	2.39	13.65	2.8	1.02
TR72846|c3_g2_i1	blue	1.98	2.2	0.42	2.22	16.89	2.63	1.49
TR72846|c3_g2_i2	blue	0.87	3.98	0.57	3.04	17.91	3.9	1.09
TR72846|c3_g2_i4	blue	1.18	4.01	0.24	2.77	18.64	3.14	0.99
TR72846|c3_g2_i5	blue	1.05	2.56	0.2	2.07	10.15	2.8	1.27
TR72852|c0_g1_i1	blue	3.08	16.62	9.8	5.03	31.59	4.14	8.25
TR72893|c1_g1_i4	blue	1.01	5.47	0.56	1.77	11.02	4.7	0.24
TR72893|c1_g1_i5	blue	2.58	13.8	1.96	4.39	20.07	6.24	0.19
TR72922|c0_g1_i2	blue	10.46	5.18	5.89	11.58	27.69	7.11	9.69
TR72922|c0_g1_i3	blue	7.76	4.18	5.95	10.43	20.68	5.99	8.13
TR72934|c1_g3_i1	blue	4.26	6.29	15.93	6.8	36.64	3.99	19.04
TR72934|c1_g6_i1	blue	6.39	8.81	22.49	10.41	54.18	4.39	25.5
TR72950|c1_g1_i1	blue	9.75	1.58	1.02	1.13	18.45	2.5	0.15
TR72950|c1_g1_i2	blue	15.95	12.56	5.73	2.98	75.44	6.33	0.42
TR72955|c1_g2_i4	blue	1.68	3.24	0.68	1.15	5.42	1.47	0.65
TR72957|c0_g1_i1	blue	3.13	8.44	3.95	3.38	14.19	2.52	2.63
TR72957|c0_g1_i2	blue	4.73	10.94	5.36	4.51	19.07	3.38	3.02
TR72957|c0_g1_i3	blue	3.66	8.23	5.25	3.31	16.22	4.47	3.39
TR72958|c4_g16_i1	blue	41.03	47.22	20	45.17	60.46	39.11	34.82
TR72960|c0_g2_i1	blue	20.34	18.16	8.08	18.53	23.21	15.78	15.51
TR72996|c0_g1_i1	blue	136.05	52.84	45.78	77.28	180.19	52.53	82.2
TR73001|c3_g3_i1	blue	19.97	24.63	15.5	24.58	37.46	22	24.5
TR73006|c1_g1_i1	blue	6.64	1.67	0.62	1.7	11.04	0	2.48
TR73013|c0_g1_i1	blue	1.77	0.9	0.5	2.22	7.94	2.65	1.57
TR73034|c0_g1_i7	blue	1.04	1.06	1.41	2.78	5.2	2.49	1.45
TR73034|c0_g1_i9	blue	1.4	0.49	1.27	3	5.29	3.43	1.43
TR73035|c1_g1_i1	blue	3.02	4.76	1.47	4.88	27.67	0.76	4.46
TR73151|c0_g2_i2	blue	7.01	4.48	3.04	6.63	10.99	2.18	6.38
TR73151|c0_g2_i3	blue	6.34	4.76	2.54	7.84	10.54	2.52	6.52
TR73151|c0_g2_i4	blue	5.73	5.4	2.68	6.59	10.78	2.5	5.28
TR73155|c0_g1_i1	blue	7.31	7.66	5.88	7.86	10.95	8.62	7.86
TR73155|c0_g1_i3	blue	9.21	9.06	8.38	11.14	15.04	11.96	10.93
TR73155|c1_g1_i2	blue	7.21	8.42	6.11	9.78	11.55	9.73	9.93
TR73159|c0_g2_i1	blue	2.84	1.44	0	0.06	61.22	0.07	0.05
TR73159|c0_g2_i2	blue	0.88	1.09	9.15	0.12	33.53	0.08	0.05
TR73159|c0_g2_i3	blue	2.93	1.23	0.04	0	42.6	0.05	0.03
TR73166|c0_g1_i1	blue	0	3.5	11.04	1.07	14.08	0.2	5.57
TR73172|c1_g1_i1	blue	0	10.98	47.72	12.42	88.43	0	1.11
TR73174|c0_g1_i2	blue	30.97	6.87	4.85	6.17	61.84	10.58	0.66
TR73197|c1_g2_i1	blue	1.55	2.35	1.82	3.82	46.55	4.14	1.24
TR73197|c1_g2_i2	blue	4.07	5.86	8.91	8.03	23.16	7.57	4.15
TR73197|c1_g2_i3	blue	2.16	3.42	1.56	3.85	53.78	5.18	1.68
TR73197|c1_g2_i4	blue	3.4	3.64	5.92	4.99	16.83	4.87	2.8
TR73197|c1_g2_i5	blue	2.32	3.34	5.69	4.56	22.91	4.06	2.41
TR73204|c0_g1_i1	blue	0.29	8.56	2.02	19.13	370.7	17.24	0.83
TR73221|c2_g2_i1	blue	1.64	1.83	1.55	1.12	5.3	2.77	0.62
TR73224|c0_g1_i3	blue	2.79	3.4	5.91	2.93	19.25	3.1	2.81
TR73224|c0_g1_i4	blue	5.52	4.22	7.77	5.09	38.24	7.21	4.33
TR73246|c0_g1_i2	blue	3.13	2.05	1.93	2.31	5.05	3.41	1.9
TR73265|c0_g1_i3	blue	13.43	20.02	15.91	10.89	22.39	7.07	10.74
TR73297|c0_g1_i2	blue	0	7.57	0.7	0.79	17.83	1	0.66
TR73310|c0_g1_i1	blue	1.35	0.09	0.48	0.38	60.62	0.1	0.26
TR73312|c0_g2_i2	blue	3.75	1.42	2.19	1.27	5.56	4.46	1.75
TR73344|c0_g1_i2	blue	0	1.48	0	1.24	6.17	1.55	3.12
TR73362|c2_g1_i2	blue	39.43	45.69	34	47.19	54.74	48.35	47.58
TR73381|c0_g1_i1	blue	14.59	19.45	14.66	21.64	29.46	23.62	17.33
TR73384|c0_g2_i3	blue	1.79	40.26	2.61	3.94	432.98	2.66	2.55
TR73384|c0_g2_i4	blue	4	33.48	4.36	5.34	290.2	3.37	3.6
TR73384|c1_g1_i2	blue	2.44	34.03	4.13	4.27	388.48	2.85	2.95
TR73385|c1_g1_i1	blue	5.46	5.9	5.41	7.26	11.02	7.86	11.19
TR73385|c1_g2_i1	blue	9.55	4.63	4.91	8.96	21.71	10.53	7.58
TR73385|c1_g2_i2	blue	18.13	8.33	4.88	13.43	31.28	16.3	11.81
TR73394|c11_g2_i1	blue	1.71	1.61	0.52	2.37	15.63	3.04	1.31
TR73394|c11_g2_i3	blue	2.74	2.54	1.06	3.34	18.47	3.38	1.85
TR73394|c11_g2_i5	blue	1.75	2.4	1.11	2.47	19.76	3.36	1.9
TR73394|c12_g1_i1	blue	0.65	9.49	0.3	9.32	108.04	2.1	0.28
TR73424|c2_g1_i1	blue	5.41	9.21	6.08	8.65	36.38	3.97	9.28
TR73424|c2_g1_i2	blue	2.56	5.9	4.13	4.7	21.76	1.7	4.74
TR73424|c2_g1_i3	blue	4.23	14	7.69	12.4	52.71	4.32	11.4
TR73424|c2_g1_i4	blue	3.75	10.92	7.98	10.11	41.96	3.51	8.4
TR73434|c0_g2_i1	blue	1.1	0.9	0.45	1	6.32	1.29	0.85
TR73446|c0_g1_i1	blue	3.68	3.03	2.23	1.27	8.43	4.75	1.07
TR73462|c7_g1_i1	blue	3.59	3.27	4.03	2.31	6.13	4.67	2.18
TR73462|c7_g1_i7	blue	3.52	3.23	5.42	4.63	8.18	5.86	2.93
TR73462|c8_g1_i2	blue	3.31	2.44	4.66	3.41	6.77	6.36	2.7
TR73464|c0_g1_i2	blue	16.41	8.89	6.84	14.02	18.37	10.83	10.45
TR73476|c0_g1_i1	blue	1.52	2.35	1.16	2.97	8.16	3.02	0.88
TR73494|c0_g1_i1	blue	19	17.51	21.57	15.32	33.59	21.31	18.1
TR73512|c4_g1_i2	blue	1.55	3.04	1.41	3.39	5.62	2.16	2.38
TR73512|c4_g1_i3	blue	3.14	6.13	3.23	4.8	7.47	3.76	4.59
TR73514|c2_g2_i1	blue	0.08	0.07	0.2	0	5.64	0	0
TR73514|c2_g2_i3	blue	0.43	0.14	0.21	0	7.5	0	0.05
TR73514|c2_g2_i5	blue	0	0.07	0.05	0.06	8.71	0	0.05
TR73514|c2_g2_i8	blue	0.25	0.07	0.15	0	8.44	0	0
TR73521|c0_g1_i1	blue	13.94	6.19	3.9	11.04	42.68	7.45	6.83
TR73532|c0_g1_i5	blue	4.49	7.2	1.48	11.56	13.53	5.03	10.06
TR73532|c1_g1_i2	blue	6.77	9.83	1.73	18.16	18.43	6.28	13.66
TR73543|c0_g2_i1	blue	1.77	4.01	2.28	2.96	8.28	4.6	2.01
TR73545|c3_g1_i3	blue	5.44	5.14	7.85	6.3	12.44	8.54	1.63
TR73561|c0_g1_i1	blue	21.9	24.58	7.85	6.46	47.05	10.17	10.15
TR73561|c1_g1_i1	blue	14.26	14.18	5.52	5.49	22.3	9.79	6.67
TR73605|c1_g1_i1	blue	4.39	12	4.31	4.76	51.65	6.7	5.54
TR73625|c1_g2_i1	blue	159.48	62.19	55.28	86.01	202.47	57.47	104.61
TR73626|c0_g1_i1	blue	42.68	42.29	32.52	101.21	214.96	113.85	42.92
TR73632|c4_g1_i1	blue	3.05	3.68	1.86	3.71	10.69	3.27	3.82
TR73632|c4_g1_i2	blue	2.8	2.3	1.34	3.94	12.37	2.39	2.89
TR73632|c4_g1_i3	blue	2.34	3.43	2.05	3.45	9.84	3.06	3.35
TR73632|c4_g4_i1	blue	2.29	0.97	0.9	2.26	5.45	2.41	1.93
TR73642|c1_g1_i1	blue	0.99	0	0	2.04	16.39	2.59	0
TR73656|c1_g2_i1	blue	23.24	15.03	14.16	15.72	24.22	14.84	11.61
TR73706|c0_g1_i1	blue	16.12	9.38	4.94	19.38	49.56	19.27	13.06
TR73706|c0_g1_i3	blue	15.47	7.8	5.07	21.07	46.86	19.35	13.25
TR73706|c2_g1_i2	blue	31.63	17.86	9.38	46.89	96.43	40.85	25.29
TR73706|c2_g1_i3	blue	18.52	11.84	7.44	28.08	58.8	25.81	18.34
TR73717|c5_g1_i2	blue	32.85	20.65	19.78	22.94	82.96	50.95	15.73
TR73717|c5_g1_i4	blue	28.59	17	16.96	21.71	73.84	42.25	13.76
TR73719|c3_g3_i1	blue	6.77	34.78	6.84	7.07	94.63	9.84	4.38
TR73729|c2_g1_i1	blue	1.4	0.84	2.1	1.39	6.52	1.24	0.74
TR73765|c1_g1_i3	blue	1.62	1.78	0.82	2.2	11.64	3.57	2.5
TR73789|c2_g1_i3	blue	11.19	5.91	7.23	8.22	31.55	8.4	5.96
TR73789|c2_g1_i5	blue	10.02	4.86	6.69	7.45	27.28	8.6	5.05
TR73789|c2_g1_i7	blue	11.7	5.11	6.44	8.93	30.94	8.78	5.34
TR73791|c1_g1_i1	blue	10.83	5.2	0.96	20.25	241.3	38.83	3.65
TR73795|c4_g2_i1	blue	5.17	10.65	12.26	7.53	14.49	11.43	7.16
TR73811|c0_g1_i1	blue	4.29	2.65	1.3	3.68	8.3	5.59	4.35
TR73813|c0_g1_i1	blue	5.6	22.88	8.26	34.84	89.57	27.44	3.24
TR73826|c0_g3_i1	blue	2.28	0.59	0	1.55	11.75	0.11	0
TR73826|c0_g3_i3	blue	1.92	0.56	0.07	1.84	13.73	0.4	0.13
TR73856|c0_g6_i8	blue	2.08	9.27	6.13	5.72	10.47	8.03	1.77
TR73861|c0_g1_i3	blue	11.39	5.49	5.9	9.85	18.38	12.19	5.36
TR73884|c4_g1_i2	blue	11.05	10.31	5.57	8.12	23.37	8.49	3.72
TR73904|c1_g1_i1	blue	1.3	1.36	1.14	2.78	5.56	2.7	1.41
TR73904|c1_g1_i3	blue	1.45	1.33	1.62	2.76	5.54	3.34	1.5
TR73904|c1_g1_i4	blue	1.41	1.56	1.3	2.98	5.13	2.65	1.49
TR73904|c1_g1_i5	blue	1.36	0.7	1.3	2.72	6.72	3.24	1.67
TR73912|c0_g1_i1	blue	1.97	1.45	0.83	2.81	6.28	2.11	1.69
TR73929|c5_g1_i2	blue	10.37	6.33	3.6	8.83	25.42	9.79	7.65
TR73929|c5_g1_i4	blue	3.9	3.14	1.4	3.78	24.81	4.3	2.78
TR73929|c5_g1_i5	blue	10.93	9	3.92	9.98	27.55	11.59	8.31
TR73950|c10_g3_i1	blue	6.92	7.25	5.03	6.53	8.13	6.04	6.16
TR73950|c10_g3_i3	blue	7.53	6.41	4.78	7.27	10.48	5.33	5.76
TR73957|c0_g1_i5	blue	0.84	2.36	0.8	1.29	6.42	1.91	0.73
TR73957|c0_g1_i6	blue	0.95	1.98	0.99	0.81	5.59	1.75	0.71
TR73960|c1_g1_i2	blue	0.57	2.06	0.9	1.16	5.08	1.41	1.05
TR73960|c1_g1_i5	blue	0.48	3.13	0.8	1.78	8.55	1.47	1.17
TR73960|c1_g1_i7	blue	0.57	2.31	0.87	1.48	5.77	0.81	0.9
TR74012|c0_g1_i1	blue	50.26	26.5	24.39	14.84	59.96	39.96	19.1
TR74012|c0_g1_i2	blue	43.75	23.39	21.53	13.44	52.96	34.39	18.75
TR74032|c12_g1_i2	blue	2.46	3.74	3.63	2.82	6.29	2.93	3.34
TR74056|c0_g2_i4	blue	5.07	15.06	7.84	10.08	75.03	20.79	12.52
TR74056|c0_g2_i5	blue	8.4	23.1	12.47	13.44	131.84	31.65	17.22
TR74057|c0_g1_i1	blue	2.79	8.53	11.94	5.04	17.24	0.79	9.99
TR74092|c0_g1_i1	blue	3.49	60.27	11.53	4.44	126.98	0.7	14
TR74096|c0_g1_i7	blue	2.7	0.72	0.82	0.97	6.51	1.55	1.83
TR74096|c0_g1_i8	blue	3.71	1.25	0.49	1.3	6.25	0.81	1.41
TR74102|c5_g1_i3	blue	1.76	3.37	0.87	2.78	27.79	2.02	1.51
TR74158|c0_g1_i2	blue	0	0	2.74	2.47	8.88	0	0
TR74158|c1_g1_i1	blue	5.15	0	9.64	5.42	38.85	0	0.28
TR74175|c0_g2_i3	blue	1.59	1.71	0.48	0.51	24.21	0.27	0.61
TR74175|c0_g2_i6	blue	1.55	1.2	0.38	0.76	25.57	0.29	0.46
TR74175|c0_g2_i8	blue	1.27	0.9	0.44	0.4	19.67	0.28	0.5
TR74175|c0_g2_i9	blue	1.09	1.39	0.27	0.48	20.31	0.24	0.35
TR74176|c12_g5_i1	blue	17.41	28.67	14.56	21.79	30.57	17.12	23.29
TR74192|c0_g1_i1	blue	74.76	53.71	41.35	29.27	97.93	36.37	21.54
TR74203|c0_g2_i3	blue	6.09	4.45	3.01	4.6	8.82	5.7	4.05
TR74232|c0_g1_i3	blue	0.16	13.25	2.33	2.71	139.8	1.41	29.58
TR74232|c0_g1_i4	blue	0	16.77	0.14	1.57	176.78	1.13	0.33
TR74258|c1_g2_i1	blue	17.56	22.08	16.59	23.76	23.64	17.98	22.14
TR74275|c1_g1_i4	blue	2.86	10	17.05	5.69	22.89	1.23	11.1
TR74284|c1_g1_i2	blue	11.2	42.86	2.64	8.62	76.86	2.86	3.14
TR74284|c1_g1_i3	blue	6.18	25.81	0.7	5.29	54.49	2.02	3.18
TR74318|c4_g3_i3	blue	1.31	2.07	3.92	1.09	5.02	1.34	2.97
TR74318|c4_g3_i5	blue	1.95	3.37	5.24	2.3	6.82	1.45	5.33
TR74399|c0_g1_i1	blue	12.82	12.97	6.24	12.92	22.12	13	11.1
TR74404|c0_g1_i2	blue	5.9	9.43	8.64	9.11	26.12	10.82	13.69
TR74404|c1_g1_i1	blue	4.56	7.25	8.87	8.92	23.21	9.13	13.24
TR74414|c1_g1_i2	blue	5.2	5.51	4.9	5.3	13.68	6.91	2.86
TR74438|c1_g2_i4	blue	2.89	3.44	1.54	2.99	5.02	2.05	2.67
TR74438|c1_g2_i7	blue	1.97	3.06	2.22	3.71	7.18	2.71	2.32
TR74441|c0_g1_i1	blue	1.36	3.09	0.57	1.34	7.94	0.96	1.33
TR74473|c2_g1_i2	blue	1.31	2.16	0.89	1.09	22.52	0.77	1.27
TR74477|c2_g1_i1	blue	5.45	1.5	0	0	6.24	1.57	1.05
TR74490|c2_g2_i1	blue	4.24	2.25	1.03	2.5	6.08	0.08	2.78
TR74492|c11_g2_i2	blue	2.87	5.95	2.41	8.42	119.38	3.98	9.32
TR74492|c11_g2_i3	blue	7.9	12.41	18.56	17.67	80.27	3.14	25.41
TR74502|c4_g1_i1	blue	11.19	3.15	0.67	5.23	58.17	1.03	2.11
TR74502|c4_g1_i2	blue	10.62	2.66	0.45	4.51	55.41	0.91	2.07
TR74518|c0_g1_i2	blue	1.51	1.07	0.35	0.51	21.57	0.29	0.58
TR74518|c0_g1_i3	blue	2.08	1.2	0.26	0.87	24.31	0.47	0.5
TR74518|c0_g2_i1	blue	1.32	0.76	0.4	0.36	17.87	0.23	0.15
TR74551|c0_g1_i1	blue	4.1	17.7	0.61	31.06	148.91	0.22	13.37
TR74563|c2_g5_i1	blue	20.86	18.22	7.36	23.61	64.26	20.9	19.79
TR74563|c2_g6_i1	blue	20.58	11.91	7.07	25.41	48.47	13.58	19.55
TR74563|c2_g8_i1	blue	61.2	37.18	22.8	76.93	122.53	38.08	61.43
TR74563|c3_g6_i1	blue	34.92	195.87	31.89	155.62	395.01	107.79	158.08
TR74576|c6_g4_i12	blue	1.25	0.69	0	1.51	5.08	1.35	0.8
TR74576|c6_g4_i2	blue	0.63	0.82	0.38	1.53	5.22	1.44	0.72
TR74584|c1_g1_i1	blue	10.5	13.65	7.94	11.21	27.14	12.26	10.39
TR74584|c2_g1_i2	blue	3.74	6.94	3.51	5.36	8.69	5.11	5.32
TR74589|c1_g1_i4	blue	3.31	6.35	4.9	8.45	8.43	5.51	4.78
TR74603|c0_g1_i3	blue	1.49	1.96	0.72	2.63	7.84	2.88	0.69
TR74604|c10_g1_i2	blue	2.3	1.08	0.4	3.8	5.84	2.33	1.24
TR74604|c9_g1_i2	blue	3.17	1.72	0.52	4.78	6.51	2.6	3.04
TR74604|c9_g1_i4	blue	4.36	3.36	1.16	5.6	13.02	3.02	4.44
TR74613|c5_g2_i1	blue	2.81	1.6	2.57	3.45	6.18	3.92	3.87
[truncated: 1,327 more rows]

## Sheet: T3_mod
Supplementary Table 9: Summary of transcript modules identified using highly expressed transcripts of Magnolia obovata, and the included transcripts in each module.
Transcript	Color	FPKM_Bark	FPKM_Floral_Bud	FPKM_Mature_Leaf	FPKM_Stem	FPKM_Pistil	FPKM_Central_Cylinder	FPKM_Young_Leaf
C652670	brown	545.4	1034.51	359.36	576.2	191.58	532.18	563.3
C655922	brown	0	6.03	0	2.55	0	0	2.13
C659228	brown	0	8.7	0	0	0	0	0
C659654	brown	0	31.89	0	0	0	0	0
C660475	brown	0	5.69	0	0	0	2.96	0
C661607	brown	0	5.69	2.09	0	0	2.96	0
C665903	brown	9.87	16.15	1.98	6.82	3.95	11.22	7.61
C666819	brown	0	5.38	0	0	0	0	0
C668447	brown	0	7.93	0	0	0	0	0
C670240	brown	0	5.2	0	0	0	0	0
C684284	brown	0	8.95	1.64	0	0	2.33	0
C688911	brown	0	6.41	0	0	0	0	0
C693835	brown	0	221.34	0	0	0	0	0
C699491	brown	2.31	7.6	5.59	3.2	0	3.97	2.68
C704657	brown	2.19	7.2	1.32	4.54	5.09	1.88	3.81
C722747	brown	9.19	10.6	6.68	3.8	2.11	3.17	5.33
C724927	brown	0	205.63	0	0	0	0	0
C728963	brown	0	25.75	0	1.2	1.98	0	0
C735582	brown	0	37.55	24.65	1.12	1.85	4.22	2.83
C743480	brown	0	11.13	0	4.14	3.39	0	2.61
C747920	brown	0	7.14	0	0	0	0	0
C760250	brown	59.11	93.22	58.45	40.65	35.92	51.21	37.23
C764352	brown	0	34.54	0.75	24.57	0	0	4.28
C766492	brown	1.21	9.99	1.47	0	0	2.1	1.4
C792996	brown	2.81	6.17	0.57	1.28	0	0.81	0
C805340	brown	0	6.19	0	0	0	0	0
C806966	brown	14.84	30.59	13.02	22.59	19.77	15.1	3.82
C815929	brown	0.75	6.82	1.83	0	0	1.97	0.87
C832353	brown	1.28	16.39	0	0	0.69	0	0
C838895	brown	0.6	5.45	0	1.64	1.29	3.68	0
C849963	brown	0	5.76	0	0	0	0	0
C856261	brown	26.8	97.93	51.34	9.66	31.88	10.65	3.22
C860599	brown	9.18	17.93	15.29	10.56	14.96	11.03	10.35
C860977	brown	0.96	115.14	0	17.1	1.03	1.69	6.13
C861045	brown	24.09	174.7	67.39	48.66	31.87	32.56	81.96
C866188	brown	25.06	37.55	26.61	31.71	30.58	20.01	18.98
C867188	brown	7.65	31.15	10.13	14.43	9.1	13.04	18.48
C877260	brown	0.81	6.68	0	0	0	0	0
C879982	brown	3.54	102.66	3.83	7.77	14.18	1.04	20.24
C883922	brown	190.51	442.64	79.03	165.49	59.44	142.11	169.9
C895621	brown	3.29	5.42	2	3.14	3.82	2.03	2.47
C897531	brown	0	7.41	0	0.88	0	0.28	0.93
C897921	brown	86.72	424.93	145.67	175.42	79.04	173.39	171.97
C900997	brown	28.3	70.95	23.21	44.4	4.87	31.99	26.69
C903061	brown	0	24.65	0	0	0	0	0
C904311	brown	14.13	45.57	36.01	24.04	15.51	9.08	21.11
C905037	brown	24.81	130.07	37.84	59.61	35.37	50.69	50.99
C906475	brown	34.97	145.19	42.92	61.84	32.6	61.66	63.17
C907361	brown	415.47	1039.23	207.39	369.33	116.01	496.2	352.39
C907637	brown	16.36	28.58	1.03	11.71	8.91	3.48	3.92
C910845	brown	0.27	5.34	0	0	0	0	0
C912575	brown	40.37	214.71	49.63	99.1	41.9	108.7	78.75
C913305	brown	16.47	145.35	20.69	39.49	2.75	27.91	31
C916349	brown	18.53	56.93	17.69	30.67	12.1	33.15	30.28
C916475	brown	0	529.17	0.15	68.54	0	0	36.44
C919299	brown	28.6	183.08	46.53	97.1	32.3	64.48	93.97
C920389	brown	2.13	5.06	2.88	3.54	1.24	2.29	1.91
C920825	brown	0.94	9.88	0.57	7.52	0.74	0.21	4.63
C923437	brown	0	5.04	0	0	0	0	0
C927477	brown	94.82	216.54	71.36	120.11	98.49	90.33	107.72
C928029	brown	0	9.22	0.13	0	0	0.19	0
C929063	brown	46.62	141.9	50.19	68.06	25.73	63.05	65.48
C929247	brown	98.98	357.32	148.35	160.42	135.23	138.02	133.7
C932648	brown	1.18	11.13	3.34	2.13	1.44	1.21	4.19
C933350	brown	13.38	52.08	17.13	27.03	27.21	28.79	15.15
C934928	brown	1.13	102.64	3.45	7.06	13.44	0.5	17.59
C935390	brown	8.62	32.25	8.22	14.14	10.98	14.41	13.44
C937466	brown	25.37	179.63	27.48	48.4	70.3	51.4	47.79
C938754	brown	16.32	111.87	29.6	50.39	16.32	37.63	52.21
C941018	brown	0	9.52	0	2.08	3.91	0.15	0.59
C941714	brown	12.58	35.64	10.42	17.1	23.49	11.57	16.59
C942178	brown	5.5	36.9	6.8	14.26	5.05	11.34	11.95
C942906	brown	2.96	7.44	3.1	4.35	2.4	4.79	4.66
C943336	brown	2.93	5.1	0.4	1.11	1.53	0.43	1.23
C944022	brown	0.16	8.08	0	0.11	0	0	0
C945230	brown	13.82	51.35	14.93	26.79	8.86	21.39	28.16
C945386	brown	457.35	745.54	307.5	515.73	579.02	568.14	242.12
C947646	brown	7.48	17.87	7.11	13.32	13.59	9.93	4.5
C949604	brown	0.57	21.88	0	0.2	0	0.51	0
C949930	brown	20.54	47.68	11.82	36.34	30.8	27	33.08
C949972	brown	15.96	138.57	20.49	39.88	52.03	38.58	27.28
C951042	brown	15.46	28.67	11.46	24.6	15.84	15.16	21.19
C951268	brown	9.57	15.3	4.98	8.95	6.51	9.44	7.14
C951484	brown	7.46	11.6	5.38	8.82	3.02	4.64	4.95
C952206	brown	2.99	6.72	5.97	4.99	4.83	2.65	4.49
C953032	brown	1.2	66	0.33	11	5.02	18.47	1.08
C953462	brown	0	5.45	0.81	0.54	0.28	0.12	0.54
C953790	brown	8.95	46.7	12.11	23.15	11.66	18.05	18.27
C954624	brown	5.69	465.69	0.63	3.07	6.47	0	0.9
C955416	brown	0	77.44	0.15	0	0	0	0.44
C955606	brown	25.65	107.37	54.35	39.48	16.99	31.76	68.04
C955916	brown	2.76	10.02	3.52	5.2	6.41	4.55	7.26
C957104	brown	0	7.15	0.22	0.08	0.76	0	0.07
C957336	brown	4.62	33.72	33.54	9.82	24.18	1.4	9.07
C957546	brown	3.02	14.04	3.17	5.83	2.9	3.42	3.5
C957558	brown	4.23	8.65	8.68	7.14	4.15	7.06	4.47
C957994	brown	0	15.53	0.29	0.08	0	0.21	0.07
C958540	brown	0.24	11.64	0.14	0.48	0	0.21	0.2
C958772	brown	11.49	67.18	24.43	32.96	7.94	14.63	18.24
C960210	brown	84.66	144.8	79.57	95.13	118.35	135.9	53.66
C960360	brown	0	55.91	0	0	31.14	0	0.13
C960668	brown	6.47	38.85	13.8	16.67	11.38	10.47	19.48
C960708	brown	32.89	67.46	39.6	5.98	27.85	1.97	5.03
C961145	brown	6.83	14.41	12.07	7.55	9.74	6.14	6.24
C961503	brown	47.49	106.06	41.57	59.9	37.39	48.42	55.37
C961885	brown	4.97	12.98	6.19	8.14	5.51	8.8	4.75
C961903	brown	3.67	63.05	0.59	6.82	9.44	5.07	1.81
C962103	brown	12.36	22.82	14.14	15.17	12.41	12.56	7.95
C962431	brown	2.02	18.16	2.21	5.43	5.77	1.51	3.08
C962689	brown	7.41	30.33	13.22	11.14	17.08	12.09	11.2
C964401	brown	1.51	6.55	0.61	1.03	0.42	1.61	0.7
C965047	brown	0	12.69	0	0	0	0	0
C965171	brown	0	40.43	0	0.07	0	0	0.06
C965237	brown	19.26	80.51	15.87	21.69	17.99	31.16	18.42
C965413	brown	50.47	78.11	20.26	55.25	47.71	64.36	35.69
C965545	brown	0.58	6.82	0.18	1.19	0.2	0.78	0.56
C965635	brown	6.41	13.68	7.46	8.9	6.77	8.26	9.38
C965979	brown	75.39	195.94	93.52	106.74	51.61	105.69	129.35
C967239	brown	1.02	330.47	11.83	28.61	0.86	0.08	144.86
C967511	brown	19.69	96.83	45.77	41.16	37.05	38.37	47.2
C967987	brown	10.46	16.93	8.52	8.82	8.82	6.07	13.93
C968409	brown	2.14	9.17	6.95	4.78	6.11	4.42	5.72
C969277	brown	3.45	12.94	0.95	6.8	0.72	4.97	3.79
C970123	brown	11.24	259.08	4.65	7.4	7.15	5.72	10.86
C970925	brown	3.91	55.27	15.27	8.17	13.87	0	11.58
C971149	brown	20.48	55.7	19.26	35.96	14.49	23.22	28.17
C971249	brown	19.85	59.01	34.62	22.42	11.77	15.16	33.79
C971293	brown	91.89	4133.89	831.48	77.5	27.24	29.05	218.64
C971309	brown	4.09	8.51	4.88	5.17	6.16	4.19	6.3
C971369	brown	0.08	63.35	0.73	1.9	1.66	3.26	1.94
C971381	brown	0	14.27	0.54	0.54	0.33	0	1.29
C971529	brown	15.94	27.22	9.52	15.02	3.95	9.41	13.76
C971737	brown	1.18	34.57	3.26	23.38	26.47	26.27	19.83
C971999	brown	2.34	11.86	1.42	6.71	7.44	4.69	8.15
C972095	brown	17.38	49.81	28.08	23.69	36.42	27.22	23.87
C972275	brown	15.02	59.54	18.45	16.52	22.16	15.22	18.53
C972999	brown	7.32	8.55	6.19	4.92	5.74	5.36	4.28
C973049	brown	0.07	87.01	0.05	2.48	1.16	0	0.52
C973119	brown	7.58	460.04	3.81	27.75	2.47	12.71	8.99
C973671	brown	1.45	5.48	3.84	2.51	2.71	1.6	2.43
C973847	brown	26.31	47.98	15.33	28.39	26.27	12.23	39.28
C974101	brown	0.64	5.78	0.26	1.11	0.88	0.57	0.25
C974165	brown	0.07	11.22	8.39	0.91	0.44	0.31	4.29
C974569	brown	0.69	10.73	0.8	2.26	2.66	0.74	2.89
C974607	brown	0	26.71	0	0	0	0.25	0.16
C974689	brown	12.95	68.39	16.79	16.32	11.44	18.07	15.86
C975001	brown	2.85	5.14	3.43	2.3	2.4	2.53	1.53
C975057	brown	0.27	9.47	0	0.37	0	0	0.59
C975293	brown	6.22	12.45	11.5	7.99	11.11	6.46	8.2
C975697	brown	41.92	51.28	44.21	37.71	37.95	38.6	34.06
C975855	brown	4.53	13.49	2.05	4.35	4.03	3.33	2.96
C975895	brown	0.06	23.23	0.51	0.96	3.75	0.34	1.61
C975905	brown	16.39	19.18	12.19	15.72	8.64	12.98	12.02
C976037	brown	0	31.85	0	0	0	0	0
C976747	brown	23.44	51.9	13.8	28	16.15	15.63	25.52
C978139	brown	17.55	82.98	18.26	31.39	14.58	30.58	33.31
C978491	brown	516.71	867.09	479.19	586.88	273.54	410.92	526.21
C978513	brown	0.16	11.46	0.03	0.29	0	0.05	0.12
C978713	brown	1.55	38.73	1.51	1.62	22.17	1.7	2.27
C978955	brown	11.75	27.36	8.42	14.75	7.06	17.93	10.15
C979085	brown	0.15	16.07	4.98	3.11	1.55	0.13	7.12
C979271	brown	17.4	29.37	21.81	15.62	22.04	20.15	19.98
C979443	brown	0	24.7	0.09	0	0.05	0.13	0.06
C979911	brown	8.97	77.44	8.44	17.83	28.82	19.28	14.44
C980113	brown	0.48	6.22	0.16	2.24	0.4	0.96	1.2
C981037	brown	6.81	13.53	10.34	7.2	11.69	4.66	9.3
C981379	brown	33.15	138.15	60.06	30.89	38.99	20.02	33.35
Mo_1_ACAGTG_L003_R1_001_(paired)_trimmed_(paired)_contig_100397	brown	0	174.04	0.28	0	0	0	0.13
Mo_1_ACAGTG_L003_R1_001_(paired)_trimmed_(paired)_contig_10065	brown	3.52	8.02	5.09	4.31	3.13	2.28	3.45
Mo_1_ACAGTG_L003_R1_001_(paired)_trimmed_(paired)_contig_10114	brown	18.59	24.81	11.45	10.04	2.67	10.06	8.36
Mo_1_ACAGTG_L003_R1_001_(paired)_trimmed_(paired)_contig_10132	brown	6.7	13.36	5.06	9.34	6.86	7.36	7.56
Mo_1_ACAGTG_L003_R1_001_(paired)_trimmed_(paired)_contig_10243	brown	12.59	36.07	8.72	26.02	22.89	11.28	15.46
Mo_1_ACAGTG_L003_R1_001_(paired)_trimmed_(paired)_contig_10302	brown	29.52	93.59	36.27	46.82	36.59	46.64	45
Mo_1_ACAGTG_L003_R1_001_(paired)_trimmed_(paired)_contig_1034	brown	11.13	64.16	5.93	4.67	4.53	8.15	3.07
Mo_1_ACAGTG_L003_R1_001_(paired)_trimmed_(paired)_contig_10378	brown	5.14	11.25	6.79	9.21	7.86	7.47	8.86
Mo_1_ACAGTG_L003_R1_001_(paired)_trimmed_(paired)_contig_105136	brown	2.56	211.11	3.11	7.02	1.86	15.62	9.88
Mo_1_ACAGTG_L003_R1_001_(paired)_trimmed_(paired)_contig_105	brown	10.39	37.21	3.51	32.47	6.1	0.27	16.21
Mo_1_ACAGTG_L003_R1_001_(paired)_trimmed_(paired)_contig_10602	brown	4.25	6.99	4.97	4.89	3.45	6.33	5.48
Mo_1_ACAGTG_L003_R1_001_(paired)_trimmed_(paired)_contig_10650	brown	50.24	100.07	30.67	54.72	7.33	33.76	56.67
Mo_1_ACAGTG_L003_R1_001_(paired)_trimmed_(paired)_contig_10668	brown	20.04	34.6	11.57	17.88	7.48	23.01	19.36
Mo_1_ACAGTG_L003_R1_001_(paired)_trimmed_(paired)_contig_106	brown	63.61	203.85	47.57	59.99	11.01	31.05	67.94
Mo_1_ACAGTG_L003_R1_001_(paired)_trimmed_(paired)_contig_10759	brown	3.11	7.44	5.03	5.75	5.5	3.5	3.14
Mo_1_ACAGTG_L003_R1_001_(paired)_trimmed_(paired)_contig_107884	brown	8.64	28.5	6.99	6.59	1.06	6.68	10.57
Mo_1_ACAGTG_L003_R1_001_(paired)_trimmed_(paired)_contig_108093	brown	0.46	15.45	0	0	0	0	1.06
Mo_1_ACAGTG_L003_R1_001_(paired)_trimmed_(paired)_contig_108184	brown	52.68	296.74	98.46	84.96	22.96	86.25	113.11
Mo_1_ACAGTG_L003_R1_001_(paired)_trimmed_(paired)_contig_10837	brown	4.26	81.97	25.85	24.33	31.14	3.49	7.57
Mo_1_ACAGTG_L003_R1_001_(paired)_trimmed_(paired)_contig_108634	brown	0	7.32	1.89	0	0	0	0.77
Mo_1_ACAGTG_L003_R1_001_(paired)_trimmed_(paired)_contig_10866	brown	4.02	15.05	5.09	4.01	8.16	4.09	11.46
Mo_1_ACAGTG_L003_R1_001_(paired)_trimmed_(paired)_contig_10901	brown	41.14	108.5	26.29	36.19	45.73	35.72	20.39
Mo_1_ACAGTG_L003_R1_001_(paired)_trimmed_(paired)_contig_10937	brown	7.43	42.17	4.76	19.33	11.93	11.67	20.15
Mo_1_ACAGTG_L003_R1_001_(paired)_trimmed_(paired)_contig_10972	brown	10.79	22.67	7.07	10.25	1.61	6.14	9.83
Mo_1_ACAGTG_L003_R1_001_(paired)_trimmed_(paired)_contig_109902	brown	0	28.37	0	0	0	0	0
Mo_1_ACAGTG_L003_R1_001_(paired)_trimmed_(paired)_contig_11001	brown	6.76	22.89	12.21	11.4	3.92	6.43	8.33
Mo_1_ACAGTG_L003_R1_001_(paired)_trimmed_(paired)_contig_1104	brown	24.69	42.58	10.21	28.44	14.55	16.74	25.01
Mo_1_ACAGTG_L003_R1_001_(paired)_trimmed_(paired)_contig_11075	brown	3.14	44.06	10.01	4.68	16.11	2.67	6.29
Mo_1_ACAGTG_L003_R1_001_(paired)_trimmed_(paired)_contig_11114	brown	4.72	65.86	6.86	7.23	5.23	4.27	5.81
Mo_1_ACAGTG_L003_R1_001_(paired)_trimmed_(paired)_contig_111160	brown	0.27	257.18	0	0	0	0.12	0
Mo_1_ACAGTG_L003_R1_001_(paired)_trimmed_(paired)_contig_111193	brown	0	5.64	0	0	0	0	0.36
Mo_1_ACAGTG_L003_R1_001_(paired)_trimmed_(paired)_contig_11174	brown	13.7	26.38	9.06	14.3	14.15	9.98	11.01
Mo_1_ACAGTG_L003_R1_001_(paired)_trimmed_(paired)_contig_11204	brown	39.2	165.06	62.92	90.76	38.05	43.18	85.77
Mo_1_ACAGTG_L003_R1_001_(paired)_trimmed_(paired)_contig_112248	brown	0	15.11	0.04	0	0	0	0
Mo_1_ACAGTG_L003_R1_001_(paired)_trimmed_(paired)_contig_11258	brown	44.88	145.25	42.53	71.48	67.92	60.96	68.25
Mo_1_ACAGTG_L003_R1_001_(paired)_trimmed_(paired)_contig_11279	brown	27.18	68.3	24.4	50.22	6.82	38.3	28.11
Mo_1_ACAGTG_L003_R1_001_(paired)_trimmed_(paired)_contig_113101	brown	0.05	53.89	0.03	0.07	0	0.04	0.17
Mo_1_ACAGTG_L003_R1_001_(paired)_trimmed_(paired)_contig_113359	brown	0	11.8	0.04	0	0.04	0	0.08
Mo_1_ACAGTG_L003_R1_001_(paired)_trimmed_(paired)_contig_11371	brown	20.27	74.87	12.47	21.31	10.17	24.02	11.42
Mo_1_ACAGTG_L003_R1_001_(paired)_trimmed_(paired)_contig_115118	brown	0	8.28	0.35	0	0.12	0.1	0
Mo_1_ACAGTG_L003_R1_001_(paired)_trimmed_(paired)_contig_11572	brown	2.6	14.72	13.72	5.07	6.13	3.41	3.93
Mo_1_ACAGTG_L003_R1_001_(paired)_trimmed_(paired)_contig_115948	brown	0	210.59	0	0	0.5	0.09	0
Mo_1_ACAGTG_L003_R1_001_(paired)_trimmed_(paired)_contig_11628	brown	8.24	45.78	2.79	30.81	5.04	2.42	11.64
Mo_1_ACAGTG_L003_R1_001_(paired)_trimmed_(paired)_contig_116311	brown	0.11	16.66	0	0.07	0	0.28	0
Mo_1_ACAGTG_L003_R1_001_(paired)_trimmed_(paired)_contig_116458	brown	0	5.71	0.22	0.08	0.25	0	0
Mo_1_ACAGTG_L003_R1_001_(paired)_trimmed_(paired)_contig_11658	brown	0.8	54.54	0	0.47	0	0.1	0
Mo_1_ACAGTG_L003_R1_001_(paired)_trimmed_(paired)_contig_11696	brown	0	18.21	4.69	4.55	4.89	2.88	2.56
Mo_1_ACAGTG_L003_R1_001_(paired)_trimmed_(paired)_contig_117157	brown	0	24.92	0	0	0.29	0.24	0.05
Mo_1_ACAGTG_L003_R1_001_(paired)_trimmed_(paired)_contig_117264	brown	0	436.93	0	0	0.17	0	0
Mo_1_ACAGTG_L003_R1_001_(paired)_trimmed_(paired)_contig_117428	brown	0	119.08	0.07	0	0	0	0
Mo_1_ACAGTG_L003_R1_001_(paired)_trimmed_(paired)_contig_1175	brown	15.63	27.37	13.53	16.65	20.63	12.74	19.14
Mo_1_ACAGTG_L003_R1_001_(paired)_trimmed_(paired)_contig_117745	brown	1.86	6.13	0	0	0	0	0
Mo_1_ACAGTG_L003_R1_001_(paired)_trimmed_(paired)_contig_11830	brown	3.81	24.32	13.72	11.17	2.22	4.58	14.53
Mo_1_ACAGTG_L003_R1_001_(paired)_trimmed_(paired)_contig_11862	brown	7.33	14.66	7.55	9.25	5.84	10.49	7.87
Mo_1_ACAGTG_L003_R1_001_(paired)_trimmed_(paired)_contig_11878	brown	28.74	53.96	21.98	31.43	14.71	33.08	30.58
Mo_1_ACAGTG_L003_R1_001_(paired)_trimmed_(paired)_contig_119300	brown	0	23.13	0	0	0	0	0
Mo_1_ACAGTG_L003_R1_001_(paired)_trimmed_(paired)_contig_11935	brown	0.6	1283.59	9.85	0.74	1.38	0.32	5.23
Mo_1_ACAGTG_L003_R1_001_(paired)_trimmed_(paired)_contig_11948	brown	10.86	46.24	12.81	17.23	8.03	12.6	22.14
Mo_1_ACAGTG_L003_R1_001_(paired)_trimmed_(paired)_contig_11988	brown	35.42	119.85	57.89	52.27	39.29	33.32	78.74
Mo_1_ACAGTG_L003_R1_001_(paired)_trimmed_(paired)_contig_12045	brown	0.82	10.66	2.75	4.74	0.53	2.46	6.24
Mo_1_ACAGTG_L003_R1_001_(paired)_trimmed_(paired)_contig_120474	brown	0	122.7	0	0	0.13	0	0.07
Mo_1_ACAGTG_L003_R1_001_(paired)_trimmed_(paired)_contig_12074	brown	10.01	18.4	14.67	12.98	6.42	12.54	9.71
Mo_1_ACAGTG_L003_R1_001_(paired)_trimmed_(paired)_contig_12092	brown	26.9	34.2	21.76	22.33	7.46	19.46	18.18
Mo_1_ACAGTG_L003_R1_001_(paired)_trimmed_(paired)_contig_1224	brown	9.88	18.78	9	13.83	10.95	14	7.13
Mo_1_ACAGTG_L003_R1_001_(paired)_trimmed_(paired)_contig_1235	brown	34.03	41.68	33.04	28.28	37.12	13.37	27.49
Mo_1_ACAGTG_L003_R1_001_(paired)_trimmed_(paired)_contig_1240	brown	12.12	53.58	17.32	21.15	9.97	17.43	28.34
Mo_1_ACAGTG_L003_R1_001_(paired)_trimmed_(paired)_contig_124569	brown	0	8.26	0	0.3	0.23	0	0
Mo_1_ACAGTG_L003_R1_001_(paired)_trimmed_(paired)_contig_124796	brown	2.78	14.3	0	0.08	0	2.92	0.03
Mo_1_ACAGTG_L003_R1_001_(paired)_trimmed_(paired)_contig_1247	brown	88.91	523.03	172.24	70.93	15.38	77.1	90.85
Mo_1_ACAGTG_L003_R1_001_(paired)_trimmed_(paired)_contig_1248	brown	15.45	62.09	22.71	16.7	7.7	9.67	29.02
Mo_1_ACAGTG_L003_R1_001_(paired)_trimmed_(paired)_contig_1251	brown	46.53	206	117.34	25.25	67.34	25.33	13.2
Mo_1_ACAGTG_L003_R1_001_(paired)_trimmed_(paired)_contig_125422	brown	0	13.55	0.17	0.29	0	0.12	0.24
Mo_1_ACAGTG_L003_R1_001_(paired)_trimmed_(paired)_contig_12594	brown	1.22	14.42	5.15	4.3	0.29	3.12	7.79
Mo_1_ACAGTG_L003_R1_001_(paired)_trimmed_(paired)_contig_12601	brown	23.02	174.83	6.41	26.89	13.52	23.5	13.16
Mo_1_ACAGTG_L003_R1_001_(paired)_trimmed_(paired)_contig_12625	brown	2.46	200.45	5.08	23.04	19.11	0.12	31.96
Mo_1_ACAGTG_L003_R1_001_(paired)_trimmed_(paired)_contig_12753	brown	72.49	253.74	136.95	144.77	95.97	100.31	154.65
Mo_1_ACAGTG_L003_R1_001_(paired)_trimmed_(paired)_contig_12788	brown	0.47	5.46	1.34	1.38	0.87	0.51	1.75
Mo_1_ACAGTG_L003_R1_001_(paired)_trimmed_(paired)_contig_12818	brown	4.88	61.89	5.1	9.07	0.85	4.11	8.2
Mo_1_ACAGTG_L003_R1_001_(paired)_trimmed_(paired)_contig_1286	brown	13.27	33.97	8.65	22.23	9.24	25.48	17.65
Mo_1_ACAGTG_L003_R1_001_(paired)_trimmed_(paired)_contig_12979	brown	14.01	16.94	12.64	12.17	9.64	9.41	13.13
Mo_1_ACAGTG_L003_R1_001_(paired)_trimmed_(paired)_contig_13009	brown	23.79	80.21	14.98	39.67	9.41	18.56	30.29
Mo_1_ACAGTG_L003_R1_001_(paired)_trimmed_(paired)_contig_13028	brown	1.61	61.06	0	26.64	3.66	2.78	36.41
Mo_1_ACAGTG_L003_R1_001_(paired)_trimmed_(paired)_contig_1310	brown	10.64	45.57	0.28	26.16	27.03	23.03	2.94
Mo_1_ACAGTG_L003_R1_001_(paired)_trimmed_(paired)_contig_132449	brown	43.03	106.82	49.49	70.79	41.03	70.03	72.3
Mo_1_ACAGTG_L003_R1_001_(paired)_trimmed_(paired)_contig_13261	brown	5.11	17.82	8.96	2.25	0.63	3.44	6.43
Mo_1_ACAGTG_L003_R1_001_(paired)_trimmed_(paired)_contig_13264	brown	16	20.29	15.06	12.58	16.07	14.68	10.23
Mo_1_ACAGTG_L003_R1_001_(paired)_trimmed_(paired)_contig_13300	brown	24.76	48.7	34.17	33.8	22.94	29.36	25.83
Mo_1_ACAGTG_L003_R1_001_(paired)_trimmed_(paired)_contig_1334	brown	131.91	160.86	105.87	112.57	49.75	110.73	102.08
Mo_1_ACAGTG_L003_R1_001_(paired)_trimmed_(paired)_contig_1338	brown	17.64	94.43	34.48	46.72	26	47.84	58.02
Mo_1_ACAGTG_L003_R1_001_(paired)_trimmed_(paired)_contig_13401	brown	7.35	23.36	7.07	8.67	11.7	9.93	4.63
Mo_1_ACAGTG_L003_R1_001_(paired)_trimmed_(paired)_contig_13463	brown	5.01	13.2	4.42	6.8	6.27	4.34	5.79
Mo_1_ACAGTG_L003_R1_001_(paired)_trimmed_(paired)_contig_13647	brown	53.92	186	29.63	64.49	44.66	74.7	42.89
Mo_1_ACAGTG_L003_R1_001_(paired)_trimmed_(paired)_contig_1365	brown	135.49	270.52	168.94	161.43	142.9	135.03	179.45
Mo_1_ACAGTG_L003_R1_001_(paired)_trimmed_(paired)_contig_13727	brown	2.49	17.37	9.31	4.03	0.86	2.95	7.06
Mo_1_ACAGTG_L003_R1_001_(paired)_trimmed_(paired)_contig_13738	brown	2.32	5.82	1.81	3.59	1.66	4.16	3.37
Mo_1_ACAGTG_L003_R1_001_(paired)_trimmed_(paired)_contig_13754	brown	8	8.55	2.99	5.63	4.1	4.97	6.01
Mo_1_ACAGTG_L003_R1_001_(paired)_trimmed_(paired)_contig_13878	brown	4.87	6.92	2.19	5.08	5.42	1.39	3.72
Mo_1_ACAGTG_L003_R1_001_(paired)_trimmed_(paired)_contig_13931	brown	3.16	8.07	1.54	1.72	2.05	0.7	2.1
Mo_1_ACAGTG_L003_R1_001_(paired)_trimmed_(paired)_contig_13980	brown	9.34	13.94	8.3	8.02	7.58	8.47	4.48
Mo_1_ACAGTG_L003_R1_001_(paired)_trimmed_(paired)_contig_14126	brown	31.98	56.38	14.49	26.59	23.79	28.14	15.71
Mo_1_ACAGTG_L003_R1_001_(paired)_trimmed_(paired)_contig_1415	brown	23.99	32.41	26.76	29.68	29.6	28.26	21.51
Mo_1_ACAGTG_L003_R1_001_(paired)_trimmed_(paired)_contig_14190	brown	19.1	41.03	35.11	26.01	2.97	24.1	17.71
Mo_1_ACAGTG_L003_R1_001_(paired)_trimmed_(paired)_contig_1419	brown	5.53	10.01	2.96	7.42	5.67	6.32	5.86
Mo_1_ACAGTG_L003_R1_001_(paired)_trimmed_(paired)_contig_14360	brown	0	9.38	0.17	0.19	0	0.24	0
Mo_1_ACAGTG_L003_R1_001_(paired)_trimmed_(paired)_contig_14379	brown	8.97	35.9	11.53	22.58	14.91	17.02	20.59
Mo_1_ACAGTG_L003_R1_001_(paired)_trimmed_(paired)_contig_1447	brown	173.68	337.22	159.05	249.83	197.79	145.12	256.67
Mo_1_ACAGTG_L003_R1_001_(paired)_trimmed_(paired)_contig_14492	brown	10.96	26.39	12.52	14.08	15.49	10.52	16.09
Mo_1_ACAGTG_L003_R1_001_(paired)_trimmed_(paired)_contig_144	brown	75.61	283.25	127.6	182.91	87.14	174.74	124.44
Mo_1_ACAGTG_L003_R1_001_(paired)_trimmed_(paired)_contig_1454	brown	15	71.76	13.89	18.53	16.36	27.6	13.39
Mo_1_ACAGTG_L003_R1_001_(paired)_trimmed_(paired)_contig_1457	brown	4.05	32.86	5.69	8.3	3.52	6.08	6.98
Mo_1_ACAGTG_L003_R1_001_(paired)_trimmed_(paired)_contig_14604	brown	12.03	26.7	18.75	13.45	20.51	10.27	13.21
Mo_1_ACAGTG_L003_R1_001_(paired)_trimmed_(paired)_contig_1464	brown	157.39	350.58	57.99	179.71	45.98	145.12	94.5
Mo_1_ACAGTG_L003_R1_001_(paired)_trimmed_(paired)_contig_14720	brown	4.79	26.31	2.73	4.3	11.6	3	3.3
Mo_1_ACAGTG_L003_R1_001_(paired)_trimmed_(paired)_contig_14771	brown	3.08	13.18	0.05	1.48	0	0.04	0.64
Mo_1_ACAGTG_L003_R1_001_(paired)_trimmed_(paired)_contig_147818	brown	0	5.31	0	0	0	0	0
Mo_1_ACAGTG_L003_R1_001_(paired)_trimmed_(paired)_contig_14798	brown	5.29	8.3	5.77	4.59	4.61	4.35	3.06
Mo_1_ACAGTG_L003_R1_001_(paired)_trimmed_(paired)_contig_14867	brown	12.26	13.43	9.08	9.66	10.84	10.19	7.79
Mo_1_ACAGTG_L003_R1_001_(paired)_trimmed_(paired)_contig_14883	brown	4.19	6.74	1.5	3.89	3.6	4.76	5
Mo_1_ACAGTG_L003_R1_001_(paired)_trimmed_(paired)_contig_149458	brown	0	14.54	0	0	0	0	0
Mo_1_ACAGTG_L003_R1_001_(paired)_trimmed_(paired)_contig_149477	brown	0	7.7	0	0	0	0.11	0
Mo_1_ACAGTG_L003_R1_001_(paired)_trimmed_(paired)_contig_149565	brown	0	302.63	0	0	0.09	0	0
Mo_1_ACAGTG_L003_R1_001_(paired)_trimmed_(paired)_contig_149571	brown	0	81.32	0	0	0.07	0	0
Mo_1_ACAGTG_L003_R1_001_(paired)_trimmed_(paired)_contig_149614	brown	0	9.09	0	0	0	0	0
Mo_1_ACAGTG_L003_R1_001_(paired)_trimmed_(paired)_contig_149620	brown	0.09	12.16	0	0	0	0	0
Mo_1_ACAGTG_L003_R1_001_(paired)_trimmed_(paired)_contig_149633	brown	0	13.1	0	0	0	0	0
Mo_1_ACAGTG_L003_R1_001_(paired)_trimmed_(paired)_contig_149638	brown	0	5.95	0	0	0	0	0
Mo_1_ACAGTG_L003_R1_001_(paired)_trimmed_(paired)_contig_149683	brown	0	49.99	0.09	0	0	0	0
Mo_1_ACAGTG_L003_R1_001_(paired)_trimmed_(paired)_contig_149688	brown	0	149.68	0	0	0	0	0
Mo_1_ACAGTG_L003_R1_001_(paired)_trimmed_(paired)_contig_149694	brown	0	85.39	0	0	0	0	0
Mo_1_ACAGTG_L003_R1_001_(paired)_trimmed_(paired)_contig_149705	brown	0	35.43	0	0	0	0	0
Mo_1_ACAGTG_L003_R1_001_(paired)_trimmed_(paired)_contig_149710	brown	0	35.42	0	0	0	0	0
Mo_1_ACAGTG_L003_R1_001_(paired)_trimmed_(paired)_contig_149726	brown	0	193.91	0	0	0.26	0	0
Mo_1_ACAGTG_L003_R1_001_(paired)_trimmed_(paired)_contig_149749	brown	0	7.36	0	0	0	0	0
Mo_1_ACAGTG_L003_R1_001_(paired)_trimmed_(paired)_contig_149785	brown	0	19.51	0	0	0	0	0
Mo_1_ACAGTG_L003_R1_001_(paired)_trimmed_(paired)_contig_149818	brown	0	5.55	0	0	0	0	0
Mo_1_ACAGTG_L003_R1_001_(paired)_trimmed_(paired)_contig_149829	brown	0	21.11	0	0	0	0	0
Mo_1_ACAGTG_L003_R1_001_(paired)_trimmed_(paired)_contig_149835	brown	0	5.58	0	0	0	0	0
Mo_1_ACAGTG_L003_R1_001_(paired)_trimmed_(paired)_contig_14990	brown	6.74	23.76	7.35	9.63	4.92	4.63	10.29
Mo_1_ACAGTG_L003_R1_001_(paired)_trimmed_(paired)_contig_149919	brown	0	9.37	0	0	0	0	0
Mo_1_ACAGTG_L003_R1_001_(paired)_trimmed_(paired)_contig_150009	brown	0	23.1	0	0	3.31	0	0
Mo_1_ACAGTG_L003_R1_001_(paired)_trimmed_(paired)_contig_150047	brown	0	5.51	0	0	0	0	0
Mo_1_ACAGTG_L003_R1_001_(paired)_trimmed_(paired)_contig_150114	brown	0	5.43	0	0	0	0	0
Mo_1_ACAGTG_L003_R1_001_(paired)_trimmed_(paired)_contig_150144	brown	0	19.82	0	0	0	0	0
Mo_1_ACAGTG_L003_R1_001_(paired)_trimmed_(paired)_contig_15028	brown	9.88	25.21	4.01	8.35	10.04	12.4	3.54
Mo_1_ACAGTG_L003_R1_001_(paired)_trimmed_(paired)_contig_150294	brown	0	5.03	0	0	0	0	0
Mo_1_ACAGTG_L003_R1_001_(paired)_trimmed_(paired)_contig_150343	brown	0	6.2	0	0	0	0	0
Mo_1_ACAGTG_L003_R1_001_(paired)_trimmed_(paired)_contig_15034	brown	12.86	34.85	9.2	12.21	8.4	9.86	16.88
Mo_1_ACAGTG_L003_R1_001_(paired)_trimmed_(paired)_contig_150440	brown	0	6.72	0	0	0	0	0
Mo_1_ACAGTG_L003_R1_001_(paired)_trimmed_(paired)_contig_150	brown	19.32	47.59	24.05	31.21	26.75	23.36	34.69
Mo_1_ACAGTG_L003_R1_001_(paired)_trimmed_(paired)_contig_15267	brown	7.44	10.25	3.35	5.87	1.01	3.79	3.65
Mo_1_ACAGTG_L003_R1_001_(paired)_trimmed_(paired)_contig_152735	brown	0	6.27	0	0	2.19	0	0
Mo_1_ACAGTG_L003_R1_001_(paired)_trimmed_(paired)_contig_15371	brown	22.58	46.33	47.44	33.04	17.83	37.71	22.03
Mo_1_ACAGTG_L003_R1_001_(paired)_trimmed_(paired)_contig_15372	brown	0.55	10.97	1.69	3.41	0	1.46	1.93
Mo_1_ACAGTG_L003_R1_001_(paired)_trimmed_(paired)_contig_155002	brown	0	5.6	0	0	0	0	0
Mo_1_ACAGTG_L003_R1_001_(paired)_trimmed_(paired)_contig_15588	brown	16.64	45.87	4.42	31.84	12.55	16.01	12.33
Mo_1_ACAGTG_L003_R1_001_(paired)_trimmed_(paired)_contig_15738	brown	21.36	35.31	18.31	29.25	24.03	21.36	29.93
Mo_1_ACAGTG_L003_R1_001_(paired)_trimmed_(paired)_contig_157	brown	3.62	246.61	0.41	283.41	8.11	0	0.78
Mo_1_ACAGTG_L003_R1_001_(paired)_trimmed_(paired)_contig_15862	brown	2.07	20.38	1.94	1.88	10.35	1.29	1.88
Mo_1_ACAGTG_L003_R1_001_(paired)_trimmed_(paired)_contig_15886	brown	5.23	7.9	1.77	6.93	3.06	3.33	3.03
Mo_1_ACAGTG_L003_R1_001_(paired)_trimmed_(paired)_contig_15918	brown	0.46	10.87	0.46	2.27	0.95	1.34	1.4
Mo_1_ACAGTG_L003_R1_001_(paired)_trimmed_(paired)_contig_15919	brown	20.28	47.45	21.52	34.31	10.64	31.73	27.97
Mo_1_ACAGTG_L003_R1_001_(paired)_trimmed_(paired)_contig_16000	brown	0.58	24.28	0.14	1.26	0	0.31	2.01
Mo_1_ACAGTG_L003_R1_001_(paired)_trimmed_(paired)_contig_16040	brown	7.47	15.41	9.29	14.65	9.9	8.33	11.59
Mo_1_ACAGTG_L003_R1_001_(paired)_trimmed_(paired)_contig_16231	brown	7.84	26.28	19.61	14.64	20.59	10.4	14.49
Mo_1_ACAGTG_L003_R1_001_(paired)_trimmed_(paired)_contig_16318	brown	8.83	15.2	10.33	11.31	11.76	6.06	6.97
Mo_1_ACAGTG_L003_R1_001_(paired)_trimmed_(paired)_contig_16368	brown	22.05	31.74	14.07	16.85	18.63	24.52	21.56
Mo_1_ACAGTG_L003_R1_001_(paired)_trimmed_(paired)_contig_16376	brown	13.4	27.64	10.3	13.79	15.18	18.01	9.86
Mo_1_ACAGTG_L003_R1_001_(paired)_trimmed_(paired)_contig_16591	brown	4.72	11.42	5.34	7.55	9.01	7.41	9.11
Mo_1_ACAGTG_L003_R1_001_(paired)_trimmed_(paired)_contig_1664	brown	23.8	39.38	10.53	19.18	30.86	34.35	9.55
Mo_1_ACAGTG_L003_R1_001_(paired)_trimmed_(paired)_contig_16865	brown	16.88	76.58	36	27.39	11.69	18.03	45.12
Mo_1_ACAGTG_L003_R1_001_(paired)_trimmed_(paired)_contig_16904	brown	22.89	114.85	41	44.82	65.35	9.14	37.04
Mo_1_ACAGTG_L003_R1_001_(paired)_trimmed_(paired)_contig_16965	brown	3.77	11.71	6.36	5.48	5.2	3.5	7.56
Mo_1_ACAGTG_L003_R1_001_(paired)_trimmed_(paired)_contig_16974	brown	0.77	163.16	5.7	27.77	18.97	0	42.92
Mo_1_ACAGTG_L003_R1_001_(paired)_trimmed_(paired)_contig_16990	brown	4.37	5.44	4.91	3.73	2.8	1.09	3.24
Mo_1_ACAGTG_L003_R1_001_(paired)_trimmed_(paired)_contig_17256	brown	0.59	10.93	0.54	1.35	0.31	0.7	0.86
Mo_1_ACAGTG_L003_R1_001_(paired)_trimmed_(paired)_contig_17275	brown	0.88	8.7	2.67	5.42	1.92	4.6	3.05
Mo_1_ACAGTG_L003_R1_001_(paired)_trimmed_(paired)_contig_1736	brown	153.21	337.32	62.96	203.78	43.07	182.88	90.25
Mo_1_ACAGTG_L003_R1_001_(paired)_trimmed_(paired)_contig_1749	brown	11.66	35.95	10.33	24.03	26.34	19.22	26.85
Mo_1_ACAGTG_L003_R1_001_(paired)_trimmed_(paired)_contig_17556	brown	24.09	101.99	23.3	42.44	50.81	17.22	45.34
Mo_1_ACAGTG_L003_R1_001_(paired)_trimmed_(paired)_contig_17568	brown	0.56	9.19	0.51	3.04	0	0	1.77
Mo_1_ACAGTG_L003_R1_001_(paired)_trimmed_(paired)_contig_1761	brown	14.68	63.4	4.79	18.71	8.92	4.73	17.61
Mo_1_ACAGTG_L003_R1_001_(paired)_trimmed_(paired)_contig_1773	brown	18.52	189.7	19.37	31.24	10.21	27.66	35.32
Mo_1_ACAGTG_L003_R1_001_(paired)_trimmed_(paired)_contig_17760	brown	0.26	7.2	0.04	1.83	0.13	0	0.26
Mo_1_ACAGTG_L003_R1_001_(paired)_trimmed_(paired)_contig_17824	brown	1.48	8.42	3.38	3.71	4.46	2.7	2.98
Mo_1_ACAGTG_L003_R1_001_(paired)_trimmed_(paired)_contig_17840	brown	15.4	35.79	16.07	21.9	9.84	26.44	18.45
Mo_1_ACAGTG_L003_R1_001_(paired)_trimmed_(paired)_contig_17842	brown	1.52	66.57	0	7	0.71	0.6	2.93
Mo_1_ACAGTG_L003_R1_001_(paired)_trimmed_(paired)_contig_17869	brown	1.94	14.84	5.49	3.02	10	1.89	3.15
Mo_1_ACAGTG_L003_R1_001_(paired)_trimmed_(paired)_contig_17883	brown	3.14	5.68	3.18	2.86	3.26	2.58	4.83
Mo_1_ACAGTG_L003_R1_001_(paired)_trimmed_(paired)_contig_17896	brown	7.22	14	10.48	7.72	7.72	5.78	7.72
Mo_1_ACAGTG_L003_R1_001_(paired)_trimmed_(paired)_contig_17957	brown	7.07	13.24	1.11	4.96	5.84	9.92	0.99
Mo_1_ACAGTG_L003_R1_001_(paired)_trimmed_(paired)_contig_1800	brown	4.14	31.75	6.31	11.69	1.66	4.37	9.49
Mo_1_ACAGTG_L003_R1_001_(paired)_trimmed_(paired)_contig_18052	brown	4.01	6.4	2.89	3.22	1.26	2.69	3.72
Mo_1_ACAGTG_L003_R1_001_(paired)_trimmed_(paired)_contig_18178	brown	5.99	23.58	4.23	7.98	4.78	7.38	7.73
Mo_1_ACAGTG_L003_R1_001_(paired)_trimmed_(paired)_contig_1817	brown	7.87	8.9	4.86	7.95	7.05	6.74	6.04
Mo_1_ACAGTG_L003_R1_001_(paired)_trimmed_(paired)_contig_18187	brown	6	11.96	4.15	7.7	2.77	8.01	6.33
Mo_1_ACAGTG_L003_R1_001_(paired)_trimmed_(paired)_contig_18207	brown	5.29	23.2	5.98	9.34	6.8	6.9	14.85
Mo_1_ACAGTG_L003_R1_001_(paired)_trimmed_(paired)_contig_18274	brown	2.6	12.83	1.46	4.75	0.21	1.41	1.96
Mo_1_ACAGTG_L003_R1_001_(paired)_trimmed_(paired)_contig_1846	brown	10.99	289.43	66.55	124.56	1.25	211.58	33.92
Mo_1_ACAGTG_L003_R1_001_(paired)_trimmed_(paired)_contig_18492	brown	1.75	18.74	14.17	2.77	2.93	0	2.48
Mo_1_ACAGTG_L003_R1_001_(paired)_trimmed_(paired)_contig_18543	brown	11.68	58.96	9.4	13.34	10.03	19.74	7.19
Mo_1_ACAGTG_L003_R1_001_(paired)_trimmed_(paired)_contig_18696	brown	0.26	9.71	0	0.18	0.05	0.05	0.06
Mo_1_ACAGTG_L003_R1_001_(paired)_trimmed_(paired)_contig_18820	brown	3.67	8.73	4.71	5.84	3.9	7.89	4.72
Mo_1_ACAGTG_L003_R1_001_(paired)_trimmed_(paired)_contig_1892	brown	28.92	84.16	28.21	34.57	29.15	49.89	34.44
Mo_1_ACAGTG_L003_R1_001_(paired)_trimmed_(paired)_contig_19140	brown	4.06	6.63	4.16	4.13	0.98	4.56	3.01
Mo_1_ACAGTG_L003_R1_001_(paired)_trimmed_(paired)_contig_1914	brown	9.9	17.59	10.63	7.17	3.65	5.25	8.78
Mo_1_ACAGTG_L003_R1_001_(paired)_trimmed_(paired)_contig_19276	brown	2.93	22.65	1.19	9.15	2.45	5.17	6.32
Mo_1_ACAGTG_L003_R1_001_(paired)_trimmed_(paired)_contig_19304	brown	2.98	20.73	4.32	3.64	2.34	1.88	4.83
Mo_1_ACAGTG_L003_R1_001_(paired)_trimmed_(paired)_contig_19319	brown	5.13	13.31	7.03	5.84	4.81	7.38	5.71
Mo_1_ACAGTG_L003_R1_001_(paired)_trimmed_(paired)_contig_1932	brown	38	74.54	30.2	63.92	59.38	40.5	65.32
Mo_1_ACAGTG_L003_R1_001_(paired)_trimmed_(paired)_contig_19438	brown	2.24	5.45	4.21	0.51	2.13	0.33	0.92
Mo_1_ACAGTG_L003_R1_001_(paired)_trimmed_(paired)_contig_19500	brown	20.47	79.98	18.3	36.64	32.75	32.75	33.91
Mo_1_ACAGTG_L003_R1_001_(paired)_trimmed_(paired)_contig_1954	brown	19.94	88.74	25.87	37.33	29.71	35.95	27.56
Mo_1_ACAGTG_L003_R1_001_(paired)_trimmed_(paired)_contig_19568	brown	0.24	7.47	0	0.14	0	0.03	0.08
Mo_1_ACAGTG_L003_R1_001_(paired)_trimmed_(paired)_contig_19641	brown	1.05	5.33	2.88	1.49	2.18	0.85	1.82
Mo_1_ACAGTG_L003_R1_001_(paired)_trimmed_(paired)_contig_1988	brown	9.31	18.93	6.28	13.66	13.82	13.25	10.64
Mo_1_ACAGTG_L003_R1_001_(paired)_trimmed_(paired)_contig_20012	brown	3.12	15.43	0.26	4.7	4.48	1.2	2.1
Mo_1_ACAGTG_L003_R1_001_(paired)_trimmed_(paired)_contig_20053	brown	6.73	28.59	5.02	4.28	6.82	0.57	4.39
Mo_1_ACAGTG_L003_R1_001_(paired)_trimmed_(paired)_contig_20098	brown	5.38	7.06	5.13	5.29	5.02	4.91	4.47
Mo_1_ACAGTG_L003_R1_001_(paired)_trimmed_(paired)_contig_20175	brown	0.81	44.29	3.56	11.52	1.59	1.43	11.63
Mo_1_ACAGTG_L003_R1_001_(paired)_trimmed_(paired)_contig_20235	brown	0.41	173.45	2.53	0.8	0.29	0.55	1.2
Mo_1_ACAGTG_L003_R1_001_(paired)_trimmed_(paired)_contig_20422	brown	13.7	22.99	12.12	11.26	6	10.04	10.96
Mo_1_ACAGTG_L003_R1_001_(paired)_trimmed_(paired)_contig_204	brown	101.4	256.53	29.14	136.57	39.82	71.77	86.11
Mo_1_ACAGTG_L003_R1_001_(paired)_trimmed_(paired)_contig_2064	brown	17.2	65.79	19.68	42.14	17.98	31.17	35.86
Mo_1_ACAGTG_L003_R1_001_(paired)_trimmed_(paired)_contig_2068	brown	0.86	57.18	2.96	2.52	21.47	1.52	3.91
Mo_1_ACAGTG_L003_R1_001_(paired)_trimmed_(paired)_contig_2078	brown	11.16	22.14	8.19	2.51	6.39	2.57	3
Mo_1_ACAGTG_L003_R1_001_(paired)_trimmed_(paired)_contig_20807	brown	3.07	5.96	2.39	4.67	3.2	3.04	2.49
Mo_1_ACAGTG_L003_R1_001_(paired)_trimmed_(paired)_contig_20927	brown	2.97	14.61	5.02	5.63	7.63	1.2	8.58
Mo_1_ACAGTG_L003_R1_001_(paired)_trimmed_(paired)_contig_2098	brown	1.6	80.32	14.05	4.19	1.2	2.02	11.63
Mo_1_ACAGTG_L003_R1_001_(paired)_trimmed_(paired)_contig_210	brown	34.11	165.06	29.61	36.93	18.56	31.69	49.68
Mo_1_ACAGTG_L003_R1_001_(paired)_trimmed_(paired)_contig_21212	brown	9.1	30.2	11.83	15.11	10.42	8.78	21.94
Mo_1_ACAGTG_L003_R1_001_(paired)_trimmed_(paired)_contig_21227	brown	6.76	16.22	2.32	8.79	4.75	4.68	7.12
Mo_1_ACAGTG_L003_R1_001_(paired)_trimmed_(paired)_contig_2134	brown	36.91	193.68	34.07	111.42	6.57	98.21	65.97
Mo_1_ACAGTG_L003_R1_001_(paired)_trimmed_(paired)_contig_21584	brown	11.37	59.45	29.3	23.84	25.12	13.05	29.33
Mo_1_ACAGTG_L003_R1_001_(paired)_trimmed_(paired)_contig_21605	brown	3.56	9.53	3.26	2.48	2.59	3.08	1.7
Mo_1_ACAGTG_L003_R1_001_(paired)_trimmed_(paired)_contig_21635	brown	2.03	9.75	0	2.26	0	4.09	0.11
Mo_1_ACAGTG_L003_R1_001_(paired)_trimmed_(paired)_contig_21875	brown	0.14	12.05	0.75	0.59	1.88	0.45	0.38
Mo_1_ACAGTG_L003_R1_001_(paired)_trimmed_(paired)_contig_21913	brown	6.23	33.02	17.32	8.66	8.61	7.41	21.11
Mo_1_ACAGTG_L003_R1_001_(paired)_trimmed_(paired)_contig_22064	brown	0.79	12.53	2.13	5.1	1.23	7.13	6.1
Mo_1_ACAGTG_L003_R1_001_(paired)_trimmed_(paired)_contig_2208	brown	19.36	20.76	15.91	18.97	13.95	16.97	14.76
Mo_1_ACAGTG_L003_R1_001_(paired)_trimmed_(paired)_contig_22210	brown	13.28	90.97	7.16	23.42	1.91	19.95	21.82
Mo_1_ACAGTG_L003_R1_001_(paired)_trimmed_(paired)_contig_22245	brown	8.45	21.37	5.57	12.83	4.24	11.53	8.61
Mo_1_ACAGTG_L003_R1_001_(paired)_trimmed_(paired)_contig_22265	brown	1.11	32.58	15.91	0.38	0.6	2.44	2.26
Mo_1_ACAGTG_L003_R1_001_(paired)_trimmed_(paired)_contig_22546	brown	0	37.09	0	0.3	0	0	0.85
Mo_1_ACAGTG_L003_R1_001_(paired)_trimmed_(paired)_contig_22635	brown	2.78	14.82	4.54	3.18	3.51	4.4	2.37
Mo_1_ACAGTG_L003_R1_001_(paired)_trimmed_(paired)_contig_22643	brown	1.4	13.5	2.3	5.79	1.35	2.96	8.73
Mo_1_ACAGTG_L003_R1_001_(paired)_trimmed_(paired)_contig_22977	brown	7.33	19.09	6.62	9.34	6.44	9.63	7.91
Mo_1_ACAGTG_L003_R1_001_(paired)_trimmed_(paired)_contig_2319	brown	6.29	122.07	13.15	45.45	0.52	16.55	40.73
Mo_1_ACAGTG_L003_R1_001_(paired)_trimmed_(paired)_contig_23217	brown	11.14	18.27	7.32	6.58	0.49	7.86	5.71
Mo_1_ACAGTG_L003_R1_001_(paired)_trimmed_(paired)_contig_23324	brown	0	21.82	0	0	0	0	0
Mo_1_ACAGTG_L003_R1_001_(paired)_trimmed_(paired)_contig_23417	brown	3.24	5.93	1.45	3.81	0.33	2.87	2.56
Mo_1_ACAGTG_L003_R1_001_(paired)_trimmed_(paired)_contig_23544	brown	1.15	9.24	0.6	5.89	0.85	0.94	1.23
Mo_1_ACAGTG_L003_R1_001_(paired)_trimmed_(paired)_contig_23559	brown	7.65	8.81	4.07	6.63	7.2	5.74	8.18
Mo_1_ACAGTG_L003_R1_001_(paired)_trimmed_(paired)_contig_2360	brown	48.4	970.12	46.57	122.72	85.15	182.37	93.2
Mo_1_ACAGTG_L003_R1_001_(paired)_trimmed_(paired)_contig_2369	brown	0.75	14.25	10.5	3.6	5.71	1.97	2.61
Mo_1_ACAGTG_L003_R1_001_(paired)_trimmed_(paired)_contig_23824	brown	1.97	173.94	10.68	9.08	7.67	0.5	4.03
Mo_1_ACAGTG_L003_R1_001_(paired)_trimmed_(paired)_contig_23886	brown	0	8.68	0	0	0	0	0
Mo_1_ACAGTG_L003_R1_001_(paired)_trimmed_(paired)_contig_2413	brown	104.28	127.11	71	67.11	79.03	57.19	80.21
Mo_1_ACAGTG_L003_R1_001_(paired)_trimmed_(paired)_contig_24235	brown	5.73	22.19	1.92	4.29	8.75	4.55	6.47
Mo_1_ACAGTG_L003_R1_001_(paired)_trimmed_(paired)_contig_24374	brown	0.13	5.34	0.12	3.69	1.5	0	0.23
Mo_1_ACAGTG_L003_R1_001_(paired)_trimmed_(paired)_contig_2446	brown	6.12	32.74	14.62	9.48	2.89	5.61	17.41
Mo_1_ACAGTG_L003_R1_001_(paired)_trimmed_(paired)_contig_24485	brown	3.62	9.93	4.54	6.26	5.59	1.36	6.15
Mo_1_ACAGTG_L003_R1_001_(paired)_trimmed_(paired)_contig_24530	brown	0.54	31.92	0.33	0	2.88	0	0
Mo_1_ACAGTG_L003_R1_001_(paired)_trimmed_(paired)_contig_2474	brown	19.19	117.28	12.78	18.91	6.52	12.35	31.32
Mo_1_ACAGTG_L003_R1_001_(paired)_trimmed_(paired)_contig_24815	brown	7.37	23.91	19.37	10.92	16.47	10.09	15.16
Mo_1_ACAGTG_L003_R1_001_(paired)_trimmed_(paired)_contig_24878	brown	6.97	9.89	6.21	7.86	7.59	6.45	5.83
Mo_1_ACAGTG_L003_R1_001_(paired)_trimmed_(paired)_contig_24962	brown	2.39	5.92	0	1.64	0.64	1.57	1.73
Mo_1_ACAGTG_L003_R1_001_(paired)_trimmed_(paired)_contig_25036	brown	2.79	5.41	2.18	2.57	1.04	2.64	2.19
Mo_1_ACAGTG_L003_R1_001_(paired)_trimmed_(paired)_contig_25063	brown	13.39	86.84	27.69	13.24	6.6	9.95	20.61
Mo_1_ACAGTG_L003_R1_001_(paired)_trimmed_(paired)_contig_2509	brown	25.03	73.46	30.42	37.8	27.95	29.58	34.95
Mo_1_ACAGTG_L003_R1_001_(paired)_trimmed_(paired)_contig_25124	brown	0.86	11.33	0	1.77	4.69	1.5	0.5
Mo_1_ACAGTG_L003_R1_001_(paired)_trimmed_(paired)_contig_25233	brown	11.71	24.74	9.41	12.51	3.97	7.5	14.02
Mo_1_ACAGTG_L003_R1_001_(paired)_trimmed_(paired)_contig_25396	brown	0.12	9.99	0.18	0.4	0.61	4.54	0.41
Mo_1_ACAGTG_L003_R1_001_(paired)_trimmed_(paired)_contig_25571	brown	2.32	30.13	6.2	7.76	15.86	1.1	5.78
Mo_1_ACAGTG_L003_R1_001_(paired)_trimmed_(paired)_contig_25613	brown	3.14	6.89	5.38	2.37	5.57	1.75	3.02
Mo_1_ACAGTG_L003_R1_001_(paired)_trimmed_(paired)_contig_25666	brown	1.45	14.3	4.8	2.95	2.35	2.99	4.84
Mo_1_ACAGTG_L003_R1_001_(paired)_trimmed_(paired)_contig_25698	brown	24.42	27.2	24.89	15.43	18.83	15.02	18.08
Mo_1_ACAGTG_L003_R1_001_(paired)_trimmed_(paired)_contig_2574	brown	14.73	77.6	21.08	27.11	6.51	14.55	38.34
Mo_1_ACAGTG_L003_R1_001_(paired)_trimmed_(paired)_contig_26065	brown	1.9	98.53	9.21	3.22	48.85	4.07	1.6
Mo_1_ACAGTG_L003_R1_001_(paired)_trimmed_(paired)_contig_260	brown	280.53	835.88	47.53	395.36	273.48	8.1	230.94
Mo_1_ACAGTG_L003_R1_001_(paired)_trimmed_(paired)_contig_26142	brown	23.36	39.94	18.49	17.35	8.22	21.68	17.7
Mo_1_ACAGTG_L003_R1_001_(paired)_trimmed_(paired)_contig_26334	brown	1.85	12.19	0	5.67	0	0	0
Mo_1_ACAGTG_L003_R1_001_(paired)_trimmed_(paired)_contig_26371	brown	0	47.04	1.15	2.63	0	3.28	1.1
Mo_1_ACAGTG_L003_R1_001_(paired)_trimmed_(paired)_contig_26561	brown	2.32	5.25	3.52	1.98	2.49	1.01	1.01
Mo_1_ACAGTG_L003_R1_001_(paired)_trimmed_(paired)_contig_26689	brown	0	9.72	1.69	3.8	0	0	5.62
Mo_1_ACAGTG_L003_R1_001_(paired)_trimmed_(paired)_contig_26759	brown	7.68	26.23	7.12	8.23	3.87	11.59	6.35
Mo_1_ACAGTG_L003_R1_001_(paired)_trimmed_(paired)_contig_269	brown	245.37	530.62	174.19	313.28	86.95	300.46	237.41
Mo_1_ACAGTG_L003_R1_001_(paired)_trimmed_(paired)_contig_27061	brown	5.61	8.53	6.69	5.14	7.5	4.21	7.75
Mo_1_ACAGTG_L003_R1_001_(paired)_trimmed_(paired)_contig_27547	brown	6.91	46.86	19.41	26.87	11.81	10.14	24.92
Mo_1_ACAGTG_L003_R1_001_(paired)_trimmed_(paired)_contig_27552	brown	1.24	34.94	8.41	1.64	0.96	0	3.54
Mo_1_ACAGTG_L003_R1_001_(paired)_trimmed_(paired)_contig_275	brown	60.76	2049.25	405.49	552.37	210.29	1	793.66
Mo_1_ACAGTG_L003_R1_001_(paired)_trimmed_(paired)_contig_27600	brown	12.38	24.48	5.84	12.86	17.64	17.73	5.19
Mo_1_ACAGTG_L003_R1_001_(paired)_trimmed_(paired)_contig_2771	brown	13.24	85.13	23.04	29.66	11.52	26.76	37.64
Mo_1_ACAGTG_L003_R1_001_(paired)_trimmed_(paired)_contig_27821	brown	22.54	43.54	25.44	32.15	26.39	38.88	20.13
Mo_1_ACAGTG_L003_R1_001_(paired)_trimmed_(paired)_contig_28070	brown	10.11	11.34	6.97	7.92	4.86	8.66	8.48
Mo_1_ACAGTG_L003_R1_001_(paired)_trimmed_(paired)_contig_28191	brown	13.61	35.7	22.71	31.36	25.17	21.86	26.1
Mo_1_ACAGTG_L003_R1_001_(paired)_trimmed_(paired)_contig_28198	brown	0.54	75.5	0	0.37	0.4	0.34	0.31
Mo_1_ACAGTG_L003_R1_001_(paired)_trimmed_(paired)_contig_2839	brown	13.97	113.35	14.26	19.89	22.94	16.25	14.46
Mo_1_ACAGTG_L003_R1_001_(paired)_trimmed_(paired)_contig_28577	brown	3.54	22.96	0.31	4.52	1.66	0.22	0.78
Mo_1_ACAGTG_L003_R1_001_(paired)_trimmed_(paired)_contig_28684	brown	0.09	26.78	0	0	0.27	0.08	0
Mo_1_ACAGTG_L003_R1_001_(paired)_trimmed_(paired)_contig_2868	brown	0.81	37.09	0.08	5.6	1.19	0.84	0.04
Mo_1_ACAGTG_L003_R1_001_(paired)_trimmed_(paired)_contig_2869	brown	0	51.37	0	0.38	0	0.1	0
Mo_1_ACAGTG_L003_R1_001_(paired)_trimmed_(paired)_contig_28758	brown	4.93	6.73	5.13	3.75	2.38	4.15	2.92
Mo_1_ACAGTG_L003_R1_001_(paired)_trimmed_(paired)_contig_29312	brown	0	49.21	0	0.29	0	0	0
Mo_1_ACAGTG_L003_R1_001_(paired)_trimmed_(paired)_contig_29383	brown	0.2	11.14	0.37	1.24	3.81	1.08	0.18
Mo_1_ACAGTG_L003_R1_001_(paired)_trimmed_(paired)_contig_29388	brown	0	6.39	0	0.04	0.87	0.05	0.1
Mo_1_ACAGTG_L003_R1_001_(paired)_trimmed_(paired)_contig_2945	brown	0.07	25.79	0	0	0	0	0
Mo_1_ACAGTG_L003_R1_001_(paired)_trimmed_(paired)_contig_29460	brown	1.24	26.76	1.26	1.03	0.29	0.61	2.23
Mo_1_ACAGTG_L003_R1_001_(paired)_trimmed_(paired)_contig_296	brown	3.56	11.13	4.44	7.49	7.81	6.92	7.2
Mo_1_ACAGTG_L003_R1_001_(paired)_trimmed_(paired)_contig_2970	brown	1.98	9.81	3.34	4.68	2.8	4.24	5.06
Mo_1_ACAGTG_L003_R1_001_(paired)_trimmed_(paired)_contig_29895	brown	0	19.04	1.79	5.25	0	0	1.7
Mo_1_ACAGTG_L003_R1_001_(paired)_trimmed_(paired)_contig_3039	brown	36.1	110.46	0.71	18.36	8.09	39.1	3.1
Mo_1_ACAGTG_L003_R1_001_(paired)_trimmed_(paired)_contig_30500	brown	3.54	10.04	1.91	1.61	5.84	2.77	1.82
Mo_1_ACAGTG_L003_R1_001_(paired)_trimmed_(paired)_contig_30973	brown	10.82	19.41	4	12.48	12.94	11.78	7.04
Mo_1_ACAGTG_L003_R1_001_(paired)_trimmed_(paired)_contig_3109	brown	33.98	76.83	46.72	51.29	37.53	46.64	55.43
Mo_1_ACAGTG_L003_R1_001_(paired)_trimmed_(paired)_contig_31230	brown	7.89	37.98	17.1	19.57	5.33	16.97	17.35
Mo_1_ACAGTG_L003_R1_001_(paired)_trimmed_(paired)_contig_3146	brown	21.12	40.6	19.55	20.59	25.81	20.49	19.56
Mo_1_ACAGTG_L003_R1_001_(paired)_trimmed_(paired)_contig_3154	brown	2.85	14.47	4.39	3.62	2.91	5.68	2.34
Mo_1_ACAGTG_L003_R1_001_(paired)_trimmed_(paired)_contig_31559	brown	3.6	24.59	6.91	6.29	1.59	2.12	9.83
Mo_1_ACAGTG_L003_R1_001_(paired)_trimmed_(paired)_contig_31821	brown	1.16	8.98	4.01	4.6	0.47	0.51	3.88
Mo_1_ACAGTG_L003_R1_001_(paired)_trimmed_(paired)_contig_3190	brown	14.62	43.56	21.44	19.27	8.53	15.87	31.91
Mo_1_ACAGTG_L003_R1_001_(paired)_trimmed_(paired)_contig_32122	brown	11.48	43.78	28.69	28.89	30.37	17.08	39.72
Mo_1_ACAGTG_L003_R1_001_(paired)_trimmed_(paired)_contig_32130	brown	11.4	20.89	0.45	3.69	13.21	0.13	2.68
Mo_1_ACAGTG_L003_R1_001_(paired)_trimmed_(paired)_contig_32289	brown	2.04	6.32	6.2	2.45	0	4.15	1.9
Mo_1_ACAGTG_L003_R1_001_(paired)_trimmed_(paired)_contig_322	brown	72.85	569.49	142.39	135.23	54.63	74.26	147.14
Mo_1_ACAGTG_L003_R1_001_(paired)_trimmed_(paired)_contig_3234	brown	13.24	23.25	8.36	13.21	9.61	10.39	12.13
Mo_1_ACAGTG_L003_R1_001_(paired)_trimmed_(paired)_contig_32493	brown	3.38	22.97	2.46	0.83	0	0.25	0.05
Mo_1_ACAGTG_L003_R1_001_(paired)_trimmed_(paired)_contig_32625	brown	2.97	11.86	4.39	8.25	1.47	4.75	3.76
Mo_1_ACAGTG_L003_R1_001_(paired)_trimmed_(paired)_contig_3287	brown	0.71	12.31	6.91	6.32	3.85	7.45	6.58
Mo_1_ACAGTG_L003_R1_001_(paired)_trimmed_(paired)_contig_32893	brown	2.19	5.35	0.1	2.98	1.52	1.58	0.33
Mo_1_ACAGTG_L003_R1_001_(paired)_trimmed_(paired)_contig_33380	brown	0.61	55.89	0.17	0.49	0.57	0.1	0.35
Mo_1_ACAGTG_L003_R1_001_(paired)_trimmed_(paired)_contig_33950	brown	2.31	14.68	7.53	5.16	7.01	3.99	8.9
Mo_1_ACAGTG_L003_R1_001_(paired)_trimmed_(paired)_contig_34012	brown	1.28	10.31	3.74	2.87	2.8	1.02	3.4
Mo_1_ACAGTG_L003_R1_001_(paired)_trimmed_(paired)_contig_34152	brown	1.53	5.04	3.72	2.43	1.63	2.23	2.65
Mo_1_ACAGTG_L003_R1_001_(paired)_trimmed_(paired)_contig_3416	brown	3.29	5.93	3.46	2.92	1.32	5.14	3.07
Mo_1_ACAGTG_L003_R1_001_(paired)_trimmed_(paired)_contig_34276	brown	1.1	9.03	2.16	4.76	2.37	1.57	3.12
Mo_1_ACAGTG_L003_R1_001_(paired)_trimmed_(paired)_contig_34284	brown	0	11.57	4.47	3.2	5.05	1.75	6.96
Mo_1_ACAGTG_L003_R1_001_(paired)_trimmed_(paired)_contig_3471	brown	20.86	78.18	23.77	36.83	16.59	39.07	38.68
Mo_1_ACAGTG_L003_R1_001_(paired)_trimmed_(paired)_contig_3484	brown	10.07	77.03	11.82	31.27	16.5	39.55	24.21
Mo_1_ACAGTG_L003_R1_001_(paired)_trimmed_(paired)_contig_34869	brown	7.12	15.97	2.99	7.42	2.05	6.09	4.97
Mo_1_ACAGTG_L003_R1_001_(paired)_trimmed_(paired)_contig_34911	brown	0	88.75	0.07	0	0	0	0
Mo_1_ACAGTG_L003_R1_001_(paired)_trimmed_(paired)_contig_3558	brown	1.78	5.91	1.31	3.29	2.8	2.01	2.2
Mo_1_ACAGTG_L003_R1_001_(paired)_trimmed_(paired)_contig_35618	brown	0	7.73	0	0.28	0	0	0.06
Mo_1_ACAGTG_L003_R1_001_(paired)_trimmed_(paired)_contig_35807	brown	1.55	5.89	0.12	0.53	1.21	0	0.45
Mo_1_ACAGTG_L003_R1_001_(paired)_trimmed_(paired)_contig_3614	brown	3.79	8.8	7.55	7	4.75	4.22	4.94
Mo_1_ACAGTG_L003_R1_001_(paired)_trimmed_(paired)_contig_3620	brown	8.54	79.38	11.9	3.14	5.6	0.88	3.05
Mo_1_ACAGTG_L003_R1_001_(paired)_trimmed_(paired)_contig_3639	brown	0.08	23.29	0	0	0	0.21	0
Mo_1_ACAGTG_L003_R1_001_(paired)_trimmed_(paired)_contig_36628	brown	0	24.12	0	0	0	0	0
Mo_1_ACAGTG_L003_R1_001_(paired)_trimmed_(paired)_contig_3700	brown	2.28	32.89	2.55	4.16	5.71	2.25	5.78
Mo_1_ACAGTG_L003_R1_001_(paired)_trimmed_(paired)_contig_3736	brown	18	35.12	23.68	17.57	28.73	12.31	16.18
Mo_1_ACAGTG_L003_R1_001_(paired)_trimmed_(paired)_contig_3785	brown	17.16	25.86	12.88	26.11	4.06	12.63	10.1
Mo_1_ACAGTG_L003_R1_001_(paired)_trimmed_(paired)_contig_3811	brown	8.71	36.31	17.28	23.54	26.44	22.05	28.44
Mo_1_ACAGTG_L003_R1_001_(paired)_trimmed_(paired)_contig_3838	brown	7.08	75.91	9.09	19.03	2.29	12.96	15.6
Mo_1_ACAGTG_L003_R1_001_(paired)_trimmed_(paired)_contig_3851	brown	13.37	23.51	12.84	13.65	13.25	15.2	12.2
Mo_1_ACAGTG_L003_R1_001_(paired)_trimmed_(paired)_contig_3866	brown	17.9	58.16	13.92	27.86	8.71	29.59	18.77
Mo_1_ACAGTG_L003_R1_001_(paired)_trimmed_(paired)_contig_38816	brown	2.28	225.89	0.21	1.43	0	0.31	0.61
Mo_1_ACAGTG_L003_R1_001_(paired)_trimmed_(paired)_contig_3894	brown	6.22	39.23	10.82	15.05	9.72	13.12	15.73
Mo_1_ACAGTG_L003_R1_001_(paired)_trimmed_(paired)_contig_3896	brown	39.31	165.34	52.2	64.64	27.75	49.64	72.48
Mo_1_ACAGTG_L003_R1_001_(paired)_trimmed_(paired)_contig_3944	brown	4.88	30.58	8.68	13.5	8.74	3.59	13.14
Mo_1_ACAGTG_L003_R1_001_(paired)_trimmed_(paired)_contig_3969	brown	24.11	90.07	9.19	44.14	15.36	58.63	12.1
Mo_1_ACAGTG_L003_R1_001_(paired)_trimmed_(paired)_contig_39742	brown	0.2	36.08	0	1.99	0.41	0	0.23
Mo_1_ACAGTG_L003_R1_001_(paired)_trimmed_(paired)_contig_3974	brown	5.46	98.36	1.37	18.54	16.93	1.33	0.22
Mo_1_ACAGTG_L003_R1_001_(paired)_trimmed_(paired)_contig_3983	brown	231.27	414.27	129.52	167.39	103.63	110.19	167.78
Mo_1_ACAGTG_L003_R1_001_(paired)_trimmed_(paired)_contig_3998	brown	157.58	282.36	133.9	132.76	130.26	170.27	129.96
Mo_1_ACAGTG_L003_R1_001_(paired)_trimmed_(paired)_contig_4056	brown	91.05	306.94	82.84	94.59	42.57	66.16	109.51
Mo_1_ACAGTG_L003_R1_001_(paired)_trimmed_(paired)_contig_405	brown	10.42	25.85	7.94	15.05	0.7	16.68	13.73
Mo_1_ACAGTG_L003_R1_001_(paired)_trimmed_(paired)_contig_4061	brown	10.39	43.23	9.95	13.84	9.6	8.07	14.08
Mo_1_ACAGTG_L003_R1_001_(paired)_trimmed_(paired)_contig_41163	brown	0.37	23.36	0.74	0.25	0.19	0.08	0.27
Mo_1_ACAGTG_L003_R1_001_(paired)_trimmed_(paired)_contig_4136	brown	8.03	23.24	21.2	21.71	21.15	13.28	14.3
Mo_1_ACAGTG_L003_R1_001_(paired)_trimmed_(paired)_contig_42065	brown	0.26	5.98	0.06	0.25	0.33	0.14	0.28
Mo_1_ACAGTG_L003_R1_001_(paired)_trimmed_(paired)_contig_42433	brown	1.98	35.39	0.75	2.35	5.45	2.4	0.71
Mo_1_ACAGTG_L003_R1_001_(paired)_trimmed_(paired)_contig_42928	brown	13.73	53.13	21.54	24.55	3.94	17.62	26.98
Mo_1_ACAGTG_L003_R1_001_(paired)_trimmed_(paired)_contig_43292	brown	2.78	32.57	0.19	8.71	0.16	0.14	3.75
Mo_1_ACAGTG_L003_R1_001_(paired)_trimmed_(paired)_contig_4341	brown	101.57	325.96	116.53	155.62	110.37	132.23	163.26
Mo_1_ACAGTG_L003_R1_001_(paired)_trimmed_(paired)_contig_43703	brown	0.84	50.46	0.13	0.29	1.1	0.56	0
Mo_1_ACAGTG_L003_R1_001_(paired)_trimmed_(paired)_contig_43880	brown	0	58.27	0	0.08	0.94	0	0
Mo_1_ACAGTG_L003_R1_001_(paired)_trimmed_(paired)_contig_438	brown	55.87	91.86	37.59	71.84	55.26	59.42	58.06
Mo_1_ACAGTG_L003_R1_001_(paired)_trimmed_(paired)_contig_4391	brown	1.4	5.39	1.08	2.41	1.38	0.79	1.54
Mo_1_ACAGTG_L003_R1_001_(paired)_trimmed_(paired)_contig_44148	brown	0	7.67	0	1.91	0	1.62	0
Mo_1_ACAGTG_L003_R1_001_(paired)_trimmed_(paired)_contig_448	brown	24.29	46.97	7.44	16.37	14.83	21	9.43
Mo_1_ACAGTG_L003_R1_001_(paired)_trimmed_(paired)_contig_4490	brown	8.5	231.49	15.14	14.32	3.9	5.17	30.23
Mo_1_ACAGTG_L003_R1_001_(paired)_trimmed_(paired)_contig_4533	brown	33.58	138	51.07	80.36	65.1	71.46	87.03
Mo_1_ACAGTG_L003_R1_001_(paired)_trimmed_(paired)_contig_45952	brown	1.78	21.11	4.55	5.33	12.8	1.57	2.88
Mo_1_ACAGTG_L003_R1_001_(paired)_trimmed_(paired)_contig_459	brown	13.22	29.85	12.67	10.43	14.1	12.84	5.98
Mo_1_ACAGTG_L003_R1_001_(paired)_trimmed_(paired)_contig_461	brown	0.97	903.13	8.1	65.39	13.97	0.43	202.12
Mo_1_ACAGTG_L003_R1_001_(paired)_trimmed_(paired)_contig_4653	brown	7.18	8.43	2.08	4.27	3.94	3.65	3.84
Mo_1_ACAGTG_L003_R1_001_(paired)_trimmed_(paired)_contig_46665	brown	3.05	42.14	0.14	1.45	2.54	0	6.88
Mo_1_ACAGTG_L003_R1_001_(paired)_trimmed_(paired)_contig_46714	brown	0.25	65.46	0.15	0.69	0.27	0	0.44
Mo_1_ACAGTG_L003_R1_001_(paired)_trimmed_(paired)_contig_4757	brown	11.38	39.04	29.54	21.97	21.93	19.22	22.12
Mo_1_ACAGTG_L003_R1_001_(paired)_trimmed_(paired)_contig_48446	brown	11.52	18.21	8.16	17.44	2.96	11.63	9.66
Mo_1_ACAGTG_L003_R1_001_(paired)_trimmed_(paired)_contig_4870	brown	4.38	21.62	3.5	10.42	12.66	2.17	7.28
Mo_1_ACAGTG_L003_R1_001_(paired)_trimmed_(paired)_contig_4877	brown	2.75	21.5	3.65	5.56	11.69	3.49	4.7
Mo_1_ACAGTG_L003_R1_001_(paired)_trimmed_(paired)_contig_4907	brown	6.2	10.84	3.3	5.44	6.78	6.38	2.54
Mo_1_ACAGTG_L003_R1_001_(paired)_trimmed_(paired)_contig_49296	brown	1.47	6.07	1.34	1.51	1.6	4.5	5.12
Mo_1_ACAGTG_L003_R1_001_(paired)_trimmed_(paired)_contig_4990	brown	55.54	98.4	49.97	46.97	37.75	45.97	58.22
Mo_1_ACAGTG_L003_R1_001_(paired)_trimmed_(paired)_contig_5014	brown	4.15	42.83	16.7	17.86	6.86	9.29	25.69
Mo_1_ACAGTG_L003_R1_001_(paired)_trimmed_(paired)_contig_5026	brown	4.79	8.57	6.43	5.9	6.2	4	6.5
Mo_1_ACAGTG_L003_R1_001_(paired)_trimmed_(paired)_contig_50521	brown	0.6	5.85	0.15	0.73	1.3	0.53	0.69
Mo_1_ACAGTG_L003_R1_001_(paired)_trimmed_(paired)_contig_5058	brown	6.55	104.67	66.16	6.02	14.04	7.42	20.08
Mo_1_ACAGTG_L003_R1_001_(paired)_trimmed_(paired)_contig_50607	brown	0.78	214.4	1.19	0.16	0.49	2.08	0.63
Mo_1_ACAGTG_L003_R1_001_(paired)_trimmed_(paired)_contig_5068	brown	2.66	36.46	5.45	4.72	3.6	2.77	10.75
Mo_1_ACAGTG_L003_R1_001_(paired)_trimmed_(paired)_contig_50892	brown	0.76	7.53	2.32	1.04	1.33	0.45	3.09
Mo_1_ACAGTG_L003_R1_001_(paired)_trimmed_(paired)_contig_5162	brown	14.52	155.24	19.81	51.71	4.61	12.5	82.47
Mo_1_ACAGTG_L003_R1_001_(paired)_trimmed_(paired)_contig_5199	brown	3.69	18.08	6.64	7.65	0	0	8.52
Mo_1_ACAGTG_L003_R1_001_(paired)_trimmed_(paired)_contig_52573	brown	0	40.81	0.19	0.03	0	0	0
Mo_1_ACAGTG_L003_R1_001_(paired)_trimmed_(paired)_contig_5257	brown	9.15	14.67	5.87	6.88	11.06	10.05	6.42
Mo_1_ACAGTG_L003_R1_001_(paired)_trimmed_(paired)_contig_5271	brown	3.38	31.49	8.3	12.47	7.13	0.78	9.51
Mo_1_ACAGTG_L003_R1_001_(paired)_trimmed_(paired)_contig_52946	brown	0.37	64.94	0.06	0	0.29	0.16	0
Mo_1_ACAGTG_L003_R1_001_(paired)_trimmed_(paired)_contig_52999	brown	10.54	38.07	11.15	9.18	7.35	8.99	10.16
Mo_1_ACAGTG_L003_R1_001_(paired)_trimmed_(paired)_contig_5310	brown	2.86	9.85	4.39	4.62	3.26	4.09	6.76
Mo_1_ACAGTG_L003_R1_001_(paired)_trimmed_(paired)_contig_5317	brown	3	11.48	7.62	6.99	7.74	3.57	6.56
Mo_1_ACAGTG_L003_R1_001_(paired)_trimmed_(paired)_contig_5349	brown	11.37	62.78	26.81	27.98	32	24.89	32.87
Mo_1_ACAGTG_L003_R1_001_(paired)_trimmed_(paired)_contig_534	brown	163.09	342.72	141.72	284.61	205.95	235.99	159.48
Mo_1_ACAGTG_L003_R1_001_(paired)_trimmed_(paired)_contig_5363	brown	23.38	36.72	16.13	15.41	13.6	17.56	11.27
Mo_1_ACAGTG_L003_R1_001_(paired)_trimmed_(paired)_contig_5364	brown	66.5	83.05	47.79	36.8	30.68	45.53	32.36
Mo_1_ACAGTG_L003_R1_001_(paired)_trimmed_(paired)_contig_5427	brown	13.76	66.86	22.52	29.87	6.54	32.74	26.56
Mo_1_ACAGTG_L003_R1_001_(paired)_trimmed_(paired)_contig_542	brown	79.3	210.98	44.2	91.62	65.9	88.82	50.61
Mo_1_ACAGTG_L003_R1_001_(paired)_trimmed_(paired)_contig_54539	brown	0	123.14	0.21	0.23	9.65	0	0.2
Mo_1_ACAGTG_L003_R1_001_(paired)_trimmed_(paired)_contig_54930	brown	0.22	18.16	0	0.22	0.11	0.1	0.13
Mo_1_ACAGTG_L003_R1_001_(paired)_trimmed_(paired)_contig_5539	brown	28.46	84.39	18.41	40.37	32.82	44.43	15.36
Mo_1_ACAGTG_L003_R1_001_(paired)_trimmed_(paired)_contig_5570	brown	19.38	28.86	13.98	24.09	21.92	21.83	22.17
Mo_1_ACAGTG_L003_R1_001_(paired)_trimmed_(paired)_contig_55711	brown	0.42	5.58	0	0	1.35	0.37	0
Mo_1_ACAGTG_L003_R1_001_(paired)_trimmed_(paired)_contig_5605	brown	6.52	18.64	3.44	12.46	2.31	9.17	6.54
Mo_1_ACAGTG_L003_R1_001_(paired)_trimmed_(paired)_contig_561	brown	22.08	91.87	30.19	36.3	16.89	29.75	37.67
Mo_1_ACAGTG_L003_R1_001_(paired)_trimmed_(paired)_contig_5697	brown	15.12	86.51	54.45	26.3	19.47	15.76	47.4
Mo_1_ACAGTG_L003_R1_001_(paired)_trimmed_(paired)_contig_572	brown	4.81	17.18	6.82	10.98	6.98	9.79	6.96
Mo_1_ACAGTG_L003_R1_001_(paired)_trimmed_(paired)_contig_57513	brown	0.56	7.4	0.68	0.15	0.23	0.2	0
Mo_1_ACAGTG_L003_R1_001_(paired)_trimmed_(paired)_contig_5799	brown	58.93	193.12	71.79	75.19	38.25	49.52	83.47
Mo_1_ACAGTG_L003_R1_001_(paired)_trimmed_(paired)_contig_5827	brown	29.96	77.55	55.02	72.65	50.85	60.11	50
Mo_1_ACAGTG_L003_R1_001_(paired)_trimmed_(paired)_contig_58406	brown	2.46	11.17	8.97	5.93	5.5	5.34	7.14
Mo_1_ACAGTG_L003_R1_001_(paired)_trimmed_(paired)_contig_5846	brown	15.47	96.1	27.06	19	13.43	12.76	25.68
Mo_1_ACAGTG_L003_R1_001_(paired)_trimmed_(paired)_contig_5878	brown	64.06	168.61	40.59	89.33	75.27	83.73	63.03
Mo_1_ACAGTG_L003_R1_001_(paired)_trimmed_(paired)_contig_5889	brown	29.3	90.27	2.01	33.83	20.66	2.31	9.94
Mo_1_ACAGTG_L003_R1_001_(paired)_trimmed_(paired)_contig_5919	brown	16.94	60.37	10.74	23.29	7.6	14.09	16.51
Mo_1_ACAGTG_L003_R1_001_(paired)_trimmed_(paired)_contig_5927	brown	60.29	159.66	144.54	83.65	34.62	99.34	73.22
Mo_1_ACAGTG_L003_R1_001_(paired)_trimmed_(paired)_contig_5947	brown	15.85	52.9	11.06	18.66	12.73	14.89	17.01
Mo_1_ACAGTG_L003_R1_001_(paired)_trimmed_(paired)_contig_60234	brown	0.29	33.76	0	0.59	1.23	0	0.67
Mo_1_ACAGTG_L003_R1_001_(paired)_trimmed_(paired)_contig_6030	brown	9.38	42.16	21.89	14.37	4.32	13.64	20.23
Mo_1_ACAGTG_L003_R1_001_(paired)_trimmed_(paired)_contig_6042	brown	4.02	7.42	1.55	6.89	1.64	2.87	4.25
Mo_1_ACAGTG_L003_R1_001_(paired)_trimmed_(paired)_contig_6054	brown	14.55	22.56	9.16	16.96	10.35	14.27	13.46
Mo_1_ACAGTG_L003_R1_001_(paired)_trimmed_(paired)_contig_6073	brown	7.14	11.76	4.07	3.76	1.21	4.47	2.66
Mo_1_ACAGTG_L003_R1_001_(paired)_trimmed_(paired)_contig_60741	brown	0	8.81	3.24	0	0	0	1.55
Mo_1_ACAGTG_L003_R1_001_(paired)_trimmed_(paired)_contig_6098	brown	4.84	7.35	3.72	5.44	4.57	5.51	3.96
Mo_1_ACAGTG_L003_R1_001_(paired)_trimmed_(paired)_contig_6106	brown	23.17	31.4	11.94	16.86	15.84	15.35	14.5
Mo_1_ACAGTG_L003_R1_001_(paired)_trimmed_(paired)_contig_61297	brown	0	11.63	0	0	0	0	0.46
Mo_1_ACAGTG_L003_R1_001_(paired)_trimmed_(paired)_contig_61484	brown	0	15.48	5.66	0.8	0	0.72	1.32
Mo_1_ACAGTG_L003_R1_001_(paired)_trimmed_(paired)_contig_614	brown	5.51	25.05	12.27	11.11	10.74	9.58	9.35
Mo_1_ACAGTG_L003_R1_001_(paired)_trimmed_(paired)_contig_61573	brown	4.72	10.14	1.75	1.95	0	0	7.12
Mo_1_ACAGTG_L003_R1_001_(paired)_trimmed_(paired)_contig_6179	brown	18.74	99.6	6.75	32.07	1.22	21.88	21.47
Mo_1_ACAGTG_L003_R1_001_(paired)_trimmed_(paired)_contig_621	brown	92.55	121.17	36.63	73.66	23.24	61.77	73.31
Mo_1_ACAGTG_L003_R1_001_(paired)_trimmed_(paired)_contig_6278	brown	0	8.93	0.02	0.05	0	0	0.09
Mo_1_ACAGTG_L003_R1_001_(paired)_trimmed_(paired)_contig_6280	brown	41.4	661.6	19.97	46.29	70.82	79.22	20.41
Mo_1_ACAGTG_L003_R1_001_(paired)_trimmed_(paired)_contig_6281	brown	54.28	137.44	55.9	95.48	45.27	76.51	76.02
Mo_1_ACAGTG_L003_R1_001_(paired)_trimmed_(paired)_contig_63005	brown	0.11	26.79	0.42	0.36	0.5	1.61	0.09
Mo_1_ACAGTG_L003_R1_001_(paired)_trimmed_(paired)_contig_6301	brown	9.77	42.94	18.23	17.25	29.4	22.49	11.8
Mo_1_ACAGTG_L003_R1_001_(paired)_trimmed_(paired)_contig_6333	brown	17.29	90.07	8.46	23.51	37.12	7.44	22.08
Mo_1_ACAGTG_L003_R1_001_(paired)_trimmed_(paired)_contig_63449	brown	0.27	9.88	0	0.73	0.19	0	2.4
Mo_1_ACAGTG_L003_R1_001_(paired)_trimmed_(paired)_contig_6362	brown	63.32	81.73	39.13	50.98	6.95	16.71	47.54
Mo_1_ACAGTG_L003_R1_001_(paired)_trimmed_(paired)_contig_6381	brown	90.76	297.38	82.29	100.39	70.65	115.83	128.28
Mo_1_ACAGTG_L003_R1_001_(paired)_trimmed_(paired)_contig_6386	brown	120.68	266.55	135.47	133.88	55.36	88.99	187.01
Mo_1_ACAGTG_L003_R1_001_(paired)_trimmed_(paired)_contig_64820	brown	0	188.12	0	0.07	0.34	0	0
Mo_1_ACAGTG_L003_R1_001_(paired)_trimmed_(paired)_contig_6511	brown	7.01	202.23	51.64	11.66	76.93	17.13	121.56
Mo_1_ACAGTG_L003_R1_001_(paired)_trimmed_(paired)_contig_6557	brown	8.74	17.35	6.69	12.4	10.82	9.09	11.54
Mo_1_ACAGTG_L003_R1_001_(paired)_trimmed_(paired)_contig_65730	brown	3.34	14.68	12.52	5.32	8.36	6.34	9.67
Mo_1_ACAGTG_L003_R1_001_(paired)_trimmed_(paired)_contig_65	brown	3.46	10.45	1.85	2.92	0.33	2.88	2.37
Mo_1_ACAGTG_L003_R1_001_(paired)_trimmed_(paired)_contig_663	brown	92.95	247.99	142.5	90.41	92.14	59.6	94.25
Mo_1_ACAGTG_L003_R1_001_(paired)_trimmed_(paired)_contig_66631	brown	0.48	10.8	1.31	2.59	3.98	1.58	2.48
Mo_1_ACAGTG_L003_R1_001_(paired)_trimmed_(paired)_contig_66713	brown	7.43	18.38	7.21	10.24	11.75	7.71	6.03
Mo_1_ACAGTG_L003_R1_001_(paired)_trimmed_(paired)_contig_6710	brown	13.62	23.14	10.88	14.05	13.61	11.09	15.62
Mo_1_ACAGTG_L003_R1_001_(paired)_trimmed_(paired)_contig_6721	brown	44.27	93.18	77.2	53.72	64.22	40.67	58.97
Mo_1_ACAGTG_L003_R1_001_(paired)_trimmed_(paired)_contig_6741	brown	35.88	58.01	19.01	20.83	43.6	4.79	23.13
Mo_1_ACAGTG_L003_R1_001_(paired)_trimmed_(paired)_contig_6746	brown	19.36	96.38	47.7	24.99	17.62	24.63	33.11
Mo_1_ACAGTG_L003_R1_001_(paired)_trimmed_(paired)_contig_6814	brown	11.31	27.94	18.69	25.12	19.09	20.58	18.33
Mo_1_ACAGTG_L003_R1_001_(paired)_trimmed_(paired)_contig_688	brown	183.62	2897.46	199.49	438.8	79.7	480.9	246.69
Mo_1_ACAGTG_L003_R1_001_(paired)_trimmed_(paired)_contig_6980	brown	21.59	30.36	12.69	18.59	14.61	17.39	16.94
Mo_1_ACAGTG_L003_R1_001_(paired)_trimmed_(paired)_contig_6986	brown	11.88	31.18	11.98	18.11	23.76	11.71	16.6
Mo_1_ACAGTG_L003_R1_001_(paired)_trimmed_(paired)_contig_69954	brown	1.78	11.7	1.08	1.22	2.03	0	6.18
Mo_1_ACAGTG_L003_R1_001_(paired)_trimmed_(paired)_contig_7051	brown	9.27	38.55	14.35	9.62	15.09	7.83	11.78
Mo_1_ACAGTG_L003_R1_001_(paired)_trimmed_(paired)_contig_71172	brown	0.97	44.95	0.59	0.66	0.34	0.28	0.75
Mo_1_ACAGTG_L003_R1_001_(paired)_trimmed_(paired)_contig_7149	brown	135.59	214.89	26.49	187.67	80.34	56.31	59.61
Mo_1_ACAGTG_L003_R1_001_(paired)_trimmed_(paired)_contig_71539	brown	2.46	86.06	0.85	0.44	14.68	0.95	0.19
Mo_1_ACAGTG_L003_R1_001_(paired)_trimmed_(paired)_contig_7237	brown	4.08	16.5	11.67	8.14	7.42	5.61	10.39
Mo_1_ACAGTG_L003_R1_001_(paired)_trimmed_(paired)_contig_72634	brown	0.26	42.87	0.2	0.26	0.07	0.17	0.33
Mo_1_ACAGTG_L003_R1_001_(paired)_trimmed_(paired)_contig_7276	brown	0.48	5.36	0.44	1.8	0	3.19	0
Mo_1_ACAGTG_L003_R1_001_(paired)_trimmed_(paired)_contig_72852	brown	0.4	5.12	0.08	0.36	0.28	0	1.84
Mo_1_ACAGTG_L003_R1_001_(paired)_trimmed_(paired)_contig_73304	brown	1.48	6.51	0.6	3.03	2.63	0	1.14
Mo_1_ACAGTG_L003_R1_001_(paired)_trimmed_(paired)_contig_740	brown	3.59	17.35	3.84	8.55	1.09	6.74	7.74
Mo_1_ACAGTG_L003_R1_001_(paired)_trimmed_(paired)_contig_7419	brown	20.4	176.91	36.59	20.25	6.11	17.31	38.25
Mo_1_ACAGTG_L003_R1_001_(paired)_trimmed_(paired)_contig_7420	brown	0	128.97	0	0	0	0	0
Mo_1_ACAGTG_L003_R1_001_(paired)_trimmed_(paired)_contig_74441	brown	0	138.94	0	0.31	0	0	0
Mo_1_ACAGTG_L003_R1_001_(paired)_trimmed_(paired)_contig_7453	brown	2.37	15.73	3.28	5.32	1.53	3.91	4.96
Mo_1_ACAGTG_L003_R1_001_(paired)_trimmed_(paired)_contig_7461	brown	2.52	6.39	4.18	3.69	3.04	3.03	2.86
Mo_1_ACAGTG_L003_R1_001_(paired)_trimmed_(paired)_contig_7475	brown	9.84	50.12	9.23	26.66	10.84	20.85	18.25
Mo_1_ACAGTG_L003_R1_001_(paired)_trimmed_(paired)_contig_7484	brown	24.02	78.98	34.21	21.14	22.46	15.74	25.46
Mo_1_ACAGTG_L003_R1_001_(paired)_trimmed_(paired)_contig_7518	brown	31.12	403.7	29.88	64.6	1.09	76.72	44.81
Mo_1_ACAGTG_L003_R1_001_(paired)_trimmed_(paired)_contig_7554	brown	6.15	20.42	10.53	17.49	14.78	10.51	14.71
Mo_1_ACAGTG_L003_R1_001_(paired)_trimmed_(paired)_contig_7610	brown	4.48	8.8	2.9	5.3	3.46	6.26	2.09
Mo_1_ACAGTG_L003_R1_001_(paired)_trimmed_(paired)_contig_7624	brown	5.55	9.87	4.23	6.54	7.51	7.48	6.93
Mo_1_ACAGTG_L003_R1_001_(paired)_trimmed_(paired)_contig_76258	brown	0	9.34	0.18	0.2	0	0	2.02
Mo_1_ACAGTG_L003_R1_001_(paired)_trimmed_(paired)_contig_7628	brown	8.51	32.01	15.14	16.33	9.12	22	13.35
Mo_1_ACAGTG_L003_R1_001_(paired)_trimmed_(paired)_contig_7721	brown	26.53	101.53	28.35	31.94	42.27	20.74	34.82
Mo_1_ACAGTG_L003_R1_001_(paired)_trimmed_(paired)_contig_7743	brown	17.38	47.78	15.84	25.18	11.99	20.46	27.17
Mo_1_ACAGTG_L003_R1_001_(paired)_trimmed_(paired)_contig_77613	brown	0.91	20.63	0	0	0.32	0	0
Mo_1_ACAGTG_L003_R1_001_(paired)_trimmed_(paired)_contig_7769	brown	5.83	70.41	3.44	11.26	0.92	3.99	6.74
Mo_1_ACAGTG_L003_R1_001_(paired)_trimmed_(paired)_contig_7877	brown	9.68	29.89	15.46	11.94	5.42	8.53	12.07
Mo_1_ACAGTG_L003_R1_001_(paired)_trimmed_(paired)_contig_7895	brown	34.56	125.79	2.09	19.65	2.38	2.21	2.95
Mo_1_ACAGTG_L003_R1_001_(paired)_trimmed_(paired)_contig_7908	brown	4.51	9.45	4.62	4.52	6.18	5.35	5.57
Mo_1_ACAGTG_L003_R1_001_(paired)_trimmed_(paired)_contig_7977	brown	25.25	32.05	10.93	19.79	2.74	20.03	15.48
Mo_1_ACAGTG_L003_R1_001_(paired)_trimmed_(paired)_contig_8070	brown	1.42	19.31	1.01	1.4	2.39	0.83	1.5
Mo_1_ACAGTG_L003_R1_001_(paired)_trimmed_(paired)_contig_8095	brown	4.83	22.56	6.86	8.34	7.82	10.79	11.37
Mo_1_ACAGTG_L003_R1_001_(paired)_trimmed_(paired)_contig_8161	brown	34.05	99.97	32.86	46.42	46.75	32.23	47.36
Mo_1_ACAGTG_L003_R1_001_(paired)_trimmed_(paired)_contig_8201	brown	34.85	72.19	30.61	34.36	7.57	30.71	39.11
Mo_1_ACAGTG_L003_R1_001_(paired)_trimmed_(paired)_contig_8202	brown	15.71	59.28	13.89	20.22	32.7	14.49	27.7
Mo_1_ACAGTG_L003_R1_001_(paired)_trimmed_(paired)_contig_82045	brown	0	7.01	0.86	0.98	0	1.23	0.82
Mo_1_ACAGTG_L003_R1_001_(paired)_trimmed_(paired)_contig_8247	brown	0	17.17	0	0	0	0	0.09
Mo_1_ACAGTG_L003_R1_001_(paired)_trimmed_(paired)_contig_8255	brown	9.27	31.84	16.2	12.11	6.43	9.23	18.79
Mo_1_ACAGTG_L003_R1_001_(paired)_trimmed_(paired)_contig_835	brown	20.81	25.36	2.4	15.23	2.12	7.35	15.18
Mo_1_ACAGTG_L003_R1_001_(paired)_trimmed_(paired)_contig_83786	brown	0.2	10.61	0.16	0.1	0.05	0.14	0.24
Mo_1_ACAGTG_L003_R1_001_(paired)_trimmed_(paired)_contig_84673	brown	0	107.6	0	0.08	0	0	0.36
Mo_1_ACAGTG_L003_R1_001_(paired)_trimmed_(paired)_contig_846	brown	47.56	138.96	36.66	41.04	33.13	43.83	42.17
Mo_1_ACAGTG_L003_R1_001_(paired)_trimmed_(paired)_contig_8475	brown	34.63	102.93	18.19	22.35	39.16	26.93	11.79
Mo_1_ACAGTG_L003_R1_001_(paired)_trimmed_(paired)_contig_8486	brown	29.81	224.26	33.01	56.86	49.03	43.72	37.03
Mo_1_ACAGTG_L003_R1_001_(paired)_trimmed_(paired)_contig_8603	brown	13.84	48.09	7.19	15.79	12.79	20.16	13.21
Mo_1_ACAGTG_L003_R1_001_(paired)_trimmed_(paired)_contig_861	brown	289.7	544.1	107.02	239.72	82.66	233.61	241.48
Mo_1_ACAGTG_L003_R1_001_(paired)_trimmed_(paired)_contig_8699	brown	30.74	58.78	19.55	42.41	40.44	35.59	35.57
Mo_1_ACAGTG_L003_R1_001_(paired)_trimmed_(paired)_contig_86	brown	4.14	71.7	2.11	22.82	1.27	18.78	7.62
Mo_1_ACAGTG_L003_R1_001_(paired)_trimmed_(paired)_contig_87081	brown	0	24.71	0	0.66	0	0	0
Mo_1_ACAGTG_L003_R1_001_(paired)_trimmed_(paired)_contig_8717	brown	5.03	8.3	1.83	4.83	3.33	2.62	2.33
Mo_1_ACAGTG_L003_R1_001_(paired)_trimmed_(paired)_contig_8746	brown	10.14	120.21	34.18	20.85	51.68	16.62	31.86
Mo_1_ACAGTG_L003_R1_001_(paired)_trimmed_(paired)_contig_8748	brown	5.45	8.55	1.74	7.95	1.64	4.35	5.1
Mo_1_ACAGTG_L003_R1_001_(paired)_trimmed_(paired)_contig_8813	brown	11.85	14.38	9.94	11.67	10.12	12.97	12.62
Mo_1_ACAGTG_L003_R1_001_(paired)_trimmed_(paired)_contig_88461	brown	0	11.52	0.09	0.45	0.15	0	0.09
Mo_1_ACAGTG_L003_R1_001_(paired)_trimmed_(paired)_contig_88566	brown	0	96	0.29	0.49	0	0.21	0
Mo_1_ACAGTG_L003_R1_001_(paired)_trimmed_(paired)_contig_8872	brown	7.97	28.02	6.88	17.04	3.47	12.62	13.44
Mo_1_ACAGTG_L003_R1_001_(paired)_trimmed_(paired)_contig_88776	brown	0	21.04	0.09	0.05	0	0	0
Mo_1_ACAGTG_L003_R1_001_(paired)_trimmed_(paired)_contig_890	brown	116.94	268.69	85.41	170.61	35.37	180	137.21
Mo_1_ACAGTG_L003_R1_001_(paired)_trimmed_(paired)_contig_8947	brown	17.85	59.59	27.1	25.3	12.78	25.22	35.03
Mo_1_ACAGTG_L003_R1_001_(paired)_trimmed_(paired)_contig_909	brown	27.16	293.65	43.06	113.04	15.03	122.45	52.67
Mo_1_ACAGTG_L003_R1_001_(paired)_trimmed_(paired)_contig_9137	brown	3.33	6.27	3.83	5.32	3.73	2.68	1.06
Mo_1_ACAGTG_L003_R1_001_(paired)_trimmed_(paired)_contig_9146	brown	0	50.25	1.47	11.55	9.09	1.59	25.15
Mo_1_ACAGTG_L003_R1_001_(paired)_trimmed_(paired)_contig_9180	brown	34.74	59.85	20.79	39.28	45.49	31.96	40.75
Mo_1_ACAGTG_L003_R1_001_(paired)_trimmed_(paired)_contig_9201	brown	47.63	162.77	53.48	44.38	32.06	53.49	66.08
Mo_1_ACAGTG_L003_R1_001_(paired)_trimmed_(paired)_contig_92050	brown	0	15.9	0	0.17	0	0	0
Mo_1_ACAGTG_L003_R1_001_(paired)_trimmed_(paired)_contig_93024	brown	1.6	11.9	2.43	3.84	0.87	2.8	3.71
Mo_1_ACAGTG_L003_R1_001_(paired)_trimmed_(paired)_contig_9328	brown	13.09	21.11	9.21	16.63	11.95	12.45	15.85
Mo_1_ACAGTG_L003_R1_001_(paired)_trimmed_(paired)_contig_9335	brown	0	14.73	0	0.44	0.03	0.53	0
Mo_1_ACAGTG_L003_R1_001_(paired)_trimmed_(paired)_contig_93922	brown	24.02	75.46	40.94	52.72	54.27	35.03	24.36
Mo_1_ACAGTG_L003_R1_001_(paired)_trimmed_(paired)_contig_9408	brown	5.52	88.46	10.76	13.01	4.27	5.57	20.08
Mo_1_ACAGTG_L003_R1_001_(paired)_trimmed_(paired)_contig_9420	brown	4.53	7.42	2.32	2.56	2.6	5.93	2.08
Mo_1_ACAGTG_L003_R1_001_(paired)_trimmed_(paired)_contig_942	brown	117.5	320.85	111.18	116.97	96.93	118.25	118.28
Mo_1_ACAGTG_L003_R1_001_(paired)_trimmed_(paired)_contig_9456	brown	26.23	62.49	20	34.99	27.26	35.38	19.46
Mo_1_ACAGTG_L003_R1_001_(paired)_trimmed_(paired)_contig_9510	brown	8.59	84.58	0.4	22.72	1.93	11.82	4.36
Mo_1_ACAGTG_L003_R1_001_(paired)_trimmed_(paired)_contig_9570	brown	28.48	57.02	30.46	14.34	4.5	6.23	13.66
Mo_1_ACAGTG_L003_R1_001_(paired)_trimmed_(paired)_contig_9605	brown	12.5	40.35	23.7	29.48	23.23	23.51	27.76
Mo_1_ACAGTG_L003_R1_001_(paired)_trimmed_(paired)_contig_96199	brown	0.13	5.86	0.04	0.13	0	0.06	0.23
Mo_1_ACAGTG_L003_R1_001_(paired)_trimmed_(paired)_contig_9623	brown	11.56	13.35	10.05	10.15	5.29	8.85	8.23
Mo_1_ACAGTG_L003_R1_001_(paired)_trimmed_(paired)_contig_9682	brown	5.24	10.47	4.46	8.63	4.64	3.62	5.79
Mo_1_ACAGTG_L003_R1_001_(paired)_trimmed_(paired)_contig_9751	brown	24.59	72.11	13.96	45.71	37.15	34.81	23.66
Mo_1_ACAGTG_L003_R1_001_(paired)_trimmed_(paired)_contig_9752	brown	17.83	85.79	22.35	28.34	20.99	24.63	30.63
Mo_1_ACAGTG_L003_R1_001_(paired)_trimmed_(paired)_contig_979	brown	1.53	36.99	9.99	3.61	5.43	2.91	3.79
Mo_1_ACAGTG_L003_R1_001_(paired)_trimmed_(paired)_contig_9803	brown	0.64	14.77	4.45	5.22	8.28	3.06	9.34
Mo_1_ACAGTG_L003_R1_001_(paired)_trimmed_(paired)_contig_9811	brown	4	12.4	4.33	6.33	6.56	6.58	7.4
Mo_1_ACAGTG_L003_R1_001_(paired)_trimmed_(paired)_contig_98120	brown	0	9.23	0	0	0	0	0.05
Mo_1_ACAGTG_L003_R1_001_(paired)_trimmed_(paired)_contig_991	brown	10.44	42.81	9.9	14.79	14.6	10.14	15.67
Mo_1_ACAGTG_L003_R1_001_(paired)_trimmed_(paired)_contig_99788	brown	0	9.11	0.05	0	0.09	0	0.31
TR101172|c0_g1_i1	brown	0	6.3	0	0.88	1.42	0	0
TR101612|c0_g1_i1	brown	0.31	65.46	2.47	5.09	8.88	0	13.7
TR10161|c0_g1_i1	brown	1.56	5.15	0	0	0	2.7	0
TR10161|c0_g2_i1	brown	0	8.32	0	0	0	0	0.19
TR103979|c0_g1_i1	brown	0	5.45	0	0.26	0.2	0	0.66
TR10584|c0_g2_i1	brown	3.11	5.98	2.21	3.89	3.88	3.64	3.3
TR111229|c0_g1_i1	brown	5.31	14.07	3.46	5.69	0.4	6.01	5.49
TR11145|c0_g2_i1	brown	1.06	15.8	10.34	10.96	7.06	6.47	4.32
TR111787|c0_g2_i1	brown	7.71	21.04	6.15	14.14	8.74	15.22	15.05
TR112168|c0_g1_i1	brown	0	116.64	0	0	1.97	0	0.52
TR11361|c0_g1_i1	brown	0	5.5	0	0	0	0	0
TR114262|c0_g1_i1	brown	0	6.2	0	1.3	0	0	0
TR115756|c0_g1_i1	brown	2.49	9.09	1.3	2.18	0	5.33	2.68
TR11605|c0_g1_i1	brown	0	8.65	0	0	0	1.66	0
TR11743|c0_g1_i1	brown	0	10.58	2.23	0.42	0.66	0.54	0.71
TR118551|c0_g1_i1	brown	3.4	19.59	14.41	2.34	0	0	1.97
TR121840|c0_g1_i1	brown	0	15.13	0	0	0	0	0
TR122177|c0_g1_i1	brown	0	8.83	0	0	0	0	0
TR124353|c0_g1_i1	brown	1.95	12.03	4.13	4.01	2.14	7.62	5.07
TR12437|c0_g1_i1	brown	73.68	102.07	69.6	74.34	71.96	57.29	22.9
TR12625|c0_g1_i1	brown	4.52	10.5	3.75	7.29	0.44	7.95	4.28
TR128631|c0_g1_i1	brown	0	5.04	0	0	0	0	0
TR13028|c0_g1_i1	brown	0	9.82	0	0	0	0	0
TR130847|c0_g1_i1	brown	0	9.86	0	0.36	1.11	0	0
TR13213|c0_g1_i1	brown	45.53	240.15	58.73	70.85	25.74	61.52	77.61
TR132596|c0_g1_i1	brown	22.27	32.12	14.34	15.32	18.77	7.22	8.06
TR13498|c0_g1_i1	brown	1.12	13.09	3.39	3.61	7.34	3.44	6.93
TR13685|c0_g1_i2	brown	0.16	50.08	0	1.63	0.84	0	0.28
TR13761|c0_g1_i1	brown	0.47	6.57	0	0	0	0	0
TR137659|c0_g1_i1	brown	9.88	27.64	1.19	1.36	0	3.4	0
TR138683|c0_g1_i1	brown	0	5.7	0	0	0	0	0
TR138902|c0_g1_i1	brown	0	8.07	0	0	0	0	0.52
TR138947|c0_g1_i1	brown	0	5.08	0	0	0	0	0
TR14277|c0_g1_i1	brown	6.83	25.69	24.16	9.9	9.99	10.14	15.07
TR14350|c0_g1_i1	brown	1.71	8.44	1.04	0.58	0	0	0.49
TR14371|c0_g2_i1	brown	4.23	5.81	3.26	3.65	3.86	3.23	2.28
TR144167|c0_g1_i1	brown	3.31	203.29	3.18	18.86	35.52	3.38	2.02
TR144174|c0_g2_i1	brown	13.74	90.08	12.95	17.75	19.67	12.97	13.38
TR144470|c3_g1_i1	brown	131.91	417.74	242.55	161.31	132.1	141.06	240.32
TR144636|c0_g1_i1	brown	20.05	40.62	15.86	21.48	30.26	26.84	16.79
TR144790|c0_g1_i1	brown	9.48	95.22	12.63	40.34	1.92	6.34	49.88
TR144881|c0_g1_i1	brown	32.75	134.38	64.75	49.9	19.58	69.02	48.98
TR145016|c0_g5_i1	brown	12.14	59.31	24	33.42	11.99	24.39	27.35
TR145062|c0_g1_i1	brown	54.29	275.25	78.9	109.54	35.15	102.18	117.85
TR145122|c0_g1_i1	brown	0.85	64.02	1.55	5.79	11.73	1.12	13.02
TR145174|c0_g1_i1	brown	3.77	21.76	11.17	9.63	1.58	6.1	9.46
TR145203|c0_g1_i1	brown	26.31	56.43	23.13	43.99	31.39	28.09	39.16
TR145500|c0_g1_i1	brown	136.11	350.94	94.38	217.8	47.03	229.79	148.14
TR145549|c0_g1_i1	brown	21.9	91.08	33.75	39.71	28.77	31.72	46.39
TR145942|c0_g1_i1	brown	75.99	236.88	100.77	71.77	79.91	63.7	83.35
TR145977|c0_g1_i1	brown	0	113.99	0	0	0	0	0
TR146205|c0_g1_i1	brown	34.03	63.41	18.61	46.1	14.71	15.47	26.01
TR146220|c0_g1_i1	brown	6.35	18.39	11.07	14.59	15.15	11.79	10.26
TR146270|c0_g1_i1	brown	44.04	165.85	52.59	76.9	53.87	76.71	65.9
TR146943|c0_g1_i1	brown	0	152.17	0	0	0	0	0
TR147051|c0_g1_i1	brown	15.86	46.59	28	28.6	17.24	24.48	30.28
TR147064|c0_g2_i1	brown	90.17	298.33	147.17	219.48	226.17	153.29	126.86
TR147294|c0_g6_i1	brown	14.22	40.71	15.18	21.36	8.39	15.59	24.37
TR147733|c0_g1_i1	brown	90.34	475.16	198.12	213.58	16.76	76.49	283.46
TR147781|c0_g1_i1	brown	13.63	73.24	17.58	30.48	16.73	30.39	45.16
TR147820|c0_g1_i1	brown	42.17	190.09	41.22	57.6	11.43	51.49	84.35
TR147981|c0_g3_i1	brown	5.81	21.71	4.9	7.75	6.33	2.76	6.72
TR148127|c0_g2_i1	brown	13.56	21.19	17.63	8.61	16.95	11.09	8.12
TR148323|c0_g1_i1	brown	8.77	28.43	6.34	13.98	2.88	9.18	14.1
TR148416|c0_g1_i1	brown	46.94	75.04	44.51	54.49	20.93	62.34	27.5
TR148424|c0_g1_i1	brown	38.47	87.38	59.96	40.79	56.28	28.5	31.88
TR14985|c0_g2_i1	brown	21.05	87.79	16.18	24.55	8.66	13.01	64.51
TR149987|c1_g1_i1	brown	0	5.03	0	0	0	0	0
TR150905|c0_g4_i1	brown	9.31	24.86	9.75	15.49	5.53	9.18	15.52
TR151496|c0_g3_i1	brown	15.36	34.26	8.78	13.5	24.31	10.85	22.15
TR151643|c0_g1_i1	brown	49.67	235.84	58.62	79.25	35.05	79.53	63.26
TR151841|c0_g1_i1	brown	41.55	168.17	106.46	33.3	54.92	23.84	10.32
TR152017|c0_g1_i1	brown	50.48	362.37	4.19	29.43	13.51	6.93	16.55
TR152336|c0_g1_i1	brown	14.96	22.71	9.52	15.27	11.19	18.63	13.58
TR15234|c0_g1_i1	brown	0	30.09	0	0	0	0	0
TR152959|c0_g1_i1	brown	42.48	149.24	57.57	47.93	30.01	38.44	78.98
TR15313|c0_g1_i1	brown	0	15.73	0	0.17	0	0	0
TR153711|c0_g1_i1	brown	12.66	17.74	8.11	10.72	3.26	14.12	7.96
TR154484|c0_g2_i1	brown	17.75	79.31	15.01	22.14	47.62	34.09	13.61
TR154821|c0_g1_i1	brown	86.66	195.51	59.99	79.57	73.45	74.09	82.84
TR156629|c0_g1_i1	brown	0	7.8	0	0	0	0	0.91
TR15703|c0_g1_i1	brown	0	19.83	0	0	0	0	0
TR15709|c0_g1_i1	brown	0	8.98	0	0	0	0	0
TR159057|c0_g1_i1	brown	4.09	25.07	11.06	6.79	0.27	6.55	11.25
TR160255|c0_g1_i1	brown	6.01	9.3	3.65	5.66	0.82	1.97	3.05
TR161721|c0_g1_i1	brown	8.21	17.37	6.82	6.98	4.49	6.27	12.2
TR162172|c0_g1_i1	brown	0	43.88	0	0.15	0	0	0.13
TR162346|c0_g1_i1	brown	2.34	9.31	5.69	2.13	0.83	3.09	3.38
TR162952|c0_g1_i1	brown	12.16	71.85	7.99	25.03	13.4	23.78	23.47
TR163219|c0_g1_i1	brown	4.51	37.12	1.14	2.05	0	1.32	2.39
TR16435|c0_g1_i2	brown	0	70.92	0	0.13	38.92	0	0.11
TR16613|c0_g1_i1	brown	18.48	28.09	16.14	14.29	12.14	18.16	15.85
TR16628|c0_g2_i1	brown	0	56.11	0.17	0.67	0	0.75	0.57
TR16949|c0_g2_i1	brown	13.57	17.21	5.62	9.6	13.99	7.9	7.22
TR170675|c0_g1_i1	brown	0	7.48	0.53	0.74	0.45	0	0.88
TR17232|c0_g1_i1	brown	5.13	17.38	6.24	10.51	6.73	11.49	11.88
TR17249|c0_g2_i1	brown	16.2	23.05	13.86	14.7	17.49	14.61	17.23
TR17608|c0_g1_i1	brown	6.45	33.44	22.65	13.21	7.05	8.75	16.22
TR176914|c0_g1_i1	brown	0	6.19	0	0	0	0	0
TR17769|c0_g1_i1	brown	8.72	12.44	6.5	8.46	10.03	7.38	11.03
TR177729|c0_g1_i1	brown	0	6.47	0	0	0	0	1.51
TR17787|c0_g1_i1	brown	5.33	76.06	2.95	11.57	1.28	3.41	6.68
TR17787|c0_g2_i1	brown	10.3	75.05	5.78	16.44	2.33	9.52	11.01
TR17975|c0_g1_i1	brown	13.79	19.36	7.17	16.35	10.36	7.76	11.4
TR17979|c0_g1_i1	brown	49.94	77.47	18.93	46.21	28	42.28	46.86
TR17979|c0_g2_i1	brown	68.15	125.96	24.16	75.9	44.64	62.98	59.73
TR181221|c0_g1_i1	brown	0	47.53	1.13	22.32	7.14	0	15.08
TR18129|c0_g2_i1	brown	11.96	23.74	12.1	17.93	13.64	13.64	17.86
TR18151|c0_g1_i1	brown	28.39	51.47	29.92	14.5	4.85	6.18	14.86
TR18323|c0_g1_i2	brown	12.78	59.03	23.83	20.23	14.01	15.35	26.1
TR183861|c0_g1_i1	brown	0	20.63	0	0	0	0	0
TR18445|c0_g1_i2	brown	18.84	21.53	13.11	19.98	14.27	16.01	16.8
TR18485|c0_g1_i1	brown	42.56	350.12	92.32	106.39	62.83	74.85	135.43
TR184981|c0_g1_i1	brown	0.85	7	1.55	2.6	2	2.63	2.33
TR185075|c0_g1_i1	brown	1.64	31.51	0	2.98	0	0.48	2.53
TR18694|c0_g2_i1	brown	5.52	49.56	8.33	1.29	3.17	0.15	2.24
TR18782|c0_g1_i1	brown	0	408.28	0	0	0.32	0.18	0
TR18924|c0_g2_i1	brown	9.38	23.61	6.88	15.36	17.64	7.95	20.28
TR19007|c0_g1_i1	brown	62.29	156.13	75.17	103.9	75.05	70.77	117.24
TR19094|c0_g2_i1	brown	3.73	5.67	4.71	3.12	1.51	4.8	4.14
TR191049|c0_g1_i1	brown	5.63	20.49	13.12	9.92	4.5	5.36	4.89
TR19167|c0_g1_i1	brown	11.91	27.51	9.29	19.77	23.74	8.45	22.12
TR19187|c0_g2_i1	brown	2.23	48.84	2.83	4.12	0.77	0.62	16.57
TR19391|c0_g2_i1	brown	5.38	12.69	5.54	9.59	8.74	5.91	8.91
TR194074|c0_g1_i1	brown	0	23.38	0	0	0	0	0
TR19792|c0_g1_i1	brown	0	5.2	0	0	0	0	0
TR19813|c0_g1_i1	brown	29.64	91.45	42.94	46.94	19.07	52.69	45.1
TR19836|c0_g1_i1	brown	4.78	10.51	1.93	5.49	3.62	6.88	7.39
TR19849|c0_g1_i1	brown	1.77	21.28	0.27	3.51	1.39	2.61	0.51
TR200588|c0_g1_i1	brown	0.65	5.05	0.98	1.32	1.7	1.14	0.93
TR201527|c0_g1_i1	brown	19.79	32.63	10.66	24.72	27.9	20.32	25.53
TR20389|c0_g2_i1	brown	2.11	8.13	3.42	3.37	4.57	1.85	5.71
TR204456|c0_g1_i1	brown	3.34	14.22	4.74	5.32	6.57	3.42	9.02
TR20510|c0_g2_i1	brown	0	9.25	0	3.11	0	0	0
TR207313|c0_g1_i1	brown	0	9.37	0	0	0	0	0.51
TR208122|c0_g1_i1	brown	0	7.3	0	0	0	0	0
TR2147|c0_g1_i1	brown	7.02	28.48	12.13	14.18	3.99	12.15	14.06
TR2147|c0_g2_i1	brown	5.88	20.61	7.35	9.04	3.05	6.92	8.37
TR21759|c0_g1_i1	brown	2.64	5.79	1.99	2.98	3.4	4.11	2.9
TR22233|c0_g1_i1	brown	5.49	19.75	6.86	9.64	3.65	7.64	13.54
TR22239|c0_g1_i1	brown	0	5.67	0	1.25	0	0.4	2.65
TR22239|c0_g2_i1	brown	0	17.09	0	2.87	0	0	3.61
TR22456|c0_g1_i1	brown	2.23	9.2	1.81	2.04	4.84	3.25	3.01
TR22534|c0_g2_i1	brown	19.17	23.51	12.51	15.95	13.96	18.07	9.47
TR22745|c0_g1_i1	brown	2.01	5.8	4.49	4.79	3.54	4.43	2.71
TR23270|c0_g1_i1	brown	2.1	17.68	0.77	0.57	0	0	1.22
TR24278|c0_g1_i1	brown	1.01	5.81	0.31	2.41	0	0.44	1.46
TR24317|c0_g1_i1	brown	30.55	207.7	63.5	69.89	25.16	66.53	98.03
TR24334|c0_g1_i1	brown	5.82	29.17	22.69	8.63	9.73	7.23	12.08
TR24557|c0_g2_i1	brown	11.25	16.89	8.26	6.3	6.05	6.29	7.18
TR24590|c0_g2_i1	brown	0	9.84	0	0.63	0	0.8	0
TR25707|c0_g1_i1	brown	0.47	11.58	0	0.56	0	0	1.44
TR26420|c0_g1_i1	brown	24.2	31.82	5.41	17.9	8.05	5.73	9.82
TR26871|c0_g1_i1	brown	0	36.78	0	0	0	0	0
TR27220|c0_g1_i1	brown	1.2	5.67	2.91	2.85	4.73	4.48	4.33
TR27753|c0_g1_i1	brown	0	7.4	0.78	0.44	0	0	2.23
TR2812|c0_g1_i1	brown	30.48	60.02	26.3	42.18	27.89	36.53	41.06
TR28646|c0_g1_i1	brown	0.59	5.14	0.18	0	0	0.52	1.03
TR2879|c0_g1_i1	brown	0	27.41	0	0	0	0	0
TR29117|c0_g1_i1	brown	4.4	39.44	14.59	7.74	2.56	2.29	16.32
TR29415|c0_g2_i1	brown	1.79	6.76	4.6	0.71	3.44	0.5	1.04
TR29447|c0_g1_i1	brown	3.23	33.07	4.33	9.29	13.95	9.62	10.86
TR2977|c0_g1_i1	brown	0	6.2	0	0	0	0	0
TR2977|c0_g2_i1	brown	0	7.86	0	0	0	0	0
TR30046|c0_g1_i1	brown	0	6.47	0	1.54	0	0	0
TR30097|c0_g2_i1	brown	24.69	76.12	42.89	38.12	17.63	62.06	33.43
TR30791|c0_g1_i1	brown	9.06	44.68	32.04	19.61	10.15	15.17	21.02
TR30981|c0_g1_i1	brown	0	5.12	0	0.42	0	0	0
TR31279|c0_g1_i1	brown	24.78	88.42	34.91	51.2	47.06	44.78	55.55
TR31341|c0_g2_i1	brown	1.8	5.92	3.26	2.48	4.11	3.1	5.21
TR31611|c0_g1_i1	brown	0	7.84	0	0	0.64	0	0
TR32051|c0_g1_i1	brown	4.73	75.14	6.83	7.04	0.34	4.41	21.26
TR32051|c0_g2_i1	brown	3.98	58.47	5.16	7.35	0.18	2.62	17.38
TR32137|c0_g2_i1	brown	1.48	7.18	2.88	2.71	1.08	1.83	3.16
TR32282|c0_g2_i1	brown	0	7.97	0	0	0.12	0	0
TR32282|c0_g3_i1	brown	0	10.43	0	0	0	0	0
TR32317|c0_g1_i1	brown	0	7.35	0	0	0	0	0
TR3234|c0_g2_i1	brown	1.35	36.6	3.08	4.69	22.7	0.82	7.41
TR32469|c0_g1_i1	brown	0	12.18	0	0	0	0	1.37
TR32787|c0_g1_i1	brown	134	204.51	162.93	197.78	182.34	176.1	109.4
TR32833|c0_g1_i1	brown	0.09	9.22	0.88	0.92	0.28	0	1.72
TR32833|c0_g1_i2	brown	0.17	8.39	0.37	0.99	0.36	0.23	1.44
TR33036|c0_g3_i1	brown	4.33	8.59	3.36	7.9	7.63	4.52	6.95
TR33147|c0_g2_i1	brown	83.39	107.29	57.84	93.41	47.59	64.4	60.39
TR33191|c0_g1_i1	brown	2.02	7.47	5.09	4.4	4.96	3.7	5.17
TR33381|c0_g1_i2	brown	1.13	8	2.56	3.08	0.34	0.43	3.09
TR33461|c0_g1_i2	brown	4.95	13.01	10.2	10.01	6.88	10.75	7.43
TR33461|c0_g1_i4	brown	6.44	18.51	11.48	9.82	7.6	11.29	9.98
TR33769|c0_g2_i1	brown	0.7	30.77	0.64	0	0	0.31	0.2
TR33784|c0_g1_i1	brown	12.98	73.07	22.99	27.77	11.64	21.45	31.94
TR33803|c0_g1_i1	brown	2.95	6.08	1.32	3.41	4.3	3.31	1.94
TR33920|c0_g1_i1	brown	18.3	40.1	17.71	31.48	24.74	22.3	29.6
TR33959|c0_g2_i1	brown	4.3	5.31	2.88	3.8	4.28	3.8	3.61
TR34271|c0_g2_i1	brown	2.7	11.14	3.83	8.03	0.99	3.92	2.61
TR34512|c0_g1_i2	brown	2.1	17.9	8.94	7.19	7.58	6.12	6.49
TR34538|c0_g1_i1	brown	5.75	58.94	12.8	17.02	10.32	18.43	11.82
TR34630|c0_g1_i1	brown	0.23	5.01	0	4.91	0.71	0	2.61
TR34738|c0_g1_i1	brown	0	6.68	0	0	0	0	0
TR34738|c0_g2_i1	brown	0	6.04	0	0	0	0	0
TR3501|c0_g1_i1	brown	3.9	17.66	5.14	8.84	1.59	1.91	11.53
TR35038|c0_g1_i2	brown	0	20.14	7.97	3.9	0	1.62	3.27
TR35075|c0_g1_i1	brown	10.79	41.69	14.75	10.15	24.04	17.1	11.32
TR35241|c0_g1_i1	brown	4.1	5.63	1.11	1.55	0.49	4.4	0.79
TR35283|c0_g1_i1	brown	0.52	6.03	4.45	1.07	1.68	0	1.21
TR35390|c0_g1_i1	brown	0	38.86	0.16	0	0.09	0.08	0.25
TR35390|c0_g2_i1	brown	0.08	65.61	0.31	0.11	0.18	0.07	0.54
TR35555|c0_g1_i1	brown	5.44	8.88	4.22	6.42	4.91	5.44	4.92
TR35610|c0_g1_i1	brown	37.91	308.7	10.59	49.47	4.46	2.52	45.66
TR35662|c0_g1_i1	brown	0	18.33	0	0.33	0	0	0.28
TR35680|c0_g1_i1	brown	9.94	13.26	0	0.81	0	0	0.27
TR35729|c0_g1_i2	brown	0.9	5.33	0.46	2.15	3.43	0.37	2.51
TR35950|c0_g1_i1	brown	0.71	73.85	0.43	11.19	9.24	3.11	39.51
TR36013|c0_g1_i1	brown	4.98	23.81	8.58	7.55	6.95	8.25	13.11
TR3620|c0_g1_i1	brown	0.26	6.88	0	0.36	1.37	0.46	0.15
TR36220|c0_g1_i1	brown	24.4	626.98	186.35	207.84	20.22	0.32	371.18
TR36257|c0_g1_i1	brown	0.61	5.5	0.37	1.24	0	2.12	0
TR36602|c1_g1_i1	brown	5.02	27.28	0.24	6.83	3.57	12.59	3.83
TR36881|c0_g1_i1	brown	63.36	567.66	95.2	186.16	66.91	222.09	146.61
TR37143|c0_g1_i1	brown	9.5	42.01	12.06	24.27	10.38	4.52	25
TR37297|c0_g2_i1	brown	0	7.55	0	0	0.76	0	1.22
TR373|c0_g1_i1	brown	6.75	11.1	4.08	10.88	0	5.8	1.3
TR37459|c0_g1_i2	brown	5.94	7.39	3.24	5.33	4.09	5.71	5.19
TR37459|c0_g2_i2	brown	8.48	14.71	6.74	7.76	6.42	11.26	8.68
TR37518|c0_g1_i1	brown	22.6	130.46	59.24	33.14	7.93	21.43	36.3
TR37562|c0_g2_i2	brown	4.17	9.13	5.61	6.67	6.45	8.15	6.09
TR37581|c0_g1_i1	brown	62.78	512.23	72.24	102.47	43.27	89.93	191.91
TR3802|c0_g1_i1	brown	0	6.78	0	0	0	0	0
TR38419|c0_g1_i1	brown	27.09	109.75	32.35	44.3	27.6	39.33	53.2
TR38692|c0_g1_i1	brown	3.68	5.33	1.84	1.4	3.28	0.98	1.36
TR38911|c0_g1_i1	brown	0	17.1	0	0	0	0	0
TR38964|c0_g2_i1	brown	11.16	60.88	5.73	12.36	0.94	19.45	7.46
TR39073|c0_g1_i1	brown	0	50.14	0	0.33	1.04	0	0.56
TR39114|c0_g1_i1	brown	4.04	15.3	7.16	5.53	8.85	3.45	5.91
TR39114|c0_g1_i2	brown	3.36	16.14	7.53	6.73	10	3.79	6.27
TR39437|c0_g1_i1	brown	0	17.1	0	0	0	0	0
TR39445|c0_g2_i1	brown	9.45	16.64	4.18	10.26	6.4	7.55	8.7
TR39490|c0_g1_i2	brown	4.16	7.59	4.59	3.9	4.95	4.39	4.41
TR3951|c0_g1_i1	brown	9.23	63.51	37.05	20.98	11.72	14.55	35.91
TR39551|c0_g1_i2	brown	94.1	285.04	79.1	132.21	86.69	158.46	93.46
TR39659|c0_g1_i2	brown	4.44	14.37	6.95	9.72	4.35	7.27	6.97
TR39713|c0_g2_i1	brown	0	16.79	0	0	0	0	0
TR39780|c0_g1_i1	brown	53.61	144.18	54.46	94.26	61.51	58.58	93.89
TR39800|c0_g1_i1	brown	12.92	53.07	12.38	19.78	14.01	11.95	17.73
TR39800|c0_g2_i1	brown	6.1	19.76	5.48	8.72	8.01	6.19	7.47
TR39904|c0_g1_i1	brown	0	14.09	0	0	0	2.1	0
TR39989|c0_g1_i1	brown	5.14	38.53	3.2	5.49	0.98	4.27	6.01
TR39989|c0_g1_i2	brown	6.49	40.57	3.42	6.01	0.75	5.43	4.79
TR40176|c0_g1_i1	brown	0	18.45	0	0	1.89	0	0.17
TR40184|c0_g1_i1	brown	1.42	50.91	13.26	4.37	7.2	2.86	4.72
TR40184|c0_g1_i2	brown	1.31	51.13	13.23	4.66	6.29	2.91	5.29
TR40184|c0_g1_i3	brown	1.18	60.7	14.57	4.46	7.49	3.26	5.98
TR40228|c0_g1_i1	brown	155.72	183.28	121.25	118.89	114.47	85.7	121.36
TR40243|c0_g2_i1	brown	29.55	145.81	49.72	55.4	32.87	62.45	65.31
TR40243|c0_g3_i1	brown	32.7	112.89	34.1	50.32	28.74	44.38	52.96
TR40369|c0_g2_i1	brown	0.85	9.29	3.37	3.54	0.78	0	6.15
TR40369|c0_g3_i2	brown	0.83	14.46	3.62	4.2	1.52	0	7.24
TR40520|c1_g1_i1	brown	6.72	33.26	9.29	22.14	10.52	15.52	17.69
TR40589|c0_g1_i1	brown	14.82	213.7	8.39	33.74	0.39	0.99	115.46
TR40679|c0_g1_i1	brown	9.99	34.1	14.73	14.15	19.17	13.32	11.61
TR40679|c0_g2_i1	brown	52.2	221.32	62.29	65.16	115.29	67.98	65.77
TR40730|c0_g2_i1	brown	0	5.17	0.54	0	0.98	0.78	2.59
TR40736|c0_g1_i1	brown	0.83	45.77	17.82	3.58	4.05	2.09	14.11
TR40807|c0_g1_i1	brown	6.59	30.96	8.01	15.77	12.09	9.22	12.2
TR41059|c0_g1_i1	brown	0	30.64	0.23	0	0	0	0
TR41219|c0_g1_i1	brown	8.34	14.45	0.27	3.18	3.66	1.94	0.17
TR41219|c0_g2_i1	brown	8.43	16.78	0.23	2.73	3.41	1.89	0.44
TR41275|c0_g2_i1	brown	6.87	11.32	3.12	2.37	0	2.96	0
TR41283|c0_g1_i2	brown	6.01	11.4	10.79	7.04	6.89	7.51	7.57
TR41374|c0_g1_i1	brown	2.97	9.8	4.01	7.51	7.35	6.38	7.37
TR41453|c1_g1_i1	brown	7.81	26.41	5.07	10.83	2.25	9.5	10.43
TR41463|c0_g2_i1	brown	30.85	89.64	25.01	33.55	27.65	31.87	31.13
TR41492|c0_g2_i1	brown	5.39	28.14	7.6	10.17	8.97	7.33	17.76
TR4150|c0_g1_i1	brown	2.07	39.74	1.93	2.77	1.01	0.16	12.85
TR4150|c0_g2_i1	brown	2.62	51.73	2.5	2.59	1.25	0.06	12.85
TR41521|c0_g2_i1	brown	4.53	9.33	5.52	7.94	8.02	7.55	6.86
TR41712|c0_g1_i1	brown	1.46	6.64	0	2.51	0	0	0.85
TR42111|c1_g1_i1	brown	0	13.99	4.12	4.07	8.34	4.44	8.84
TR42205|c0_g1_i1	brown	8.54	44.44	5.4	10.93	11.91	11.12	10.07
TR42272|c0_g2_i1	brown	0	6.14	0	0	0	0.92	0
TR42291|c0_g3_i1	brown	0.82	5.07	1.25	1.96	0	0.36	2.85
TR42319|c0_g1_i1	brown	24.53	584.17	59.14	52.19	45.29	39.98	97.22
TR42450|c0_g1_i2	brown	2.92	9.63	7.68	4.01	4.28	0	4.51
TR42544|c0_g2_i1	brown	2.84	18.52	0	1.04	0	0.39	0.25
TR42666|c0_g1_i1	brown	41.22	129.38	63.04	75.05	55.28	77.34	78.91
TR42707|c0_g1_i1	brown	0	14.94	0	0	0	0	0
TR42814|c0_g1_i1	brown	4.66	28.81	1.41	6.4	0	1.01	6.07
TR42840|c0_g1_i1	brown	27.59	35.44	14.71	31.23	23.43	18.65	18.47
TR43065|c0_g1_i1	brown	0	37.24	0.64	0	0	1.11	0.48
TR43248|c0_g1_i1	brown	24.64	103.51	66.44	40.51	18.68	35.2	40.41
TR43341|c0_g1_i1	brown	0.48	321.32	0	0	0	0	0
TR43948|c0_g1_i2	brown	4.8	19.22	10.13	8.26	7.01	10.18	8.51
TR43948|c0_g1_i4	brown	5.07	13.67	9.17	8.25	5.46	10.33	6.84
TR44083|c0_g1_i2	brown	3.53	46.14	2.05	5.25	13.92	5.58	3.54
TR44093|c1_g1_i1	brown	2.11	5.23	0	0.73	1.17	0	0
TR44142|c0_g1_i1	brown	0	5.07	0.09	0.1	0.16	0	0.35
TR44204|c0_g1_i1	brown	8.3	50.9	15.03	22.27	2.42	23.21	22.68
TR44275|c0_g1_i1	brown	0	9.78	0.4	0.45	0	0	0
TR44318|c0_g1_i1	brown	112.37	138.91	100.87	102.71	106.62	105	55.65
TR44498|c0_g1_i1	brown	9.33	26.97	21.81	18.8	17.73	16.7	17.6
TR44507|c0_g1_i2	brown	2.82	8.76	4.1	6.2	2.5	3.83	4.02
TR44519|c0_g1_i1	brown	1.5	5.07	1	0.46	0.57	0.85	1.34
TR44519|c0_g1_i2	brown	3.44	8.1	1.29	1.15	1.31	1.66	2.09
TR44527|c0_g1_i1	brown	2.25	6.39	3.23	2.36	4.71	3.07	2.24
TR44549|c0_g2_i1	brown	11.35	45.12	15.52	13.41	14.24	9.61	27.8
TR44673|c0_g1_i1	brown	2.72	8.25	3.62	5.54	5.5	4.5	4.81
TR44806|c0_g2_i1	brown	3.79	11.19	4.07	6.36	5.14	2.75	3.61
TR45166|c0_g1_i1	brown	23.07	119.59	32.83	23.21	17.79	16.25	35.39
TR45275|c0_g1_i1	brown	0	174.86	0	0	0	0	0
TR45532|c0_g1_i2	brown	23.72	26.1	10.97	20.72	18.13	15.51	13.44
TR45640|c0_g4_i1	brown	2.29	11.35	9.05	0	2.55	4.98	3.99
TR4600|c0_g1_i1	brown	0	5.9	0	0	0	0	0
TR4617|c0_g1_i1	brown	10.79	26.13	15.57	14.76	17.48	13.56	14.05
TR46658|c0_g2_i1	brown	30.09	61.55	34.31	47.94	50.54	36.41	35.69
TR46932|c0_g1_i2	brown	2.55	10.26	4.02	5.81	2.04	5.18	4.95
TR46966|c0_g1_i1	brown	6.65	17.74	6.86	13.1	6.14	8.35	10.11
TR4696|c0_g1_i1	brown	6.03	19.21	7.58	8.49	16.64	6.36	15.11
TR47341|c0_g1_i2	brown	0.29	5.13	0.06	0.2	0.1	0.52	0.11
TR47451|c0_g1_i3	brown	0.59	16.15	0.27	0.8	2.77	0.52	0.34
TR47552|c0_g1_i3	brown	3.9	8.32	5.94	5.79	6.68	5.02	5.64
TR47621|c0_g1_i1	brown	1.49	7.97	5.42	6.11	5.65	1.3	2.15
TR47769|c0_g1_i1	brown	54.9	164.06	31.03	64.1	16.56	40.81	54.66
TR47769|c0_g1_i2	brown	93.66	403.43	76.58	152.34	31.34	115.03	121.58
TR47793|c0_g1_i1	brown	3.55	15.03	6.2	5.49	3.71	5.71	2.24
TR47793|c0_g1_i2	brown	5.33	12.2	4.66	4.64	1.91	5.89	2.12
TR47854|c0_g1_i1	brown	0	121.81	0.55	0.41	0	0	0.09
TR47865|c0_g1_i1	brown	3.82	24.3	5.33	5.32	2.08	2.98	5.62
TR47949|c0_g1_i1	brown	52.51	102.87	33.97	49.35	40.56	78.08	44.17
TR48020|c0_g1_i1	brown	0	5.46	1.21	0	1.43	0.58	0.38
TR48272|c0_g1_i1	brown	0	6.58	0.13	0	0.66	0	0.36
TR48272|c0_g1_i3	brown	0	9.04	0.24	0.27	1.67	0.18	0.12
TR48566|c0_g1_i1	brown	22.65	91.74	40.7	47.28	35.17	53.4	36.44
TR48615|c0_g1_i1	brown	15.65	38.74	11.47	27.32	19.18	22.45	14.33
TR48615|c0_g1_i2	brown	15.99	27.52	12.29	22.76	17.94	18.43	14.5
TR48677|c0_g2_i1	brown	0.61	8.33	6.71	4.59	0.97	3.51	2.66
TR48677|c0_g2_i2	brown	0.97	5.62	5.91	2.67	4.28	4.23	1.69
TR48989|c0_g1_i1	brown	3.87	8.59	4.62	4.85	2.27	2	5.02
TR49028|c0_g1_i1	brown	20.04	25.78	4.66	20.67	8.74	9.54	10.42
TR49051|c2_g1_i1	brown	6	36.46	4.13	5.57	3.69	7.09	7.72
TR49129|c0_g1_i1	brown	34.86	425.35	105.13	45.22	4.34	25.63	103.48
TR49292|c0_g1_i1	brown	0	186.4	0	0.07	0	0	0.18
TR49301|c0_g1_i1	brown	0.83	5.21	1.01	3.92	4.02	0.37	2.86
TR49342|c0_g1_i1	brown	54.01	106.54	31.49	51.1	14.48	41.79	38.02
TR49367|c0_g1_i1	brown	4.19	23	9.62	9.12	0.78	2.57	13.48
TR49437|c0_g2_i1	brown	2.15	5.33	2.88	1.76	4.12	2.65	3.49
TR49460|c0_g1_i1	brown	1.84	8.72	1.91	2.27	5.4	3.63	2.62
TR4947|c0_g1_i1	brown	0	5.67	0	0	0	0	0
TR49564|c0_g1_i2	brown	22.73	154.13	17.35	27.6	11.43	23.24	27.34
TR49589|c0_g2_i1	brown	1.61	10.44	2.18	2.85	1.6	1.24	2.15
TR49655|c0_g1_i1	brown	2.33	9.47	3.28	2.97	4.1	1.03	5.47
TR49655|c0_g1_i3	brown	3.93	19.28	5.98	5.56	9.07	2.17	8.9
TR49682|c0_g1_i1	brown	5.49	11.73	2.17	6.82	6.81	5.37	5.73
TR49682|c0_g1_i2	brown	3.43	5.72	1.57	4.37	4.37	2.81	2.73
TR49682|c0_g1_i3	brown	4.77	11.9	2.18	7.28	6.5	4.42	5.6
TR49687|c0_g1_i1	brown	26.73	61.55	30.56	49.91	44.73	39.07	48.69
TR4979|c0_g1_i1	brown	111.99	246.14	82.43	137.84	97.51	108.11	134.6
TR50075|c0_g2_i1	brown	1.76	25.76	3.71	3.27	1.34	1.13	6.77
TR50075|c0_g3_i1	brown	2.16	24.11	3.87	2.94	1.66	2.42	7.76
TR50125|c0_g1_i1	brown	5.69	17.63	5.96	9.07	3.03	6.32	7.26
TR50125|c0_g1_i4	brown	4.23	11.77	4.32	5.65	3.5	5.28	6.61
TR50125|c0_g2_i1	brown	2.38	7.47	2.32	4.88	0.51	5.02	3.86
TR50340|c0_g1_i1	brown	2.31	6.65	2.11	5.5	4.89	2.03	2.89
TR50385|c0_g1_i1	brown	0.28	17.19	0	1.15	2.38	0.25	1.47
TR50612|c0_g1_i1	brown	2.51	6.89	3.31	3.14	2.67	2.57	2.18
TR50674|c2_g1_i1	brown	5.48	167.95	38.5	9.1	60.01	12.13	100.28
TR50881|c1_g1_i1	brown	18.74	111.95	38	27.23	30.64	15.39	31.47
TR50881|c1_g2_i1	brown	15.37	76.19	22.48	16.38	18.92	12.51	19.66
TR50898|c0_g1_i1	brown	5.99	11.2	8.82	6.41	9.58	4.42	8.17
TR50899|c0_g1_i1	brown	2.75	48.6	5.32	16.37	0.51	7.58	15.99
TR51028|c0_g1_i1	brown	94.98	297.62	155.85	155.66	93.8	81.7	119.93
TR51126|c0_g1_i1	brown	2.99	11.1	2.73	5.63	1.62	0.65	3.46
TR51205|c0_g1_i1	brown	15.65	84.84	43.33	24.7	61.33	23.04	35.63
TR51259|c0_g3_i1	brown	4.55	6.25	2.15	1.04	3.78	1.33	4.1
TR51338|c0_g1_i3	brown	4.3	7.81	6.38	6.75	6.52	3.73	6.99
TR51547|c0_g1_i1	brown	8.28	43.83	11.59	20.13	1.66	14.33	16.92
TR51578|c0_g2_i1	brown	3.27	6.88	2.43	4.95	2.31	4.47	2.31
TR51589|c0_g1_i1	brown	5.5	14.17	6.16	9.04	6.49	7.84	6.36
TR51595|c0_g2_i3	brown	1.56	8.85	3.55	3.9	0.28	0.48	3.79
TR51825|c0_g1_i1	brown	4.93	8.47	4.79	5.49	4.59	3.72	3.46
TR51835|c0_g1_i1	brown	4.52	49.77	4.93	6.96	2.5	3.78	10.18
TR5186|c0_g1_i1	brown	4.66	101.12	35.96	7.15	4.18	3.5	19.22
TR51914|c0_g1_i1	brown	6.02	29.7	0.41	6.66	0.49	8.76	3.56
TR52001|c0_g1_i1	brown	4.97	34.34	6.42	14.88	15.4	10.34	6.84
TR52034|c0_g1_i1	brown	0.31	15.14	0.19	6.05	0.32	0	6.2
TR52053|c0_g1_i3	brown	5.83	9.15	3.22	5.9	5.03	6.99	3.01
TR52091|c0_g1_i1	brown	4.3	13.03	5.32	6.02	6.33	5.83	6.66
TR52091|c0_g2_i1	brown	8.74	23.1	11.21	12.72	16.5	13.54	14.33
TR52270|c0_g1_i1	brown	1.74	13.95	1.65	3.1	1.36	0.38	0.75
TR52499|c0_g2_i1	brown	1.07	5.58	5.28	2.42	3.71	1.79	2.89
TR52550|c0_g1_i1	brown	15.16	51.28	30.51	38.6	22.69	34.38	34.38
TR52641|c0_g1_i1	brown	55.17	233.82	96.27	109.01	15.44	63.83	112.19
TR52642|c0_g1_i1	brown	40.73	193.13	63.24	42.15	72.11	52.84	108.72
TR5280|c0_g1_i1	brown	48.34	170.54	44.95	96.33	35.24	74.97	87.65
TR52811|c0_g1_i1	brown	0.1	58.9	0.18	0	0.2	0.09	0.68
TR52811|c0_g1_i2	brown	0	47.47	0	0	0	0	0
TR52863|c0_g1_i1	brown	0.46	8.26	1.39	0.93	0.97	0.4	1.85
TR52978|c0_g1_i1	brown	24.3	114.84	40.5	69.71	56.08	59.17	65.64
TR53178|c0_g1_i1	brown	0	7.72	1.89	1.08	0	0	0
TR53303|c0_g1_i1	brown	39.78	294.03	65.22	98.19	87.2	88.55	130.4
TR53328|c0_g1_i1	brown	2.57	8.05	4.54	3.5	2.43	1.36	5.06
TR53406|c0_g1_i2	brown	3.25	13.49	5.32	5.44	9	3.52	5.01
TR5357|c0_g2_i1	brown	0	5.06	0	0	0	0	0
TR53602|c0_g1_i1	brown	0.28	17.13	0.17	7.46	0.59	0.25	8.94
TR53748|c3_g1_i1	brown	23.72	191.39	29.09	83.9	3.59	16.89	118.06
TR53771|c1_g4_i1	brown	0	7.1	0	0	0	0	0
TR53819|c0_g1_i1	brown	7.18	112.2	1.14	9.98	28.42	14.58	4.09
TR53835|c0_g1_i1	brown	21.52	47.98	25.18	33.31	24.29	37.55	37.85
TR54047|c0_g1_i1	brown	113.77	237.11	133.7	164.84	129.18	220.66	121.31
TR54061|c0_g1_i1	brown	0	17.04	0	0	0	0	0
TR54061|c0_g1_i2	brown	0	22.54	0	0	0	0	0
TR54321|c0_g2_i1	brown	4.97	10.67	2.89	7.34	4.53	2.86	5.25
TR54339|c0_g1_i1	brown	11.63	19.41	7.08	13.55	11.42	8.35	11.42
TR54356|c0_g1_i2	brown	33.45	58.05	19.9	42.14	19.17	32.26	35.88
TR54468|c0_g1_i1	brown	0.38	9.98	0	0.13	0.2	0	0.11
TR54690|c0_g2_i1	brown	13.48	50.77	15.94	15.4	10.57	15.45	22.74
TR54716|c0_g1_i1	brown	26.18	27.25	22.3	24.05	18.72	22.44	20.98
TR54758|c0_g1_i1	brown	14.31	18.22	11.55	13.23	8.69	11.48	12.42
TR54800|c0_g1_i1	brown	31.75	300.41	82.43	126.05	67.33	94.91	115.81
TR54839|c0_g1_i1	brown	30.29	186.75	50.79	77.29	28.55	71.54	112.94
TR55124|c1_g1_i1	brown	0	87.42	0	0	0	0	0
TR55180|c0_g1_i1	brown	8.22	26.26	11.83	14.75	19.37	20.01	8.21
TR55224|c0_g1_i1	brown	28.59	131.82	23.94	57.88	67.36	26.51	57.31
TR55236|c0_g1_i2	brown	4.21	13.53	3.08	7.16	4.63	3.91	4.75
TR55256|c0_g1_i1	brown	0	5.35	0	0	0	0	0
TR55272|c0_g2_i1	brown	0	15.88	0	0	0	0	0
TR55272|c0_g2_i2	brown	0	14.5	0	0	0	0	0
TR55284|c0_g1_i1	brown	7.75	23.01	5.22	8.47	13.1	6.83	9.12
TR55284|c0_g1_i2	brown	5.71	12.93	4.64	5.34	8.49	9.03	5.23
TR55284|c0_g1_i3	brown	13.28	37.73	17.37	20.12	18.58	15.2	16.7
TR55314|c0_g1_i1	brown	0	12.24	0.17	0.57	2.63	0.37	0.49
TR55398|c2_g1_i1	brown	51.24	105.76	64.99	67.34	58.92	47.84	69.83
TR55404|c0_g1_i1	brown	10.97	55.48	5.49	16.64	5.54	6.92	16.42
TR55502|c0_g1_i1	brown	43.44	97.36	49.7	53.1	53.83	58	44.27
TR55515|c0_g1_i1	brown	1.21	6.16	0.66	1.8	1.01	1.28	1.46
TR55533|c0_g1_i1	brown	13.56	31.47	16.43	21.75	8.13	27.05	21.19
TR55602|c0_g2_i1	brown	9.1	33.73	14.7	17.75	3.43	17.03	14.93
TR55615|c0_g1_i1	brown	2.23	8.16	2.72	2.36	1.56	1.31	1.58
TR55615|c0_g1_i3	brown	3.99	20.55	6.88	2.72	5.27	5.27	3.66
TR55748|c0_g1_i1	brown	6.29	12.53	7.33	8.59	9.53	10.11	6.67
TR55820|c0_g2_i1	brown	26.14	88.66	51.97	62.98	36.19	55.12	45.05
TR55872|c0_g1_i1	brown	50.57	68.9	17.17	36.83	42.35	42.12	33.46
TR55961|c0_g2_i1	brown	0	9.01	0.07	0.39	0.24	0	0.07
TR55983|c0_g1_i1	brown	7.03	11.05	7.25	6.24	4.8	8.57	6.91
TR55983|c0_g1_i2	brown	9.01	10.43	8.04	5.28	4.34	7.52	7.26
TR55983|c0_g1_i3	brown	19.97	25.36	21.26	13.36	11.07	14.06	18.14
TR56074|c0_g1_i1	brown	3.72	12.66	8	5.9	7.55	7.44	6.88
TR56074|c0_g1_i2	brown	3.73	7.37	3.4	4.32	4.34	5.57	2.37
TR56274|c0_g1_i1	brown	10.16	12.31	6.87	10.75	7.72	5.72	9.95
TR56470|c0_g2_i1	brown	6.52	26.31	4.76	10.21	3.44	11.48	14.33
TR56526|c0_g1_i4	brown	3.47	7.37	2.22	3.47	4.58	3.55	2.22
TR56564|c0_g1_i2	brown	24.2	93.53	32.07	52.8	25.09	49.18	45.03
TR56581|c0_g1_i1	brown	0.45	15.2	3.45	6.5	5.47	5.88	4.55
TR56737|c0_g1_i1	brown	0.42	13.04	0	0.72	2.43	0.56	0.12
TR56814|c0_g1_i1	brown	1.14	28.51	1.27	28.67	5.41	0.18	3.25
TR56821|c0_g1_i2	brown	5.18	31.33	1.05	3.55	0	3.76	8
TR56882|c0_g1_i1	brown	45.73	131.41	25.53	31.29	54.43	34.86	16.54
TR56884|c0_g1_i1	brown	3.36	10.1	3.74	3.37	1.83	3.75	2.2
TR56912|c0_g1_i2	brown	0.62	10.61	2.91	3.9	1.56	2.42	5.87
TR56933|c0_g1_i1	brown	6.16	8.4	4.13	8.08	5.61	5.1	5.82
TR57034|c0_g1_i1	brown	14.43	28.15	11.32	16.87	17.25	25.34	17.65
TR57056|c0_g2_i1	brown	1.58	3.9	0.48	5.15	0.33	0.14	0.73
TR57066|c0_g1_i2	brown	1.07	5.07	0.49	2	0.56	0.59	1.08
TR57092|c0_g1_i2	brown	3.23	8.75	2.1	5.47	6.55	8.18	2.93
TR57154|c0_g1_i2	brown	0.19	6.1	0	4.33	0.1	0.17	1.74
TR57264|c0_g1_i1	brown	2.59	13.22	4.52	2.6	0.13	1.42	0.29
TR57264|c0_g1_i2	brown	2.98	17.92	3.72	1.82	0.16	0.92	0.09
TR57264|c0_g1_i3	brown	3.15	24.27	8.83	3.53	0.16	2.37	0
TR57271|c0_g1_i1	brown	13.28	42.8	3.51	5.02	14.36	4.54	3.55
TR57278|c0_g1_i1	brown	3.18	17.36	0.4	0.74	2.55	0.26	2.76
TR57278|c0_g1_i2	brown	1.76	22.74	0.89	1.44	3.8	0.26	4.03
TR57278|c0_g1_i4	brown	2.41	12.45	0.41	0.64	1.4	0.36	1.63
TR57278|c0_g2_i1	brown	2.62	15.47	0.43	1.53	1.61	0	2.82
TR57313|c0_g1_i1	brown	0.31	13.4	0	0	0.32	0	0.18
TR57541|c0_g2_i1	brown	11.57	30.48	7.57	9.72	7.93	11.84	13.09
TR57541|c0_g2_i2	brown	4.71	12.07	3.19	4.71	3.68	5.91	5.3
TR57562|c0_g1_i1	brown	4	11.14	0.58	4.28	1.99	0.17	3.09
TR57575|c0_g2_i3	brown	2.7	5.32	3.57	2.55	1.1	3.59	3.21
TR57575|c0_g2_i6	brown	1.58	5.68	3.36	4.16	1.65	3.14	2.62
TR57619|c0_g1_i1	brown	0	7.67	0.19	0	1.96	0.27	0.36
TR57691|c0_g1_i1	brown	4.21	8.99	4.76	4.93	6.24	3.87	6.18
TR57747|c0_g1_i1	brown	32.38	127.85	48.22	50.78	55.94	48.25	62.72
TR57764|c0_g1_i3	brown	3.37	9.7	6.67	5.36	8.65	4.01	7.18
TR57911|c0_g1_i1	brown	1.32	6.85	3.15	2	1.9	3.32	2.46
TR57911|c0_g1_i4	brown	2.4	7.9	2.92	2.08	0.9	2.63	2.88
TR57911|c0_g1_i5	brown	1.78	7.05	3.18	1.74	2.08	2.56	1.8
TR57947|c0_g1_i1	brown	0.36	11.36	2.16	5.1	2.78	5.89	2.92
TR58031|c0_g1_i1	brown	2.93	5.7	0	2.17	1.68	0.7	1.85
TR58114|c0_g1_i1	brown	40.03	190.71	35.35	64.98	13.88	45.98	57.26
TR58114|c0_g1_i2	brown	88.49	190.18	43.27	87.99	22.51	50.12	74.24
TR58114|c0_g1_i3	brown	77.74	160.71	38.59	65.83	21.12	43.84	62.23
TR58114|c0_g1_i4	brown	53.65	205.35	39.51	72	20.93	51.97	64.79
TR58188|c0_g1_i1	brown	3.13	9.55	4.85	5.23	6.69	3.38	3.97
TR58194|c0_g1_i1	brown	5.42	7.25	2.42	4.14	3.42	4.8	5.6
TR58215|c0_g1_i1	brown	1.27	15.55	0.6	2.3	0.15	1	1.22
TR58265|c0_g1_i1	brown	6.72	22.14	10.87	9.93	6.08	7.37	8.58
TR58265|c0_g1_i2	brown	6.96	9.86	7.29	6.83	4.25	5.12	5.48
TR58402|c0_g2_i2	brown	1.02	5.72	4.65	2.32	1.9	2.72	3.16
TR58414|c0_g2_i3	brown	8.22	32.37	14.88	14.12	7.47	11.61	21.58
TR58524|c0_g1_i1	brown	44.17	249.74	82.91	114.99	44.4	108.61	131.25
TR58622|c0_g1_i2	brown	13.57	56.62	9.73	4.9	5.92	7.02	9.31
TR58667|c0_g1_i2	brown	9.12	11.08	9.14	9.81	8.59	8.91	5.32
TR5872|c0_g1_i1	brown	14.56	40.95	15.94	19.28	22	17.96	22.78
TR58804|c0_g1_i1	brown	38.28	107.85	39.52	74.43	59.42	62.23	69.36
TR58855|c0_g1_i2	brown	3.78	5.19	1.53	0.86	0.45	3.32	0.73
TR58932|c0_g1_i2	brown	1.79	213.65	13.71	10.59	9.17	0.61	4.31
TR58948|c0_g1_i1	brown	10.19	47.13	3.52	10.58	6.09	10.76	12.33
TR58948|c0_g1_i2	brown	9.64	43.33	4.16	10.77	5.93	10.06	11.63
TR58988|c0_g2_i1	brown	5.73	13.52	3.6	7.06	3.7	10	4.53
TR58988|c0_g2_i2	brown	4.6	12.09	2.77	7.61	3.26	9.09	2.98
TR59297|c0_g2_i1	brown	8.37	31.61	10.9	14.13	12.74	12.97	13.73
TR59353|c1_g1_i1	brown	109.59	379.56	105.82	103.96	56.4	79.38	137.46
TR59375|c0_g1_i1	brown	45.96	96.31	4.76	78.25	1.05	17.38	25.93
TR59377|c0_g1_i2	brown	0	8.58	0	0	0	0	0
TR59409|c0_g1_i1	brown	27.65	54.03	23.49	43.06	43.88	40.64	28.4
TR59567|c0_g1_i6	brown	6.95	13.65	12.48	10.42	10.06	7.72	7.01
TR59709|c0_g1_i2	brown	8.08	38.32	37.42	6.83	3.34	8.86	6.09
TR59724|c0_g1_i2	brown	0.88	6.55	0.54	3.41	0	0.52	3.58
TR59755|c1_g1_i3	brown	12.39	24.16	9.66	15.37	17.09	10.94	17.09
TR59766|c0_g1_i1	brown	33.54	53.99	21.49	24.26	22.08	21.22	20.73
TR59784|c0_g1_i2	brown	12.28	75.91	7.92	4.65	5.38	8.98	3.72
TR59815|c0_g1_i1	brown	3.08	12.05	5.59	4.05	7.49	3.62	6.1
TR59886|c0_g1_i1	brown	6.32	12.82	7.34	7.09	7.97	8.84	6.71
TR59886|c0_g2_i1	brown	4.61	7.5	5.19	5.95	5.42	6.6	5.06
TR59903|c1_g1_i1	brown	28.25	55.39	50.08	40.82	45.97	28.68	42.08
TR60175|c0_g1_i1	brown	0	16.95	0.05	0.39	0.16	0	0.24
TR60178|c0_g1_i1	brown	41.09	132.19	87.16	68.99	37.82	26.74	71.04
TR60185|c0_g2_i3	brown	11.88	33.82	7.83	17.5	9.36	14.41	16.31
TR60200|c0_g1_i3	brown	6.45	7.79	7.2	6.87	3.83	3.8	2.11
TR60221|c0_g1_i3	brown	3.33	9.76	6.71	7.59	3.83	6.11	4.16
TR60285|c0_g1_i2	brown	0.05	11.35	0	0.19	0	0.08	0
TR60291|c0_g1_i1	brown	14.09	64.79	16.33	28.97	13.12	62.58	14.93
TR60301|c0_g1_i3	brown	8.66	25.54	15.8	16.17	8.74	10.81	15.29
TR60325|c0_g1_i1	brown	5.27	6.52	4.8	4.82	0.96	2.3	2.55
TR60451|c0_g1_i1	brown	0.41	10.18	8.19	1.11	6.38	0.29	6.87
TR60468|c0_g1_i1	brown	1.09	8.12	1.11	1.99	0.39	0.32	1.9
TR60468|c0_g1_i2	brown	0.31	12.98	0.19	3.16	0.65	0.27	2.32
TR60532|c0_g1_i1	brown	7.53	41.75	6.88	13.12	18.75	0	25.22
TR60533|c0_g2_i1	brown	23.91	162.56	9.67	26.08	25.8	21.9	29.29
TR60625|c0_g1_i1	brown	53.67	292.68	8.14	44.67	16.65	100.52	11.77
TR60722|c0_g1_i2	brown	1.89	10.51	1.15	2.11	1.27	1.57	2.12
TR60840|c0_g1_i1	brown	25.2	111.8	36.39	65.12	23.07	58.92	42.3
TR60841|c0_g2_i1	brown	0.44	11.57	0	1.2	0	0	0.25
TR60881|c1_g1_i1	brown	7.49	16.47	3.8	4.27	2.02	1.09	6.15
TR60988|c0_g1_i1	brown	162.45	210.91	114.77	153.84	140.26	141.03	180.08
TR61140|c0_g1_i1	brown	0.35	6.04	0.14	0.4	0.12	0	0.27
TR61215|c0_g2_i1	brown	4.21	31.08	8.61	8.71	13.47	1.91	5.8
TR61377|c1_g1_i1	brown	24.76	31.3	15.05	24.81	22.41	24.12	10.83
TR61383|c0_g1_i1	brown	1.02	5.33	0.31	0.95	0.93	0.22	1.32
TR61512|c2_g1_i1	brown	6.26	20.05	8.84	12	6.56	7.69	10.21
TR61522|c0_g1_i1	brown	32.73	75.66	32.19	49.17	41.84	41.96	54.36
TR61570|c1_g1_i2	brown	1.45	5.44	1.21	1.97	0.69	2.34	2.29
TR61627|c0_g1_i1	brown	23.63	42.18	10.45	20.96	17.07	11.98	24.17
TR61627|c0_g1_i4	brown	20.63	38.92	10.73	19.87	16.2	11.7	21.99
TR61650|c1_g1_i1	brown	5.57	14.3	6.27	5.39	10.56	6.63	7.69
TR61650|c1_g3_i1	brown	1.44	8.15	3.51	2.33	4.14	1.27	3.96
TR61705|c0_g2_i2	brown	0.89	5.74	0.45	1.51	0.46	1.84	1.2
TR61705|c0_g2_i3	brown	0.43	5.01	0.26	1.08	1.97	0.77	0.67
TR61788|c0_g1_i1	brown	0.63	5.41	0.27	1.47	1.78	1.04	1.82
TR61788|c0_g1_i2	brown	0.63	8.95	0.49	2.32	2.24	0.95	2.65
TR61788|c0_g1_i5	brown	0.91	8.55	0.6	1.29	2.1	1.04	2.91
TR61788|c0_g1_i7	brown	0.63	9.15	0.59	1.93	1.51	1.35	2.65
TR61792|c0_g1_i1	brown	0.81	11.14	0.12	0.41	0	0.27	1.24
TR61815|c0_g1_i1	brown	21.04	58.92	16.54	27.99	30.41	28.79	27.89
TR61823|c0_g1_i2	brown	0.58	7.95	6.64	1.86	2.77	1.84	4.62
TR61824|c0_g1_i1	brown	2.04	6.73	3.4	4.63	1.7	3.13	2.52
TR62053|c0_g1_i1	brown	9.88	28.81	16.68	19.14	13.76	12.05	18.61
TR62293|c0_g1_i1	brown	3.18	5.93	2.5	5.03	3.89	2.25	2.74
TR62352|c0_g1_i1	brown	2.65	5.67	2.9	4.68	2.58	2.5	0.92
TR62360|c0_g1_i2	brown	1.9	9.76	5.78	4.68	6.47	4.19	3.57
TR62385|c0_g2_i1	brown	7.57	32.95	5.27	21.86	8.04	7.18	19
TR62394|c0_g1_i1	brown	17.94	55.62	21.96	21.78	6.3	15.82	25.43
TR62478|c0_g1_i3	brown	3.92	8.21	7.59	5.57	3.54	4.09	4.32
TR62493|c0_g1_i2	brown	4.28	31.27	8.34	9.72	6.01	6.54	9.41
TR62517|c0_g1_i1	brown	49.11	501.98	53.13	67.65	24.15	62.84	62.26
TR62543|c0_g1_i1	brown	9.16	22.2	8.74	11.39	7.77	5.81	15
TR62548|c0_g1_i2	brown	12.42	58.66	14.1	43.01	44.8	42.24	24.65
TR62552|c0_g1_i1	brown	0.09	7.04	0.28	0.06	0.28	0	0
TR62571|c0_g1_i2	brown	2.21	8.01	2.96	6.31	6.26	5.07	4.73
TR62572|c0_g2_i1	brown	0.21	11.84	5.08	3.12	1.31	0.18	5.79
TR62637|c0_g1_i3	brown	2.63	5.05	1.3	2.58	1.82	2.24	1.46
TR62704|c0_g1_i1	brown	11.49	86.98	16.62	46.22	6.26	14.45	49.55
TR62782|c0_g1_i11	brown	1.21	17.25	1.64	2.55	1.26	0.83	3.73
TR62782|c0_g1_i12	brown	0.95	13.72	1.44	1.61	1.97	0.94	2.6
TR62782|c0_g1_i1	brown	0.33	5.93	0.8	0.67	0.61	0.29	1.06
TR62782|c0_g1_i2	brown	0.34	5.95	0.73	0.88	0.36	0.3	1.29
TR62782|c0_g1_i3	brown	0.18	6.67	0.65	0.66	0.93	0.39	1.18
TR62782|c0_g1_i4	brown	0	6.62	0.74	0.65	0.81	0.23	1.5
TR62782|c0_g1_i5	brown	0.17	5.5	0.61	0.28	0.96	0.22	1.64
TR62782|c0_g1_i6	brown	1.15	15.33	1.32	1.47	1.59	1.13	3.17
TR62782|c0_g1_i7	brown	0.16	6.48	0.63	0.7	0.74	0.63	1.47
TR62782|c0_g1_i8	brown	0.65	7.06	0.8	0.89	0.76	0.72	1.46
TR62782|c0_g1_i9	brown	0.35	5.66	0.6	0.71	0.58	0.44	0.53
TR62810|c0_g1_i1	brown	0	15.44	0	0	0	0.04	0
TR62840|c0_g1_i1	brown	6.53	12.38	10.34	7.62	7	7.7	8.7
TR62840|c0_g1_i3	brown	8.23	16.29	15.44	9.91	9.59	9.46	10
TR62967|c0_g1_i4	brown	0	5.71	0	1.01	0	0	0
TR62989|c0_g1_i1	brown	7.19	28.42	6.95	11.65	4.89	5.1	17.97
TR63061|c2_g1_i1	brown	8.91	25.37	4.93	9.26	3.5	1.61	4.15
TR63117|c0_g1_i1	brown	82.94	280.6	61.44	77.33	17.28	41.03	80.96
TR63218|c0_g1_i1	brown	81.43	404.95	64.34	173.8	32.77	127.66	112.12
TR63224|c0_g1_i1	brown	26.58	128.54	35.41	33.96	34.9	30.21	40.1
TR63284|c1_g2_i2	brown	10.25	38.46	7.31	15.15	12.37	16.56	9.76
TR63332|c0_g3_i1	brown	1.91	12.62	4.15	3.47	5.8	3.95	2.58
TR63332|c0_g3_i2	brown	4.33	28.35	5.27	6.81	8.14	7.58	5.32
TR63419|c0_g2_i1	brown	18.78	80.95	14.88	39.78	14.65	33.73	41.01
TR63420|c0_g1_i1	brown	1.31	16.09	4.79	1.78	9.02	1.51	2.88
TR63452|c0_g1_i2	brown	3.87	16.47	0.73	5.6	4.79	1.65	2.84
TR63539|c0_g1_i2	brown	0.13	5.13	0	0.26	0	0.57	0.08
TR63604|c0_g2_i1	brown	0	5.84	0.18	0.8	2.8	0.26	1.54
TR63704|c0_g1_i1	brown	17.85	124.01	10.97	46.67	16.34	9.92	38.04
TR63863|c0_g1_i1	brown	0.79	5.73	0.1	0.42	0.23	0.55	0.26
TR64018|c0_g3_i2	brown	3.17	5.4	4.96	4.5	3.67	5.43	3.08
TR64046|c0_g1_i1	brown	21.18	64.38	21.49	43.76	13.74	43.59	39.47
TR64092|c0_g1_i1	brown	0	17.39	0	3.07	1.48	0	0
TR64092|c0_g1_i2	brown	0	35.65	0	2.26	2.26	0	0
TR64120|c0_g2_i1	brown	4.2	10.4	5.11	4.79	2.27	3.06	3.24
TR64135|c0_g1_i1	brown	12.23	56.67	25.72	23.97	10.16	16.07	28.29
TR64170|c1_g1_i1	brown	2.86	11.3	6.61	5.63	2.36	5.6	6.1
TR64170|c1_g1_i2	brown	2.06	5.77	3.25	1.96	1.19	2.83	3.92
TR64170|c1_g1_i5	brown	5.05	19.03	9.11	9.77	3.46	7.21	11.57
TR64231|c0_g1_i2	brown	0.2	71.06	0.06	0.27	0.31	0.09	0.11
TR64302|c0_g1_i1	brown	1.95	69.06	24.26	4.98	1.06	4.44	20.12
TR64302|c0_g1_i2	brown	3.11	128.57	26.2	7.32	2.37	7.43	23.91
TR64302|c0_g1_i3	brown	1.9	69.12	31.18	5.08	2.07	3.69	24.06
TR64335|c0_g1_i2	brown	13.87	62.48	17.76	29.81	5.13	25.22	31.97
TR64387|c0_g1_i2	brown	3.89	6.01	4.84	5.73	5.08	4.87	4.12
TR64466|c0_g1_i3	brown	4.57	18.35	5.29	11.71	12.32	6.86	5.07
TR64472|c0_g1_i1	brown	7.33	9.91	4.97	8.65	5.05	7.34	5.84
TR64501|c0_g1_i2	brown	5.93	15.82	5.53	10.9	8.15	7.28	10.5
TR64501|c0_g1_i3	brown	8.88	23.65	9.56	14.47	17.53	11.55	14.17
TR64516|c0_g5_i1	brown	7	133.3	80.22	8.76	19.37	8.81	33
TR64516|c0_g5_i2	brown	8.11	170.74	107.44	10.58	20.83	7.66	39.6
TR64516|c0_g9_i1	brown	0	168.44	111.44	11.55	19.21	8.01	51.73
TR64534|c2_g1_i1	brown	167.49	307.67	125.4	217.67	236.19	233.17	111.51
TR64589|c0_g3_i1	brown	3.05	5.19	2.85	3.9	1.69	3.83	2.95
TR64631|c0_g1_i1	brown	0.9	6.39	0.64	1.42	0.78	1.59	1.55
TR64645|c0_g1_i5	brown	4.58	16.66	9.52	8.32	4.85	8.06	11.26
TR64693|c1_g1_i1	brown	5.57	30.89	10.06	10.55	14.37	7.22	12.04
TR64697|c0_g1_i1	brown	0	34.91	0	0	0	0	0
TR64697|c1_g1_i1	brown	0	34.86	0	0	0	0	0
TR64710|c0_g1_i1	brown	2.08	6.13	1.72	3.54	2.33	2.63	4.05
TR64781|c2_g1_i1	brown	10.19	278.76	3.04	13.73	6.76	13.57	6.33
TR64796|c0_g1_i1	brown	32.3	57	27.41	37.38	27.31	46.29	22.66
TR64829|c0_g1_i3	brown	0.64	7.03	0.2	5.63	0.67	0.71	1.58
TR64855|c0_g1_i1	brown	15.32	24.06	7.68	9.84	7.49	19.61	7.84
TR64940|c0_g1_i2	brown	1.15	6.39	1.66	1.76	2.85	2.29	2
TR64979|c0_g1_i1	brown	0.68	42.63	1.67	1.55	0.48	0	0.4
TR65005|c0_g4_i2	brown	52.01	105.67	46.59	58.16	35.4	51.11	52.33
TR65014|c0_g1_i1	brown	9.97	24.4	9.29	15.24	14.53	9.19	15.2
TR65014|c0_g1_i2	brown	9.07	26.67	8.91	14.4	14.99	7.78	13.73
TR65062|c0_g1_i1	brown	15.53	95.78	15.6	39.63	22.27	46.49	32.56
TR65148|c0_g1_i1	brown	6.13	69.57	13.58	11.22	28.67	5.04	8.24
TR65267|c0_g2_i1	brown	5.86	6.46	1.86	4.48	0.77	2.63	2.86
TR65269|c0_g1_i1	brown	0.3	21.12	0.06	0	1.75	0.09	0
TR65269|c0_g2_i1	brown	0	19.45	0	0	0	0	0
TR65289|c0_g1_i3	brown	9.93	14.52	6.26	11.05	11.63	10.75	14.46
TR65332|c0_g1_i1	brown	3.62	316.94	1	340.94	6.08	0	1.49
TR65398|c0_g1_i1	brown	3.84	59.33	33.55	17.55	0.31	3.4	21.95
TR65439|c1_g1_i3	brown	0.23	113.05	0.63	0.39	17.59	0.3	1.12
TR65439|c2_g2_i1	brown	0	106.56	0	0	0.66	0.11	0
TR65439|c2_g2_i2	brown	0.35	102.95	0.64	1.03	11.43	0.41	0.74
TR65439|c2_g2_i3	brown	0	147.39	0	0	1.24	0	0
TR65534|c0_g1_i1	brown	3.8	10.14	7.42	5.07	1.78	8.69	6.59
TR65599|c0_g1_i1	brown	39.52	186.22	51.69	68	47.09	66	70.46
TR65638|c0_g2_i1	brown	3.06	8.83	1.86	3.96	3.88	4.32	3.72
TR65672|c0_g2_i1	brown	3.69	8.55	5.06	5.25	6.73	3.99	3.14
TR65737|c0_g1_i1	brown	0.84	33.57	0	0.19	0.29	0.25	0
TR65737|c0_g1_i2	brown	0	6.08	0	0	0	0	0
TR65791|c0_g1_i1	brown	1.69	14.79	1.5	5.63	0.16	7.06	0.36
TR65829|c0_g1_i1	brown	66.69	187.51	118.46	42.54	74.22	31.48	28.03
TR65921|c0_g1_i1	brown	39.14	128.93	56.42	75	49.34	82.85	49.05
TR65932|c0_g1_i2	brown	7.13	33.3	10.61	12.35	7.88	11.66	18.96
TR65967|c0_g1_i2	brown	0	7.49	0	0.36	0	0	0.15
TR65967|c1_g1_i1	brown	0	11.2	0	0.29	0	0.19	0.12
TR65977|c0_g1_i1	brown	2.99	13.55	13.04	5.31	5.15	2.95	3.99
TR65988|c0_g1_i1	brown	20.65	31.76	5.5	17.27	18.33	13.57	11.69
TR66119|c1_g1_i2	brown	6.47	33.95	7.88	14.62	8.28	12.9	9.46
TR66149|c0_g1_i2	brown	9.95	23.17	7.74	14.22	14.37	7.88	14.87
TR66202|c0_g1_i2	brown	0	10.99	0	0	0	0	0
TR66328|c0_g2_i1	brown	0	107.25	0.2	0.95	0.11	6.64	1.42
TR66328|c0_g2_i2	brown	0	85.14	0.39	1.68	0.22	9.62	1.37
TR66402|c0_g1_i1	brown	31.63	55.36	9.5	26.04	30.45	11.78	21.25
TR66408|c0_g2_i1	brown	24.02	103.78	26.51	42.02	29.16	41.72	39.31
TR66421|c0_g1_i1	brown	18.04	44.83	11.97	26.13	30.5	25.52	20.86
TR66467|c0_g1_i1	brown	0	41.01	0.09	0	0.16	0	0
TR66496|c0_g1_i1	brown	4.32	10.59	7.49	6.47	6.68	4.9	8.66
TR66496|c1_g1_i1	brown	3.34	10.71	5.79	5.83	4.59	4.21	6.61
TR66498|c0_g2_i1	brown	4.95	10.8	8.64	5.12	3.16	5.7	5.84
TR66556|c0_g1_i1	brown	3.98	36.86	4.37	16.24	2.63	7.64	10.6
TR6662|c0_g2_i1	brown	4.59	10.21	5.65	7.76	7.62	6.23	8.87
TR66630|c0_g1_i1	brown	8.46	15.4	5.33	9.08	6.51	4.73	9.7
TR66630|c0_g1_i2	brown	11.71	23.31	11.03	17.47	15.33	9.63	18.97
TR66641|c0_g1_i1	brown	0.71	12.37	3.48	3.24	1.25	0.21	4.69
TR66716|c0_g1_i1	brown	5.54	11.02	5.19	10.29	9.02	7.3	8.13
TR66754|c0_g1_i2	brown	12.73	78.45	14.65	24.19	13.64	16.41	22.09
TR66845|c0_g1_i1	brown	0	9.01	0	1.09	1.12	0.47	1.08
TR66845|c0_g1_i3	brown	0.78	11.95	0.16	0.53	1.36	0.23	0.15
TR66845|c0_g1_i4	brown	0.45	7.79	0.55	1.84	0.96	0.4	0.78
TR66881|c0_g1_i1	brown	0.67	11.81	0	0	0	0	0
TR66881|c1_g1_i1	brown	0.31	15.11	0	0	0	0	0
TR66886|c0_g1_i1	brown	3	8.89	6.19	4.9	6.91	6.53	6.12
TR66892|c1_g1_i2	brown	2.76	81.25	22.66	6.18	1.2	5.81	19.98
TR66901|c0_g1_i1	brown	21.17	47.24	20.23	32.68	20.93	26.62	32.7
TR66905|c0_g4_i1	brown	4	9.1	4.01	6.88	2.22	6.23	5.58
TR66906|c0_g2_i1	brown	6.11	8.25	6.62	5.08	5.5	5.85	3.63
TR66920|c0_g1_i2	brown	1.44	9.23	1.31	3.51	0.15	4.45	0.33
TR66997|c1_g1_i2	brown	4.91	12.08	5.99	8.72	9.55	5.97	6.46
TR66997|c1_g1_i6	brown	5.14	11.65	5.65	8.06	7.97	7.46	6.14
TR66997|c1_g1_i7	brown	7.58	10.47	6.74	7.31	8.95	6.96	6.07
TR67060|c0_g1_i1	brown	5.6	26.94	7.48	12.04	3.78	16.61	7.42
TR67060|c0_g2_i1	brown	17.83	52.79	8.25	33.9	9.67	38.18	12
TR67060|c0_g2_i2	brown	46.59	164.19	18.12	79.28	25.66	102.45	24.49
TR67065|c0_g2_i2	brown	0	171.07	0	0	0.44	0	0.08
TR67106|c0_g1_i3	brown	23.82	40.97	21.73	28.54	17.8	32.78	27.26
TR67110|c0_g4_i2	brown	0.54	5.36	4.28	2.59	0	0	0
TR67113|c0_g1_i1	brown	6.42	14.31	4.1	9.89	8.3	9.58	9.76
TR67150|c0_g1_i1	brown	0	61.84	0	0	0	0	0
TR67150|c1_g1_i1	brown	0	32.91	0	0	0	0	0
TR67179|c0_g1_i1	brown	17.55	28.91	13.12	27.16	22.94	18.79	23.89
TR67215|c0_g1_i1	brown	14.04	47.59	12.32	25.72	2.25	21.82	14.13
TR67272|c0_g1_i1	brown	0.24	9.65	0	0.24	0	0.21	0.34
TR67419|c0_g1_i1	brown	27.17	82.43	43.92	35.01	33.61	26.57	38.12
TR67451|c1_g1_i1	brown	20.02	100.21	16.28	41.19	15.44	34.6	35.3
TR67464|c1_g3_i6	brown	3.2	12.9	4.98	9.94	6.4	8.46	6.79
TR67601|c0_g1_i1	brown	13.06	145.13	105.07	16.11	7.8	11.78	41.29
TR67601|c0_g3_i1	brown	2.94	16.45	11.57	2.53	1.64	2.08	4.64
TR67634|c0_g1_i1	brown	9.51	33.88	3.7	9.6	2.74	11.75	9.84
TR67634|c0_g1_i2	brown	11.62	40.2	4.8	12.96	5.27	14.56	13.25
TR67702|c0_g1_i3	brown	0	5.48	2.85	2.13	2.49	3.78	0.23
TR67735|c0_g1_i1	brown	0	15.79	3.44	0.12	0	0	1.96
TR67745|c0_g2_i2	brown	0	5.78	0	0.32	0	0	0.27
TR67768|c0_g2_i1	brown	7.45	14.46	11.26	9.92	12.18	9.84	7.27
TR67813|c0_g1_i1	brown	2.31	22.77	5.62	3.68	4.68	3.67	5.4
TR67813|c0_g1_i2	brown	1.65	9.52	3.45	2.89	3.47	2.29	3.28
TR67813|c0_g1_i3	brown	2	13.65	4.08	2.56	5.02	2.5	4.69
TR67879|c0_g1_i2	brown	0	587.33	0	0	0	0.18	0.12
TR67943|c0_g1_i1	brown	42.29	129.63	42.97	58.49	18.8	56.13	60.98
TR67948|c0_g1_i3	brown	5.55	7.53	7.55	5.12	5.17	1.73	2.08
TR68011|c0_g1_i1	brown	0	24.27	0	0	0	0	0
TR68049|c0_g1_i2	brown	8.32	35.09	4.03	8.94	4.59	8.89	11.2
TR68078|c0_g1_i1	brown	14.42	23.98	17.21	15.58	13.99	20.94	14.88
TR68231|c0_g1_i3	brown	6.2	9.73	3.42	6.52	4.93	6.27	3.33
TR68241|c1_g1_i1	brown	50.32	85.13	29.11	63.47	49.97	52.66	58.14
TR68254|c0_g1_i1	brown	52.06	145.41	49.65	60.91	58.54	52.73	70.5
TR68255|c3_g1_i2	brown	2.1	7.13	0.48	3.75	1.66	2.78	0.3
TR68372|c0_g2_i1	brown	2.14	11.09	6.9	7.07	8.79	9.34	5.13
TR68403|c0_g1_i1	brown	0.83	10.19	1.34	4.87	0.58	1.7	3.98
TR68403|c0_g1_i3	brown	1.79	21.24	1.09	4.17	0.27	2.48	5.47
TR68415|c1_g1_i1	brown	20.36	92.11	8.42	29.07	2.64	23.29	22.68
TR68512|c2_g1_i4	brown	4.66	7.42	3.49	4.9	5.15	5.17	5.06
TR68512|c2_g1_i9	brown	3.88	6.22	3.95	4.47	4.5	5.03	4.81
TR68718|c0_g1_i1	brown	3.66	63.46	6.75	6.28	6.23	5.13	5.4
TR68827|c0_g2_i1	brown	4.59	14.03	6.02	7.55	7.51	5.73	7.8
TR68841|c0_g1_i1	brown	141.99	422.39	76.46	214.48	165.15	231.01	61.61
TR68870|c0_g2_i1	brown	0.78	25.22	0	2.69	0	0	2.72
TR68878|c0_g1_i1	brown	5.89	72.26	8.49	9.14	7.28	7.27	6.68
TR68893|c1_g1_i1	brown	22.78	131.72	55.1	45.41	7.09	34.3	72.12
TR68894|c0_g2_i1	brown	0	14.99	0	0	0	0	0
TR69018|c1_g2_i1	brown	1.91	7.63	1.61	3	3.68	2.21	2.13
TR69018|c1_g3_i1	brown	2.16	12.07	1.97	4.14	4.17	3.55	3.08
TR69025|c1_g1_i1	brown	4.37	20.76	0.63	2.8	3.79	2.27	1.34
TR69025|c1_g1_i2	brown	3.37	28.87	3.18	4.35	7.05	4.17	3.9
TR69025|c2_g1_i2	brown	6.29	23.11	11.69	4.22	1.87	5.68	7.7
TR69025|c3_g2_i1	brown	0.5	220.06	2.02	0.44	0.52	0.32	1.33
TR69077|c0_g1_i1	brown	34.11	62.9	26.87	44.8	42.56	41.83	43.66
TR69089|c0_g2_i2	brown	4.42	6.87	6.42	3.17	2.83	4.76	4.11
TR6912|c0_g2_i1	brown	0	8.03	0	0	1.1	0	0
TR69154|c0_g2_i2	brown	2.49	6.72	4.88	4.8	1.53	4.61	3.64
TR69214|c0_g1_i4	brown	0	162.49	0	0	0.08	0	0
TR69214|c1_g1_i3	brown	0	159.45	0	0	0	0.06	0.04
TR69262|c0_g1_i3	brown	0	6.36	0	0.17	0	0	0.15
TR69300|c1_g1_i1	brown	0	24.51	0	0	0	0	0
TR69322|c0_g1_i1	brown	0.79	9.51	1.81	2.85	0.82	2.64	4.1
TR69322|c0_g1_i2	brown	0.81	11.97	3.14	4.32	1.47	2.41	5.37
TR69330|c0_g1_i1	brown	4.11	27.59	26.46	8.92	4.27	1.11	7.18
TR69337|c0_g2_i1	brown	0.29	5.26	0	0.2	0	0	0
TR69402|c0_g1_i1	brown	26.23	50.09	18.19	29.02	7.29	11.58	23.17
TR69402|c0_g1_i2	brown	16.03	25.36	12.39	15.06	2.67	8.53	11.92
TR69468|c0_g1_i4	brown	21.76	27.66	13.14	21.64	10.62	17.92	15.95
TR69470|c0_g1_i3	brown	2.44	7.17	5.3	1.66	2.18	2	3.42
TR69482|c0_g1_i2	brown	0.42	6.2	1.02	1.23	0.29	0.25	1.77
TR69498|c0_g1_i1	brown	1.36	7.55	0.38	1	0.33	0.84	0.76
TR69541|c0_g1_i1	brown	9.68	83.05	6.97	13.01	0.59	6.91	14.36
TR69541|c0_g1_i2	brown	7.42	76.36	6.77	11.5	0.34	6.69	11.7
TR69593|c0_g1_i2	brown	0.99	184.19	25.25	0.92	0.9	0.77	12.45
TR69600|c0_g1_i1	brown	7.18	23.2	16.13	12.4	8.43	18.51	12.3
TR69633|c1_g1_i1	brown	7.22	15.37	7.66	10.13	5.76	7.4	11.01
TR69679|c0_g1_i1	brown	14.63	62.8	18.23	22.33	9.27	18.08	29.44
TR69714|c0_g1_i3	brown	1.83	7.69	2.51	5.78	2.95	1.95	4.02
TR69715|c0_g1_i4	brown	5.92	16.51	8.31	9.82	4.63	10.02	8.17
TR69776|c0_g1_i1	brown	0	342.45	0	0	0	0	0
TR69776|c0_g1_i2	brown	0	373.63	0	0.25	0.38	0	1.47
TR69797|c0_g1_i4	brown	1.7	8.4	0	1.74	0	1.48	1.47
TR69834|c0_g1_i2	brown	0	23.28	0	0.28	0	0	0.12
TR69863|c0_g1_i1	brown	3.24	6.42	1.23	2.29	0.39	2.58	2.19
TR69863|c0_g1_i2	brown	3.75	7.96	0.99	2.73	0.12	3.62	2.65
TR69961|c0_g1_i2	brown	5.68	7.31	3.35	6.03	4.27	5.49	3.39
TR70010|c0_g1_i1	brown	9.59	56.61	28.62	20.71	17.56	13.61	23.69
TR70010|c0_g1_i2	brown	9.06	37.36	18.64	11.94	13.43	10.6	17.03
TR70133|c1_g3_i1	brown	0	8.12	2.17	4.3	0.98	2.34	1.56
TR70143|c0_g1_i2	brown	25.72	172.58	27.78	28.46	36.35	0.35	28.45
TR7017|c0_g2_i1	brown	0	6.5	0	0	0	0	0
TR70236|c0_g1_i1	brown	4.19	7.68	4.47	4.33	3.76	4.81	5.23
TR70236|c0_g1_i2	brown	2.27	6.68	4.15	3.47	4.13	3.81	3
TR70262|c1_g1_i2	brown	0	15.22	6.76	0.77	0.52	0.25	3.87
TR70293|c0_g1_i2	brown	2.88	8.15	4.72	5.8	5.71	5.1	6.04
TR70393|c0_g1_i1	brown	1.65	9.26	3.31	2.5	2.82	2.23	2.24
TR70393|c0_g1_i3	brown	2.84	12.15	3.46	3.15	5.11	3.35	2.9
TR70393|c0_g1_i5	brown	1.99	8.1	2.49	2.34	2.07	1.67	2.54
TR70448|c0_g1_i2	brown	10.62	23.24	5.25	7.01	6.66	7.6	3.84
TR70452|c4_g1_i1	brown	10.87	27.23	9.79	16.36	20.46	8.58	18.49
TR70542|c0_g1_i1	brown	0	20.6	0	0	0	0	0
TR70566|c0_g1_i2	brown	3.5	6.79	3.42	2.75	4.61	2.76	2.93
TR70597|c0_g1_i2	brown	2.58	10.45	3.7	4.38	2.12	3.41	5.96
TR70597|c0_g1_i3	brown	1.65	7.75	3.15	3.68	0.99	2.28	4.63
TR7061|c0_g1_i1	brown	5.84	39.74	9.05	13.96	8.38	17.72	11.69
TR70656|c0_g1_i1	brown	8.05	48.78	10.88	13.78	7.23	9.54	17.13
TR70656|c0_g1_i2	brown	72.15	390.48	122	141.92	92.48	121.88	161.06
TR70761|c0_g2_i1	brown	50.36	177.82	61.03	93.72	16.54	68.89	94.57
TR70800|c1_g1_i2	brown	11.4	87.16	11.41	20.16	42.54	12.21	17.87
TR70851|c1_g1_i2	brown	38.78	2355.39	64.39	98.63	31.36	134.49	100.09
TR70860|c0_g2_i1	brown	0.49	198.92	14.64	2.76	0.64	0.44	12.33
TR70863|c0_g1_i1	brown	0	16.66	0.1	0.11	0	0.07	0.18
TR70935|c0_g2_i1	brown	5.49	8.41	4.93	6.41	5.01	4.78	6.46
TR70978|c1_g1_i1	brown	3.01	7.07	4.18	2.92	2.03	2.84	0.87
TR70979|c0_g1_i1	brown	3.61	42.58	4.19	7.64	5.89	2.89	12.52
TR70982|c1_g6_i1	brown	0	7.24	6.04	0.08	0	0	0.19
TR70982|c1_g6_i3	brown	0.23	7.74	4.61	0	0.12	0	0.46
TR71080|c0_g2_i1	brown	0.08	11.76	4.33	2.21	1.81	0.13	4.81
TR71096|c0_g1_i1	brown	0	89.68	0.23	1.22	5.21	0	0.15
TR71096|c0_g1_i2	brown	0.95	185.44	0.05	0.7	2.96	0.38	0.15
TR71096|c0_g1_i3	brown	4.07	433.09	0.21	0.47	0.18	1.69	0.35
TR71142|c3_g2_i1	brown	0	6	0	0	0	0	0
TR71183|c0_g1_i2	brown	0	72.82	0	0.76	4.91	0	0
TR71216|c0_g1_i3	brown	2.35	5.48	1.34	3.56	2.04	2.92	2.31
TR71258|c0_g1_i1	brown	4.96	26.49	1.28	5.91	13.88	7.41	0.83
TR71312|c0_g3_i1	brown	2	17.07	5.52	3.13	1.92	2.04	3.91
TR71469|c0_g1_i2	brown	1.43	50.01	10.25	6.3	12.2	3.25	9.08
TR71502|c0_g3_i2	brown	0.54	5.32	4.59	1.34	0.38	0.16	1.35
TR71543|c0_g1_i1	brown	3.87	11.28	2.49	13.13	0	1.47	2.81
TR71543|c0_g1_i4	brown	1.45	4.35	1.21	5.3	1.79	0.35	1.3
TR71544|c0_g1_i1	brown	5.6	43.03	1.48	14.97	5.66	4.95	10.58
TR71544|c0_g1_i2	brown	0	26.78	0	0	0.66	0	0
TR71544|c0_g1_i3	brown	0	39.13	0.13	0.44	0.46	0	0.25
TR71544|c0_g1_i4	brown	0	34.95	0.15	0.66	0.25	0	0.56
TR71544|c0_g1_i5	brown	0.32	22.41	0.19	5.01	2.03	2.26	2.41
TR71602|c3_g1_i3	brown	0.27	17.08	0.16	5.97	8.11	0.23	0.77
TR71602|c3_g1_i4	brown	0	33.01	0	0	4.62	0.24	0
TR71635|c0_g2_i1	brown	13.64	24.77	8.25	9.63	9.13	10.53	11.13
TR71642|c4_g3_i1	brown	61.92	282.79	84.05	118.73	63.09	95.85	160.42
TR71741|c0_g1_i4	brown	5.97	10.95	5.54	8.02	5.8	6.36	7.85
TR71745|c2_g1_i3	brown	144.91	161	102.73	120.84	71.48	116.15	116.62
TR71771|c2_g1_i3	brown	167.18	255.64	150.39	166.49	115.06	163.42	173.42
TR71774|c7_g4_i2	brown	3.37	9.5	6.27	6.76	4.64	7.85	5.03
TR71810|c0_g1_i1	brown	19.17	79.56	44.76	31.74	24.31	18.19	23.64
TR71814|c0_g1_i2	brown	1.39	9	4.5	3.56	2.34	1.14	4.4
TR71825|c0_g1_i2	brown	22.35	148.35	39.25	61.57	19.28	53.34	70.85
TR71828|c0_g1_i2	brown	4.75	7.63	4.2	2.58	0	0.74	4.74
TR71829|c0_g1_i1	brown	2.45	6.58	2.36	3.24	0.94	1.14	3.8
TR71829|c0_g1_i2	brown	1.95	9.19	3.3	3.62	1.41	1.35	4.6
TR71904|c0_g1_i2	brown	3.5	8.65	4.43	5.13	5.1	6.18	4.21
TR71960|c0_g1_i1	brown	8.92	12.76	11.26	10.6	7.68	11.37	8.84
TR71982|c5_g2_i1	brown	4.35	13.27	4.7	5.3	3.91	4.73	6.29
TR71999|c0_g1_i1	brown	30.85	40.63	15.6	27.33	3.21	22.45	17.07
TR72048|c0_g2_i3	brown	2.05	5.69	2.57	3.91	0.4	3.28	1.41
TR72052|c0_g1_i2	brown	3.92	7.54	4.36	4.02	4.23	7.42	2.27
TR72081|c0_g1_i2	brown	4.44	8.82	4.68	5.59	3.27	5.37	6.14
TR72083|c0_g2_i2	brown	0	9.61	1.17	2.13	1.09	2.77	5.94
TR72083|c0_g2_i4	brown	0.08	10.98	2.02	3.57	1.51	5.16	6.03
TR72113|c0_g1_i3	brown	2.37	5.2	4.16	2.5	0.83	2.32	1.98
TR72116|c0_g1_i4	brown	4.4	15.88	6.46	7.34	7.95	7.56	8.08
TR72137|c0_g1_i1	brown	3.91	10.93	4.69	5.3	5.21	4.76	4.97
TR72137|c0_g1_i2	brown	5.05	12.74	6.75	7.3	6.12	5.85	6.85
TR72137|c0_g1_i4	brown	5.36	15.18	6.74	7.19	5.36	4.87	7.99
TR72163|c1_g1_i1	brown	1.67	45.88	0.55	8.85	3.95	1.61	24.87
TR72163|c1_g1_i2	brown	0	19.38	1.19	4.47	0.7	0	13.98
TR72178|c2_g1_i1	brown	16.5	67.83	12.49	24.42	16.83	19.68	20.28
TR72184|c0_g1_i2	brown	1.49	11.63	3.84	7.09	2.36	7.19	5.16
TR72184|c0_g1_i5	brown	2.87	5.4	2.49	3.63	2.18	4.69	4.27
TR72235|c2_g2_i1	brown	26.26	67.17	18.91	29.2	12.89	28.1	24.71
TR72289|c0_g1_i1	brown	345.92	775.75	153.81	299.47	97.6	379.99	278.2
TR72368|c1_g2_i2	brown	0.12	5.25	1.22	3.29	0.74	2.09	1.78
TR72368|c1_g3_i1	brown	12.18	20.2	13.61	15.76	8.26	16.73	14.14
TR72394|c2_g1_i3	brown	48.26	485.19	82.28	140.11	23.14	211.95	73.72
TR72394|c2_g1_i4	brown	29.33	577.44	49.91	92.45	13.76	129.89	56.11
TR72394|c2_g1_i9	brown	63.86	823.53	89.11	200.4	24.39	244.39	112.48
TR72413|c0_g2_i2	brown	75.71	351.66	62.47	149.43	41.58	150.74	124.91
TR72413|c0_g3_i1	brown	29.98	150.48	34.26	63.53	26.12	75.41	63.87
TR72413|c0_g4_i1	brown	6.27	131.62	3.39	16.7	9.05	9.14	13.32
TR72427|c2_g2_i4	brown	2.28	9.38	0	3.15	0	0	1.32
TR72427|c2_g2_i7	brown	6.08	10.86	2.46	8.34	3.35	7.93	2.93
TR72469|c1_g1_i2	brown	95.76	412.81	79.71	89.9	47.89	80.32	128.39
TR72480|c1_g1_i1	brown	8.19	18.03	3.45	8.6	1.24	5.02	2.63
TR72491|c0_g2_i4	brown	0.71	6.45	0.86	0.49	0	0	4.12
TR72503|c3_g1_i5	brown	6.91	12.44	5.03	9.41	9.91	7.18	6.97
TR72520|c0_g1_i3	brown	6.32	105.12	8.51	0.65	0.4	2.87	5.31
TR72560|c0_g1_i1	brown	5.87	16.84	2.84	8.49	10.49	2.75	6.89
TR72610|c0_g1_i1	brown	28.49	64.61	22.33	28.95	37.16	34.07	25.34
TR72631|c1_g1_i1	brown	2.6	5.16	4.83	2.69	3.74	1.72	2.54
TR72646|c0_g1_i1	brown	0	47.96	0	0	0	0	0
TR72664|c0_g1_i2	brown	30.51	65.54	29.06	29.24	20.03	33.19	13.52
TR72669|c0_g2_i2	brown	0	8.54	3.36	4.71	0.73	0	3.6
TR72669|c0_g2_i3	brown	0.19	6.42	1.91	3.16	0.3	0.34	2.53
TR72669|c0_g2_i4	brown	0.22	10.38	2.67	3.28	0.91	0.1	3.68
TR72689|c1_g3_i1	brown	5.69	16.92	6.41	10	5.77	11.45	10.26
TR72745|c1_g3_i5	brown	0	5.74	0	0	0	0	0
TR72781|c0_g4_i1	brown	2.18	18.16	5.64	8.23	8.94	4.58	11.18
TR72812|c0_g1_i3	brown	5.47	6.8	2.95	5.46	5.15	5.02	3.76
TR72826|c0_g1_i2	brown	25.7	100.23	39.57	31.41	11.76	13.91	37.79
TR72826|c1_g1_i1	brown	60.16	71.77	21.63	42.94	5.49	20.66	23
TR72843|c0_g3_i1	brown	2.63	18.06	0.72	5	1.1	7.56	2.13
TR72843|c0_g3_i2	brown	3.27	40.28	1.78	7.45	2.02	12.07	3.94
TR72891|c1_g1_i2	brown	3	7.41	5.3	4.48	4.23	5.57	5.03
TR72914|c2_g5_i3	brown	7.48	8.75	3.37	6.41	3.28	3.04	4.85
TR72930|c1_g1_i1	brown	41.41	87.5	28.53	66.08	68.2	50.59	76.78
TR72962|c0_g1_i1	brown	4.24	5.42	2.64	4.72	2.72	1.84	4.07
TR72964|c3_g2_i1	brown	7.93	9.38	6.22	6.99	3.42	6.73	5.81
TR72981|c15_g5_i1	brown	10.58	13.65	6.2	8.84	8.47	7.02	5.29
TR72989|c0_g1_i1	brown	13.77	52.49	4.53	20.98	1.84	16.91	10.6
TR73018|c2_g3_i3	brown	7.95	12.61	4.42	8.5	4.14	6.63	7.85
TR73044|c0_g1_i5	brown	0.8	6.39	1.39	0.18	1.12	0	1.93
TR73044|c0_g1_i6	brown	1.43	7.65	1.22	0.58	1.79	0.13	2.73
TR73086|c1_g1_i1	brown	37.42	177.36	20.85	29.76	25.65	40.42	18.08
TR73118|c1_g1_i1	brown	7.49	9.3	5.71	7.29	6.74	8.14	9.1
TR73151|c0_g1_i1	brown	0.16	7.47	1.48	2.86	1.01	0.14	3.89
TR73151|c0_g1_i3	brown	0.19	9.43	1.82	3.29	0.68	0.08	3.39
TR73187|c0_g1_i1	brown	23.58	71.52	37.46	25.62	15.69	20.44	38.93
TR73288|c1_g1_i2	brown	4.31	7.04	4.1	4.62	5.03	7.1	6.17
TR73337|c3_g1_i1	brown	0.43	10.87	2.9	2.13	0	0	3.51
TR73337|c3_g1_i3	brown	0.36	28.65	5.9	3.33	0.12	0	7.4
TR73362|c2_g1_i5	brown	13.36	31.74	18.41	18.75	27.52	29.04	19.78
TR73369|c1_g1_i1	brown	0	281.85	0.05	0	0.18	0	0
TR73384|c0_g2_i2	brown	14.52	33.28	10.58	17.48	10.61	9.31	14.43
TR73451|c2_g1_i1	brown	2.57	32.08	5.36	2.24	7.89	2.92	1.7
TR73451|c2_g1_i3	brown	3.13	40.18	7.12	2.97	9.48	3.62	2.09
TR73455|c1_g1_i1	brown	8.18	163.08	10.33	13.05	3.38	5.85	22.57
TR73455|c1_g1_i2	brown	21.2	409.65	25.6	52.01	26.56	30.81	74.84
TR73457|c0_g1_i1	brown	1.16	64.45	0	6.73	0.62	1.52	2.68
TR73457|c4_g1_i2	brown	2.14	461.45	0.49	5.73	9.91	1.78	2.17
TR73457|c4_g1_i3	brown	0.48	90.17	0	6.89	1.32	0.56	1.74
TR73467|c0_g1_i1	brown	0	16.36	0	0.06	0	0	1.03
TR73468|c0_g1_i3	brown	0.58	265.95	0.92	2.43	16.12	0.1	3.21
TR73468|c0_g1_i6	brown	0.63	141.18	1.62	4.89	8.95	0.11	7.16
TR73470|c5_g2_i2	brown	0.22	9.04	0	0.75	0	1.56	0
TR73488|c0_g1_i10	brown	2.45	6.26	3.59	5.83	3.82	4.13	3.23
TR73491|c5_g1_i2	brown	24.14	162.35	76.78	36.48	20.06	36.72	47.32
TR73503|c0_g1_i1	brown	14.15	101.8	36.44	33.2	5.7	6.41	47.12
TR73508|c1_g1_i2	brown	15.72	165.25	38.8	72.06	5.19	96.55	33.01
TR73508|c1_g3_i2	brown	3.43	359.99	40.54	34.21	1.41	49.39	28.27
TR73508|c1_g3_i4	brown	17.54	144.4	40.58	58.21	5.56	87.67	36.04
TR73527|c6_g1_i3	brown	6.6	8.96	7.47	7.39	5.17	8.73	5.2
TR73560|c3_g1_i1	brown	7.79	120.65	10.44	9.73	3.97	3.26	17.21
TR73560|c3_g3_i1	brown	3.76	188.44	4.59	3.69	1.47	3.01	7.92
TR73574|c0_g1_i1	brown	4.21	9.46	2.89	3.07	2.39	3.46	2.97
TR73649|c0_g1_i1	brown	25.71	140.11	38.57	45.11	18.07	40.68	50.86
TR73649|c0_g2_i1	brown	54.16	276.58	127.04	65.93	21.36	50.12	86.48
TR73657|c0_g1_i1	brown	9.52	124.03	15.21	21.17	44.08	18.79	18.56
TR73669|c0_g5_i1	brown	0	5.23	0.64	0	0	0	0
TR73671|c1_g3_i1	brown	0.4	8.31	0.37	2.58	0.52	0.97	1.04
TR73679|c0_g2_i1	brown	4.84	7.63	5.52	6.29	5.89	6.11	6.55
TR73683|c0_g7_i11	brown	1.3	5.18	1.07	3.18	1.19	4.48	3.1
TR73719|c3_g1_i1	brown	1.1	7.29	3.36	3.4	1.78	1.45	2.56
TR73723|c0_g1_i3	brown	1.23	5.57	1.75	2.65	1.72	3.98	2.13
TR73737|c1_g2_i1	brown	1.24	24.68	4.7	5.05	10.75	0	5.18
TR73764|c3_g2_i2	brown	9.07	17.77	3.2	5.71	6.06	7.53	6.79
TR73764|c3_g2_i3	brown	7.64	13.76	2.36	5.05	3.61	6.05	6.43
TR73778|c1_g2_i2	brown	13.35	45.34	15.67	30.03	19.64	21.43	23.27
TR73785|c2_g1_i2	brown	0	383.07	0	0.23	0	0	0.78
TR73785|c2_g1_i3	brown	4.3	135.51	2.68	7.33	2.4	1.39	20.3
TR73805|c4_g2_i2	brown	3.16	5.58	3.35	4.24	2.66	4.87	3.75
TR73832|c5_g1_i1	brown	25.15	54.02	5.99	15.44	21.52	19.43	15.28
TR73839|c1_g1_i1	brown	9.63	15.27	15.24	9.87	3.15	11.07	7.32
TR73858|c3_g1_i2	brown	4.91	13.99	3.79	9.52	8.92	7.14	4.46
TR73858|c3_g1_i3	brown	7.38	24.49	7.9	17.76	12.62	13.07	7.99
TR73858|c3_g1_i5	brown	5.93	18.21	5.36	12.4	13.15	10.14	5.94
TR73911|c2_g1_i1	brown	7.05	31.04	4.1	10.18	4.34	8.64	7.49
TR73911|c2_g1_i2	brown	4.24	24.61	3.06	8.05	3.91	7.94	7.81
TR73972|c0_g1_i1	brown	87.07	505.6	174.47	178.99	53.71	137.55	202.83
TR73972|c0_g1_i2	brown	11.65	70.5	22.87	25.49	10.35	17.91	28.02
TR73972|c0_g1_i3	brown	8.5	57.94	18.92	17.93	6.84	15.25	20.91
TR74020|c0_g1_i4	brown	6.09	73.14	9.92	8.16	3.44	12.8	11.04
TR74080|c0_g3_i1	brown	40.13	85.26	32.69	50.74	61.08	43.35	35.26
TR74092|c0_g1_i2	brown	0.95	202.64	1.73	4.02	9.75	0.52	6.03
TR74092|c0_g1_i5	brown	0.24	394.36	0.36	1.05	12.22	0.84	0.69
TR74092|c0_g1_i7	brown	2.21	755.07	1.01	4.28	47.06	0.2	3.64
TR74104|c3_g1_i2	brown	2.61	15.49	3.58	5.1	8.94	2.5	7.42
TR74116|c1_g1_i1	brown	8.97	57.73	8.32	12.32	9.7	17.45	8.14
TR74125|c2_g5_i1	brown	3.4	9.1	5.07	5.31	7.46	5.56	4.23
TR74127|c0_g1_i4	brown	7.07	13.55	6.74	5.78	6.21	5.45	5.3
TR74127|c0_g1_i5	brown	3.43	9.04	5.28	4.25	5.26	2.74	4.36
TR74127|c0_g1_i6	brown	6.97	13.42	7.2	7.85	8.28	7.48	6.53
TR74141|c5_g1_i1	brown	65.21	115.42	50.19	70.89	72.86	64.59	86.99
TR74157|c0_g1_i1	brown	0.08	34.45	0	0	0	0	0
TR74222|c0_g1_i6	brown	3.44	6.18	2.19	2.98	0.82	2.49	2.89
TR74249|c0_g1_i1	brown	22.72	45.92	32.74	18.99	13.47	13.88	28.03
TR74258|c0_g1_i1	brown	1	17.72	1.68	1.61	1.56	2.88	1.38
TR74299|c2_g2_i5	brown	2.94	9.59	3.69	3.98	6.68	3.74	3.39
TR74352|c3_g1_i1	brown	19.9	42.3	11.84	13.52	19.88	16.08	10.37
TR74368|c0_g1_i1	brown	0.94	23.29	4.38	6.1	6.01	1.52	8.68
TR74405|c1_g1_i1	brown	2.16	7.96	2.13	4.08	4.43	3.97	3.81
TR74466|c0_g1_i1	brown	227.24	587.77	398.32	196.67	163.91	168.24	138.23
TR74476|c0_g1_i1	brown	1.79	17.99	2.16	7.63	5.64	9.68	4.67
TR74504|c1_g1_i1	brown	47.86	137.28	34.71	39.57	31.03	38.38	41.7
TR74505|c1_g2_i5	brown	3.66	8.7	3.26	4.5	3.68	5.74	4.73
TR74530|c8_g2_i2	brown	1.25	5.16	0	0	2.8	0	0
TR74564|c0_g6_i4	brown	25.42	131.3	32.94	62.22	23.01	64.5	65.75
TR74591|c3_g2_i1	brown	5.52	27.28	14.21	10.44	9.29	7.16	5.59
TR74605|c0_g1_i1	brown	3.03	30.49	1.14	14.09	1.95	5.61	8.5
TR74605|c0_g1_i3	brown	0.61	14.41	0.37	2.93	0.97	0.81	0.71
TR74605|c0_g1_i4	brown	1.24	21.36	0.47	7.49	1.3	2.2	5.93
TR74631|c1_g1_i1	brown	7.43	12.35	7.11	9	4.18	8.93	8.03
TR74631|c1_g1_i2	brown	7	11.65	3.2	8.86	5.31	5.48	6.44
TR74631|c1_g1_i3	brown	4.35	10.75	3.84	6.36	5.93	6.34	4.91
TR74631|c1_g1_i4	brown	8.16	12.48	4.57	8.38	5.57	8.1	8.09
TR74673|c5_g4_i2	brown	4.77	9.39	4.42	6.62	4.99	4.39	4.43
TR74674|c0_g1_i3	brown	60.28	345.25	60.8	141.42	174.25	136.63	74.33
TR74705|c0_g1_i4	brown	7.19	8.57	4.62	4.47	2.93	4	4.99
TR74718|c5_g2_i1	brown	3.94	5.44	2.76	3.31	0.97	0.82	3.15
TR74728|c0_g1_i1	brown	72.98	1323.07	26.94	7.97	8.16	9.08	16.11
TR74816|c0_g1_i3	brown	1.2	5.6	2.46	1.59	3	1.12	2.3
TR74816|c0_g1_i4	brown	1.21	5.12	2.59	1.77	2.17	0.73	1.76
TR74816|c0_g1_i5	brown	1.07	7.37	2.51	1.5	2.66	1	2.24
TR74822|c1_g2_i1	brown	4.7	6.78	0	3.23	1.31	0	2.04
TR74823|c0_g2_i1	brown	4.18	9.4	1.99	6.45	4.2	4.71	5.25
TR74828|c0_g1_i4	brown	5.92	12.87	4.33	9.81	5.43	7.02	6.44
TR74836|c2_g1_i1	brown	0.81	8.02	4.92	3.33	2.65	2.83	4.69
TR74836|c2_g1_i2	brown	2.88	12.23	4.16	5.69	1.87	4.45	3.67
TR74836|c2_g1_i4	brown	3.26	10.63	3.13	5.45	2.61	3	3.84
TR74875|c0_g1_i3	brown	4.23	13.86	4.61	7.23	4.73	8.14	5.31
TR74917|c1_g1_i1	brown	4.72	8.09	1.15	2.35	6.29	3.76	4.23
TR74923|c2_g3_i11	brown	8.13	10.82	9.28	10.09	8.57	9.49	8.35
TR74923|c2_g3_i8	brown	9.91	22.05	17.81	14.52	3.89	11.94	11.32
TR74933|c2_g8_i12	brown	3.06	6.31	0	3.16	1.73	3.97	2.66
TR74944|c0_g1_i1	brown	0	64.83	0	0	0.07	0	0
TR74991|c1_g1_i1	brown	1.15	5.19	0	0.98	0	0	0.17
TR74991|c1_g2_i1	brown	0.59	7.64	0.82	0.62	3.74	0.59	0.58
TR75013|c1_g1_i2	brown	3.08	41.28	5.03	2.93	8.86	2.29	3.14
TR75013|c1_g1_i3	brown	2.9	35.52	5.54	3.15	6.54	2.48	2.46
TR75013|c1_g1_i4	brown	2.73	40.18	6	2.81	8.32	3.5	2.49
TR75013|c1_g1_i6	brown	3.75	36.79	3.43	2.76	5.55	3.87	2.89
TR75035|c8_g1_i1	brown	32.28	55.6	46.94	32.32	44.06	34.83	20.68
TR75035|c8_g1_i2	brown	59.88	74.73	42.11	58.38	63.37	57.12	26.34
TR75035|c9_g1_i1	brown	23.17	58.24	45.42	19.79	33.58	30.95	13.41
TR75092|c0_g1_i1	brown	5.08	8.7	5.57	7.73	5.74	6.28	5.29
TR75109|c7_g2_i2	brown	2.06	9.36	2.88	3.02	5.19	4.19	2.69
TR75109|c8_g2_i1	brown	3.42	6.62	2.95	3.48	3.84	4.86	2.96
TR75109|c8_g2_i2	brown	1.68	5.35	2.46	2.61	3.62	2.56	1.98
TR75109|c8_g2_i3	brown	2.15	6.89	1.88	3.13	3.07	2.62	1.99
TR75109|c8_g2_i5	brown	1.92	7.29	1.95	3.59	2.85	2.51	1.9
TR75190|c0_g1_i1	brown	13.33	26.43	16.43	10.32	6.79	6.37	11.43
TR75209|c6_g7_i6	brown	1.76	6.58	2	2.98	1.25	2.34	2.91
TR75223|c0_g1_i1	brown	9.84	33.36	9.9	15.25	8.76	11.4	14.17
TR75223|c0_g1_i2	brown	3.9	9.11	4.35	4.87	2.4	4.01	5.27
TR75223|c0_g1_i6	brown	6.13	18.16	6.3	7.83	5.81	8.92	7.2
TR75223|c1_g1_i7	brown	12.12	39.92	13.24	18.69	13.1	16.77	15.03
TR75251|c3_g2_i11	brown	0.29	7.09	0	0.4	0	0	0.17
TR75251|c3_g2_i15	brown	0	8.28	0	0.38	0	0.08	0.16
TR75251|c3_g2_i7	brown	0.36	10.71	0.11	0.42	0.09	0.79	0.15
TR75255|c0_g1_i1	brown	98.19	528.28	176.6	83.18	20.87	82.85	97.08
TR75255|c0_g1_i2	brown	43.71	212.67	76.14	39.65	8.73	35.7	47.58
TR75257|c0_g4_i3	brown	0	9.68	0.1	0.04	0	0	0.07
TR75304|c0_g4_i1	brown	0.51	8.87	0.44	1.39	5.02	0.27	1.36
TR75304|c0_g4_i3	brown	0.48	10.34	0.97	2	5.61	0.7	2.57
TR75304|c0_g4_i4	brown	0	9.73	0.71	2.28	5.48	0.26	2.78
TR75362|c4_g1_i1	brown	56.9	209.56	80.34	71.99	43.46	58.73	79.44
TR75367|c0_g1_i1	brown	0.94	60.29	1.83	4.01	0.29	0.66	4.36
TR75396|c0_g1_i1	brown	8.46	55.56	5.8	9.49	9.09	8.78	9.42
TR75398|c1_g1_i1	brown	5.92	18.03	8.08	10.98	5.47	14.24	7.23
TR75398|c1_g1_i4	brown	5.15	12.55	5.36	6.72	2.7	9.67	5.46
TR75398|c1_g1_i5	brown	7.15	18.29	9.24	11.55	3.95	13.33	7.58
TR75398|c1_g1_i9	brown	5.42	18.65	9.12	9.36	4.2	11.69	7.69
TR75426|c0_g2_i1	brown	3.94	7.13	1.15	3.21	0.82	0.14	2.91
TR75436|c0_g5_i1	brown	1.17	9.4	3.74	0.8	1.54	0.77	0.34
TR75436|c0_g5_i3	brown	1.27	6.52	1.93	1.29	1.49	0.84	0.82
TR75439|c1_g1_i3	brown	1.15	49.68	1.56	45.15	1.33	0.11	19.22
TR75471|c0_g1_i2	brown	8.29	16.33	11.99	13.57	9.26	9.55	10.87
TR75474|c1_g1_i1	brown	42.11	336.43	14	50.13	26.17	44.43	23.37
TR75488|c2_g3_i1	brown	38.12	153.71	34.56	73.7	73.49	75.33	40.91
TR75525|c2_g1_i11	brown	18.79	29.85	5.07	30.82	15.91	14.44	17.15
TR75561|c0_g1_i1	brown	15.98	30.54	10.29	17.88	14.57	14.61	17.25
TR75598|c9_g2_i4	brown	5	7.01	3.34	3.56	4.34	3.7	2.84
TR75598|c9_g2_i5	brown	2.77	6.09	1.68	1.27	2.03	1.61	0
TR75620|c1_g1_i2	brown	0	15.26	0.05	0.18	0	0	0
TR75638|c0_g7_i8	brown	1.43	14.93	0.5	3.18	3.2	1.26	0.12
TR75639|c5_g1_i5	brown	2.86	5.35	3	2.41	1.95	1.75	3.13
TR75659|c3_g2_i2	brown	2.65	13.81	7.04	3.25	0.61	1.83	5.45
TR75759|c0_g1_i3	brown	10.64	21.51	13.31	16.57	4.86	17.61	11.75
TR75759|c1_g1_i1	brown	9.35	11.63	7.95	4.56	2.58	7.49	6.43
TR75759|c1_g1_i3	brown	4.15	10.73	7.82	8.34	1.58	6.68	4.48
TR75768|c0_g1_i1	brown	1.14	6.94	0.6	5.26	0.08	1.01	2.99
TR75768|c0_g1_i2	brown	2.09	8.75	0.89	7.6	0	1.79	4.39
TR75776|c0_g3_i11	brown	4.39	7.68	3.33	4.49	2.94	5.77	3.49
TR75777|c0_g1_i3	brown	0	9.54	0	0	0	0	0.23
TR75788|c0_g1_i5	brown	43.34	57.59	24.97	39.3	38.56	40.76	32.59
TR75805|c4_g4_i5	brown	2.26	26.56	3.25	4.33	12.27	2.9	2.97
TR75805|c4_g4_i7	brown	1.15	9.27	1.32	1.62	5.31	1.88	0.97
TR75809|c8_g1_i5	brown	0.99	5.97	1	1.12	0	2.03	3.24
TR75809|c9_g1_i9	brown	1.36	5.84	2.99	1.3	0.86	2.17	1.89
TR75827|c4_g1_i1	brown	2.09	5.31	2.65	3.44	3.83	3.24	3.13
TR75835|c11_g3_i1	brown	5.17	10.75	5.68	6.82	5.54	8	7.97
TR75848|c5_g1_i11	brown	1.08	5.28	2.17	1.63	1.68	1.16	1.61
TR75848|c5_g2_i1	brown	5.8	74.67	16.31	10.98	25.2	5.14	10.06
TR75859|c2_g5_i5	brown	1.3	11.13	2.46	2.01	6.55	1.15	0.75
TR75886|c1_g1_i2	brown	19.5	23.89	11.56	8.52	2.5	7.94	8.13
TR75886|c1_g1_i5	brown	19.42	29.11	13.31	9.32	3.11	8.44	10.19
TR75886|c1_g1_i6	brown	15.71	18.27	8.79	7.31	2.66	6.95	7.08
TR75887|c1_g3_i2	brown	2.7	9.65	2.74	5.73	2.22	2.91	2.09
TR75943|c1_g1_i1	brown	1.81	5.13	1.19	2.95	1.58	1.54	1.97
TR75943|c1_g1_i2	brown	3	10.22	2.22	4.43	2.76	3.74	3.84
TR75950|c0_g1_i2	brown	27.58	30.39	17.74	23.57	24.95	25.21	21.26
TR75961|c4_g1_i4	brown	0	6.61	1.95	1.65	0	2.8	2.32
TR75964|c0_g1_i1	brown	0	153.42	0.22	0.85	1.68	0.07	0.43
TR76035|c0_g1_i3	brown	3.1	15.72	3.78	5.32	3.75	5.34	4.44
TR76035|c0_g1_i4	brown	5.34	13.2	3.25	9.11	5.14	6.55	7.11
TR76062|c3_g1_i1	brown	70.88	243.84	60.05	109.22	47.68	82.65	109.04
TR76062|c4_g2_i1	brown	19.2	80.67	25.78	45.63	24.72	34.82	50.64
TR76062|c6_g1_i1	brown	19.59	103.16	24.05	50.99	18.13	26.79	43.71
TR76066|c0_g1_i2	brown	6.14	12.05	7.16	5.5	1.5	3.93	4.76
TR76119|c5_g3_i1	brown	3.16	8.94	4.44	4.62	7.16	3.81	5.11
TR76119|c5_g3_i4	brown	3.72	7.69	3.63	4.77	4.81	4.1	3.49
TR76119|c5_g3_i6	brown	2.03	5.34	1.52	3.6	4.22	4.01	2.35
TR76165|c3_g1_i3	brown	5.55	10.96	5.43	7.54	4.34	10.35	7.09
TR76166|c3_g1_i1	brown	8.94	205.91	9.92	92.48	1.11	23.65	62.19
TR76171|c10_g4_i1	brown	3.38	8.1	1.49	5.93	4.74	3.69	7.64
TR76174|c8_g2_i1	brown	2.65	7.28	1.54	5.24	3.29	3.47	1.24
TR76174|c8_g2_i3	brown	3.09	6.93	1.88	5.95	5.39	5.16	2.09
TR76228|c1_g1_i1	brown	0.62	6.28	4.27	1.12	1.08	2	2.5
TR76241|c1_g1_i1	brown	24.79	51.05	19.69	19.91	22.59	20.3	9.57
TR76274|c0_g1_i1	brown	1.25	6.37	3.05	0.71	1.97	1.11	0.73
TR76307|c3_g1_i3	brown	6.78	25.7	7.47	8.31	8	6.89	5.94
TR76307|c3_g1_i4	brown	8.97	39.52	10.58	9.13	13.78	8.97	7.02
TR76318|c0_g1_i2	brown	0	216.2	0	0	0.59	0	0
TR76363|c6_g1_i4	brown	7.3	11.65	5.07	11.37	3.16	8.95	5.59
TR76409|c5_g2_i1	brown	2.66	24.24	2.93	3.37	0.88	1.9	2.81
TR76409|c5_g2_i2	brown	2.32	33.82	2.77	2.9	0.72	2.06	3.09
TR76409|c5_g2_i4	brown	3.91	15.6	3.13	3.14	0.57	3.14	2.65
TR76419|c1_g1_i5	brown	4.21	15.47	9.98	7.45	10.2	4.92	8.87
TR76419|c2_g1_i1	brown	0.92	12.78	4.68	6.37	10.27	2.04	9.78
TR76429|c0_g1_i3	brown	1.23	23.72	2	2.34	0.68	0.07	10.87
TR76431|c1_g1_i4	brown	0	585.19	0	0	0	0	0
TR76475|c1_g1_i1	brown	10.14	32.2	20.77	15.58	23.77	11.77	18.01
TR76531|c1_g1_i1	brown	23.08	98.35	44.67	33.15	9.61	31.47	46.04
TR76596|c3_g2_i2	brown	3.92	5.1	3.2	3.46	2.2	3.47	2.9
TR76608|c1_g2_i1	brown	0.9	57.76	21.46	2.85	29.79	0.27	18.06
TR76608|c1_g2_i7	brown	1.49	41.71	20.13	2.19	17.72	0.29	16.52
TR76613|c1_g1_i2	brown	28.61	44.72	20.77	19.48	10.98	21.19	13.73
TR76636|c0_g1_i1	brown	0	49.71	0	0	0.12	0	0
TR76643|c7_g3_i1	brown	5.3	110.21	7.73	70.96	41.7	52.95	9.45
TR76643|c8_g1_i1	brown	3.39	28.54	8.12	6.42	16.79	3.22	5.26
TR76802|c0_g1_i1	brown	0.85	7.03	0.69	0.48	0.3	0.06	1.56
TR76802|c0_g1_i2	brown	0.12	5.53	0.15	1.41	0	0	0.21
TR76875|c1_g2_i5	brown	0	7.34	0.11	0	0.38	0	0
TR76875|c1_g2_i7	brown	0.08	5.85	0	0.05	0.5	0	0.05
TR76882|c0_g2_i3	brown	9.34	119.27	3.94	4.82	1.04	1.53	4.6
TR76899|c1_g4_i2	brown	24.31	45.19	21.38	38.38	34.13	27.72	36.42
TR7691|c0_g1_i1	brown	0	8.4	0	0	0.35	0	0
TR7706|c0_g2_i1	brown	0	5.92	0	0	0	0.42	0
TR77071|c2_g1_i2	brown	0	19.32	0	0	0	0	0
TR77073|c2_g4_i1	brown	0.65	8.09	1.2	2.68	1.04	1.44	1.51
TR77074|c4_g1_i1	brown	15.61	54.25	16.31	22.89	22.83	31.38	24.71
TR77074|c4_g2_i1	brown	14.42	46.31	17.94	26.75	8.85	19.65	27.88
TR77081|c0_g1_i3	brown	1.41	5.82	2.44	1.28	0.86	2.09	1.36
TR77081|c0_g1_i7	brown	2.12	5.45	2.21	1.36	1.17	0.99	1.59
TR77101|c0_g1_i1	brown	10.67	116.34	3.9	5.23	0.79	1.83	4.65
TR77119|c0_g1_i3	brown	4.81	10.69	4.2	5.98	5.76	6.27	4.94
TR77119|c0_g1_i6	brown	0	15.87	0.42	0.57	0.58	0	0.32
TR77126|c6_g1_i4	brown	6.1	11.6	10.86	10.38	8.13	10.16	7.61
TR77128|c0_g1_i2	brown	0	351.94	0	0	0.33	0.27	0
TR77128|c0_g1_i4	brown	0	214.25	0	0	0	0	0
TR77146|c1_g1_i4	brown	3.21	5.29	3.1	4.24	3.62	3.87	4.08
TR77162|c1_g1_i3	brown	29.97	136.71	37.05	50.63	25.6	42.5	54.14
TR77165|c0_g1_i1	brown	0.44	5.11	0.27	1.06	0	1.17	0.77
TR77180|c0_g1_i2	brown	0	30.23	0	0	0.1	0	0
TR77183|c7_g1_i1	brown	6.39	45.9	7.52	10.95	4.09	7.57	9.2
TR77194|c2_g1_i2	brown	3.83	5.59	1.26	4.01	0.93	2.6	0.85
TR77199|c0_g1_i1	brown	48.75	64.62	23.08	40.47	15.61	45.98	37.51
TR77209|c5_g1_i5	brown	0	11.65	0	0.44	0	0	0
TR77209|c5_g1_i6	brown	0	9.56	0	0.31	0	0	0.09
TR77241|c0_g1_i2	brown	0.41	12.21	1.51	3.36	0.86	1.09	7.86
TR77243|c1_g1_i1	brown	0.06	36.12	0.06	0.13	0	0.03	0.08
TR77249|c1_g1_i2	brown	2.24	25.6	2.79	2.85	8.55	1.99	2.05
TR77249|c1_g1_i7	brown	2.21	27.81	3.54	3.31	12.45	2.77	3.16
TR77262|c1_g2_i5	brown	4.58	6.71	1.24	2.09	1.63	2.23	2.36
TR77267|c0_g1_i1	brown	0	26.59	0.32	0.71	0	0	0.6
TR77267|c0_g1_i3	brown	0.2	8.09	0	0.55	0	0.18	1.16
TR77267|c0_g1_i5	brown	0.34	9.37	0	0.7	0	0	0.8
TR77292|c0_g1_i3	brown	5.92	34.54	2.47	5.49	5.29	12.88	4.55
TR77292|c1_g1_i5	brown	6.03	62.71	2.05	6.86	4.17	11.19	4.02
TR77292|c1_g1_i6	brown	9.85	68.75	1.62	7.11	4.94	12.32	4.75
TR77300|c0_g1_i3	brown	2.58	12.47	2.35	2.41	4.42	3.97	0.37
TR77306|c1_g5_i6	brown	1.62	5.16	1.7	3.16	0.49	2.25	2.01
TR77311|c0_g1_i1	brown	4.85	10.76	6.02	8.69	8.69	4.92	7.84
TR77329|c0_g1_i2	brown	13.82	25.47	2.63	10.59	4.35	10.73	4.55
TR77330|c0_g1_i1	brown	3.58	8.12	0.54	1.23	4.9	5.46	2.07
TR77340|c2_g1_i1	brown	25	71.48	41.22	37.28	16.58	32.7	46.75
TR77367|c5_g1_i1	brown	90.02	106.12	36.57	81.86	73.89	70.1	48.6
TR77382|c0_g1_i4	brown	3.33	12.65	10.32	6.11	5.19	5.98	5.21
TR77382|c1_g2_i5	brown	5.49	11.65	11.15	5.31	7.65	4.27	5.68
TR77390|c5_g1_i1	brown	21.48	30.73	15.89	20.54	8.31	19.11	14.44
TR77390|c5_g1_i2	brown	21.49	27.01	16.23	19.02	9.4	19.94	13.75
TR77391|c0_g1_i1	brown	59.78	214.29	82.27	134.53	56.75	113.11	88.17
TR77393|c4_g1_i1	brown	5.08	17.07	8.31	4.09	1.54	2.34	10.52
TR77413|c0_g2_i1	brown	7	10.94	3.88	6.36	4.02	6.01	6.53
TR77413|c0_g2_i2	brown	5.19	11.15	3.58	6.47	3.98	5.25	6.69
TR77413|c0_g2_i3	brown	4.49	6.96	2.25	2.69	4.68	3.51	3.51
TR77413|c0_g2_i4	brown	4.32	8.03	2.56	4.19	3.6	3.6	3.64
TR77415|c1_g1_i1	brown	70.63	93.77	34.03	42.2	62.48	15.51	36.87
TR77491|c1_g4_i2	brown	0	8.98	0	0.06	0	0.04	0
TR77491|c1_g4_i3	brown	1.71	8.05	1.61	2.03	2.05	2.68	2.13
TR77509|c1_g2_i4	brown	5.15	16	2.54	8.37	2.12	5.82	5.03
TR77511|c0_g2_i1	brown	6.27	13.88	5.48	10.01	9.92	5.2	9.66
TR77511|c0_g2_i2	brown	6.19	12.49	7.27	10.22	10.42	5.71	9.89
TR77556|c0_g1_i1	brown	34.37	66.09	28.04	25.58	24.05	32.99	19.22
TR77560|c1_g2_i1	brown	0	32.05	0.79	21.39	0	0	4.51
TR77561|c1_g1_i4	brown	6.91	9.53	4.31	5.99	5.71	6.93	2.94
TR77561|c2_g2_i1	brown	10.84	17.15	5.25	7.47	10.82	12.55	4.2
TR77561|c2_g2_i4	brown	6.98	12.55	3.75	5.45	5.46	6.52	3.52
TR77598|c0_g2_i4	brown	3.8	14.08	2.48	9.13	7.22	5.52	6.28
TR77630|c5_g1_i3	brown	4.52	6.6	3.62	5.18	3.53	4.34	3.82
TR77631|c0_g3_i2	brown	29.32	43.94	21.95	31.55	37.85	22.48	33.22
TR77645|c1_g1_i1	brown	5.55	35.66	3.72	0.69	0	0.49	0.21
TR77683|c0_g1_i4	brown	0.81	22.17	0.81	7.31	0.42	0.09	10.82
TR77718|c3_g2_i1	brown	5.07	16.69	4.28	7.67	1.2	7.09	7.2
TR77727|c2_g1_i3	brown	1.9	6.9	1.16	2.33	1.61	2.34	2.64
TR77755|c2_g1_i1	brown	5.93	13.57	5.29	7.74	7.51	6.4	7.62
TR77755|c2_g1_i6	brown	5.89	13.55	5.13	7.74	8.98	6.56	7.68
TR77766|c0_g1_i2	brown	21.6	156.58	37.18	27.34	27.93	15.69	41.72
TR77768|c2_g1_i1	brown	4.1	12.57	5.35	7.04	3.92	5.25	6.39
TR77768|c2_g1_i2	brown	5.26	18.09	6	7.69	3.46	7.09	8.54
TR77770|c0_g1_i4	brown	0.67	5.24	2.55	2.62	1.93	1.78	2.52
TR77772|c2_g2_i1	brown	24.76	88.69	6	32.06	9.43	63.2	15.05
TR77772|c2_g2_i6	brown	13.13	37.53	2.96	14.9	3.74	28.99	7.02
TR77789|c2_g1_i2	brown	6.24	18.1	3.92	9.64	2.54	8.34	4.76
TR77789|c2_g1_i6	brown	0.83	9.2	0.5	4.51	0	2.54	1.2
TR77823|c4_g5_i1	brown	1.87	12.33	9.38	4.79	6.48	5.75	5.95
TR77840|c4_g2_i1	brown	2.31	5.71	2.81	4.33	3.65	3.57	2.84
TR77850|c0_g1_i2	brown	4.05	11.35	2.22	2.81	4.75	10.25	9.31
TR77850|c0_g1_i4	brown	1.7	5.66	0.89	0.82	2.36	4.59	3.89
TR77853|c2_g2_i3	brown	0	60.55	0.67	7.86	0.59	0	3.81
TR77883|c5_g1_i2	brown	21	53.28	10.35	46.33	5.26	7.02	31.02
TR77884|c9_g3_i3	brown	8.71	11.47	4.51	11.1	7.3	7.3	8.06
TR77885|c2_g6_i3	brown	6.81	78.21	4.14	9.96	14.02	2.56	19.71
TR77896|c16_g5_i1	brown	5.63	24.85	12.12	13.1	18.34	17.71	9.42
TR77913|c0_g2_i6	brown	1.27	10.15	1.03	2.03	4.06	1.49	4.18
TR77919|c1_g1_i2	brown	4.27	6	3.33	4.29	3.58	4.59	3.35
TR77925|c2_g1_i1	brown	1.31	5.59	3.2	2.53	2.75	3.29	3.04
TR77925|c2_g1_i4	brown	2.33	6.18	2.52	2.64	1.9	3.88	3.89
TR77926|c9_g1_i1	brown	4.87	10.89	2.86	6.2	3.06	7.3	3.41
TR77926|c9_g1_i3	brown	4.93	11.08	2.71	6.42	2.46	8.78	3.1
TR77926|c9_g1_i8	brown	4.21	14.65	3.53	6.91	2.55	8.75	4.36
TR77936|c1_g3_i1	brown	0	273.88	0	0.19	23.46	0	0.16
TR77944|c3_g4_i7	brown	6.86	8.29	1.39	4.68	0.97	3.21	3.7
TR77963|c1_g1_i1	brown	1.68	13.85	0	2.32	0	0	0
TR77972|c3_g1_i2	brown	7.52	9.39	7.96	5.23	6.48	8.19	3.83
TR77975|c3_g2_i1	brown	10.94	24.17	18.56	13.6	18.65	7.85	17.73
TR78007|c4_g1_i1	brown	31.49	173.29	41.81	63.55	30.71	70.68	69.45
TR78022|c4_g2_i1	brown	0	11.16	0	0.48	0	0.21	0.27
TR78043|c0_g1_i4	brown	0.29	23.29	0.09	2.8	1.68	0.26	0.09
TR78043|c0_g1_i5	brown	0.54	27.03	0.07	0.66	1.12	0.28	0.12
TR78114|c0_g1_i1	brown	84.13	476.24	113.23	229.97	41.56	285.64	140.19
TR78114|c1_g1_i2	brown	92	471.36	108.85	245.13	34.63	290.68	145.77
TR78114|c1_g1_i4	brown	42.45	229.23	62.52	143.38	23.21	145.38	84.45
TR78121|c3_g1_i2	brown	1.79	6.44	5.05	5.63	2.65	5.01	2.94
TR78174|c0_g2_i1	brown	1.68	14.06	3.25	1.77	8.35	2.26	1.31
TR78174|c0_g2_i2	brown	1.77	14.68	3.81	2	9.19	2.2	1.4
TR78185|c1_g2_i11	brown	0.31	9.73	0	0.35	0.11	0.09	0.06
TR78185|c1_g2_i2	brown	0.24	7.44	0	0.5	0	0	0
TR78185|c1_g2_i7	brown	0.26	6.65	0	0.46	0.09	0	0.05
[truncated: 522 more rows]

## Sheet: T4_mod
Supplementary Table 9: Summary of transcript modules identified using highly expressed transcripts of Magnolia obovata, and the included transcripts in each module.
Transcript	Color	FPKM_Bark	FPKM_Floral_Bud	FPKM_Mature_Leaf	FPKM_Stem	FPKM_Pistil	FPKM_Central_Cylinder	FPKM_Young_Leaf
C680176	cyan	47.88	76.2	42.42	38.92	36.71	84.27	60.28
C859475	cyan	20.51	31.39	10.69	29.66	24.5	32.15	29.39
C869310	cyan	38.3	93.24	31.6	105.1	77.76	71.95	90.94
C904461	cyan	59.91	52.25	38.43	63.17	30.64	81.04	45.7
C907699	cyan	3.39	19.05	6.18	12.67	2.38	17.91	12.24
C912627	cyan	5.28	5.87	2.41	7.54	2.22	4.89	3.51
C919697	cyan	19.34	22.02	12.79	14.78	11.28	25.07	8.28
C943882	cyan	17.57	26.41	16.69	26.06	17.67	27.5	17.43
C947860	cyan	191.53	289.99	129.56	326.35	223.06	290.55	228
C952080	cyan	23.48	35.63	20.12	34.86	15.66	32.73	28.5
C953124	cyan	46.35	64.34	30.76	75.03	65.59	58.98	50.21
C957836	cyan	87.57	114.31	52.69	107.71	64.26	120.56	75.86
C959344	cyan	10.87	10.19	0.92	11.15	7.83	6.04	4.68
C961029	cyan	7.51	24.28	5.72	20.25	5.75	34.9	16.22
C961099	cyan	26.89	49.71	10.54	67.04	47.37	45.65	39.06
C961131	cyan	72.72	90.35	22.96	71.9	57.46	127.98	35.94
C961497	cyan	11.03	24.63	12.84	26.32	21.48	19.52	20.33
C963657	cyan	15.76	39.53	12.93	34.84	31.95	37.4	29.91
C964251	cyan	7.89	13.91	6.97	12.92	4.74	13.08	9.54
C970621	cyan	35.85	32.22	3.97	35.24	1.8	53.87	21.54
C971997	cyan	41.12	43.91	24.58	39.95	22.97	44.36	26.16
C972359	cyan	7.83	7.2	1.78	5.99	4.22	8.63	4.13
C972893	cyan	65.45	84.61	8.95	56.78	50.69	69.01	13.01
C973975	cyan	6.92	7.52	4.96	5.91	5.93	8.47	6.27
C976601	cyan	6.1	5.89	4.32	6.99	5.37	7.76	5.17
C978119	cyan	30.08	26.96	16.1	34.63	24.8	33.05	30.72
Mo_1_ACAGTG_L003_R1_001_(paired)_trimmed_(paired)_contig_104	cyan	49.45	58	24	49.89	38.02	43.75	45.04
Mo_1_ACAGTG_L003_R1_001_(paired)_trimmed_(paired)_contig_106375	cyan	21.56	20.71	8.7	22.3	20.56	23.22	12.49
Mo_1_ACAGTG_L003_R1_001_(paired)_trimmed_(paired)_contig_10716	cyan	18	30.9	15.74	26.6	19.62	26.73	27.86
Mo_1_ACAGTG_L003_R1_001_(paired)_trimmed_(paired)_contig_1105	cyan	13.03	22.69	8.8	21.46	17.75	26.75	9.72
Mo_1_ACAGTG_L003_R1_001_(paired)_trimmed_(paired)_contig_11093	cyan	12.36	12.07	5.6	17.09	12.21	11.73	9.09
Mo_1_ACAGTG_L003_R1_001_(paired)_trimmed_(paired)_contig_11215	cyan	63.19	49.18	37.55	77.74	37.68	72.99	44.18
Mo_1_ACAGTG_L003_R1_001_(paired)_trimmed_(paired)_contig_11459	cyan	4.35	12.49	0.56	6.21	0.71	14.05	0.09
Mo_1_ACAGTG_L003_R1_001_(paired)_trimmed_(paired)_contig_115634	cyan	5.72	28.22	9.22	31.54	0	31.16	16.55
Mo_1_ACAGTG_L003_R1_001_(paired)_trimmed_(paired)_contig_11629	cyan	7.82	11.62	3.83	6.61	3.39	10.95	5.07
Mo_1_ACAGTG_L003_R1_001_(paired)_trimmed_(paired)_contig_11663	cyan	26.58	44.01	21.64	40.39	25.05	32.47	26.92
Mo_1_ACAGTG_L003_R1_001_(paired)_trimmed_(paired)_contig_1166	cyan	16.99	26.92	12.57	22.77	18.97	22.37	25.1
Mo_1_ACAGTG_L003_R1_001_(paired)_trimmed_(paired)_contig_11740	cyan	64.12	71.22	36.21	78.04	35.1	57.82	44.85
Mo_1_ACAGTG_L003_R1_001_(paired)_trimmed_(paired)_contig_11803	cyan	5.75	6.32	3.08	8.65	4.37	6.47	5.14
Mo_1_ACAGTG_L003_R1_001_(paired)_trimmed_(paired)_contig_11865	cyan	1.99	7.96	4.33	9.29	5.69	10.03	5.26
Mo_1_ACAGTG_L003_R1_001_(paired)_trimmed_(paired)_contig_12052	cyan	16.4	15.02	7.56	16.29	13.05	18.92	12.54
Mo_1_ACAGTG_L003_R1_001_(paired)_trimmed_(paired)_contig_1218	cyan	24.88	33.3	16.32	38.01	33.7	34.8	31.12
Mo_1_ACAGTG_L003_R1_001_(paired)_trimmed_(paired)_contig_12325	cyan	6.31	8.5	1.35	5.45	1.53	6.68	1.99
Mo_1_ACAGTG_L003_R1_001_(paired)_trimmed_(paired)_contig_12364	cyan	10.81	15.49	11	15.11	13.78	16.09	13.31
Mo_1_ACAGTG_L003_R1_001_(paired)_trimmed_(paired)_contig_12495	cyan	7.21	7.23	4.65	9.78	6.15	9.55	5.49
Mo_1_ACAGTG_L003_R1_001_(paired)_trimmed_(paired)_contig_12579	cyan	4.43	4.71	0.21	3.09	0.49	6.51	0.88
Mo_1_ACAGTG_L003_R1_001_(paired)_trimmed_(paired)_contig_12581	cyan	3.99	8.93	3.68	7.74	3.75	6.7	6.31
Mo_1_ACAGTG_L003_R1_001_(paired)_trimmed_(paired)_contig_12844	cyan	17.03	17.01	9.77	20.56	12.68	16.92	13.59
Mo_1_ACAGTG_L003_R1_001_(paired)_trimmed_(paired)_contig_12885	cyan	6.05	23.26	5.19	23.62	4.47	18.6	13.74
Mo_1_ACAGTG_L003_R1_001_(paired)_trimmed_(paired)_contig_1290	cyan	19.13	22.44	8.02	28.34	24.35	34.78	14.41
Mo_1_ACAGTG_L003_R1_001_(paired)_trimmed_(paired)_contig_12931	cyan	12.42	16.93	6.05	18.28	13.03	18.35	16.85
Mo_1_ACAGTG_L003_R1_001_(paired)_trimmed_(paired)_contig_12997	cyan	17.8	21.01	12.19	13.4	9.78	25.02	8.94
Mo_1_ACAGTG_L003_R1_001_(paired)_trimmed_(paired)_contig_13014	cyan	90.51	86.09	47.09	104.44	73.15	130.3	56.33
Mo_1_ACAGTG_L003_R1_001_(paired)_trimmed_(paired)_contig_13053	cyan	42.35	44.22	27.38	44.54	40.68	40.74	38.85
Mo_1_ACAGTG_L003_R1_001_(paired)_trimmed_(paired)_contig_1307	cyan	35.09	58.21	21.56	53.91	32.29	46.91	48.1
Mo_1_ACAGTG_L003_R1_001_(paired)_trimmed_(paired)_contig_13313	cyan	10.31	20.64	6.47	17.68	13.42	14.45	10.64
Mo_1_ACAGTG_L003_R1_001_(paired)_trimmed_(paired)_contig_13532	cyan	10.44	9.94	6.36	10.77	10.39	11.78	9.18
Mo_1_ACAGTG_L003_R1_001_(paired)_trimmed_(paired)_contig_13625	cyan	1.22	4.03	2.23	2.78	1.73	5.02	2.36
Mo_1_ACAGTG_L003_R1_001_(paired)_trimmed_(paired)_contig_13918	cyan	4.5	4.69	0.4	5.31	2.45	3.9	3.46
Mo_1_ACAGTG_L003_R1_001_(paired)_trimmed_(paired)_contig_1394	cyan	62.05	94.16	26.85	69.77	22.39	72.72	37.57
Mo_1_ACAGTG_L003_R1_001_(paired)_trimmed_(paired)_contig_1402	cyan	3.96	5.39	1.41	4.95	4.06	5.53	3.9
Mo_1_ACAGTG_L003_R1_001_(paired)_trimmed_(paired)_contig_14381	cyan	7.93	7.38	4.02	10.61	7	9.06	6.94
Mo_1_ACAGTG_L003_R1_001_(paired)_trimmed_(paired)_contig_14642	cyan	12.11	11.03	6.22	14.89	7.14	19.29	7.86
Mo_1_ACAGTG_L003_R1_001_(paired)_trimmed_(paired)_contig_1466	cyan	44.2	61.58	26.48	61.61	55.62	67.26	40
Mo_1_ACAGTG_L003_R1_001_(paired)_trimmed_(paired)_contig_14672	cyan	9.19	11.76	9.24	9.15	7.49	11.5	7.55
Mo_1_ACAGTG_L003_R1_001_(paired)_trimmed_(paired)_contig_15000	cyan	5.5	13.03	5.01	10.81	0	10.21	5.97
Mo_1_ACAGTG_L003_R1_001_(paired)_trimmed_(paired)_contig_15235	cyan	2.31	4.86	0.18	9	0	5.75	0.25
Mo_1_ACAGTG_L003_R1_001_(paired)_trimmed_(paired)_contig_1529	cyan	21.48	29.4	14.21	28.92	19.58	26.43	19.02
Mo_1_ACAGTG_L003_R1_001_(paired)_trimmed_(paired)_contig_15361	cyan	4.58	6.11	2.44	5.39	3.13	5.91	4.47
Mo_1_ACAGTG_L003_R1_001_(paired)_trimmed_(paired)_contig_1595	cyan	12.71	10.82	6.3	18.11	6.35	21.51	4.19
Mo_1_ACAGTG_L003_R1_001_(paired)_trimmed_(paired)_contig_1596	cyan	137.94	219.57	110.93	251.13	182.67	232.58	157.47
Mo_1_ACAGTG_L003_R1_001_(paired)_trimmed_(paired)_contig_16018	cyan	0.4	4.97	2.7	3.56	0.98	5.11	1.94
Mo_1_ACAGTG_L003_R1_001_(paired)_trimmed_(paired)_contig_16065	cyan	29.65	35.3	25.88	45.83	30.04	38.55	27.96
Mo_1_ACAGTG_L003_R1_001_(paired)_trimmed_(paired)_contig_16197	cyan	11.84	10.02	3.31	11.11	10.47	12.12	7.59
Mo_1_ACAGTG_L003_R1_001_(paired)_trimmed_(paired)_contig_1630	cyan	33.22	65.71	29.37	60.43	22.16	51.76	45.11
Mo_1_ACAGTG_L003_R1_001_(paired)_trimmed_(paired)_contig_16567	cyan	7.66	9.46	3.58	9.19	5.74	10.73	6.65
Mo_1_ACAGTG_L003_R1_001_(paired)_trimmed_(paired)_contig_16640	cyan	4.65	8.87	2.83	7.75	1.99	5.6	3.66
Mo_1_ACAGTG_L003_R1_001_(paired)_trimmed_(paired)_contig_1665	cyan	20.71	21.73	15.53	28.25	17.34	25.51	21.17
Mo_1_ACAGTG_L003_R1_001_(paired)_trimmed_(paired)_contig_16785	cyan	8.3	13.67	6.74	11.11	10.48	16.59	8.48
Mo_1_ACAGTG_L003_R1_001_(paired)_trimmed_(paired)_contig_16856	cyan	11.68	17.85	10.09	16.47	9.8	16.7	15.24
Mo_1_ACAGTG_L003_R1_001_(paired)_trimmed_(paired)_contig_16892	cyan	9.63	11.5	3.46	9.19	7.77	8.49	4.39
Mo_1_ACAGTG_L003_R1_001_(paired)_trimmed_(paired)_contig_16969	cyan	19.22	39.28	9.24	34.48	10.75	48.14	23.98
Mo_1_ACAGTG_L003_R1_001_(paired)_trimmed_(paired)_contig_1730	cyan	26.87	63.7	24.17	48.79	22.66	50.8	50.09
Mo_1_ACAGTG_L003_R1_001_(paired)_trimmed_(paired)_contig_1767	cyan	17.57	20.29	4.74	12.81	14.37	22.96	8.59
Mo_1_ACAGTG_L003_R1_001_(paired)_trimmed_(paired)_contig_17887	cyan	15.67	18.95	10.65	16.04	7.41	20.9	10.24
Mo_1_ACAGTG_L003_R1_001_(paired)_trimmed_(paired)_contig_18100	cyan	11.26	14.18	6.57	12.16	12.74	15.97	11.37
Mo_1_ACAGTG_L003_R1_001_(paired)_trimmed_(paired)_contig_18893	cyan	8.87	10.81	5.84	8.79	6.18	9.58	7.34
Mo_1_ACAGTG_L003_R1_001_(paired)_trimmed_(paired)_contig_18998	cyan	8.85	10.21	6.68	7.96	9.74	10.91	7.37
Mo_1_ACAGTG_L003_R1_001_(paired)_trimmed_(paired)_contig_19035	cyan	5.4	5.39	2.98	4.47	3.42	5.05	2.74
Mo_1_ACAGTG_L003_R1_001_(paired)_trimmed_(paired)_contig_19052	cyan	15.11	22.97	19.21	18.28	17.17	23.49	13.73
Mo_1_ACAGTG_L003_R1_001_(paired)_trimmed_(paired)_contig_190	cyan	100.95	182.63	60.73	147.05	68.23	113.96	112.27
Mo_1_ACAGTG_L003_R1_001_(paired)_trimmed_(paired)_contig_19164	cyan	5.84	14.88	4.23	15	4.94	22.56	8.77
Mo_1_ACAGTG_L003_R1_001_(paired)_trimmed_(paired)_contig_1916	cyan	47.14	103.97	34.41	66.42	56.2	112.7	45.97
Mo_1_ACAGTG_L003_R1_001_(paired)_trimmed_(paired)_contig_19392	cyan	7.66	12.31	3.98	14.35	4.89	11.06	12.11
Mo_1_ACAGTG_L003_R1_001_(paired)_trimmed_(paired)_contig_1963	cyan	55.23	80.67	44.67	94.94	69.22	70.69	69.07
Mo_1_ACAGTG_L003_R1_001_(paired)_trimmed_(paired)_contig_19752	cyan	4.48	7.59	2.73	6.35	3.16	6.18	5.71
Mo_1_ACAGTG_L003_R1_001_(paired)_trimmed_(paired)_contig_20081	cyan	6.33	12.54	5.79	9.94	8.5	11.2	8.11
Mo_1_ACAGTG_L003_R1_001_(paired)_trimmed_(paired)_contig_2026	cyan	19.59	21.98	14.16	29.82	20.06	21.39	15.58
Mo_1_ACAGTG_L003_R1_001_(paired)_trimmed_(paired)_contig_20893	cyan	7.93	30.42	17.79	25.69	2.62	20.65	15.69
Mo_1_ACAGTG_L003_R1_001_(paired)_trimmed_(paired)_contig_2145	cyan	144.01	137.94	81.22	128.92	142.53	166.65	129.75
Mo_1_ACAGTG_L003_R1_001_(paired)_trimmed_(paired)_contig_22243	cyan	4.45	6.61	2.53	3.49	5.52	8.66	2.95
Mo_1_ACAGTG_L003_R1_001_(paired)_trimmed_(paired)_contig_2234	cyan	10.62	8.47	3.55	11.04	7.82	11.11	9.51
Mo_1_ACAGTG_L003_R1_001_(paired)_trimmed_(paired)_contig_223	cyan	7.87	12.75	4.55	13.28	6.51	10.47	10.61
Mo_1_ACAGTG_L003_R1_001_(paired)_trimmed_(paired)_contig_23543	cyan	9.93	18.71	9.08	17.62	12.42	15.06	14.43
Mo_1_ACAGTG_L003_R1_001_(paired)_trimmed_(paired)_contig_2405	cyan	21.92	17.99	9.87	18.36	6.28	32.84	12.41
Mo_1_ACAGTG_L003_R1_001_(paired)_trimmed_(paired)_contig_24230	cyan	6.24	7.66	0	4.31	0	10.64	0
Mo_1_ACAGTG_L003_R1_001_(paired)_trimmed_(paired)_contig_2481	cyan	53.28	72.98	35.9	82.98	47.74	73.89	64.62
Mo_1_ACAGTG_L003_R1_001_(paired)_trimmed_(paired)_contig_2521	cyan	12.9	14.91	8.24	14.09	11.17	14.81	15.71
Mo_1_ACAGTG_L003_R1_001_(paired)_trimmed_(paired)_contig_25271	cyan	4.68	5	0.95	2.95	1.81	7.05	4.31
Mo_1_ACAGTG_L003_R1_001_(paired)_trimmed_(paired)_contig_25671	cyan	3.34	4.58	2.16	5.91	3.37	5.11	3.92
Mo_1_ACAGTG_L003_R1_001_(paired)_trimmed_(paired)_contig_2573	cyan	11.78	24.86	19.41	22.52	9.98	23.09	20.41
Mo_1_ACAGTG_L003_R1_001_(paired)_trimmed_(paired)_contig_2623	cyan	12.77	23.06	9.51	18.35	13.91	19.24	17.63
Mo_1_ACAGTG_L003_R1_001_(paired)_trimmed_(paired)_contig_2628	cyan	39.05	107.01	83.66	109.97	69	125.87	63.46
Mo_1_ACAGTG_L003_R1_001_(paired)_trimmed_(paired)_contig_2647	cyan	250.5	269.36	87.81	269.15	113.28	350.48	108.96
Mo_1_ACAGTG_L003_R1_001_(paired)_trimmed_(paired)_contig_270	cyan	202.72	336.32	110.34	238.48	112.46	319.54	141.43
Mo_1_ACAGTG_L003_R1_001_(paired)_trimmed_(paired)_contig_2717	cyan	85.61	176.48	43.77	142.84	60.04	127.8	140.49
Mo_1_ACAGTG_L003_R1_001_(paired)_trimmed_(paired)_contig_2718	cyan	50.5	98.15	21.88	119.02	38.83	84.46	87.08
Mo_1_ACAGTG_L003_R1_001_(paired)_trimmed_(paired)_contig_2735	cyan	9.42	8.86	5.18	11.2	7.99	10.43	10.66
Mo_1_ACAGTG_L003_R1_001_(paired)_trimmed_(paired)_contig_28263	cyan	3.92	6.46	0.79	3.13	3.52	6.28	1.51
Mo_1_ACAGTG_L003_R1_001_(paired)_trimmed_(paired)_contig_2870	cyan	4.69	7.72	2.91	6.3	3.09	6.47	4.28
Mo_1_ACAGTG_L003_R1_001_(paired)_trimmed_(paired)_contig_29003	cyan	2.04	6.39	3.07	4.81	4.4	7.83	4.33
Mo_1_ACAGTG_L003_R1_001_(paired)_trimmed_(paired)_contig_29202	cyan	1.84	0.62	0.07	5.66	1.35	2.88	0.19
Mo_1_ACAGTG_L003_R1_001_(paired)_trimmed_(paired)_contig_2929	cyan	22.25	25.55	13.14	28.34	18.82	28.78	25.7
Mo_1_ACAGTG_L003_R1_001_(paired)_trimmed_(paired)_contig_29325	cyan	2.36	5.95	2.49	6.39	2.53	4.45	3.68
Mo_1_ACAGTG_L003_R1_001_(paired)_trimmed_(paired)_contig_2934	cyan	6.64	8.42	3.94	8.22	7.37	8.02	5.71
Mo_1_ACAGTG_L003_R1_001_(paired)_trimmed_(paired)_contig_2966	cyan	28.81	46.36	23.64	39.84	23.6	50.22	20.76
Mo_1_ACAGTG_L003_R1_001_(paired)_trimmed_(paired)_contig_30164	cyan	2.49	3.59	0.95	3.39	0.33	5.75	1.08
Mo_1_ACAGTG_L003_R1_001_(paired)_trimmed_(paired)_contig_3060	cyan	2.27	4.32	2.08	4.22	2.64	5.09	3.13
Mo_1_ACAGTG_L003_R1_001_(paired)_trimmed_(paired)_contig_306	cyan	76.22	77.46	55.94	92.7	67.83	78.31	53.12
Mo_1_ACAGTG_L003_R1_001_(paired)_trimmed_(paired)_contig_3074	cyan	7.63	8.8	2.76	11	3.66	13.86	7.58
Mo_1_ACAGTG_L003_R1_001_(paired)_trimmed_(paired)_contig_3101	cyan	9.66	30.46	2.15	55.28	18.55	43.25	24.12
Mo_1_ACAGTG_L003_R1_001_(paired)_trimmed_(paired)_contig_31293	cyan	7.64	7.44	1.39	7.33	3.89	8.66	4.25
Mo_1_ACAGTG_L003_R1_001_(paired)_trimmed_(paired)_contig_3236	cyan	6.94	9.67	6.61	9.25	7.4	9.82	8.22
Mo_1_ACAGTG_L003_R1_001_(paired)_trimmed_(paired)_contig_331	cyan	53.51	77.95	29.01	88	53.45	80.15	59.67
Mo_1_ACAGTG_L003_R1_001_(paired)_trimmed_(paired)_contig_3323	cyan	1.74	5.27	2.47	4.77	3.75	5.6	3.37
Mo_1_ACAGTG_L003_R1_001_(paired)_trimmed_(paired)_contig_33807	cyan	6.31	11.89	7.66	13.59	5.92	10.2	7.83
Mo_1_ACAGTG_L003_R1_001_(paired)_trimmed_(paired)_contig_3452	cyan	11.87	16.97	9.32	15.33	13.21	13.82	12.04
Mo_1_ACAGTG_L003_R1_001_(paired)_trimmed_(paired)_contig_3467	cyan	5.62	5.71	2.88	6.87	4.34	5.74	4.51
Mo_1_ACAGTG_L003_R1_001_(paired)_trimmed_(paired)_contig_3576	cyan	8.77	11.54	5.1	12.19	7.76	10.89	9.8
Mo_1_ACAGTG_L003_R1_001_(paired)_trimmed_(paired)_contig_3652	cyan	11.96	12.45	8.27	14.03	11.94	10.54	12.44
Mo_1_ACAGTG_L003_R1_001_(paired)_trimmed_(paired)_contig_3772	cyan	54.12	68.12	33.83	87.47	58.12	76.65	62.12
Mo_1_ACAGTG_L003_R1_001_(paired)_trimmed_(paired)_contig_3877	cyan	12.01	13.8	9.3	12.71	7.4	12.8	7.92
Mo_1_ACAGTG_L003_R1_001_(paired)_trimmed_(paired)_contig_3878	cyan	131.62	176.9	108.34	144.89	93.03	173.81	89
Mo_1_ACAGTG_L003_R1_001_(paired)_trimmed_(paired)_contig_3941	cyan	7.59	7.53	2.21	11.71	5.52	7.64	5.48
Mo_1_ACAGTG_L003_R1_001_(paired)_trimmed_(paired)_contig_4005	cyan	11.18	37.74	7.86	41.4	9.83	34.02	26.86
Mo_1_ACAGTG_L003_R1_001_(paired)_trimmed_(paired)_contig_4010	cyan	17.59	21.29	11.5	28.12	18	24.2	18.54
Mo_1_ACAGTG_L003_R1_001_(paired)_trimmed_(paired)_contig_4028	cyan	13.21	15.49	9.58	18.43	13.49	18.24	17.11
Mo_1_ACAGTG_L003_R1_001_(paired)_trimmed_(paired)_contig_403	cyan	4.27	4.38	2.67	6.7	3.22	5.16	3.98
Mo_1_ACAGTG_L003_R1_001_(paired)_trimmed_(paired)_contig_40839	cyan	9.3	4.59	1.13	12.83	4.27	11.21	2.16
Mo_1_ACAGTG_L003_R1_001_(paired)_trimmed_(paired)_contig_4103	cyan	15.44	14.37	6.06	21.08	10.56	20.82	16.39
Mo_1_ACAGTG_L003_R1_001_(paired)_trimmed_(paired)_contig_4224	cyan	242.9	225.95	57.59	302.9	191.68	354.06	85.63
Mo_1_ACAGTG_L003_R1_001_(paired)_trimmed_(paired)_contig_4227	cyan	7.42	12.07	4.17	8.51	3.61	10.25	8.59
Mo_1_ACAGTG_L003_R1_001_(paired)_trimmed_(paired)_contig_4277	cyan	15.76	16.61	7.09	15.03	10.24	19.28	11.61
Mo_1_ACAGTG_L003_R1_001_(paired)_trimmed_(paired)_contig_4336	cyan	28.66	64.68	23.87	51.51	29.6	55.71	46.63
Mo_1_ACAGTG_L003_R1_001_(paired)_trimmed_(paired)_contig_4349	cyan	9.93	18.1	10.28	17.24	13.02	16.68	16.81
Mo_1_ACAGTG_L003_R1_001_(paired)_trimmed_(paired)_contig_4352	cyan	15.13	50.86	16.15	40.22	5.34	43.31	26.01
Mo_1_ACAGTG_L003_R1_001_(paired)_trimmed_(paired)_contig_4455	cyan	29.41	167.57	5.63	151.78	15.43	277.35	37.31
Mo_1_ACAGTG_L003_R1_001_(paired)_trimmed_(paired)_contig_4480	cyan	8.71	7.58	4.66	9.66	8.31	11.42	6.64
Mo_1_ACAGTG_L003_R1_001_(paired)_trimmed_(paired)_contig_4485	cyan	14.15	19.76	11.05	15.92	9.08	22.5	11.92
Mo_1_ACAGTG_L003_R1_001_(paired)_trimmed_(paired)_contig_4566	cyan	7.3	6.29	0.83	11.08	4.61	5.4	5.6
Mo_1_ACAGTG_L003_R1_001_(paired)_trimmed_(paired)_contig_4649	cyan	12.63	15.24	3.96	14.56	13.97	12.61	7.26
Mo_1_ACAGTG_L003_R1_001_(paired)_trimmed_(paired)_contig_4742	cyan	42.79	189.2	64.38	178.54	27.14	140.52	104.77
Mo_1_ACAGTG_L003_R1_001_(paired)_trimmed_(paired)_contig_4770	cyan	11.83	21.62	7.94	19.62	8	18.45	18.1
Mo_1_ACAGTG_L003_R1_001_(paired)_trimmed_(paired)_contig_4829	cyan	12.07	12.11	4.24	9.71	5.71	14.99	5.76
Mo_1_ACAGTG_L003_R1_001_(paired)_trimmed_(paired)_contig_48853	cyan	4.29	5.97	3.1	7.67	1.41	6.63	3.41
Mo_1_ACAGTG_L003_R1_001_(paired)_trimmed_(paired)_contig_5041	cyan	4.75	6.27	3.36	5.02	2.53	5.57	2.17
Mo_1_ACAGTG_L003_R1_001_(paired)_trimmed_(paired)_contig_5088	cyan	13.31	27.23	6.74	18.75	8.62	23.43	14.83
Mo_1_ACAGTG_L003_R1_001_(paired)_trimmed_(paired)_contig_5101	cyan	10.55	16.35	10.22	18.51	15.88	13.65	11.9
Mo_1_ACAGTG_L003_R1_001_(paired)_trimmed_(paired)_contig_5156	cyan	64.21	75.46	39.8	87.48	67.07	79.75	47.21
Mo_1_ACAGTG_L003_R1_001_(paired)_trimmed_(paired)_contig_5159	cyan	9.71	14.79	7.75	13.25	7.07	13.15	10.61
Mo_1_ACAGTG_L003_R1_001_(paired)_trimmed_(paired)_contig_5161	cyan	55.28	56.1	23.07	70.02	30.71	56.98	49.49
Mo_1_ACAGTG_L003_R1_001_(paired)_trimmed_(paired)_contig_5204	cyan	12.81	23.89	8.49	18.95	15.96	16.31	15.36
Mo_1_ACAGTG_L003_R1_001_(paired)_trimmed_(paired)_contig_5339	cyan	4.71	10.23	4.03	8.92	5.73	7.57	8.23
Mo_1_ACAGTG_L003_R1_001_(paired)_trimmed_(paired)_contig_5428	cyan	6.21	11.61	4.26	9.76	6.55	8.71	6.93
Mo_1_ACAGTG_L003_R1_001_(paired)_trimmed_(paired)_contig_543	cyan	50.37	61.24	25.53	59.95	49.73	71.54	44.91
Mo_1_ACAGTG_L003_R1_001_(paired)_trimmed_(paired)_contig_5596	cyan	6.38	6.29	4.55	7.23	5.68	5.98	4.91
Mo_1_ACAGTG_L003_R1_001_(paired)_trimmed_(paired)_contig_5658	cyan	31.97	30.39	14.1	37.9	27.19	35.05	21.99
Mo_1_ACAGTG_L003_R1_001_(paired)_trimmed_(paired)_contig_5755	cyan	3.39	6.72	1.38	5.16	5.79	6.23	1.59
Mo_1_ACAGTG_L003_R1_001_(paired)_trimmed_(paired)_contig_59112	cyan	45.23	62	21.69	46.27	26.83	62.29	24.66
Mo_1_ACAGTG_L003_R1_001_(paired)_trimmed_(paired)_contig_6029	cyan	8.1	15.52	9.05	13.7	2.49	14.44	8.9
Mo_1_ACAGTG_L003_R1_001_(paired)_trimmed_(paired)_contig_6034	cyan	11.83	17.87	9.67	17.57	10.64	18.28	10.47
Mo_1_ACAGTG_L003_R1_001_(paired)_trimmed_(paired)_contig_6074	cyan	14.56	21.01	6.46	10.56	5.21	18.92	7.4
Mo_1_ACAGTG_L003_R1_001_(paired)_trimmed_(paired)_contig_6116	cyan	18.22	13.31	4.14	21.95	15.43	24.07	9.23
Mo_1_ACAGTG_L003_R1_001_(paired)_trimmed_(paired)_contig_6142	cyan	3.3	5.32	1.51	5.32	2.58	6.32	2.86
Mo_1_ACAGTG_L003_R1_001_(paired)_trimmed_(paired)_contig_6146	cyan	16.76	23.54	11.98	22.94	16.71	23.09	19.45
Mo_1_ACAGTG_L003_R1_001_(paired)_trimmed_(paired)_contig_6153	cyan	16.94	36.17	16.88	41.5	10.08	33.74	22.26
Mo_1_ACAGTG_L003_R1_001_(paired)_trimmed_(paired)_contig_618	cyan	53.66	61.56	31.88	71.76	38.78	68.16	61.57
Mo_1_ACAGTG_L003_R1_001_(paired)_trimmed_(paired)_contig_6591	cyan	13.14	19.36	8.03	15.75	11.99	15.56	15.43
Mo_1_ACAGTG_L003_R1_001_(paired)_trimmed_(paired)_contig_6842	cyan	10.01	11.53	4.66	12.29	10.31	11.12	11.52
Mo_1_ACAGTG_L003_R1_001_(paired)_trimmed_(paired)_contig_6880	cyan	26.67	40.17	26.91	42.17	23.49	40.12	32.62
Mo_1_ACAGTG_L003_R1_001_(paired)_trimmed_(paired)_contig_6907	cyan	14.14	15.5	4.93	6.07	9.69	16.7	2.28
Mo_1_ACAGTG_L003_R1_001_(paired)_trimmed_(paired)_contig_70279	cyan	0	3.67	0.7	2.24	1.2	5.59	3.24
Mo_1_ACAGTG_L003_R1_001_(paired)_trimmed_(paired)_contig_7361	cyan	3.38	8.84	2.32	7.17	2.07	5.22	2.75
Mo_1_ACAGTG_L003_R1_001_(paired)_trimmed_(paired)_contig_736	cyan	10.27	8.75	4.51	10.32	8.88	10.61	6.62
Mo_1_ACAGTG_L003_R1_001_(paired)_trimmed_(paired)_contig_738	cyan	67.52	112.01	24.76	123.15	111.05	103.57	80.34
Mo_1_ACAGTG_L003_R1_001_(paired)_trimmed_(paired)_contig_7533	cyan	26.96	31.04	17.45	41.04	30.69	27.32	24
Mo_1_ACAGTG_L003_R1_001_(paired)_trimmed_(paired)_contig_7669	cyan	1.78	7.07	1.98	4.84	4.68	6.26	4.11
Mo_1_ACAGTG_L003_R1_001_(paired)_trimmed_(paired)_contig_7676	cyan	4.49	4.96	2.86	6.2	3.33	5.6	3.2
Mo_1_ACAGTG_L003_R1_001_(paired)_trimmed_(paired)_contig_7684	cyan	8.85	24.17	6.02	19.44	15.85	23.75	14.84
Mo_1_ACAGTG_L003_R1_001_(paired)_trimmed_(paired)_contig_7719	cyan	23.87	23.77	17.94	24.79	22.96	25	20.33
Mo_1_ACAGTG_L003_R1_001_(paired)_trimmed_(paired)_contig_8142	cyan	16.29	15.18	2.74	17.64	10.79	12.68	5.21
Mo_1_ACAGTG_L003_R1_001_(paired)_trimmed_(paired)_contig_8214	cyan	3.76	3.81	2.46	4.72	2.13	5.6	2.34
Mo_1_ACAGTG_L003_R1_001_(paired)_trimmed_(paired)_contig_8301	cyan	34.82	29.39	9.09	35.72	17.6	37.28	17.32
Mo_1_ACAGTG_L003_R1_001_(paired)_trimmed_(paired)_contig_8420	cyan	17.37	20.84	6.71	13.42	8.4	24.75	11
Mo_1_ACAGTG_L003_R1_001_(paired)_trimmed_(paired)_contig_868	cyan	48.9	45.76	31.65	56.31	37.2	55.65	33.47
Mo_1_ACAGTG_L003_R1_001_(paired)_trimmed_(paired)_contig_87178	cyan	0	5.12	0	1.42	0	6.29	0
Mo_1_ACAGTG_L003_R1_001_(paired)_trimmed_(paired)_contig_8743	cyan	23.47	32.5	18.37	30.74	28.3	32.61	31.98
Mo_1_ACAGTG_L003_R1_001_(paired)_trimmed_(paired)_contig_8749	cyan	8.26	14.57	5.12	13.66	9.87	11.07	8.91
Mo_1_ACAGTG_L003_R1_001_(paired)_trimmed_(paired)_contig_8796	cyan	4.93	10.61	4.34	9.7	5.48	11.12	5.86
Mo_1_ACAGTG_L003_R1_001_(paired)_trimmed_(paired)_contig_903	cyan	25.76	45.13	20.59	41.62	18.55	33.3	33.49
Mo_1_ACAGTG_L003_R1_001_(paired)_trimmed_(paired)_contig_9155	cyan	8.64	7.7	3.27	10.39	8.7	11.95	6.43
Mo_1_ACAGTG_L003_R1_001_(paired)_trimmed_(paired)_contig_921	cyan	22.92	24.58	13.69	29.79	21.01	21.43	20.98
Mo_1_ACAGTG_L003_R1_001_(paired)_trimmed_(paired)_contig_9381	cyan	17.16	21.48	6.95	14.34	4.79	20.02	9.2
Mo_1_ACAGTG_L003_R1_001_(paired)_trimmed_(paired)_contig_941	cyan	17.81	15.24	8.18	19.17	12.8	20.05	13.33
Mo_1_ACAGTG_L003_R1_001_(paired)_trimmed_(paired)_contig_9442	cyan	5.92	7.53	4.52	8.18	7.17	7.53	6.1
Mo_1_ACAGTG_L003_R1_001_(paired)_trimmed_(paired)_contig_9481	cyan	4.5	3.88	2.61	5.6	2.91	4.83	2.57
Mo_1_ACAGTG_L003_R1_001_(paired)_trimmed_(paired)_contig_9588	cyan	6.42	13.77	2.96	10.76	3.24	6.37	4.61
Mo_1_ACAGTG_L003_R1_001_(paired)_trimmed_(paired)_contig_980	cyan	8.38	20.02	7.16	14.41	10.56	15.18	11.48
Mo_1_ACAGTG_L003_R1_001_(paired)_trimmed_(paired)_contig_9897	cyan	22.44	22.19	13.52	24.42	15.76	24.68	16.6
Mo_1_ACAGTG_L003_R1_001_(paired)_trimmed_(paired)_contig_9923	cyan	28.14	48.64	26.57	43.03	16.94	49.66	25.57
TR113795|c0_g1_i1	cyan	60.93	82.96	41.63	73.68	50.96	72.83	68.15
TR115865|c0_g1_i1	cyan	7.32	11.05	7.05	9.76	9.33	13.17	8.12
TR144629|c0_g1_i1	cyan	18.91	31.59	13.78	22.65	12.04	33.59	14.94
TR145312|c0_g1_i1	cyan	62.19	86.27	36.31	55.78	76.13	86.41	52.59
TR145453|c0_g1_i1	cyan	177.85	226.06	131.36	303.46	209.56	276.32	205.27
TR146496|c0_g1_i1	cyan	9.12	11.27	5.75	11.98	8.26	10.62	10.18
TR146519|c0_g1_i1	cyan	108.86	377.26	51.73	227.01	36.84	533.55	103.17
TR147262|c0_g1_i1	cyan	15.33	24.94	13.88	22.58	14.69	23.71	19.85
TR14941|c0_g1_i1	cyan	12.46	30.82	16.21	25.02	22.4	25.58	21.13
TR150842|c0_g1_i1	cyan	41.54	43.87	35.61	46.9	31.98	48.57	32.86
TR152226|c0_g1_i1	cyan	37.47	63.08	15.31	44.33	36.79	54.02	29.65
TR152514|c0_g1_i1	cyan	57.76	98.89	32.02	81.32	52.61	80.49	76.97
TR152772|c0_g1_i1	cyan	54.63	79.23	39.57	80.56	49.6	79.37	64.41
TR15843|c0_g1_i1	cyan	19.4	23.66	11.46	24.82	21.25	22.75	23.42
TR159514|c0_g1_i1	cyan	93.99	175.75	76.23	150.35	113.87	125.96	134.11
TR163997|c0_g1_i1	cyan	11.23	13.79	6.59	16.39	8.34	11.19	9.92
TR17025|c0_g2_i1	cyan	50.06	99.49	8.03	85.15	81.4	138.74	49.48
TR17784|c0_g2_i1	cyan	6.79	8.93	4.42	8.38	4.27	8.11	5.63
TR18259|c0_g1_i1	cyan	17.87	34.29	8.53	51.85	0.67	45.15	10.93
TR18312|c0_g1_i1	cyan	11.42	28.64	2.45	30.2	0.56	16.28	7.38
TR18438|c0_g2_i1	cyan	4.45	8	4.23	7.92	6.02	8.13	7.69
TR18701|c0_g1_i1	cyan	139.24	172.71	84.25	151.38	71.61	202.56	114.36
TR18925|c0_g1_i1	cyan	10.07	22.93	10.46	22.71	14.71	21.05	22.4
TR195453|c0_g1_i1	cyan	9.78	16.97	7.82	14.41	12.66	12.64	8.94
TR20045|c0_g2_i1	cyan	1.83	5.27	0.83	3.12	2.43	4.42	4.23
TR22524|c0_g1_i1	cyan	4.59	9.73	5.18	8.52	6.37	10.33	8.73
TR22845|c0_g1_i1	cyan	6.83	23.65	6.63	12.22	6.14	24.84	11.09
TR26644|c0_g2_i1	cyan	30.92	31.55	10.71	41.56	19.93	34.37	29.01
TR2707|c0_g2_i1	cyan	4.75	10.87	3.53	9.34	8.32	9.78	9.16
TR27151|c0_g1_i1	cyan	24.09	27.5	14.5	29.05	23.98	28.41	29.33
TR27151|c0_g2_i1	cyan	17.25	22.2	11.7	24.43	18.93	22.83	21.55
TR27161|c0_g1_i1	cyan	24.22	33.18	11.55	35.24	18.65	33.98	32.77
TR27267|c0_g1_i1	cyan	307.08	287.56	124.79	311.35	193.53	442.38	186.9
TR27305|c0_g1_i1	cyan	14.06	25.74	8.52	22.6	5.31	26.99	13.58
TR30921|c0_g1_i1	cyan	11.38	24.16	16.72	31.27	21.88	23.95	18.8
TR3114|c0_g2_i1	cyan	24.47	26.06	11.03	23.1	12.69	22.38	12.31
TR31381|c0_g1_i1	cyan	12	20.74	13.28	20.47	16.95	20.25	21.06
TR33242|c0_g1_i2	cyan	6.34	6.21	4.7	8.5	5.55	7.73	5.65
TR33629|c0_g1_i2	cyan	12.72	9.27	3.92	15.68	7.21	14.38	10.15
TR33793|c0_g1_i1	cyan	2.92	7.67	3.64	6.52	5.66	7.26	5.31
TR33904|c0_g1_i1	cyan	20.07	23.14	12.41	31.6	20.24	21.28	19.44
TR34013|c0_g1_i1	cyan	408.65	565.37	181.57	431.82	268.46	586.21	220.45
TR34271|c0_g1_i1	cyan	4.17	9.45	3.16	6.44	2.3	9.05	6.04
TR34975|c0_g2_i1	cyan	9.58	14.85	6.86	15.15	9.88	20.34	13.06
TR35241|c0_g2_i2	cyan	10.92	14.53	1.83	5.62	0.95	14.34	4.05
TR35449|c0_g1_i1	cyan	13.74	20.38	8.74	19.24	13.13	22.83	9.23
TR36015|c0_g1_i1	cyan	11.5	14.63	6.11	12.95	10.41	12.81	9.32
TR36015|c0_g1_i2	cyan	8.72	11.39	5.59	11.23	8.03	11.06	8.68
TR36507|c0_g1_i3	cyan	17.7	27.99	7	20.38	22.64	31.3	10.39
TR36507|c0_g1_i4	cyan	17.11	23.08	6.17	16.93	19.08	26.22	7.72
TR37052|c0_g2_i1	cyan	2	25.27	2.63	22.94	3.38	37.5	10.17
TR37404|c0_g1_i1	cyan	70.1	111.79	54.41	97.42	78.21	81.56	82.28
TR37562|c0_g2_i1	cyan	4.43	6.29	4.07	6.17	4.18	6.91	5.49
TR3783|c0_g2_i1	cyan	3.65	5.26	1.66	4.04	4.85	4.8	3.96
TR38227|c0_g1_i1	cyan	15.84	32.84	10.75	30.29	12.05	24.86	18.97
TR38552|c0_g1_i1	cyan	37.57	56.53	23.94	71.09	51.66	45.58	43.2
TR39292|c0_g3_i1	cyan	4.15	4.89	0.72	4.87	1.91	5.72	2.75
TR39359|c0_g1_i1	cyan	6.23	12.47	6.32	11.85	9.78	10.26	8.16
TR39479|c0_g1_i1	cyan	5.32	7.11	3.98	6.61	5.68	6.35	5.7
TR39536|c0_g1_i1	cyan	23.14	34.37	10.3	26.69	26.87	41.65	12.96
TR39536|c0_g2_i1	cyan	20.81	29.52	7.82	21.59	24.35	36.16	11.56
TR3960|c0_g2_i1	cyan	3.84	5.99	3.2	6.05	4.24	5.54	4.21
TR40520|c0_g1_i2	cyan	27.64	55.4	21.14	51.08	22.68	41.89	48.14
TR40700|c1_g2_i1	cyan	5.79	13.01	6.08	12.93	7.32	11.07	7.91
TR41015|c0_g1_i1	cyan	354.77	314.11	129.73	382.28	296.12	460.23	180.7
TR41299|c0_g1_i3	cyan	3.32	5.68	3.24	5.07	4.92	5.96	4.66
TR41521|c0_g1_i1	cyan	13.68	27.05	14.82	27.79	19.47	24.79	18.36
TR41910|c0_g1_i2	cyan	37.65	31.27	13.76	42	29.11	41.9	34.08
TR42455|c0_g1_i1	cyan	25.74	21.25	10.97	28.65	19.66	28.44	19.36
TR42455|c0_g1_i2	cyan	17.71	15.45	11.14	19.96	16.54	21.01	14.7
TR42634|c0_g1_i1	cyan	36.13	44.27	9.81	40.99	35.14	44.97	23.41
TR42634|c0_g1_i2	cyan	23.7	31.93	11.81	28.22	22.76	26.3	15.74
TR42969|c0_g1_i2	cyan	6.23	6.27	3.48	11.06	4.7	8.87	5.91
TR42969|c0_g1_i3	cyan	10.58	13.69	4.09	14.38	8.78	13.22	11.56
TR43088|c0_g1_i1	cyan	17.75	13.43	5.32	17.53	7.59	21.42	10.71
TR43088|c0_g1_i2	cyan	17.64	14.52	8.18	20.34	13.51	22.95	14.98
TR43171|c0_g2_i1	cyan	13.15	12.95	5.95	14.37	9.33	17.16	7.22
TR43432|c0_g1_i2	cyan	8.47	12.91	3.87	14.26	6.66	11.04	7.35
TR43468|c0_g1_i1	cyan	8.21	12.46	2.74	8.71	0.13	15.21	2.97
TR43693|c0_g2_i1	cyan	11.56	14.89	8.07	13.01	5.73	12.63	8.39
TR44107|c0_g2_i1	cyan	6.11	10.9	3.48	9.74	3.48	7.09	7.07
TR44883|c0_g2_i1	cyan	4.02	5.64	2.69	5.19	3.44	5.59	4.06
TR44900|c0_g2_i1	cyan	0.27	7.82	0.9	7.26	0.28	11.95	2.09
TR45855|c0_g1_i1	cyan	5.65	4.96	2.52	6.93	3.19	6.29	3.92
TR4611|c0_g1_i1	cyan	20.53	20.92	15.27	21.8	17.12	24.8	15.61
TR46335|c0_g3_i1	cyan	3.22	9	3.72	9.07	7.39	11.23	6.6
TR46999|c0_g2_i1	cyan	14.3	32.14	12.64	26.14	21.94	23.04	18.53
TR47496|c0_g1_i1	cyan	5.46	13	3.33	11.54	3.79	9.35	10.18
TR47496|c0_g1_i4	cyan	6.08	14.46	2.4	9.56	4.57	10.37	10.23
TR47667|c0_g1_i2	cyan	5.46	4.99	3.22	5.62	3.37	5.52	3.35
TR47887|c0_g1_i2	cyan	15.61	18.47	8.38	19.2	9.54	16.33	10.83
TR48751|c0_g2_i1	cyan	10.24	9.74	3.03	10.19	8.28	13.3	6.38
TR49105|c0_g1_i1	cyan	11.39	16.29	8.04	18.26	12.02	17.45	12.88
TR49159|c0_g1_i1	cyan	4.25	7.13	6.75	7.33	4.44	8.2	6.59
TR49677|c0_g1_i1	cyan	23.18	33.78	17.99	30.96	28.36	38.23	27.76
TR49853|c0_g1_i2	cyan	9.32	9.87	6.3	11.43	7.61	12.14	9.31
TR50049|c0_g3_i1	cyan	5.47	13.96	4.78	12.02	2.1	11.93	6.22
TR50638|c0_g2_i1	cyan	5.14	5.18	1.3	8.3	4.14	6.98	3.59
TR50638|c0_g2_i2	cyan	5.72	4.7	2	7.22	3.63	6.58	2.52
TR50664|c0_g2_i1	cyan	1.2	30.03	15.08	16.81	9.72	34.19	14.39
TR50793|c0_g1_i1	cyan	4.56	10.98	4.91	9.79	5.93	11.73	6.49
TR51458|c0_g1_i1	cyan	4.72	6.99	3.64	6.48	3.16	5.76	4.97
TR51625|c0_g1_i2	cyan	10.29	11.14	5.8	14.29	10.13	12.09	10.43
TR51962|c0_g1_i1	cyan	55.13	56.44	15.1	50.63	30.44	47.48	38.72
TR52053|c0_g1_i2	cyan	4.62	5.16	2.02	5.42	2.57	6.53	4.46
TR52640|c0_g1_i1	cyan	3.74	6.22	2.95	6.27	3.43	5.07	4.75
TR52815|c0_g1_i1	cyan	9.47	18.08	9.85	15.45	16.45	18.15	12.32
TR53010|c0_g1_i1	cyan	32.13	35.15	17.14	28.71	20.52	28.11	11.39
TR53010|c1_g1_i1	cyan	28.42	31.25	17.71	29.43	26.86	31.83	12.66
TR53085|c0_g2_i2	cyan	6.11	7.41	3.13	9.4	5.71	8.53	7.16
TR54052|c1_g1_i1	cyan	26.38	27.6	12.34	21.82	19.52	27.6	7.93
TR54186|c0_g1_i2	cyan	25	29.48	13.37	30.86	30.25	26.51	25.19
TR54356|c0_g1_i1	cyan	91.94	147.73	41.25	115.7	51.73	96.62	89.39
TR55236|c0_g1_i1	cyan	3.6	6.77	1.88	5.94	3.22	5.61	3.57
TR55428|c0_g1_i1	cyan	27.45	38.1	15.88	43.53	32.3	32.97	30.45
TR55491|c0_g1_i1	cyan	25.94	27.74	14.59	24.01	15.14	35.1	16.53
TR55620|c0_g2_i1	cyan	86.38	70.65	35.38	90.85	49.46	107.37	53.37
TR55736|c0_g1_i1	cyan	29.26	41.19	22.07	33.08	26.06	43.52	27.4
TR55738|c0_g1_i1	cyan	111.46	101.46	31.19	147.58	89.67	160.43	45.06
TR55778|c0_g1_i2	cyan	26.52	54.32	17.99	57.14	39.36	38.38	29.69
TR55778|c0_g1_i3	cyan	14.16	31.5	9.43	31.14	28.18	25.44	19.84
TR55895|c2_g1_i1	cyan	81.18	149.67	33.09	164.5	158.05	135.47	111.88
TR56015|c0_g3_i1	cyan	1.9	8.61	3.9	7.59	6.23	6.29	4.26
TR56178|c0_g1_i1	cyan	59.06	79.83	30.67	73.54	57.36	62.62	68.41
TR56191|c0_g2_i2	cyan	12.12	19.12	10.59	17.6	11.45	17.48	14.73
TR56272|c0_g1_i1	cyan	2.94	6.42	2.23	5.08	2.81	4.79	4.46
TR56295|c0_g1_i1	cyan	69.06	124.41	56.38	107.37	70.91	92.07	75.85
TR56359|c0_g3_i1	cyan	2.54	3.53	1.35	6.36	1.82	3.93	2.29
TR56359|c0_g4_i1	cyan	2.11	7.24	2.03	6.45	2.57	4.51	4.07
TR56396|c0_g1_i2	cyan	4.85	6.65	3.2	6.45	6.34	6.24	5.72
TR56584|c0_g1_i2	cyan	16.86	16.59	9.15	22.13	13.26	18.57	15.52
TR56934|c0_g1_i1	cyan	55.33	81.09	48.54	86.4	59.53	76.75	62.66
TR57061|c0_g1_i2	cyan	2.99	6.05	3.25	4.77	2.18	6.44	5.28
TR57399|c0_g1_i1	cyan	6.14	10.86	3.6	10.51	3.82	10.44	8.15
TR57567|c0_g1_i1	cyan	16.19	16.78	8.47	15.71	15.49	13.37	14.56
TR57676|c0_g1_i3	cyan	3.38	7.19	2.26	7.56	6.81	8.02	5.3
TR57786|c0_g3_i1	cyan	26.97	28.75	13.8	25.97	15.2	24.41	16.28
TR58024|c1_g1_i1	cyan	25.22	49.15	28.17	47.72	46.87	48.58	41.87
TR58090|c0_g1_i1	cyan	36.02	36.8	21.6	48.15	28.2	47.19	19.09
TR58172|c1_g1_i1	cyan	18.77	21.51	11.67	22.41	13.24	26.15	18.6
TR58172|c2_g1_i1	cyan	19.95	19.27	10.29	22.11	13.24	24.15	15.13
TR58200|c0_g1_i1	cyan	5.44	10.9	6.41	11.39	7.07	9.8	8.81
TR58557|c0_g1_i1	cyan	14.74	13.34	6.16	15.64	12.21	17.99	12.25
TR58852|c0_g1_i2	cyan	20.53	34.91	13	33.33	20.43	31.26	28.14
TR58869|c0_g2_i4	cyan	6.08	9.13	6.01	7.53	6.34	9.69	7.82
TR58909|c0_g1_i1	cyan	2.13	6.03	1.48	4.15	3.54	4.84	3
TR59300|c0_g1_i1	cyan	6.19	14.93	2.74	9.86	12.43	15.05	4.95
TR59393|c0_g1_i2	cyan	11.1	9.71	5.16	13.76	8.54	12.15	9.15
TR59393|c0_g1_i3	cyan	8.08	10.23	4.28	14.44	8.12	13.24	9.95
TR59583|c0_g1_i1	cyan	8.15	18.73	6.93	17.05	9.49	14.06	13.84
TR59583|c0_g1_i2	cyan	8.55	24.05	7.39	19.97	13.65	16.63	16.44
TR59710|c0_g1_i1	cyan	247.47	263.87	144.36	253.16	210.15	317.74	208.35
TR60075|c0_g1_i2	cyan	2.64	5.01	1.93	5.94	1.39	5.6	3.98
TR60106|c0_g1_i2	cyan	3.4	8.66	2.14	7.22	2.85	6.4	7.1
TR60324|c0_g1_i1	cyan	6.48	17.64	8.66	10.77	0	24.35	5.21
TR60384|c1_g2_i2	cyan	59.05	88.53	37.24	78.93	41.43	71.06	63.93
TR60503|c0_g1_i1	cyan	5.84	5.96	4.18	10.1	5.83	7.94	5.99
TR60561|c0_g2_i1	cyan	46.13	70.74	25.21	57.85	38.65	92.03	23.93
TR60603|c0_g1_i1	cyan	2.65	7.09	2.41	5.43	3.57	5.21	3.07
TR60796|c0_g1_i1	cyan	4.29	8.16	5.63	8.09	5.75	9.62	6.01
TR60867|c0_g1_i4	cyan	2.68	5.22	1.58	4.71	3.7	4.45	2.58
TR60947|c0_g1_i2	cyan	17.53	18.09	9.13	17.66	13.28	18.65	8.92
TR61061|c0_g1_i1	cyan	6.13	10.67	3.37	8.32	1.72	14.81	4.02
TR61104|c0_g1_i1	cyan	180.01	297.21	192.21	283.56	270.13	286.57	185.79
TR61139|c0_g1_i3	cyan	128.01	132.98	55.67	143.35	119.94	182.16	70.17
TR61367|c0_g1_i2	cyan	28.52	44.86	19.45	42.25	27.31	41.97	37.83
TR61441|c0_g1_i1	cyan	4.47	10.8	5.26	9.74	6.28	9.19	6.89
TR61588|c0_g1_i1	cyan	85.94	124.4	71.55	133.22	109.5	107.54	73.45
TR61824|c0_g1_i3	cyan	2.68	6.96	2.86	6.47	0.56	4.04	3.18
TR61927|c0_g1_i1	cyan	16.25	15.49	12.65	19.22	15.86	18.63	11.4
TR61980|c0_g1_i1	cyan	122.58	131.49	84.82	109.1	92.26	136.28	107.64
TR62387|c1_g1_i1	cyan	1.39	6.86	2.53	6.65	1.5	9.1	2.81
TR62438|c1_g1_i2	cyan	4.3	5.96	2.07	5.26	4.15	6.2	2.96
TR62454|c0_g1_i2	cyan	25.49	35.89	20.53	33.81	21.71	27.3	24.11
TR62548|c0_g1_i1	cyan	11.33	49.34	12.9	41.64	41.14	40.6	21.8
TR62589|c0_g1_i1	cyan	11.96	15.4	11.02	16.17	7.66	14.57	11.29
TR62766|c1_g2_i1	cyan	6.56	6.61	2.21	13.47	3.16	8.28	2.95
TR62808|c2_g1_i3	cyan	11.15	16.34	6.64	14.89	9.73	12.85	10.2
TR62841|c1_g3_i1	cyan	9.52	8.89	6.5	10.68	9.17	10.33	10.08
TR62876|c0_g3_i1	cyan	20.73	24.59	9.73	26.32	23.08	23.02	16.68
TR62917|c0_g1_i2	cyan	14.35	57.17	14.1	25.65	11.85	60.35	13.46
TR63134|c0_g1_i1	cyan	3.76	3.91	2.41	5.04	2.47	4.12	2.29
TR63268|c0_g1_i1	cyan	17.18	30	9.79	27.28	21.75	24.14	18.02
[truncated: 534 more rows]

## Sheet: T5_mod
Supplementary Table 9: Summary of transcript modules identified using highly expressed transcripts of Magnolia obovata, and the included transcripts in each module.
[truncated: 1,258 more rows]

[truncated: 7 more sheets: T6_mod, T7_mod, T8_mod, T9_mod, T10_mod, T11_mod, T12_mod]
