# Supplementary material for: Multi-Omics Analysis Decodes Biosynthesis of Specialized Metabolites Constituting the Therapeutic Terrains of Magnolia obovata
Source: Int J Mol Sci. 2025 Jan 26;26(3):1068. doi: 10.3390/ijms26031068 (PMC11816741; doi:10.3390/ijms26031068)
Supplement: Supplementary file 1 [file ijms-26-01068-s001.zip › TableS1 A comprehensive summary of total mass features being identified in Magnolia obovata.xlsx]

## Sheet: Sheet1
Supplementary Table 1: A comprehensive summary of total mass features being identified in Magnolia obovata and their intensity level across biological replicates of seven tissues.
Alignment ID	Average Rt(min)	Average Mz	Metabolite name	Adduct type	MS1 isotopic spectrum	MS/MS spectrum	Stem1_MSp	Stem3_MSp	Stem4_MSp	Stem5_MSp	Young_Leaf1_MSp	Young_Leaf2_MSp	Young_Leaf3_MSp	Young_Leaf4_MSp	Young_Leaf5_MSp	Mature_Leaf1_MSp	Mature_Leaf2_MSp	Mature_Leaf3_MSp	Mature_Leaf4_MSp	Mature_Leaf5_MSp	Bark1_MSp	Bark2_MSp	Bark3_MSp	Bark4_MSp	Bark5_MSp	Central_Cylinder1_MSp	Central_Cylinde2_MSp	Central_Cylinde3_MSp	Central_Cylinde4_MSp	Central_Cylinde5_MSp	Floral_Bud1_MSp	Floral_Bud2_MSp	Floral_Bud3_MSp	Floral_Bud4_MSp	Floral_Bud5_MSp	Pistil1_MSp	Pistil2_MSp	Pistil3_MSp	Pistil4_MSp	Pistil5_MSp
0	0.729	66.0184	Unknown	[M+H]+	66.01839:1106 67.02174:99 68.0251:217		793	886	640	1658	1015	1056	525	1348	1027	976	209	2058	2066	1439	244	282	187	276	158	84	49	98	96	95	380	970	1660	3060	1749	1517	480	3820	2182	1156
1	10.302	67.0547	Unknown	[M+H]+	67.05466:1802 68.05801:163 69.06137:647		15	5	6	5	14	9	35	35	10	25	19	35	39	12	3307	3468	2219	6203	4124	76	68	39	45	52	60	120	202	46	122	44	77	76	131	16
2	0.725	68.9817	Unknown	[M+H]+	68.98171:2069 69.98506:341 70.98842:334		2342	3469	1799	2875	2627	2582	3325	753	2559	771	4260	2516	2344	3260	713	721	1221	1806	658	361	259	207	279	200	4931	4560	1736	1967	3419	1280	3128	7704	4996	3626
3	0.954	69.0332	Unknown	[M+H]+	69.03324:3274 70.03659:145 71.03995:114		10212	2907	5479	8940	9821	12392	5565	12071	9065	3842	5273	9858	4713	5644	2041	3700	3690	2412	3296	5194	1053	1375	4618	2328	5990	2219	2871	4831	5524	3618	2122	1801	2306	3985
4	10.859	69.0693	w/o MS2:Unknown (carbon number 5); PlaSMA ID-0	[M+H]+	69.0693:900 70.07265:24 71.07601:21		52	99	416	461	514	1927	507	81	477	505	425	555	280	301	1016	439	668	353	90	72	559	81	255	1523	369	114	276	1114	521	802	387	488	365	1112
5	10.34	69.0694	w/o MS2:Unknown (carbon number 5); PlaSMA ID-0	[M+H]+	69.06937:965 70.07272:33 71.07608:68		2	12	5	8	18	13	36	10	28	30	39	47	12	25	2312	669	690	691	1201	22	72	28	33	8	109	18	42	22	36	14	66	21	55	37
6	0.96	70.0646	Unknown	[M+H]+	70.06464:1570 71.06799:112 72.07135:1113		4165	3100	3971	1790	480	628	223	291	1039	309	122	439	630	518	97	156	134	72	95	191	243	182	71	188	3242	1728	3002	2605	1758	3912	2554	2731	4176	2130
7	2.237	71.0493	Unknown	[M+H]+	71.04932:1316 72.05267:46 73.05603:0		3	17	48	39	10	5	13	29	17	217	134	135	63	88	18	5	19	32	14	9	5	3	8	5	5448	763	3079	2840	2289	269	324	450	961	322
8	3.98	71.0494	Unknown	[M+H]+	71.04941:1158 72.05276:0 73.05612:43		50	26	42	35	60	39	25	48	86	30	62	66	41	60	32	18	49	20	30	5	5	2	19	3	1676	1537	2362	1576	3363	49	56	40	32	32
9	4.415	71.0496	Unknown	[M+H]+	71.04959:1337 72.05294:38 73.0563:0		48	20	29	54	2871	2705	1013	1855	1385	1895	1914	2420	1040	3187	15	21	21	17	40	2	9	2	2	6	160	66	98	75	74	131	53	153	176	276
10	2.675	71.0501	Unknown	[M+H]+	71.05014:964 72.05349:0 73.05685:0		44	245	116	310	285	191	112	143	550	198	177	174	452	437	1491	1153	623	1363	607	110	88	53	155	72	431	488	141	209	147	1926	1198	1362	834	2321
11	11.711	71.0845	Unknown	[M+H]+	71.08453:804 72.08788:48 73.09124:0		740	524	369	658	133	551	196	570	350	482	543	344	544	432	593	574	426	775	250	279	374	255	641	534	312	577	1767	549	499	422	529	791	631	564
12	1.291	72.0802	Pyrrolidine; CE30; RWRDLPDLKQPQOW-UHFFFAOYSA-N	[M+H]+	72.08075:2846 73.0841:170 74.08746:0	72.07895:28	234	263	224	239	666	130	617	211	263	272	941	1403	672	639	40	97	147	101	95	65	86	93	51	43	1047	388	524	1117	271	12453	14097	9700	13991	18021
13	1.009	72.0808	w/o MS2:Pyrrolidine; CE0; RWRDLPDLKQPQOW-UHFFFAOYSA-N	[M+H]+	72.08104:3896 73.08439:278 74.08775:0		1807	846	2039	216	1605	2652	2044	3269	3229	4667	4550	2292	3967	4274	234	842	218	346	686	485	353	403	203	312	5367	5470	2395	5709	4849	19595	43323	40909	41919	39264
14	3.55	73.0302	w/o MS2:PROPENOIC ACID	[M+H]+	73.03016:674 74.03351:0 75.03687:0		5	4	6	6	14	5	7	2	2	6	18	4	13	5	5	6	4	5	2	4	3	3	6	3	881	499	1884	1249	1914	105	266	192	315	156
15	0.73	73.5307	Unknown	[M+H]+	73.53068:1234 74.53403:215 75.53739:0		671	1029	1617	917	1520	879	631	1248	2196	392	1706	1537	592	561	358	373	398	176	52	118	109	143	77	73	1640	2111	1702	922	681	2391	2240	2499	1416	1669
16	0.863	74.0234	Unknown	[M+H]+	74.02339:3139 75.02674:124 76.0301:26		2209	1881	2370	2402	711	1038	2228	1207	2653	1044	1042	1535	1747	1980	689	1857	1066	452	1772	2083	1858	3272	1959	2356	3459	6234	2637	4327	6039	3070	9798	8458	8968	8321
17	0.909	81.0329	Unknown	[M+H]+	81.03352:4227 82.03687:457 83.04023:80		30583	31572	32221	32975	3332	6875	3104	7076	7229	4962	2915	4739	4922	2827	7143	7148	11729	12815	17284	1023	1039	533	510	1050	2347	3189	3250	5198	1392	149	197	120	188	199
18	5.073	81.0338	Unknown	[M+H]+	81.03377:597 82.03712:0 83.04048:0		75	75	216	71	1115	600	231	1314	1903	323	681	761	902	417	19	12	26	19	12	2	13	5	2	5	538	441	307	543	282	455	385	378	151	404
19	7.171	81.0695	Unknown	[M+H]+	81.06953:1871 82.07288:111 83.07624:154		175	134	124	170	17	10	25	14	28	30	17	23	39	36	3437	2045	1517	2653	1286	66	114	186	84	37	118	79	36	25	32	85	47	61	23	26
20	10.795	81.0696	Unknown	[M+H]+	81.0696:1994 82.07295:124 83.07631:197		34	39	21	9	480	112	226	457	283	96	188	422	106	133	83	76	167	445	241	24	29	42	40	14	4800	5328	3239	323	1168	2077	7195	2881	4046	2392
21	10.311	81.0699	Unknown	[M+H]+	81.06985:3084 82.0732:185 83.07656:536		24	29	19	41	148	57	88	116	216	124	157	48	273	92	2096	4555	8201	8376	2684	155	140	164	123	99	441	250	416	294	516	176	396	463	433	238
22	0.73	82.0138	Unknown	[M+H]+	82.01383:1395 83.01718:260 84.02054:213		1921	2848	1611	937	1127	1362	1297	1119	1857	1807	1847	1434	1683	2210	413	191	338	521	478	236	113	144	64	197	3008	2995	873	2810	1246	1122	5298	3247	880	3431
23	0.728	82.5368	Unknown	[M+H]+	82.53677:1229 83.54012:148 84.54348:0		1456	618	854	1370	536	1211	1615	1864	542	329	1586	438	1409	519	285	377	193	306	283	131	100	171	219	111	790	1534	2066	2072	720	2303	1091	1349	4209	1487
24	0.962	83.0493	Unknown	[M+H]+	83.04925:1982 84.0526:225 85.05596:44		4457	3106	1925	3502	1204	3316	1794	4561	2682	2420	3452	2541	4127	1702	166	137	120	114	264	103	118	90	50	51	1840	1835	1811	1715	455	2132	2934	1921	2339	2430
25	0.876	84.0443	Unknown	[M+H]+	84.0443:1970 85.04765:352 86.05101:148		2416	2699	1317	6805	19831	19405	20172	21715	18123	28481	27287	27915	28151	28093	6144	6478	7119	6314	5824	2649	578	1302	2455	1891	28587	29564	28062	29635	27545	14057	14316	14768	6737	13181
26	0.725	84.9595	Unknown	[M+H]+	84.95966:3112 85.96301:69 86.96637:171	84.96095:35	10017	10649	7140	11799	16458	15931	18355	8693	9100	30811	16168	31146	18345	32762	8969	14412	11675	12402	11980	1813	3030	3094	1863	3833	9976	9506	6397	4892	3567	8246	5052	5509	5830	4519
27	2.454	85.0271	w/o MS2:Unknown (carbon number 4); PlaSMA ID-2	[M+H]+	85.02705:1072 86.0304:71 87.03376:52		28	108	159	299	94	124	95	62	108	115	196	140	165	106	397	709	1549	2161	1825	103	27	35	66	36	271	322	174	125	148	304	98	250	250	216
28	4.415	85.0277	w/o MS2:Unknown (carbon number 4); PlaSMA ID-2	[M+H]+	85.02769:2023 86.03104:121 87.0344:103		104	63	94	148	1287	2362	3241	4027	2226	3107	4343	3160	1448	3054	357	195	182	98	222	28	28	16	30	8	214	227	438	117	234	419	441	2750	263	449
29	5.47	85.0277	w/o MS2:Unknown (carbon number 4); PlaSMA ID-2	[M+H]+	85.02771:1953 86.03106:183 87.03442:0		256	189	322	267	7188	4480	3891	3021	6799	2149	1894	1628	1084	2447	61	71	80	146	71	15	4	12	11	7	904	1655	1751	3007	1223	779	453	465	659	163
30	3.675	85.0278	w/o MS2:Unknown (carbon number 4); PlaSMA ID-2	[M+H]+	85.02779:1203 86.03114:37 87.0345:27		102	237	151	194	107	459	380	140	175	114	72	162	82	739	230	140	308	249	223	60	44	55	27	51	3725	2103	3107	3261	3045	2110	267	1800	2472	889
31	2.23	85.0279	w/o MS2:Unknown (carbon number 4); PlaSMA ID-2	[M+H]+	85.02788:1349 86.03123:78 87.03459:90		215	292	707	217	98	60	123	185	60	258	235	270	292	427	325	526	299	225	252	76	67	103	27	53	2578	1436	3022	1631	793	608	618	963	497	801
32	0.962	85.028	w/o MS2:Unknown (carbon number 4); PlaSMA ID-2	[M+H]+	85.02798:6923 86.03133:148 87.03469:315		3263	1212	1642	4021	15623	10719	20335	7130	18684	18153	10718	26239	20708	27455	6808	18131	12877	16726	16289	6751	7777	4084	6466	6542	5427	13769	13989	13592	5757	481	1235	1659	1099	1287
33	2.686	85.028	w/o MS2:Unknown (carbon number 4); PlaSMA ID-2	[M+H]+	85.02799:3014 86.03134:269 87.0347:53		514	1283	557	384	1322	1042	1209	1570	1459	1207	388	1386	846	1577	8025	8235	4348	5991	5111	307	619	223	242	617	2043	1200	188	547	917	3085	6556	5575	4148	5727
34	5.082	85.0281	w/o MS2:Unknown (carbon number 4); PlaSMA ID-2	[M+H]+	85.02808:2468 86.03143:72 87.03479:0		1119	2460	2381	2111	8454	7728	4388	5540	5778	1080	1454	3860	1948	7825	88	36	43	68	126	8	16	6	10	9	2661	5657	2930	1156	3036	3917	2293	1826	1080	1921
35	0.916	85.0281	w/o MS2:Unknown (carbon number 4); PlaSMA ID-2	[M+H]+	85.02813:8053 86.03148:404 87.03484:179		18616	15204	18002	6781	8418	8461	8773	8652	8353	11546	11028	11958	10797	11019	5743	5185	9162	8367	10520	11370	22430	11355	26683	19857	501	355	478	662	1576	151	293	134	332	106
36	4.45	85.0283	w/o MS2:Unknown (carbon number 4); PlaSMA ID-2	[M+H]+	85.02831:1775 86.03166:57 87.03502:0		91	40	61	90	1296	545	308	4027	845	3795	4346	695	4072	1016	788	1850	972	1067	949	75	73	113	85	102	356	135	195	259	80	3162	5877	3109	3720	5296
37	2.868	85.0283	w/o MS2:Unknown (carbon number 4); PlaSMA ID-2	[M+H]+	85.02832:1512 86.03167:48 87.03503:0		2611	1420	3337	3314	1189	633	1173	601	1259	1367	2460	2535	1776	1651	210	239	275	1062	366	26	40	31	38	51	1361	1347	913	1703	2467	3833	3908	4369	2340	2125
38	3.97	85.0284	w/o MS2:Unknown (carbon number 4); PlaSMA ID-2	[M+H]+	85.02843:3037 86.03178:103 87.03514:186		40	152	38	219	180	78	118	159	213	249	109	170	149	172	73	80	67	158	197	41	26	27	26	24	8718	6541	6598	4074	9414	202	389	167	301	176
39	3.55	85.0285	w/o MS2:Unknown (carbon number 4); PlaSMA ID-2	[M+H]+	85.02848:1220 86.03183:44 87.03519:30		230	113	296	163	101	96	304	213	276	365	195	184	273	218	276	241	284	275	223	25	49	25	66	30	1566	3223	2039	2925	3630	942	939	346	558	278
40	4.67	85.0285	w/o MS2:Unknown (carbon number 4); PlaSMA ID-2	[M+H]+	85.02851:1201 86.03186:122 87.03522:82		118	99	213	66	85	144	219	242	484	174	139	267	85	304	116	109	253	213	237	52	11	80	41	8	1962	2322	2301	632	674	1647	2978	2753	556	3075
41	3.358	85.0285	w/o MS2:Unknown (carbon number 4); PlaSMA ID-2	[M+H]+	85.02852:2423 86.03187:104 87.03523:157		379	466	280	295	588	320	279	315	265	341	375	277	502	559	179	195	237	220	145	14	16	27	28	37	4905	6144	7179	3068	2385	613	911	343	404	223
42	4.159	85.0287	w/o MS2:Unknown (carbon number 4); PlaSMA ID-2	[M+H]+	85.02869:1585 86.03204:131 87.0354:42		411	142	135	268	1231	816	1108	1122	1365	1585	1497	258	767	255	178	71	384	373	65	41	117	85	104	88	1471	401	1152	828	967	5375	3782	5875	5324	5927
43	2.518	85.0293	w/o MS2:Unknown (carbon number 4); PlaSMA ID-2	[M+H]+	85.02925:1212 86.0326:0 87.03596:0		72	127	212	238	1719	1790	2740	2581	2003	3451	1458	807	872	3450	167	483	799	346	138	23	58	39	51	75	885	760	1043	673	626	1765	2408	2282	2732	1182
44	11.069	85.0759	Unknown	[M+H]+	85.07586:1668 86.07921:210 87.08257:19		2161	4931	1833	3376	2077	1770	2348	1066	2154	1343	3017	3154	2330	1875	1694	4230	1647	2510	2789	1923	4098	1657	1662	7058	3218	6129	2957	3001	3157	2787	4942	2636	3598	6807
45	12.774	85.0763	Unknown	[M+H]+	85.07627:2456 86.07962:58 87.08298:0		3686	2925	3169	2989	3117	2569	2697	3089	3242	2846	3358	3451	2413	3080	2957	2884	2932	2734	3082	2760	2867	2666	2707	3052	2706	3516	3603	2940	2615	2662	3109	3140	3027	3036
46	0.855	86.0605	Unknown	[M+H]+	86.0605:1364 87.06385:2609 88.06721:363		1527	2750	2892	1310	251	204	282	238	685	357	374	568	193	591	275	289	303	259	280	552	295	192	138	448	131	120	102	71	66	96	144	164	208	196
47	1.895	86.0962	Unknown (carbon number 5); PlaSMA ID-7	[M+H]+	86.09636:1264 87.09971:82 88.10307:0	86.0918:21	6886	2543	7206	4795	2231	3732	3996	3699	4277	9060	8779	9566	8882	8593	3704	3775	4538	1931	1765	874	1709	1479	658	967	23443	23104	25023	22587	19846	81172	85032	83888	83165	82985
48	1.95	86.0963	Unknown (carbon number 5); PlaSMA ID-7	[M+H]+	86.09592:5116 87.09927:508 88.10263:0	86.09528:17 86.09943:23	7940	7589	10236	6395	8304	7501	9477	7812	9530	17111	15890	16512	10174	10274	4293	5190	4819	2282	3996	1716	1763	2441	2645	1929	20731	20408	19160	20626	12342	105006	100047	100082	94462	94471
49	0.721	86.9921	Unknown	[M+H]+	86.99287:2345 87.99622:691 88.99958:624	68.98334:17	13560	20639	11531	24604	21810	20689	22040	11926	23182	20068	21385	20506	20726	21751	8858	9438	9783	9452	5316	2692	2614	2922	1750	3018	32005	17643	34372	21177	32333	20146	36154	34965	19871	19668
50	5.075	87.0079	w/o MS2:Unknown (carbon number 3); PlaSMA ID-9	[M+H]+	87.00785:619 88.0112:49 89.01456:34		132	63	85	107	345	632	518	558	1928	776	1191	954	906	1087	4	6	13	9	4	5	5	6	2	3	445	488	380	282	481	548	196	163	172	120
51	0.899	87.0548	Unknown	[M+H]+	87.05466:3594 88.05801:301 89.06137:0		1004	717	744	898	292	361	216	295	324	650	611	1001	368	379	102	260	368	390	170	999	616	646	408	348	1020	2678	1109	1828	932	4146	6821	4748	8531	4000
52	0.85	87.0554	Unknown	[M+H]+	87.05338:1897 88.05673:72 89.06009:17		6043	11246	9006	12641	4573	4180	2468	2889	3461	7321	6714	6210	6652	6122	1673	3248	2803	2869	2253	7368	17886	14885	14764	16047	17339	18526	16499	17870	17973	61760	55932	64403	56997	67442
53	0.869	88.039	w/o MS2:Vinyl Carbamate	[M+H]+	88.03902:2541 89.04237:141 90.04573:188		3484	3561	5747	1028	2407	3759	3432	1328	1246	1858	1877	2861	893	2566	3001	1442	1748	2825	1516	905	2820	1865	733	1653	6064	6108	3960	5351	2469	5368	8205	5075	7076	6322
54	12.799	89.0079	Unknown	[M+H]+	89.00793:975 90.01128:127 91.01464:1098		2081	897	2122	1540	567	1570	617	1032	1430	1209	1490	946	1317	800	1243	715	967	631	1354	1565	1096	939	283	1210	1441	1499	1622	1803	1663	1022	1157	1451	1648	861
55	10.967	89.505	Unknown	[M+H]+	89.50505:2491 90.5084:219 91.51176:74		51	39	30	22	6	18	17	23	30	14	46	32	23	40	29	19	13	7	23	25	26	12	15	14	4	7	58	49	38	22	11	15	37	21
56	12.897	89.5054	Unknown	[M+H]+	89.50545:6366 90.5088:2827 91.51216:1311		20157	23297	17708	9120	25813	12984	24195	12297	14126	24242	26609	10750	4577	24676	11596	27269	15969	15878	24612	23334	9970	25469	24671	25526	10364	23204	11554	22947	22319	24267	23745	6225	11325	14214
57	12.797	89.5062	Unknown	[M+H]+	89.50624:3211 90.50959:1937 91.51295:667		3775	2243	2828	2303	2369	1558	3175	2186	2748	2563	3099	2348	2559	2524	2523	2310	2973	1876	2403	2547	1950	1826	2926	2887	2236	1612	2641	2432	2802	2722	2334	1749	3220	3582
58	12.999	89.5064	Unknown	[M+H]+	89.50648:3628 90.50983:592 91.51319:214	88.07481:21	18432	18588	17669	30079	25259	24311	17928	21845	19498	18782	18611	14811	16304	15928	32951	30040	16608	14653	18987	19089	17455	37623	19658	34085	15744	19668	20148	29764	20065	32854	20771	16338	15943	30545
59	0.855	90.055	w/o MS2:Alanine	[M+H]+	90.05498:874 91.05833:51 92.06169:18		317	180	240	252	1963	1531	644	1632	732	900	1825	1504	1683	1189	152	193	110	112	342	14	25	57	33	42	308	172	180	225	239	258	127	134	33	61
60	12.817	90.506	Unknown	[M+H]+	90.50575:3972 91.5091:1950 92.51246:374		39929	26178	45043	31823	31139	27279	25173	29372	29664	37113	31818	46905	26728	31106	30750	31915	27252	37166	46388	39757	24838	31050	26820	32783	40113	20435	18012	28018	36726	49023	47145	28966	31977	35226
61	6.612	91.0537	Unknown	[M+H]+	91.05369:2432 92.05704:169 93.0604:222		2	5	5	2	2	7	8	2	5	5	3	6	4	2	2562	1501	6051	6286	10903	9	3	2	4	5	2	3	9	3	3	13	15	3	8	3
62	6.806	91.0544	Unknown	[M+H]+	91.05444:849 92.05779:34 93.06115:20		0	3	3	4	0	7	2	5	2	2	2	3	5	19	1866	509	1090	823	1521	2	10	5	3	3	3	6	8	2	2	3	9	14	4	0
63	12.803	91.5039	Unknown	[M+H]+	91.50391:5183 92.50726:796 93.51062:284		11976	7332	11428	5151	13909	10771	9203	9862	11790	12272	10843	5209	7953	11285	11368	6552	11833	13636	10415	13344	12492	9323	8843	12614	9084	11595	13374	11788	12873	5797	10272	15144	8442	8260
64	0.961	93.0326	Unknown	[M+H]+	93.03262:888 94.03597:89 95.03933:5382		1544	1191	695	902	1892	733	779	922	778	940	372	1217	670	1005	27	40	17	38	62	50	8	13	16	21	522	691	555	583	723	718	915	438	722	784
65	1.858	93.0675	Unknown	[M+H]+	93.0695:1154 94.07285:124 95.07621:0		45	150	76	242	4853	2445	3279	6085	5348	1588	1471	1201	1292	2176	48	43	68	41	15	3	4	23	2	5	207	499	136	757	347	2874	1737	2039	2220	1926
66	9.243	93.0691	Unknown	[M+H]+	93.06915:817 94.0725:23 95.07586:552		44	359	123	202	401	356	771	913	683	636	614	568	554	383	694	775	754	850	585	35	89	18	34	12	840	548	484	303	759	385	861	1457	692	400
67	10.336	93.0694	Unknown	[M+H]+	93.06942:2702 94.07277:221 95.07613:10380		4	17	18	22	52	53	116	61	59	95	37	38	141	63	1073	2275	4670	1774	9452	150	48	104	78	30	257	244	265	68	201	130	334	327	191	184
68	10.79	93.0697	Unknown	[M+H]+	93.06975:2753 94.0731:160 95.07646:4240		22	10	18	12	458	394	526	1285	224	408	81	370	136	432	247	292	166	129	304	2	32	15	14	13	3330	8172	6512	1566	1720	3677	6135	9536	8831	4668
69	7.164	93.0701	Unknown	[M+H]+	93.07015:1056 94.0735:26 95.07686:3132		59	117	66	74	13	4	11	11	14	11	7	16	13	5	2441	978	823	991	884	39	85	57	71	37	15	52	34	49	40	26	36	23	20	23
70	0.966	95.049	Unknown	[M+H]+	95.04857:1899 96.05192:227 97.05528:34	94.03153:21	7248	16397	16099	9625	6611	12428	14634	10687	12670	7146	2775	5423	7926	7592	97	490	166	294	284	177	89	99	174	92	6380	5963	5592	8647	3341	6526	7003	6326	4146	2857
71	11.32	95.0846	Unknown	[M+H]+	95.08462:1069 96.08797:72 97.09133:185		114	196	194	132	65	37	78	47	26	63	88	25	123	48	969	2107	871	2035	2256	28	69	171	78	79	151	273	212	61	170	90	88	333	199	38
72	11.493	95.0847	Unknown	[M+H]+	95.08466:978 96.08801:79 97.09137:214		75	88	85	237	39	31	50	39	46	18	86	16	13	17	1953	2232	2194	2463	2153	64	86	29	55	44	143	176	106	48	169	57	198	112	69	88
73	10.312	95.085	Unknown	[M+H]+	95.08514:7053 96.08849:672 97.09185:630	55.04916:16 67.05332:23 93.06433:27 95.08365:330	44	84	22	23	254	143	415	412	243	136	388	360	678	727	13349	40936	41333	54405	38228	730	457	394	644	431	1152	1882	1206	348	3477	622	2919	1106	791	444
74	10.783	95.085	Unknown	[M+H]+	95.08426:1524 96.08761:190 97.09097:245	95.08121:30	29	25	38	94	1276	180	1162	1631	446	809	651	418	339	307	953	1202	1658	1931	3292	63	61	96	105	55	5676	5495	5251	910	4032	4305	15180	10325	12072	3544
75	10.091	95.0851	Unknown	[M+H]+	95.08511:2005 96.08846:298 97.09182:122		23	19	23	18	150	48	162	346	228	182	407	215	168	137	2053	2169	829	1304	1048	74	190	221	143	100	697	1091	314	454	302	740	6347	1661	1527	574
76	7.173	95.0854	Unknown	[M+H]+	95.08495:2607 96.0883:254 97.09166:242	95.08713:30	99	161	188	463	56	59	46	19	44	30	19	22	53	49	7152	11795	6570	23850	12281	128	183	317	414	191	202	91	135	114	75	147	94	167	93	109
77	13.277	96.9613	Unknown	[M+H]+	96.96127:1026 97.96462:921 98.96798:134		1676	1202	1160	1824	739	739	664	1388	935	778	986	747	710	1025	1066	1147	1916	772	1563	1203	1127	890	444	833	1161	777	804	503	922	1333	931	347	301	377
78	3.359	97.0272	w/o MS2:Propionic acid	[M+H]+	97.02718:929 98.03053:80 99.03389:165		86	73	55	97	50	48	78	23	50	65	72	44	35	51	209	89	181	31	48	42	2	12	4	7	1846	366	1732	2712	1127	535	476	493	285	349
79	4.635	97.0272	w/o MS2:Propionic acid	[M+H]+	97.02814:604 98.03149:40 99.03485:176		201	296	206	120	306	60	179	69	271	109	76	62	54	101	132	71	120	167	536	8	13	24	20	5	1199	583	2452	895	1116	521	197	229	333	156
80	3.551	97.0276	w/o MS2:Propionic acid	[M+H]+	97.02757:2832 98.03092:252 99.03428:156		133	100	26	66	64	25	70	51	26	10	17	31	4	14	152	183	185	191	123	11	18	12	11	16	7506	6866	8047	6686	8340	1448	364	1069	1767	953
81	5.076	97.0278	w/o MS2:Propionic acid	[M+H]+	97.0278:1995 98.03115:62 99.03451:887		375	421	285	244	4209	6277	3853	3841	6207	2950	2293	5784	4688	2695	61	56	63	76	67	7	13	5	5	33	2746	1717	1408	902	2725	1303	1087	848	599	451
82	4.446	97.0281	w/o MS2:Propionic acid	[M+H]+	97.02809:930 98.03144:35 99.0348:535		38	29	42	54	52	47	67	25	42	27	60	31	28	36	287	117	147	77	151	16	29	35	23	35	71	88	53	120	122	1231	2739	1495	2460	1160
83	5.473	97.0281	w/o MS2:Propionic acid	[M+H]+	97.02815:849 98.0315:54 99.03486:556		30	81	35	64	450	461	618	1454	2649	480	304	288	334	325	67	65	48	79	66	2	14	6	5	11	481	110	345	188	403	243	163	202	89	185
84	0.965	97.0282	w/o MS2:Propionic acid	[M+H]+	97.02816:3335 98.03151:77 99.03487:1492		1834	2218	2680	4402	8563	5104	1935	7882	3931	6729	4178	7918	5832	5719	4103	5379	8158	3418	4612	2999	3592	984	2234	2608	3905	6547	7297	4206	5912	587	765	669	794	694
85	0.921	97.0285	Propionic acid	[M+Na]+	97.02736:1172 98.03071:38 99.03407:634	97.02625:26	8365	1576	7760	957	3179	3175	1811	3114	1215	1132	2063	3847	3665	3903	1386	2617	1224	1049	1024	6046	3759	3329	5276	6966	229	573	197	497	158	387	119	95	118	149
86	4.157	97.0305	w/o MS2:Propionic acid	[M+H]+	97.03052:701 98.03387:33 99.03723:649		21	176	72	118	192	283	489	393	184	222	297	296	174	384	140	425	367	172	329	54	24	103	60	16	58	133	72	78	191	1953	919	2403	1887	1966
87	10.344	97.1004	w/o MS2:Unknown (carbon number 7); PlaSMA ID-13	[M+H]+	97.10044:702 98.10379:57 99.10715:51		10	18	5	14	23	25	31	67	42	48	31	24	48	18	1170	1128	1024	1351	880	53	66	64	38	21	187	53	203	57	61	35	216	76	90	36
88	12.128	97.1013	w/o MS2:Unknown (carbon number 7); PlaSMA ID-13	[M+H]+	97.10133:771 98.10468:52 99.10804:27		13	17	8	10	487	43	203	1408	220	110	188	342	211	376	8	37	16	9	14	6	32	12	49	28	54	27	8	15	11	20	20	8	21	12
89	13.002	97.9682	Unknown	[M+H]+	97.96822:1852 98.97157:173 99.97493:169		3747	3538	3212	3643	4030	3729	4763	4033	3124	3447	2994	5835	4468	3305	3887	4281	5990	3790	6382	4276	6316	4105	4310	4407	4217	3446	5332	5125	3540	6191	6108	3998	4262	6266
90	12.894	97.9688	Unknown	[M+H]+	97.96878:1207 98.97213:390 99.97549:404		649	592	2098	864	1213	1507	1643	1206	3674	2055	1379	2407	1044	2043	2125	1621	1811	1448	1026	1860	823	830	1746	485	1502	2774	2922	1815	1313	1154	1399	1538	1078	1641
91	0.955	98.0591	Unknown	[M+H]+	98.05914:1332 99.06249:87 100.06585:24		160	115	73	132	46	75	75	98	111	29	25	29	24	18	19	2	18	14	31	11	15	20	34	4	161	175	273	202	215	1361	3351	1027	3183	3065
92	12.774	98.0713	Unknown	[M+H]+	98.07134:891 99.07469:71 100.07805:113		1008	846	1006	1172	682	699	807	797	725	1269	967	773	598	809	827	923	1020	1212	1069	941	1147	1228	847	894	1190	632	1145	908	739	783	878	848	919	885
93	12.922	98.5109	Unknown	[M+H]+	98.51092:1691 99.51427:629 100.51763:240		1348	1055	1013	994	455	2658	819	1686	927	4570	1436	3010	4400	786	1543	941	2718	1518	1928	1542	1239	1097	534	2080	1325	2557	4304	3328	1072	872	2213	2605	1010	1400
94	13.085	98.5112	Unknown	[M+H]+	98.51115:1458 99.5145:233 100.51786:75	72.99189:52	1577	1756	1771	1067	2113	3132	1243	1670	1510	1517	1455	1565	2830	724	1187	1448	1481	1687	1965	796	1870	2065	2343	3188	1505	2970	1448	1322	863	1316	1143	924	1426	1631
95	13.007	98.5113	Unknown	[M+H]+	98.51244:1037 99.51579:181 100.51915:107		4884	5526	5179	6399	5185	5734	4838	6951	6417	7089	6146	7674	6038	6168	9047	6877	5139	4742	5859	5655	6157	6252	5011	8870	5796	5118	4189	6252	5315	5558	6305	5259	1547	7697
96	10.969	98.5132	Unknown	[M+H]+	98.51324:631 99.51659:58 100.51995:96		23	3	8	8	6	9	11	13	13	20	6	8	17	13	11	6	5	8	5	3	3	5	7	20	2	16	4	6	13	5	4	11	2	17
97	12.804	98.9604	Unknown	[M+H]+	98.96039:987 99.96374:2544 100.9671:320		1359	1456	1253	2198	1543	1397	1081	1087	935	1718	1971	818	1502	730	1401	1195	1942	1655	1105	1324	825	1152	859	1362	1294	2084	1580	1910	1628	913	618	1829	1907	1894
98	0.923	98.984	Unknown	[M+H]+	98.98403:1306 99.98738:16 100.99074:26		3788	924	863	692	303	528	446	531	315	418	407	211	155	532	102	50	54	136	122	23	21	12	35	12	227	109	120	137	297	419	625	361	446	505
99	5.473	99.0436	w/o MS2:alpha-Methylene-gamma-butyrolactone	[M+H]+	99.04356:758 100.04691:54 101.05027:17		66	64	106	83	1110	791	1084	1834	1155	600	267	416	490	587	31	35	33	26	41	23	14	6	11	38	150	353	196	215	493	312	156	212	59	292
100	0.954	99.0437	w/o MS2:alpha-Methylene-gamma-butyrolactone	[M+H]+	99.04368:1613 100.04703:56 101.05039:1939		762	773	417	2368	2204	1880	1551	1570	1775	1624	2493	1298	4263	2264	506	1541	1730	982	1296	678	804	719	482	432	1149	1125	2145	2697	2175	357	163	207	251	259
101	0.91	99.0437	w/o MS2:alpha-Methylene-gamma-butyrolactone	[M+H]+	99.04369:2245 100.04704:164 101.0504:0		6905	6980	3230	5179	2738	2756	2701	1327	2754	3696	3370	1724	2235	3134	1341	1805	3774	3169	4771	1745	2268	2109	5431	4251	451	987	269	412	516	131	147	75	173	131
102	5.075	99.0443	w/o MS2:alpha-Methylene-gamma-butyrolactone	[M+H]+	99.04427:782 100.04762:53 101.05098:40		802	541	598	646	540	1410	1318	940	1885	1289	1852	1484	727	1418	67	124	82	48	96	41	37	87	80	160	316	995	797	453	282	521	460	806	482	900
103	12.821	99.5111	Unknown	[M+H]+	99.51205:871 100.5154:573 101.51876:53		4002	1422	3004	5814	1613	2862	3685	5085	4586	4564	1129	3751	3276	4382	3731	1481	4476	2536	4418	2327	4053	5391	3110	3177	5039	4524	2487	713	3313	3295	4415	4491	2638	1313
104	12.811	99.9681	Unknown	[M+H]+	99.96686:677 100.97021:212 101.97357:172		3730	3789	3306	2441	4713	4617	4392	3653	1929	3503	2954	3987	3485	3909	3891	4033	4382	4590	4315	4834	2262	5254	4875	3901	3013	4114	4566	3865	2444	4561	4244	3420	3397	4048
105	12.76	100.111	Cyclohexylamine	[M+H]+	100.11183:2382 101.11518:236 102.11854:1845	83.08833:28 100.10971:22	8634	5616	10811	5468	6008	5620	5745	5446	5473	6876	7099	5216	11240	5807	6497	4877	7808	8406	10922	8264	6097	9130	4749	4565	4643	8580	4444	5922	5796	5054	5909	4966	6745	6889
106	1.865	101.023	Unknown	[M+H]+	101.02396:873 102.02731:19 103.03067:28	73.03164:33	3158	4504	1866	2095	4168	1630	810	1205	2146	4189	3796	3376	3025	5922	290	110	227	104	193	53	118	203	90	203	1083	5190	4105	5984	4076	1005	1220	2532	1403	2494
107	2.233	101.059	Unknown	[M+H]+	101.0596:1817 102.06295:123 103.06631:30		91	20	60	38	29	55	39	58	18	269	222	538	497	638	386	131	231	196	43	23	25	6	1	14	14495	12434	7114	7609	7931	2940	3905	2264	991	1916
108	0.973	101.059	Unknown	[M+H]+	101.05858:2427 102.06193:1027 103.06529:192		2330	940	1526	909	4345	4874	1775	2377	4801	7415	7280	7739	3281	6969	85	168	110	205	136	27	35	64	26	15	822	455	934	1713	1274	627	254	876	788	552
109	2.913	101.059	Unknown	[M+H]+	101.05902:563 102.06237:46 103.06573:651		147	22	66	86	74	36	51	72	56	96	25	39	29	41	1214	102	477	1072	983	6	11	10	34	27	180	146	119	136	102	164	127	70	98	214
110	11.168	101.07	w/o MS2:Gyromitrin	[M+H]+	101.07041:2770 102.07376:297 103.07712:136	101.06707:23 101.07449:55	4741	5343	8674	7222	4330	7970	6002	3540	2898	4754	10950	8114	6044	3088	2776	5726	8044	2761	4457	8739	5299	4217	8390	5104	5872	6309	7812	6585	5492	7041	4948	3241	2202	2338
111	11.231	101.07	w/o MS2:Gyromitrin	[M+H]+	101.07081:2987 102.07416:185 103.07752:66	59.06129:16 101.06954:44 101.07772:16	5495	9363	12084	11130	6957	1805	4242	11276	5208	3708	1974	3112	4756	4299	2611	4259	3694	4000	3862	2762	4887	3953	2827	3401	7019	7122	13713	5676	9195	8451	17832	20220	8259	10699
112	0.863	101.071	w/o MS2:Gyromitrin	[M+H]+	101.07052:1281 102.07387:25 103.07723:276		239	230	501	313	280	652	995	1531	867	1891	3338	2579	2879	3246	548	247	759	538	160	163	314	260	190	56	3060	2026	2084	1749	2593	880	1943	2149	1265	821
113	11.518	101.071	w/o MS2:Gyromitrin	[M+H]+	101.07065:4154 102.074:382 103.07736:110		3685	10213	8964	3127	7157	9533	8962	5190	11305	9503	6344	5824	8127	5756	2851	3731	1328	4470	5001	2246	5989	1554	3099	4753	3575	7186	7723	13109	6549	2595	12194	6038	8075	6593
114	11.105	101.071	w/o MS2:Gyromitrin	[M+H]+	101.07068:2656 102.07403:74 103.07739:80	101.07745:17	5420	4460	2233	10405	5197	4220	5466	3897	5519	5811	4975	6213	5763	7454	1872	2976	3837	2702	4193	4236	5290	2034	2473	6225	6133	11467	6495	3699	5251	3758	4230	2452	3120	8304
115	12.758	101.072	w/o MS2:Gyromitrin	[M+H]+	101.07211:2634 102.07546:253 103.07882:70		2104	3667	1247	2399	5092	3773	3665	1128	5678	2979	5180	3190	3126	2792	3901	1807	3070	2185	1651	2781	3856	2876	1994	1936	3438	1210	2574	2404	3172	2049	2483	3257	5678	1210
116	12.803	101.966	Unknown	[M+H]+	101.96624:893 102.96959:71 103.97295:159		1370	1190	1377	1363	1226	1153	1490	1355	852	1485	1399	1475	1388	1537	1374	570	653	1130	1157	1133	1544	1450	1764	760	1348	1848	1777	1451	570	1354	1067	1513	659	820
117	0.883	102.055	w/o MS2:1-Aminocyclopropane-1-carboxylic acid; LC-ESI-QTOF; MS2; CE	[M+H]+	102.05463:8019 103.05798:427 104.06134:1370		602	604	1195	6271	20971	18539	20313	20372	21425	23492	22350	23289	23252	21997	6139	3657	6536	6136	5632	954	869	2098	838	1340	22620	22580	22424	23670	21004	15389	15310	15502	15023	14585
118	3.449	102.091	w/o MS2:Betaine-Aldehyde; LC-ESI-QQ; MS2; CE	[M+H]+	102.0908:2573 103.09415:145 104.09751:27		42	16	46	36	82	48	49	39	24	68	20	13	28	40	20	14	27	10	26	21	15	31	23	20	76	105	80	68	64	5580	5286	4202	3949	7934
119	4.155	102.091	w/o MS2:Betaine-Aldehyde; LC-ESI-QQ; MS2; CE	[M+H]+	102.09091:1640 103.09426:67 104.09762:0		147	34	18	65	13	48	35	48	89	70	40	142	54	52	25	20	26	51	11	37	30	32	12	44	156	390	67	105	59	4775	5072	4738	4910	4586
120	12.765	102.127	w/o MS2:Hexylamine; LC-ESI-QTOF; MS2; CE	[M+H]+	102.12656:1649 103.12991:198 104.13327:0		4038	3123	2435	3201	2473	3599	2715	1945	3267	1895	2673	2640	1665	2507	2707	1976	2886	1788	2371	2512	2409	2399	1984	2188	4763	3939	3891	3531	3518	2368	2165	2621	3079	2552
121	12.649	102.127	1-Hexylamine; ESI-ITFT; direct injection; MS2; CE	[M+H]+	102.12796:2408 103.13131:197 104.13467:0	102.12669:185	9321	4805	8345	1936	2673	5640	6905	6534	5979	4708	10109	11730	4163	3202	4216	12876	4355	4992	3623	10369	4370	3740	3903	14791	5221	3651	5713	1842	4919	3477	10916	2325	1962	3298
122	11.285	102.128	w/o MS2:Hexylamine; LC-ESI-QTOF; MS2; CE	[M+H]+	102.12797:826 103.13132:47 104.13468:0		940	1316	1592	1002	1147	781	1452	971	1751	741	868	853	1167	598	551	711	969	651	1566	870	739	1318	1340	863	625	973	1520	1192	1771	977	1079	961	970	1021
123	0.73	102.97	Unknown	[M+H]+	102.96983:1065 103.97318:35 104.97654:18		888	266	487	1077	875	616	529	457	1521	1652	1009	1019	1638	1913	352	694	1511	951	343	136	389	172	50	274	418	209	259	191	163	256	327	174	129	126
124	2.342	103.053	(R)-4-aminoisoxazolidin-3-one	[M+H]+	103.05396:1821 104.05731:266 105.06067:0	103.05738:23	209	259	289	176	329	513	678	173	302	475	805	911	646	1238	135	285	109	177	81	179	146	201	211	197	771	1828	601	781	1375	12079	12220	11377	11407	11536
125	9.267	103.054	w/o MS2:Unknown (carbon number 8); PlaSMA ID-16	[M+H]+	103.05352:4524 104.05687:370 105.06023:708		231	1263	423	993	2237	6806	10829	11307	2186	3603	6656	3447	2458	10490	5040	4491	3933	1756	2969	69	213	114	120	11	2517	16812	4036	2161	3101	2375	6412	8674	3625	2723
126	2.93	103.054	(R)-4-aminoisoxazolidin-3-one	[M+H]+	103.05348:1469 104.05683:129 105.06019:18	103.05166:27	3	3	11	25	6355	3140	3954	6674	6251	6976	6849	6815	7606	7489	3050	2756	3671	2000	1721	261	131	114	316	393	1075	613	786	814	961	320	171	98	318	266
127	9.226	103.054	w/o MS2:Unknown (carbon number 8); PlaSMA ID-16	[M+H]+	103.05376:3410 104.05711:378 105.06047:470		114	610	304	1885	2706	2611	2803	7957	2650	1700	1375	1790	2044	2325	2130	3833	1831	1792	4333	61	214	103	51	29	1559	2889	1826	993	3319	1201	2645	3915	1565	681
128	11.568	103.955	Unknown	[M+H]+	103.95475:1414 104.9581:20 105.96146:461		668	447	476	1117	485	1107	173	654	319	403	274	419	286	336	2088	1379	1390	2159	766	413	736	1339	624	1019	702	705	423	385	1563	1397	1369	2808	2132	1563
129	11.909	103.955	Unknown	[M+H]+	103.9549:3250 104.95825:39 105.96161:1491		630	405	268	548	369	337	216	654	452	714	502	435	536	878	666	414	404	446	469	940	900	581	859	459	784	418	789	543	424	598	355	545	559	12285
130	11.469	103.955	Unknown	[M+H]+	103.95505:1289 104.9584:17 105.96176:369		1136	1788	616	732	1179	401	599	1621	527	1117	421	1400	1223	721	1946	4136	2007	1197	3743	507	789	461	1493	765	1584	2330	1236	1200	770	1434	1440	1342	1989	1950
131	12.625	103.956	Unknown	[M+H]+	103.95548:1409 104.95883:24 105.96219:540	88.07497:24 102.11995:20 104.1104:34	2071	2694	1781	1861	957	1522	995	2813	1682	1403	1862	3137	1648	2451	1412	1638	2495	1930	1206	1643	2657	3186	2906	2091	6076	1325	1821	1632	2657	4081	3015	1532	1471	2107
132	3.817	104.034	w/o MS2:L-Serine; LC-ESI-ITFT; MS2; m/z	[M+H]+	104.0335:781 105.03685:57 106.04021:56		63	119	58	68	68	37	91	90	110	33	49	127	91	47	27	34	19	32	33	6	5	10	6	15	125	167	270	268	312	1024	1198	1388	1038	1832
133	12.755	104.106	w/o MS2:Choline	[M+H]+	104.1061:1599 105.10945:324 106.11281:0	58.06686:26 102.12341:51 103.12962:18 104.10681:118	209	1820	398	496	383	586	1155	628	220	795	667	379	429	444	425	440	1416	1047	494	390	1529	1077	856	1321	651	789	1292	2258	542	1670	417	858	1490	549
134	0.926	104.106	w/o MS2:Choline [M]+	[M+H]+	104.10629:5777 105.10964:433 106.113:47		4748	21808	16380	14839	5448	6470	7329	8107	10057	11198	7543	11175	7808	9710	7556	8495	9262	5585	8175	1339	3818	1614	898	3934	24090	26335	29988	25103	6152	6672	20140	5260	2778	6354
135	12.718	104.107	Choline; LC-ESI-QTOF; MS2; CE	[M]+	104.10745:1069 105.1108:68 106.11416:0	60.08082:16 103.1384:18 104.10757:33	267	727	350	685	573	654	424	632	188	930	229	810	440	756	482	623	471	1072	791	667	661	948	932	312	1391	1129	736	1173	660	2369	1051	926	925	951
136	0.835	104.107	Choline	[M]+	104.10652:32236 105.10987:4496 106.11323:353	55.98992:20 58.06336:38 60.04309:41 60.07959:101 60.08445:17 86.06315:30 86.06705:31 87.19083:20 104.06538:17 104.0695:57 104.08395:54 104.09301:40 104.10713:3808 104.15733:16	224989	212201	222771	192668	108385	97062	107687	104269	106545	127684	128025	129642	129973	127921	84537	93669	96268	92495	95287	48169	49711	48722	47825	48710	210189	205942	210012	202124	253517	259106	243162	260991	256149	254581
137	0.722	105.003	Unknown	[M+H]+	105.00227:1358 106.00562:504 107.00898:269	68.98328:24 84.95763:24 86.99527:21	10503	5219	7216	6272	9278	5262	1504	5094	8081	7859	9356	5182	3829	2315	1552	3308	3077	2445	4116	380	368	723	605	793	12571	5743	7792	11150	8211	5681	7931	14075	6955	6969
138	5.073	105.018	w/o MS2:MALONIC ACID	[M+H]+	105.01791:2054 106.02126:106 107.02462:19		350	357	195	359	6599	2712	3208	4556	3581	5250	3219	3895	5882	2226	27	29	62	67	65	6	2	11	11	3	1742	1653	1435	2616	2470	840	1237	1297	866	2010
139	4.825	105.033	Unknown	[M+H]+	105.03344:1454 106.03679:80 107.04015:20		2	2	2	5	7	5	4	3	3	6	22	2	3	7	36	8	43	12	4	3	4	2	5	3	12	16	6	10	21	3339	2093	3924	3608	3003
140	10.169	105.069	w/o MS2:Styrene	[M+H]+	105.06968:2006 106.07303:214 107.07639:1150	79.0499:33 79.05717:16 105.06918:48 105.07632:18	2	10	9	4	14	4	11	9	9	14	5	9	16	17	4989	784	2271	9650	2462	49	49	47	56	41	25	31	66	23	27	34	38	18	63	15
141	8.297	105.069	w/o MS2:Styrene	[M+H]+	105.06898:847 106.07233:68 107.07569:763		5	8	4	4	6	7	18	8	9	5	12	11	4	3	592	942	293	779	588	10	2	23	5	17	14	8	15	11	5	16	13	22	18	7
142	3.061	105.069	w/o MS2:Styrene	[M+H]+	105.06942:1303 106.07277:223 107.07613:88	105.06853:18	2	10	33	15	14	37	65	12	51	45	22	55	37	65	5655	4345	4269	9205	6235	4054	1734	3263	3751	2252	58	95	86	116	206	22	76	62	62	59
143	2.639	105.07	w/o MS2:Styrene	[M+H]+	105.06953:18953 106.07288:2003 107.07624:170	77.03855:31 79.05517:252 89.93495:16 103.05376:132 105.06917:1046	42	11	23	39	9302	7663	10053	10103	10450	6385	7206	3886	7136	6522	781	1109	1089	570	651	317	463	548	514	475	106178	86303	112722	96812	130981	3184	3570	3222	3606	3372
144	4.672	105.071	w/o MS2:"L-2,3-DIAMINOPROPIONIC ACID"	[M+H]+	105.07054:634 106.07389:36 107.07725:79		12	11	11	82	113	233	74	184	61	94	200	86	203	279	117	71	149	202	198	7	18	14	38	49	681	1471	2123	1770	946	1716	1843	1761	1156	749
145	12.653	105.953	Unknown	[M+H]+	105.95279:698 106.95614:0 107.9595:0		601	691	1058	751	672	401	470	974	1353	1040	726	791	848	315	627	900	387	577	466	1095	297	1023	1146	806	1342	892	477	1022	643	658	936	263	433	952
146	12.622	105.954	Unknown	[M+H]+	105.95237:727 106.95572:18 107.95908:0	58.06518:16	1151	637	1653	714	1041	826	1779	723	580	681	766	468	738	671	1172	833	760	1599	933	2145	1526	695	568	933	778	441	594	676	809	438	1484	1310	370	710
147	0.946	106.049	w/o MS2:L-Serine; CE0; MTCFGRXMJLQNBG-REOHCLBHSA-N	[M+H]+	106.04897:1407 107.05232:47 108.05568:16		153	214	197	195	907	845	841	1078	850	469	1336	481	655	937	75	149	122	152	76	95	25	112	52	41	840	881	212	327	691	1953	2185	2621	2256	879
148	0.9	106.049	w/o MS2:L-Serine; CE0; MTCFGRXMJLQNBG-REOHCLBHSA-N	[M+H]+	106.04901:921 107.05236:37 108.05572:16		262	385	290	456	1488	630	679	1146	877	1141	428	1110	1091	617	104	271	197	224	117	147	65	48	124	104	739	1530	657	794	668	1104	2587	960	3932	1170
149	0.849	106.05	w/o MS2:Serine	[M+H]+	106.04995:3197 107.0533:101 108.05666:57		1440	1857	1250	1087	6431	6898	7586	5269	7627	5601	6113	5690	4652	5938	2833	1854	2045	784	1595	384	447	160	835	511	4325	3515	4239	3804	4198	3365	5620	3350	8538	7326
150	12.777	106.086	w/o MS2:Diethanolamine; CE0; ZBCBWPMODOFKDW-UHFFFAOYSA-N	[M+H]+	106.0859:982 107.08925:121 108.09261:115		887	950	930	1001	1014	1039	773	806	1046	907	1077	789	956	992	1003	822	889	951	773	934	863	886	935	938	953	972	762	947	1003	881	985	899	999	914
151	0.717	107	Unknown	[M+H]+	107.00037:568 108.00372:23 109.00708:0		727	904	313	358	676	658	699	266	484	870	607	411	551	727	174	362	234	515	131	80	127	175	61	211	500	702	858	924	340	372	447	412	1168	228
152	9.268	107.049	w/o MS2:Unknown (carbon number 7); PlaSMA ID-22	[M+H]+	107.04852:4034 108.05187:323 109.05523:192		199	1038	590	1718	10469	1262	2587	4626	1712	4177	1694	2832	3367	3643	2390	2504	2945	2252	3585	107	122	148	183	19	3993	11242	2402	1596	2885	6472	4247	5550	11429	1705
153	2.339	107.049	w/o MS2:Unknown (carbon number 7); PlaSMA ID-22	[M+H]+	107.04868:2060 108.05203:222 109.05539:20		309	222	367	493	155	307	449	282	339	276	198	283	456	377	1072	910	330	696	1176	142	94	77	83	80	589	385	226	545	346	2792	6580	6634	6396	5883
154	9.233	107.049	w/o MS2:Unknown (carbon number 7); PlaSMA ID-22	[M+H]+	107.04903:2905 108.05238:617 109.05574:36		156	935	483	973	2394	1379	3645	1716	1228	1016	647	1166	1149	2534	1524	2218	2673	4579	2242	114	189	124	225	32	5662	3884	1997	840	3989	621	3076	3664	1954	1053
155	2.592	107.049	w/o MS2:Unknown (carbon number 7); PlaSMA ID-22	[M+H]+	107.04911:762 108.05246:126 109.05582:120		32	48	7	95	156	141	333	149	223	50	304	149	141	208	74	183	108	123	122	11	10	29	13	9	423	838	224	430	388	1878	2030	2072	1077	1998
156	2.219	107.049	Unknown (carbon number 7); PlaSMA ID-22	[M+H]+	107.04881:2346 108.05216:391 109.05552:52	79.05354:35 107.05132:129	20489	19902	21281	21734	1630	2399	491	2981	3200	2285	1695	2616	2552	2886	16131	18281	19663	23329	24099	1067	1329	1237	1845	515	1774	3259	1510	2585	459	6304	5467	10018	9792	9262
157	2.866	107.05	w/o MS2:BENZALDEHYDE	[M+H]+	107.04992:887 108.05327:25 109.05663:18		1030	1261	1691	1036	525	622	772	194	514	1022	563	561	563	1147	71	84	260	95	251	17	37	3	48	4	419	698	1286	1003	1041	1339	914	1215	1080	1920
158	11.487	107.083	Unknown	[M+H]+	107.08306:814 108.08641:195 109.08977:6158		83	89	127	118	104	56	48	85	242	56	69	121	157	121	1018	1043	718	2264	1387	61	161	36	70	65	266	324	198	266	306	149	153	145	217	188
159	10.604	107.084	Unknown	[M+H]+	107.0844:868 108.08775:241 109.09111:4454		23	29	11	9	300	274	203	151	304	208	122	172	274	335	509	669	767	612	1463	118	119	83	132	28	1330	2293	1795	318	687	394	527	841	1300	604
160	10.351	107.084	Unknown	[M+H]+	107.08441:6321 108.08776:637 109.09112:38241		25	55	23	35	189	91	204	154	151	74	145	263	224	211	17684	21858	8081	19721	10862	131	304	347	106	153	675	456	763	274	510	284	971	577	655	282
161	10.543	107.084	Unknown	[M+H]+	107.08449:1847 108.08784:239 109.0912:3804		8	11	24	35	100	96	101	164	62	79	77	168	95	119	3089	1269	2388	2215	4102	178	392	331	176	61	549	589	402	249	368	151	630	214	407	214
162	7.169	107.085	Unknown	[M+H]+	107.08537:1692 108.08872:264 109.09208:21441		47	92	75	114	43	34	16	12	19	23	13	11	5	14	4527	3107	1534	1049	2201	67	119	115	151	82	57	60	37	88	101	121	179	85	131	52
163	3.95	107.086	Unknown	[M+H]+	107.08563:583 108.08898:20 109.09234:35		51	103	42	57	62	116	122	107	181	67	106	41	87	62	124	126	75	94	244	13	7	11	6	13	40	157	87	35	90	725	823	1633	870	1245
164	10.789	107.086	Unknown	[M+H]+	107.08585:2905 108.0892:338 109.09256:7589		33	36	39	21	1072	238	923	711	511	178	519	235	480	488	324	468	1869	478	916	36	34	25	55	20	5515	4902	4640	664	2527	2835	5740	6350	9962	2931
165	12.981	109.022	w/o MS2:Unknown (carbon number 6); PlaSMA ID-25	[M+H]+	109.02185:705 110.0252:9701 111.02856:4236		1279	1670	1577	1610	1004	2914	1641	2662	2721	712	1564	3036	1336	1582	1744	2584	2120	2269	556	1633	2385	1187	894	3111	2192	941	2785	1834	845	1750	2177	687	685	2213
166	10.969	109.022	w/o MS2:Unknown (carbon number 6); PlaSMA ID-25	[M+H]+	109.02211:723 110.02546:10303 111.02882:1649		8	53	13	10	28	11	18	11	10	16	26	2	6	50	25	4	22	36	20	14	17	23	15	3	11	6	9	36	9	6	34	21	7	34
167	3.764	109.026	w/o MS2:Unknown (carbon number 6); PlaSMA ID-25	[M+H]+	109.02592:949 110.02927:995 111.03263:531		93	101	148	136	175	135	131	133	96	118	212	85	55	84	67	217	74	132	163	65	61	34	58	77	122	109	83	184	147	2447	2323	2421	2531	1545
168	4.446	109.028	w/o MS2:Unknown (carbon number 6); PlaSMA ID-25	[M+H]+	109.0275:3209 110.03085:507 111.03421:385		149	167	168	70	84	161	95	100	97	214	154	170	42	111	260	71	70	217	165	111	96	35	134	114	161	371	320	124	128	8944	9551	9888	5219	4762
169	5.472	109.028	w/o MS2:Unknown (carbon number 6); PlaSMA ID-25	[M+H]+	109.02757:2856 110.03092:867 111.03428:960		203	90	112	119	9214	7921	8986	9465	8634	2682	1967	1928	2114	2390	71	80	41	82	112	88	54	79	125	51	1981	2140	2451	3383	1789	849	618	815	824	397
170	4.161	109.028	w/o MS2:Unknown (carbon number 6); PlaSMA ID-25	[M+H]+	109.02766:1896 110.03101:520 111.03437:339		185	283	79	130	666	941	1056	849	690	663	1232	530	345	446	159	149	103	95	169	71	206	67	35	70	374	188	514	277	466	5765	6357	6447	5944	6248
171	0.913	109.028	w/o MS2:Unknown (carbon number 6); PlaSMA ID-25	[M+H]+	109.02795:7850 110.0313:1128 111.03466:302	81.03418:391 109.02983:20	63350	57932	59257	59181	7120	13476	11746	13380	7685	9459	5588	9336	6809	8907	24444	24104	19842	22262	32584	5867	2963	4651	8506	8243	8088	5533	8385	7348	5199	243	183	374	360	169
172	2.866	109.028	w/o MS2:Unknown (carbon number 6); PlaSMA ID-25	[M+H]+	109.02796:2185 110.03131:458 111.03467:152		1911	4021	4749	4382	860	2063	1363	903	1472	3145	2319	3584	2083	3646	401	457	171	292	432	79	161	101	55	80	1893	1268	2326	2309	1408	5931	6164	6217	5540	5574
173	5.078	109.028	w/o MS2:Unknown (carbon number 6); PlaSMA ID-25	[M+H]+	109.02798:4422 110.03133:598 111.03469:608		1539	2128	908	2451	13689	11503	13691	14669	13243	10160	10512	11185	11388	6021	62	84	92	221	75	104	51	77	243	27	3410	6008	5538	3090	2874	5151	5423	5685	3703	3883
174	4.678	109.028	w/o MS2:Unknown (carbon number 6); PlaSMA ID-25	[M+H]+	109.02819:2302 110.03154:660 111.0349:722		317	293	226	54	819	482	688	833	711	888	773	661	365	871	91	470	445	450	245	108	65	214	84	126	3390	4603	6627	5017	4596	3417	5414	5483	5341	5428
175	0.858	109.028	w/o MS2:Unknown (carbon number 6); PlaSMA ID-25	[M+H]+	109.02824:2902 110.03159:258 111.03495:348	81.03436:40	63350	4195	5681	1655	3115	2599	1715	3209	1410	1218	2334	3171	944	3227	3294	4793	3895	2262	2611	333	592	4653	8506	803	499	311	565	325	651	2	11	7	7	12
176	2.19	109.028	w/o MS2:1,4-BENZOQUINONE	[M+H]+	109.02848:584 110.03183:258 111.03519:423		153	110	132	224	158	83	195	357	188	202	209	430	314	444	202	395	482	821	729	75	143	137	313	188	199	290	68	379	188	367	377	326	543	616
177	9.253	109.1	w/o MS2:Unknown (carbon number 8); PlaSMA ID-31	[M+H]+	109.09995:1766 110.1033:122 111.10666:181		124	253	189	264	531	330	537	443	426	530	580	495	304	396	1115	610	798	1204	845	75	215	215	228	112	1061	6993	1196	1041	602	934	1292	1656	1777	626
178	11.321	109.1	w/o MS2:Unknown (carbon number 8); PlaSMA ID-31	[M+H]+	109.1004:5371 110.10375:358 111.10711:293		467	957	667	1022	126	40	148	150	58	152	78	116	91	61	10232	12156	11290	11662	5543	212	289	108	125	70	965	1059	671	188	1620	227	561	1034	388	122
179	11.493	109.101	w/o MS2:Unknown (carbon number 8); PlaSMA ID-31	[M+H]+	109.10062:6243 110.10397:570 111.10733:604		957	1756	1010	1118	73	48	48	215	57	66	58	78	72	185	13949	16157	15475	16091	13717	129	423	371	160	30	621	1653	535	111	1233	259	1406	933	506	162
180	9.904	109.101	w/o MS2:Unknown (carbon number 8); PlaSMA ID-31	[M+H]+	109.10064:1024 110.10399:60 111.10735:16		49	88	21	27	106	86	87	134	70	146	74	279	269	396	1866	1407	2887	3061	4452	51	55	60	98	23	4063	1509	490	318	1503	158	780	215	612	222
181	11.371	109.101	w/o MS2:Unknown (carbon number 8); PlaSMA ID-31	[M+H]+	109.10066:2770 110.10401:152 111.10737:389		143	244	279	430	62	93	124	32	170	109	65	105	209	83	5167	5866	6547	5632	4730	150	112	285	125	86	275	197	170	98	130	69	131	114	184	103
182	10.111	109.101	w/o MS2:Unknown (carbon number 8); PlaSMA ID-31	[M+H]+	109.10072:3957 110.10407:291 111.10743:20		37	98	52	48	264	402	1121	861	754	696	972	556	682	460	10434	4962	3413	11235	9908	328	704	613	431	276	2988	4694	1512	2749	2509	4020	13569	10437	4692	5681
183	10.302	109.101	w/o MS2:Unknown (carbon number 8); PlaSMA ID-31	[M+H]+	109.10078:50332 110.10413:6518 111.10749:438	55.05061:20 55.05537:21 64.90757:16 67.05205:159 67.05603:255 68.05328:57 68.06036:21 79.05875:84 80.05925:21 81.07107:136 82.07117:17 82.07668:16 91.05448:17 92.06081:17 106.84528:21 107.08177:56 108.08884:21 109.07841:28 109.08905:65 109.09953:2072	141	124	65	101	1357	391	746	2021	1335	918	600	1879	963	1462	543140	563566	616832	616835	560656	5852	19335	17423	10914	2576	20638	17519	15559	4983	6547	5126	7257	17721	8178	2344
184	10.782	109.101	w/o MS2:Unknown (carbon number 8); PlaSMA ID-31	[M+H]+	109.10099:3940 110.10434:715 111.1077:421	68.0556:19 69.06152:24 81.06727:26 109.09679:65 109.103:133	59	96	53	98	718	3732	4407	2439	3583	2496	2585	1074	3183	2735	6041	5935	6434	7029	2104	234	741	428	230	141	33270	15193	29355	7197	17874	22109	41786	35779	17358	20028
185	7.173	109.101	w/o MS2:Unknown (carbon number 8); PlaSMA ID-31	[M+H]+	109.1006:9313 110.10395:1155 111.10731:197	67.05346:54 68.05522:28 69.06732:30 81.07085:37 90.50662:29 109.06549:22 109.09309:31 109.10061:295	1104	1151	1370	969	47	43	127	130	88	77	90	35	155	68	94290	54405	48699	98969	81214	714	1040	611	1216	469	470	698	612	649	645	413	667	619	483	474
186	10.93	109.101	w/o MS2:Unknown (carbon number 8); PlaSMA ID-31	[M+H]+	109.10082:3236 110.10417:274 111.10753:438		206	548	218	494	1325	723	1360	2189	1342	1178	1142	1972	1233	1159	6664	6770	8822	9754	9520	472	635	895	704	378	6716	7091	6052	1977	4732	3658	7282	7047	5909	3044
187	7.631	109.101	w/o MS2:Unknown (carbon number 8); PlaSMA ID-31	[M+H]+	109.10109:2805 110.10444:344 111.1078:17		48	108	75	51	21	27	24	27	55	51	39	31	17	28	8433	10237	3764	9495	12659	73	134	127	49	90	115	95	57	103	166	49	105	92	78	43
188	10.605	109.101	w/o MS2:Unknown (carbon number 8); PlaSMA ID-31	[M+H]+	109.10087:2883 110.10422:275 111.10758:187	67.05159:30 67.05523:28 109.10198:107	49	38	58	55	2533	442	2317	1407	764	917	1345	2128	1170	1721	3425	3243	4170	3228	3590	141	462	195	302	79	11607	10562	10701	1909	5363	2859	6967	6283	7806	1088
189	12.798	109.521	Unknown	[M+H]+	109.52061:1626 110.52396:654 111.52732:8023		3136	2586	3390	2872	2058	2969	2702	2409	1994	1715	2904	1621	1328	1693	2750	2450	1773	2311	2251	2285	2144	1835	2525	1912	1718	2087	2478	2130	2450	2878	1915	1735	3286	3417
190	0.721	110.008	Unknown	[M+H]+	110.00874:21972 111.01209:7545 112.01545:7804	61.00908:17 66.01664:78 66.02153:43 67.02172:20 67.92512:16 68.01783:20 68.98161:17 69.98266:20 82.01248:23 82.5414:18 83.03819:24 84.95755:24 110.00821:177	180098	171141	180039	173708	183141	166540	187159	187370	187229	163352	169951	165632	173883	166342	74869	76655	73259	79297	72966	23547	24618	25210	24078	24449	266418	261631	151856	124710	257914	282773	296655	290863	286501	168189
191	12.898	110.019	Unknown	[M+2H]2+	110.01911:15191 111.02246:18949 112.02582:7386		67648	59165	66137	61005	58807	40566	59862	63110	65639	21317	65490	61320	62859	59048	59738	61368	59571	59105	58841	57915	59655	61905	25439	40226	58292	36742	57378	56049	57361	60231	22272	55619	62049	63717
192	10.95	110.02	Unknown	[M+2H]2+	110.0196:9864 111.02295:1702 112.02631:654	85.07262:16 89.50893:53 90.50984:36 97.96846:24 102.09369:21 105.95614:16 109.06435:24 110.02211:54	181	132	180	147	205	121	148	81	194	136	100	86	173	118	61	146	208	138	114	211	115	238	134	79	217	225	47	167	181	124	104	218	71	180
193	12.978	110.02	Unknown	[M+2H]2+	110.01984:8814 111.02319:4229 112.02655:1840	68.9911:51	41169	75033	39077	42819	33027	45412	39487	51739	47993	56763	47275	29669	67891	33563	38469	35969	50768	67395	42733	100757	48124	84358	63574	77140	48013	38264	43214	43519	51246	111135	33677	33805	37012	58464
194	12.799	110.02	Unknown	[M+2H]2+	110.01983:8710 111.02318:13327 112.02654:5515	66.99561:19 76.673:16 91.50372:70	4882	5154	3281	6521	4986	6072	5943	5887	6971	4968	7778	6248	5568	5727	5665	5121	6389	5771	6522	5556	3894	5645	6560	7743	5348	4029	3531	6024	5325	7947	5769	4511	6423	8849
195	0.788	110.071	Unknown	[M+H]+	110.07074:895 111.07409:22 112.07745:58	81.04158:16 110.06939:35	35	43	148	92	81	19	81	45	42	73	301	59	127	128	86	134	130	166	91	1719	1268	425	2055	1945	228	435	759	240	309	4216	4460	4582	3637	1623
196	0.845	110.071	Unknown	[M+H]+	110.07111:6562 111.07446:557 112.07782:503		36	44	71	49	355	199	233	350	121	300	833	332	707	642	40	57	54	35	37	241	104	210	147	151	1961	3950	2008	2433	2224	12651	15923	14841	12415	14276
197	1.689	111.007	Pyruvic acid	[M+Na]+	111.00688:5268 112.01023:361 113.01359:373	95.01567:41 111.0532:22	2800	6085	3627	6747	707	1857	2997	2488	1475	1859	1051	1162	1017	1972	1777	2863	2278	1286	1555	59	58	31	25	57	27822	9204	37160	25123	10460	12563	19793	4048	7016	10955
198	1.663	111.007	w/o MS2:Pyruvic acid	[M+H]+	111.00663:4880 112.00998:270 113.01334:303	68.99891:77 110.05898:19	2576	2778	2274	2073	1695	1711	1346	3734	2769	815	941	1270	1006	1605	1425	2111	1923	1373	683	27	34	23	14	83	5065	7986	36904	8530	6254	10931	3296	7631	5821	11184
199	1.438	111.007	w/o MS2:Unknown (carbon number 5); PlaSMA ID-34	[M+H]+	111.00717:4010 112.01052:156 113.01388:153		1641	660	2043	930	492	185	586	591	624	310	278	213	352	356	79	65	60	112	34	18	2	18	13	23	9454	5700	3504	7180	2545	3476	2148	2700	1745	3581
200	10.939	111.018	Unknown	[M+H]+	111.01842:1878 112.02177:480 113.02513:113		6826	1558	2013	1143	1024	4720	2578	1297	1723	2483	6464	1136	1605	939	904	1035	3650	4565	1342	2187	5777	2049	1869	1085	4642	1216	2137	1626	1149	6915	5750	2020	4671	4631
201	9.162	111.019	Unknown	[M+H]+	111.01865:5721 112.022:2092 113.02536:587		4076	10393	9768	4682	5659	5988	5513	14902	6053	5702	10357	8089	12560	5232	8987	3049	4902	4138	8373	6765	8406	2710	4578	4703	5832	10553	7601	8459	5025	9035	8421	7676	4031	8241
202	10.531	111.019	Unknown	[M+H]+	111.0201:3338 112.02345:1573 113.02681:95	81.06931:25 110.1014:35	3757	10286	6195	4301	4158	4368	7001	3513	8400	2345	4787	4858	7022	3622	3845	6661	12412	4421	3529	3917	2912	7248	6780	5628	5676	4118	8306	10830	8037	4740	1903	3512	7033	6141
203	10.154	111.019	Unknown	[M+H]+	111.01933:4034 112.02268:1541 113.02604:155	73.13754:18	4630	5260	5664	6617	6465	9040	7010	9480	4406	6058	4265	5756	8647	5145	5779	5874	5381	4167	4414	5207	5754	4391	9161	9654	15465	3451	10022	7143	4978	5390	2577	7853	10522	4188
204	9.373	111.019	Unknown	[M+H]+	111.01937:6577 112.02272:2698 113.02608:295		22452	14697	20256	14683	15927	5285	17177	15025	19330	18254	13219	12700	12193	13711	15644	13571	9379	13138	11007	21969	13354	13448	16246	14981	18413	14800	11581	13340	18512	14913	11840	11322	15799	14000
205	10.469	111.019	Unknown	[M+H]+	111.01997:3540 112.02332:1014 113.02668:160		4685	5950	4545	7138	7501	5737	7980	7290	6407	3702	6302	4383	3629	5643	6490	14868	3167	8753	7770	5914	4958	7856	6443	7856	3506	4713	5416	4956	8694	7027	3611	3921	3302	7833
206	6.704	111.02	Unknown	[M+H]+	111.01957:2054 112.02292:719 113.02628:122		2771	4136	4163	4405	3693	5107	2292	2481	2759	3079	3007	3416	4381	4439	6064	2890	2587	3014	3113	2210	2656	3801	2643	4137	3292	2216	1905	5310	6021	2177	2144	3350	1414	3739
207	9.088	111.02	Unknown	[M+H]+	111.0196:4810 112.02295:2568 113.02631:492	77.90081:16 90.50735:29 110.07213:20	7777	4709	5550	6592	5449	5913	4560	2633	6914	6760	7760	4734	7366	9960	3521	2507	3794	6766	3516	8179	6850	4806	4836	4810	4563	5200	6065	6022	2559	4760	8519	4335	5631	5945
208	12.944	111.02	Unknown	[M+H]+	111.01964:9040 112.02299:3998 113.02635:341		36261	34765	37155	6558	21234	6521	21669	39030	22309	40364	9132	6445	35871	8662	12790	17079	10276	31668	32246	7504	7692	6775	38316	33890	7159	30941	34715	15361	51459	35095	14530	40901	42502	38698
209	10.201	111.02	Unknown	[M+H]+	111.01952:4537 112.02287:1801 113.02623:348		9825	6810	3713	5189	6421	15621	5665	7906	11058	3506	7435	8835	8941	5065	3416	3885	4305	3468	3027	8187	10982	6827	7661	5073	9115	8245	6347	6503	10090	11486	7454	7030	7031	3550
210	12.816	111.02	Unknown	[M+2H]2+	111.02019:24132 112.02354:13535 113.0269:1949	67.87449:16 71.06026:16 105.71034:18 106.99635:18 110.06888:16	336237	301711	333933	317885	300371	315793	295126	285949	321344	299629	320104	296344	296369	291572	300759	310061	300407	298954	295408	297311	294642	294376	297336	308494	299660	295720	308997	316124	309067	319319	307161	296726	319084	323734
211	2.233	111.043	w/o MS2:Unknown (carbon number 6); PlaSMA ID-36	[M+H]+	111.043:2833 112.04635:36 113.04971:28317		9	36	14	65	49	33	55	73	100	133	230	154	90	437	35	56	106	92	22	20	27	20	5	14	2414	8875	5512	10377	4309	1294	2206	978	2849	812
212	2.684	111.043	w/o MS2:Unknown (carbon number 6); PlaSMA ID-36	[M+H]+	111.04317:939 112.04652:127 113.04988:86		47	99	78	185	220	219	228	128	87	127	138	166	334	328	1541	1952	2001	2224	2737	64	116	126	55	73	167	208	204	74	108	1597	2159	1443	1346	1826
213	0.966	111.044	Isobutyric acid	[M+Na]+	111.04346:3003 112.04681:608 113.05017:282	111.04683:30	41644	39013	37142	34429	30307	34015	12312	30901	29777	13514	16608	11710	20305	23611	677	581	391	650	1341	1096	795	324	515	1054	14776	14797	16124	20696	12236	17597	17432	16173	14053	16736
214	3.974	111.044	w/o MS2:Hydroquinone	[M+H]+	111.04427:1297 112.04762:76 113.05098:20		26	36	13	43	25	20	30	28	31	67	33	21	55	56	17	62	18	32	11	10	35	27	9	29	2723	1802	3465	2615	3243	62	54	32	37	50
215	12.665	111.09	Unknown	[M+H]+	111.08967:772 112.09302:18954 113.09638:1592		1582	992	1298	1404	2379	2127	1997	1109	832	1628	538	5315	2485	1886	1189	3403	1387	1372	948	744	799	1205	941	1477	497	1236	6435	952	2703	690	2964	1500	713	1476
216	12.774	111.091	Unknown	[M+H]+	111.09074:5324 112.09409:12264 113.09745:2229		974	1028	1174	1608	6535	2940	2165	622	976	872	928	6070	7575	1267	1028	8727	2607	1147	621	702	766	1168	540	7687	1038	362	7433	1490	5284	1362	5071	660	1261	1350
217	12.126	111.114	Unknown	[M+H]+	111.11356:1015 112.11691:94 113.12027:36		7	17	11	3	800	130	238	1967	189	300	352	546	703	191	8	21	22	33	35	19	8	34	19	55	37	8	26	13	57	17	19	13	4	26
218	10.857	111.117	Unknown	[M+H]+	111.11681:621 112.12016:92 113.12352:44		288	605	5454	5739	3708	9935	4649	987	2278	4916	2355	4855	4904	2332	4832	6215	5891	1675	372	872	2672	741	2345	7779	3525	1358	4621	7203	4066	5250	1952	3586	4393	5126
219	8.661	111.117	Unknown	[M+H]+	111.11749:625 112.12084:74 113.1242:0		539	508	1148	1044	247	3624	747	122	605	608	807	749	396	356	952	1844	348	691	237	592	662	289	524	2490	335	277	993	1656	516	1697	200	333	443	1388
220	0.72	112.005	Unknown	[M+H]+	112.00536:10692 113.00871:288 114.01207:76		28661	11885	14707	27442	11478	14449	28948	29157	29447	25562	26707	25662	13834	11671	11623	11922	11085	12321	11177	1585	3756	1836	3779	3687	41958	14702	23919	41156	19021	17508	22203	28333	21425	26575
221	12.817	112.018	Unknown	[M+H]+	112.01764:29641 113.02099:4585 114.02435:1477		138386	123236	135982	133443	125162	129177	122242	117557	134346	125723	132004	66798	122516	119741	124155	128904	123596	121348	121797	122467	119905	121032	124345	66314	125385	120982	108160	132117	127913	130707	124782	121689	95858	135539
222	0.97	112.05	w/o MS2:Cytosine; CE0; OPTASPLRGRRNAP-UHFFFAOYSA-N	[M+H]+	112.04995:10853 113.0533:1391 114.05666:310		32774	9351	19211	2417	998	1611	2419	2493	1253	1720	2308	1730	2057	1615	83	244	230	39	117	37	69	35	55	109	702	1238	630	1225	723	3629	4224	3877	3569	3555
223	1.347	112.05	Cytosine	[M+H]+	112.05138:1540 113.05473:234 114.05809:69	94.04187:17 95.02271:38 112.05269:147	8673	2277	4672	447	85	105	241	108	77	127	81	293	249	90	49	7	8	27	14	12	11	13	29	2	82	127	149	124	292	344	634	491	495	513
224	0.967	112.076	w/o MS2:Unknown (carbon number 6); PlaSMA ID-40	[M+H]+	112.07584:2322 113.07919:377 114.08255:16		596	442	421	423	1436	928	790	1730	869	632	580	697	499	285	36	48	59	81	50	245	708	216	295	335	3438	3268	2976	3309	3128	5258	2799	5841	5516	5712
225	12.675	112.086	Histamine; LC-ESI-QTOF; MS2; CE	[M+H]+	112.0864:17781 113.08975:1190 114.09311:205	71.06214:20 74.05984:17 95.06098:46 112.08566:960	28269	77961	25721	27592	20234	88238	42264	75501	33547	18904	89285	30188	17607	105442	85705	24324	25910	22380	79257	34472	23613	22808	14589	105760	16703	27454	82014	9685	101279	35886	41149	100706	98832	94575
226	11.45	112.086	w/o MS2:Histamine	[M+H]+	112.08622:7866 113.08957:857 114.09293:208	89.46101:26 111.09023:68 112.08566:432	26606	22104	22786	20109	21329	22651	21318	25333	26386	22218	22556	22305	20517	29398	22077	24197	19945	18361	22458	24272	19880	21060	21564	30626	20897	34536	22453	24353	34140	21850	28887	28183	26231	28743
227	11.252	112.086	w/o MS2:Histamine	[M+H]+	112.08689:8030 113.09024:718 114.0936:306	74.05955:25 77.05758:17 97.06569:28 110.06992:37 111.09193:19 112.08714:536	5226	40945	17525	32352	16924	16540	20967	8923	15394	8478	13836	18110	13749	13433	5931	7446	8837	6119	3888	11437	13841	3535	9587	8134	49340	51226	36055	28167	52666	45682	45536	46049	45067	21689
228	12.127	112.086	w/o MS2:Histamine	[M+H]+	112.08634:12731 113.08969:841 114.09305:299		8438	8496	6341	8854	39570	31002	11491	29048	30675	24888	30318	26057	40407	18367	9337	11741	7979	4015	11742	7865	9745	6076	17637	10149	15583	10333	4125	9666	13103	10113	6205	7741	10036	21765
229	11.596	112.086	w/o MS2:Histamine	[M+H]+	112.08635:12728 113.0897:853 114.09306:504		13888	5788	15691	11859	14431	24795	22133	17175	16071	15921	28432	18946	18756	17502	14028	12655	6701	9689	4437	18199	6844	16137	10455	6650	11923	6209	7256	12059	23276	16779	10522	17037	8477	10030
230	11.855	112.086	w/o MS2:Histamine	[M+H]+	112.08639:9565 113.08974:822 114.0931:255		10471	7113	13684	10016	5738	7067	9687	6862	8302	10185	15021	12863	7901	7898	9142	7053	5663	15741	3685	5000	3849	6343	12203	11144	6983	9519	6885	10270	7853	10309	7294	7238	10346	14747
231	11.082	112.086	w/o MS2:Histamine	[M+H]+	112.08642:7736 113.08977:561 114.09313:555		3217	4939	7826	6614	5307	2444	7623	4459	3944	7949	3163	8157	13314	5290	8113	2738	4243	4779	2167	6592	5429	4947	6149	3010	23012	20561	12190	14381	20275	11017	6792	6582	9163	5953
232	11.19	112.086	w/o MS2:Histamine	[M+H]+	112.08647:6857 113.08982:648 114.09318:450		5587	14155	7636	8011	11023	5390	15476	7798	14106	14283	9694	10226	4893	12170	12215	3620	7428	8881	6014	15142	5152	4533	7874	5354	6584	11166	4654	13221	7683	8479	5565	7150	12160	14985
233	11.972	112.087	w/o MS2:Histamine	[M+H]+	112.08655:13290 113.0899:592 114.09326:306		32348	33524	41733	23584	27738	24964	31027	32513	32706	25853	37431	21618	20207	27196	34020	42308	23561	29689	22437	35236	40446	40830	28977	24883	47121	47971	32710	44051	42548	30099	43934	24720	52704	44744
234	11.515	112.087	w/o MS2:Histamine	[M+H]+	112.08636:9447 113.08971:816 114.09307:193	71.05839:19 74.06084:54 85.078:20 96.08049:22 112.08577:602 112.09819:22	48562	56508	27078	64382	40946	39749	38782	38274	42257	43035	42726	20749	37852	38921	12439	21560	9096	7303	14831	19498	31533	48403	34820	38224	52082	53550	45231	28007	72728	52798	54312	51550	54882	50799
235	12.756	112.087	w/o MS2:Histamine	[M+H]+	112.08666:22176 113.09001:1627 114.09337:475		19800	15052	19202	21914	41359	15839	13926	91756	28380	7803	18079	75868	16566	8101	15432	14654	65093	20421	84940	14947	17084	21227	20213	14488	16370	18478	17822	16823	14277	20312	16191	12654	23386	17747
236	11.345	112.087	w/o MS2:Histamine	[M+H]+	112.08666:8288 113.09001:847 114.09337:180	71.05817:38 112.08663:405	7965	10408	3449	8618	17529	10894	6158	13134	11814	10771	7287	9013	12208	5165	5948	12895	2836	10119	7835	7777	10624	12719	8795	6788	8976	13392	8281	5850	27467	3961	13350	10354	9112	9575
237	0.76	112.087	w/o MS2:Histamine; CE0; NTYJJOPFIAHURM-UHFFFAOYSA-N	[M+H]+	112.08711:1251 113.09046:180 114.09382:164		4	7	6	13	60	57	75	85	39	77	44	22	31	47	13	31	21	19	15	14	16	9	22	26	820	542	644	1098	551	2686	2792	2947	2732	2487
238	1.679	113.023	Unknown	[M+H]+	113.02142:751 114.02477:126 115.02813:16	72.75716:30	375	447	256	394	892	323	327	206	558	434	595	361	491	1027	308	617	784	283	423	21	83	77	92	87	611	491	478	500	344	1228	1399	2027	2142	1101
239	1.813	113.034	Uracil; CE10; ISAKRJDGNUQOIC-UHFFFAOYSA-N	[M+H]+	113.03421:2096 114.03756:200 115.04092:104	70.03058:24 96.00633:24 113.02885:17 113.03735:224	30328	18099	24248	16017	1501	2365	2745	2391	2419	2275	4290	4125	2547	3893	505	502	605	498	251	184	399	110	253	350	2845	2904	5221	3639	9434	2444	2704	1377	2699	1618
240	3.75	113.059	w/o MS2:1,4-Cyclohexanedione	[M+H]+	113.059:803 114.06235:81 115.06571:0		43	17	24	24	65	43	122	42	69	34	50	77	28	99	545	570	883	673	1571	19	17	24	21	12	144	144	83	113	98	243	132	250	260	217
241	2.234	113.059	w/o MS2:1,4-Cyclohexanedione	[M+H]+	113.05926:12693 114.06261:1379 115.06597:164	71.05103:83	67	18	47	26	133	61	32	36	61	2813	2537	4621	4718	4959	50	68	43	50	10	28	55	22	13	22	107943	87874	116860	101963	65249	26987	27107	27854	26170	26083
242	0.906	113.06	w/o MS2:1,2-Cyclohexanedione	[M+H]+	113.05991:1074 114.06326:375 115.06662:17		1527	1653	1479	2705	104	317	333	243	153	128	230	117	182	133	298	244	463	510	356	42	51	40	75	33	169	251	171	229	260	154	62	34	112	54
243	12.776	113.106	Unknown	[M+H]+	113.10631:1474 114.10966:249 115.11302:258		246	392	185	600	1748	729	669	240	421	519	302	1376	1919	511	559	1773	915	395	661	628	455	617	543	1714	348	447	1787	649	954	459	1344	455	555	124
244	13.028	113.963	Unknown	[M+H]+	113.96263:4493 114.96598:187 115.96934:361	98.96312:22 111.96745:31 113.96073:67	5544	25372	4128	6275	9558	6260	10625	6241	20537	11713	4901	6888	25587	5372	5601	25376	4773	15644	7440	6279	9828	2790	23890	5651	6829	6103	26178	28460	6168	29409	10551	7566	8907	26884
245	12.9	113.963	Unknown	[M+H]+	113.96307:3571 114.96642:209 115.96978:884		8589	5933	7652	8073	6399	11615	13120	12522	13367	7008	12951	4913	9757	7796	8085	6675	6033	12472	4239	4614	11837	6547	9020	10932	5317	8792	6117	9863	5179	11849	5882	5640	4695	3151
246	13.095	113.963	Unknown	[M+H]+	113.96335:4431 114.9667:439 115.97006:176	113.96147:95	2559	6223	5646	4964	3859	7859	8917	5521	5262	6631	6070	5899	5541	8470	6689	9939	4500	6311	3154	5053	3113	7654	4552	5258	5168	6932	5655	4520	4656	5683	6456	6770	11327	6936
247	0.761	114.102	Unknown	[M+H]+	114.10191:756 115.10526:210 116.10862:0	97.07251:17	5382	4313	4962	5587	45	27	28	26	13	56	41	22	48	59	17	3	8	2	2	10	8	2	2	3	36	51	55	257	181	70	279	124	237	285
248	0.721	114.987	Unknown	[M+H]+	114.98742:3472 115.99077:1017 116.99413:1322	68.98366:71	34244	31713	36611	36712	34010	31653	33430	34169	33564	30147	31564	31052	15154	34842	12943	13894	15515	14565	15119	4100	4176	2683	4439	4453	49453	48921	54164	50316	49019	53340	30838	54769	54857	25352
249	1.099	115.037	Unknown	[M+H]+	115.03737:1286 116.04072:100 117.04408:293		136	585	287	448	725	679	1431	969	775	704	736	873	1455	497	288	310	203	229	539	42	76	66	104	93	228	1271	535	1629	518	218	463	299	1056	325
250	3.353	115.039	w/o MS2:Unknown (carbon number 5); PlaSMA ID-47	[M+H]+	115.03852:930 116.04187:83 117.04523:49		19	65	37	39	18	28	55	27	9	42	43	29	32	15	111	87	283	45	149	12	5	11	13	12	91	55	155	87	150	2147	2120	1051	1950	1912
251	1.014	115.039	w/o MS2:Unknown (carbon number 5); PlaSMA ID-47	[M+H]+	115.03857:1291 116.04192:146 117.04528:104		517	386	654	454	1648	1013	725	1779	341	889	834	1203	566	964	408	654	424	439	601	207	310	389	237	559	408	729	222	310	344	326	214	377	276	216
252	4.639	115.039	w/o MS2:Unknown (carbon number 5); PlaSMA ID-47	[M+H]+	115.03865:1142 116.042:79 117.04536:35		287	342	351	191	216	207	244	168	327	89	84	138	147	41	2094	958	1860	75	3270	4	3	11	18	9	2615	2131	2733	1120	3020	322	601	628	322	96
253	2.637	115.039	w/o MS2:Unknown (carbon number 5); PlaSMA ID-47	[M+H]+	115.03883:820 116.04218:37 117.04554:0		40	181	188	142	272	208	180	147	193	118	71	199	214	247	2070	1746	2007	2293	2238	126	64	70	58	86	423	114	138	105	129	813	1065	386	644	610
254	0.949	115.039	w/o MS2:Unknown (carbon number 5); PlaSMA ID-47	[M+H]+	115.03905:1253 116.0424:286 117.04576:396		710	1179	775	763	2132	2820	1399	2001	1152	1790	1460	2459	1284	2231	1045	1503	1604	918	616	1018	624	500	2779	722	1685	1371	1013	921	1371	1314	1187	877	1259	840
255	3.55	115.039	w/o MS2:Unknown (carbon number 5); PlaSMA ID-47	[M+H]+	115.03914:2689 116.04249:79 117.04585:17		31	73	35	38	20	8	43	31	18	36	21	20	27	29	313	304	183	312	346	11	8	17	18	13	7241	4601	8043	6336	3581	977	948	690	1116	730
256	3.059	115.053	w/o MS2:5,6-Dihydrouracil	[M+H]+	115.05299:1485 116.05634:240 117.0597:17		2	17	4	4	18	3	19	16	23	28	10	12	3	20	2917	2530	2954	3091	5067	2468	1497	1586	1124	1494	66	115	70	58	60	27	47	23	14	53
257	2.595	115.076	Unknown	[M+H]+	115.0756:724 116.07895:126 117.08231:0		17	15	46	42	23	34	17	38	21	23	84	38	54	12	19	9	18	10	33	13	9	15	11	2	748	955	1535	1158	1946	10	17	32	37	23
258	12.841	115.963	Unknown	[M+H]+	115.96359:824 116.96694:28 117.9703:355		999	1287	642	1309	2266	1108	2209	860	1827	1752	1990	1106	1098	1410	1676	1241	1475	2434	1952	1127	1202	2927	2159	1453	2215	1456	1148	1695	1168	1889	2289	1625	2117	1943
259	0.854	116.034	w/o MS2:Maleamic acid	[M+H]+	116.03387:14753 117.03722:950 118.04058:167		8731	8914	11681	18543	7579	10168	7692	4681	7087	10098	8455	10131	10280	9249	4556	4006	6899	4644	3619	15399	17493	14976	15727	16129	19662	25049	22318	24204	20916	51190	55245	50982	56090	21364
260	3.813	116.035	w/o MS2:Maleamic acid	[M+H]+	116.03458:1106 117.03793:37 118.04129:0		6	10	33	4	37	9	16	46	19	20	12	25	9	15	6	16	9	33	7	2	7	8	3	7	123	171	87	75	146	2970	1828	1931	1525	2870
261	0.951	116.07	Proline; LC-ESI-ITFT; MS2; CE 45.0 eV; [M+H]+	[M+H]+	116.07046:3013 117.07381:386 118.07717:652	70.06185:21 70.06725:88 116.07066:168 116.07579:101 116.08399:17	78525	74868	74783	80654	18498	16085	18236	18857	19676	15181	13701	14618	16087	12946	4424	4830	3761	5765	4556	1612	2164	2392	2137	2170	62670	49829	61985	63875	57791	49847	54681	51427	50085	49374
262	5.746	116.07	w/o MS2:Proline	[M+H]+	116.07007:546 117.07342:22 118.07678:18		575	1050	743	759	28	10	5	47	9	9	13	23	20	39	10	49	26	56	6	4	11	46	10	4	35	52	13	44	32	78	257	263	133	268
263	4.131	116.071	w/o MS2:Proline	[M+H]+	116.07117:637 117.07452:59 118.07788:0		23	20	11	35	1089	451	1262	938	274	307	305	247	255	333	23	34	3	16	29	6	4	10	11	4	1209	1030	1843	728	447	242	170	138	298	426
264	0.722	116.984	Unknown	[M+H]+	116.98441:2374 117.98776:114 118.99112:102		2764	4955	3669	6109	1050	2850	3311	2023	3303	4772	2382	2515	2439	2298	492	1813	1283	1183	989	617	592	595	421	270	4579	4402	6261	2960	5366	3635	8626	5133	5522	4144
265	2.823	118.065	w/o MS2:INDOLE	[M+H]+	118.06535:661 119.0687:30 120.07206:177		21	14	17	35	2	25	15	21	30	18	21	6	8	21	22	9	9	19	6	43	43	16	67	36	210	455	334	328	213	990	1730	1475	824	1021
266	0.9	118.085	Betaine; CE30; CE10; KWIUHFFTVRNATP-UHFFFAOYSA-N	[M+H]+	118.08582:1396 119.08917:197 120.09253:0	59.06952:18 118.08643:139 118.09473:22	1119	1291	1286	1201	22095	23276	22072	23899	22465	6339	6971	7072	7058	6449	70305	67099	70635	69122	79886	12315	9558	6880	9181	11785	30793	31571	31426	33727	29988	28174	28904	30135	28652	28179
267	1.293	118.085	Valine; LC-ESI-ITFT; MS2; CE 50.0 eV; [M+H]+	[M+H]+	118.0857:12060 119.08905:1090 120.09241:82	72.08164:481 72.09001:23 72.09687:22 73.08324:18 118.08781:241	475	1211	1135	890	2859	1091	1491	2115	1644	2694	5174	9136	4471	5030	462	691	505	313	941	396	330	273	609	186	14762	4070	10467	8891	10101	84592	91027	43535	95475	88357
268	1.009	118.086	Valine; LC-ESI-ITFT; MS2; CE 85.0 eV; [M+H]+	[M+H]+	118.08549:2468 119.08884:559 120.0922:81	72.07804:73 118.08608:43 118.0902:17	10574	4483	5599	4695	21530	19060	21133	12822	20730	22572	23322	23134	24425	23430	7088	6094	11640	4924	9617	2512	3066	5512	4982	5602	31824	33831	28927	31124	28486	189252	194905	192990	192344	182598
269	0.981	118.086	Valine; LC-ESI-ITFT; MS2; CE 50.0 eV; [M+H]+	[M+H]+	118.08602:17447 119.08937:1658 120.09273:348	70.05996:42 72.0808:2491 73.08395:94 74.02647:18 74.52742:16 76.98746:18 96.05733:18 103.06098:16 116.03559:39 116.07145:18 118.08537:635	10574	4483	5642	3498	21519	19062	21152	9204	20730	22572	23313	23134	24425	23430	2073	5068	898	6354	6795	2512	2147	1199	2914	450	31956	33831	28927	31124	28486	189252	194905	192990	192344	182598
270	13.842	118.942	Unknown	[M+H]+	118.94241:2218 119.94576:155 120.94912:34	100.93155:49 114.96616:23	2037	2266	2436	2623	2626	2616	2867	1805	1663	3811	2590	3272	2293	1157	2095	3273	2537	3393	2967	1845	2444	2360	3317	1307	3337	1472	3123	3752	2206	3631	3227	3758	2016	3760
271	9.249	119.048	w/o MS2:Unknown (carbon number 8); PlaSMA ID-53	[M+H]+	119.04814:1044 120.05149:143 121.05485:18449		60	224	133	541	494	496	1266	856	1025	431	587	733	651	531	555	698	827	717	1380	39	101	37	45	9	1346	1081	777	547	753	326	616	750	752	456
272	1.821	119.05	w/o MS2:Unknown (carbon number 8); PlaSMA ID-53	[M+H]+	119.05002:999 120.05337:144 121.05673:79536		115	146	323	358	694	483	437	818	523	646	861	719	521	1248	142	113	199	108	181	128	157	180	189	211	941	481	1152	311	747	2009	3019	2119	1277	1339
273	3.078	119.051	w/o MS2:Unknown (carbon number 8); PlaSMA ID-53	[M+H]+	119.05076:526 120.05411:90 121.05747:113		3	18	19	24	1804	987	372	377	920	1602	1169	494	410	1299	28	61	65	34	42	15	25	22	14	12	12	15	11	10	18	31	58	96	127	33
274	8.304	119.085	w/o MS2:beta-N-Methylaminoalanine	[M+H]+	119.08475:1012 120.0881:92 121.09146:1147		5	8	9	18	8	30	6	7	12	11	8	22	2	32	1578	394	2225	1086	2827	48	38	7	46	28	11	7	9	11	16	7	55	23	123	26
275	4.71	119.085	w/o MS2:beta-N-Methylaminoalanine	[M+H]+	119.08475:904 120.0881:82 121.09146:521		119	31	111	37	73	32	77	80	68	72	130	36	58	99	2659	2152	1626	3653	1399	62	61	47	8	32	74	123	62	40	38	117	90	82	111	77
276	10.54	119.085	w/o MS2:beta-N-Methylaminoalanine	[M+H]+	119.08481:1386 120.08816:169 121.09152:4663		25	2	13	24	33	9	29	37	23	9	15	16	29	15	2575	726	1888	1083	1988	156	154	230	144	51	22	48	23	14	23	35	114	51	107	103
277	10.179	119.085	w/o MS2:beta-N-Methylaminoalanine	[M+H]+	119.08505:2486 120.0884:406 121.09176:1681	91.05424:49 93.07087:17 119.0828:95 119.08891:132	14	7	7	21	34	16	25	12	27	27	13	15	16	8	7246	526	6764	9484	1493	26	36	23	20	29	24	43	25	39	32	29	57	115	40	35
278	11.001	119.085	w/o MS2:beta-N-Methylaminoalanine	[M+H]+	119.08498:717 120.08833:40 121.09169:3406		45	41	125	49	104	43	60	91	81	205	149	93	66	155	543	292	436	679	512	121	23	142	69	64	90	110	70	59	112	113	110	166	83	92
279	6.782	119.085	w/o MS2:beta-N-Methylaminoalanine	[M+H]+	119.08534:1855 120.08869:171 121.09205:421		7	27	48	29	3	11	6	33	5	6	19	20	41	40	6517	3769	2665	7285	8897	61	86	73	100	88	48	32	12	21	42	13	55	15	87	72
280	0.881	120.065	w/o MS2:L-Threonine; CE0; AYFVYJQAPQTCCC-GBXIJSLDSA-N	[M+H]+	120.06546:8547 121.06881:588 122.07217:73		4301	5089	5532	2547	5128	11329	13054	12098	12566	12755	14446	5645	6203	13345	1785	2913	1656	2943	2612	1252	1211	1935	1799	2577	9829	9142	9721	9290	9416	24128	24550	24418	25880	24622
281	4.094	120.079	w/o MS2:CYCLOSERINE	[M+H]+	120.07874:1657 121.08209:160 122.08545:0		100	52	150	237	232	142	281	158	121	150	106	86	82	40	90	71	91	59	69	18	32	20	25	29	134	117	192	304	104	4175	1978	4220	3940	3526
282	2.342	120.08	Indoline	[M+H]+	120.08055:94876 121.0839:13440 122.08726:491	77.03949:32 81.03708:30 91.05334:33 91.05754:43 93.06834:86 93.07298:264 93.72076:28 94.07144:17 102.01248:16 103.05376:1228 104.05003:20 104.05875:119 118.062:46 119.09641:21 119.87939:16 120.03336:18 120.08052:7604 120.10503:18 120.12597:16 120.22014:16	24080	18757	23387	20902	33777	30387	38699	35291	37396	57368	60564	60852	64281	59979	14009	16348	17763	16394	12534	16204	16834	19478	16593	16776	63268	85993	58171	58859	64495	601219	626374	610844	579380	560040
283	0.962	121.028	Unknown	[M+H]+	121.02825:1922 122.0316:177 123.03496:51		2861	4116	5037	3703	1447	2887	3710	3833	1872	854	2915	1288	2012	2193	191	229	53	242	127	68	90	107	39	169	1241	2279	1151	840	1453	1329	1635	1452	2110	2432
284	1.969	121.063	w/o MS2:Tyramine; PlaSMA ID-59	[M+H]+	121.0634:912 122.06675:62 123.07011:0		211	918	345	1214	10933	10515	77863	11023	11946	7249	37649	35271	41844	15817	955	3175	2911	1273	2689	1295	982	670	2784	1315	2757	3994	1629	5828	1559	4143	6202	5373	10017	7202
285	9.206	121.064	Phenylacetaldehyde	[M+H]+	121.06451:14556 122.06786:1360 123.07122:173	77.03713:53 91.05099:18 93.06706:25 93.07322:84 95.08331:24 103.04747:21 103.05489:91 103.06182:27 104.05315:16 121.06561:384	518	12545	1893	17820	34435	5825	34127	44328	10616	9020	22429	23821	10627	6923	9895	47682	41233	9264	30768	420	1331	624	1047	163	16104	26082	32531	6338	6435	21086	14782	40640	34915	5008
286	2.53	121.064	w/o MS2:Tyramine; PlaSMA ID-59	[M+H]+	121.06398:2095 122.06733:187 123.07069:46		54	272	67	179	5437	3688	1278	3880	4829	5221	5380	3914	6368	6212	62	179	84	228	116	15	18	37	47	26	581	1089	1325	1821	1168	2297	2362	1916	900	1621
287	2.297	121.064	w/o MS2:Tyramine; PlaSMA ID-59	[M+H]+	121.06274:1249 122.06609:62 123.06945:0	91.05042:20 121.06629:126 121.08657:47	1019	655	1341	1381	684	787	1059	2472	602	458	335	381	832	303	3640	2219	929	1436	5756	86	186	227	53	138	443	668	164	253	143	423	1448	493	1506	916
288	1.613	121.064	Tyramine; PlaSMA ID-59	[M+H-NH3]+	121.06461:22439 122.06796:2292 123.07132:112	77.03641:68 91.05209:41 93.07236:114 103.05207:57 103.05991:68 121.03077:26 121.04678:19 121.06372:1037	482	975	1041	1936	20630	20901	58562	82967	14159	31193	15856	19184	82836	28295	227	564	649	410	893	167	124	116	65	106	3183	3397	2215	3991	4725	17147	21682	8952	13475	4723
289	9.274	121.064	Tyramine; PlaSMA ID-59	[M+H-NH3]+	121.06461:11024 122.06796:1414 123.07132:53	77.03622:20 77.04147:17 91.05365:50 91.06014:16 93.07123:22 103.04694:40 104.06765:20 121.0647:314	1063	19333	4317	22918	72247	45916	66534	38606	49930	21083	66881	39368	41882	50226	44894	55390	20826	36844	61783	568	2650	1939	1056	99	82099	110196	55149	30594	78666	24152	96423	22525	84927	32129
290	1.3	121.064	Tyramine; PlaSMA ID-59	[M+H-NH3]+	121.06448:6972 122.06783:819 123.07119:132	91.05573:57 92.05987:35 93.0752:22 103.05111:18 121.04852:17 121.06429:273	268	1992	1246	1051	13234	25382	23648	20163	9425	3755	4332	8239	20195	9064	606	595	1071	568	566	55	108	145	82	122	1962	3009	2450	2638	1638	2462	5583	6049	3559	3952
291	2.578	121.064	Unknown (carbon number 8); PlaSMA ID-58	[M+H-NH3]+	121.06577:913 122.06912:35 123.07248:0	93.067:16 121.06392:60	19	13	30	83	476	1167	605	683	946	524	171	456	287	211	38	35	70	84	36	3	14	2	5	11	2436	4260	2838	2363	1916	688	466	1698	698	391
292	2.84	121.064	w/o MS2:Tyramine; PlaSMA ID-59	[M+H]+	121.06429:1344 122.06764:148 123.071:124		186	163	81	164	1975	2065	2765	3420	3091	1023	2082	1724	1354	1886	161	373	46	145	261	19	51	18	28	18	1387	1984	320	742	656	533	536	592	558	186
293	1.534	121.064	Tyramine; PlaSMA ID-59	[M+H-NH3]+	121.0644:21408 122.06775:1664 123.07111:435	77.04205:68 91.05611:114 93.06821:80 94.07327:20 94.08031:16 103.05135:37 121.04095:18 121.0646:1245	620	702	874	3422	27442	21946	15764	36828	32887	11683	25723	10030	15539	13787	823	543	1196	413	488	197	155	84	340	286	3078	5312	2351	10062	3701	11497	6701	8596	8376	10661
294	1.861	121.064	Tyramine; PlaSMA ID-59	[M+H-NH3]+	121.06422:89168 122.06757:13280 123.07093:781	65.03632:37 77.03947:331 77.09927:30 79.0561:25 91.04316:18 91.05408:552 92.05207:33 92.05687:21 93.06924:851 94.06715:18 94.07365:28 102.04037:25 102.10625:53 103.05424:730 104.05531:22 107.60342:20 119.05067:19 120.05579:32 121.01787:24 121.03706:24 121.0527:77 121.06419:6262 121.50909:28	19226	51598	41341	97814	1185530	1082217	1183112	1235256	1295355	550701	614441	571340	618200	567220	21798	23437	24119	19525	17863	1932	2918	3248	810	984	210160	333541	161529	299669	165994	670248	713912	724260	697454	658405
295	1.492	121.065	Tyramine; PlaSMA ID-59	[M+H-NH3]+	121.06453:21408 122.06788:1664 123.07124:435	77.04205:68 91.05611:114 93.06821:80 94.07327:20 94.08031:16 103.05135:37 121.04095:18 121.0646:1245	653	1731	1322	3217	10443	17588	67248	37413	66979	9045	13804	20601	20970	15270	769	569	760	465	661	226	64	116	84	190	4282	5830	3230	4421	3046	7050	10672	7108	19940	4657
296	1.187	121.065	w/o MS2:Tyramine; PlaSMA ID-59	[M+H]+	121.06453:38344 122.06788:4134 123.07124:355		324	3184	2253	9450	197940	154675	41000	49463	100329	94987	74710	28149	75422	81479	7009	2030	4923	1983	2070	248	545	216	433	272	5568	32037	9123	17300	11114	33475	58841	44734	17861	20765
297	1.437	121.065	w/o MS2:Tyramine; PlaSMA ID-59	[M+H]+	121.06462:26734 122.06797:2099 123.07133:213		291	2194	368	5884	79470	14411	68423	75917	24029	40940	40942	23297	18473	15054	928	726	546	730	1238	102	57	116	184	143	1829	2173	1549	4041	4534	25865	44142	7583	31263	18534
298	1.234	121.065	Tyramine; PlaSMA ID-59	[M+H-NH3]+	121.06461:19546 122.06796:2069 123.07132:211	73.08476:20 77.03738:18 77.04316:20 91.04899:41 91.05928:86 92.06068:22 93.06972:155 94.07296:39 103.0546:76 121.06439:1067	1005	3860	1437	16499	29182	128401	49752	90047	132403	17608	29568	55840	18471	51699	2773	1390	2134	1435	2288	530	408	224	276	200	4826	11485	3043	12023	5217	33391	32741	30930	27563	12664
299	10.266	121.1	Unknown	[M+H]+	121.10131:1487 122.10466:273 123.10802:444	93.06943:20 106.07748:23 121.09282:24 121.10264:74	33	77	65	30	1699	472	1843	5519	1543	4994	1940	5294	3979	8441	28475	18488	32308	29469	13031	546	981	1219	924	267	18359	14457	17295	2099	16819	9009	16361	38187	21091	11725
300	10.994	121.1	Unknown	[M+H]+	121.10024:4256 122.10359:589 123.10695:4352		95	93	162	234	1820	873	534	458	868	926	533	1133	1062	965	8961	8096	10969	11933	9432	216	757	383	379	291	2977	2462	3608	2146	4566	2780	7079	5708	5087	2140
301	7.171	121.1	Unknown	[M+H]+	121.10028:2434 122.10363:171 123.10699:94368		152	117	139	76	50	30	23	40	15	41	8	26	33	35	3391	1748	1769	4897	6773	117	97	125	219	86	66	66	44	72	64	46	87	42	84	42
302	11.966	121.101	Unknown	[M+H]+	121.10099:639 122.10434:170 123.1077:139	120.08851:20 121.09883:56	252	299	126	280	364	326	341	687	267	240	146	292	651	214	270	368	313	343	356	119	92	241	81	87	1350	2066	1013	340	2034	1315	1630	4646	1243	501
303	10.516	121.101	Unknown	[M+H]+	121.10077:2287 122.10412:163 123.10748:432	121.09799:77 121.10715:33	90	193	58	65	2925	466	3410	2562	1492	1893	2157	866	3054	1053	4830	4227	8465	26967	13721	429	983	439	696	268	6056	24279	15802	4743	21096	17025	31566	27642	20792	13006
304	10.792	121.101	Unknown	[M+H]+	121.10081:3377 122.10416:699 123.10752:975	79.04132:20 81.07164:21 93.07104:72 105.06724:57 121.05786:16 121.09681:31 121.10309:116	38	68	34	131	22583	9066	23438	27283	17960	8176	8551	9707	7695	11660	1258	1454	2004	1432	4209	120	143	141	89	58	140449	161543	121506	58931	130439	102639	208840	190701	171474	97321
305	10.648	121.101	Unknown	[M+H]+	121.10078:3189 122.10413:499 123.10749:928	91.05281:66 94.06736:26 121.09679:252	147	156	86	162	16232	3985	9421	10937	8728	6481	9755	8927	7671	9304	41830	45356	49885	55276	55325	416	1896	1560	2585	393	50579	49742	21818	15699	21764	19295	62679	31062	25246	19909
306	8.287	121.101	Unknown	[M+H]+	121.10082:1129 122.10417:20 123.10753:386		21	49	16	23	21	29	33	43	40	48	40	24	21	40	1714	802	1399	1685	471	27	16	38	40	26	26	41	31	14	37	40	31	18	50	57
307	4.682	121.101	Unknown	[M+H]+	121.1009:587 122.10425:60 123.10761:0		39	37	14	146	896	816	891	979	968	467	120	591	622	741	353	78	100	681	210	22	72	7	82	29	1692	1657	487	1370	1207	1089	832	1445	1179	1444
308	10.841	121.101	Unknown	[M+H]+	121.10091:3735 122.10426:677 123.10762:2120		60	40	32	30	22941	240	1212	649	923	1244	1557	834	805	680	8101	10288	10740	12567	12551	173	429	466	396	197	140449	161543	121506	2327	130439	3863	208840	190701	171474	97321
309	10.32	121.101	Unknown	[M+H]+	121.10055:9522 122.1039:727 123.10726:27236	67.05451:63 79.05605:53 81.06917:65 81.07667:20 82.07337:51 82.07841:21 93.06989:122 94.06943:30 95.08219:35 103.04849:24 105.07199:20 109.10176:16 119.08246:25 119.4759:25 121.09827:197	10	73	28	58	1108	328	518	342	246	283	4481	411	397	276	37628	12323	37090	15422	31208	194	588	285	520	90	1360	1871	1044	918	803	958	2750	1145	788	891
310	12.45	121.101	Unknown	[M+H]+	121.10099:1119 122.10434:233 123.1077:71		31	108	38	38	29	51	44	92	45	35	29	40	48	35	123	37	9	13	37	24	28	35	52	24	480	792	332	115	764	532	1017	2623	111	197
311	9.907	121.101	Unknown	[M+H]+	121.10103:2541 122.10438:271 123.10774:1176		11	14	39	15	85	24	84	52	37	60	117	121	74	187	9259	4400	9914	2214	4010	45	46	27	44	36	1512	3190	588	669	2769	278	174	278	248	198
312	1.86	121.263	Unknown	[M+H]+	121.26276:2591 122.26611:0 123.26947:16		3	2	2	2	2848	1616	3184	3051	4062	101	156	155	248	108	0	0	2	2	3	0	0	0	0	0	2	6	2	4	4	313	437	467	463	283
313	2.64	122.096	PHENETHYLAMINE	[M+H]+	122.09656:893 123.09991:198 124.10327:0	105.06807:56 122.09521:16	4	53	12	20	6996	6029	7208	7133	7707	4959	5455	5037	5488	2735	433	492	609	707	402	86	226	227	65	195	70602	55403	74417	64816	87533	2438	2957	2988	2901	2694
314	10.265	122.104	w/o MS2:PHENETHYLAMINE	[M+H]+	122.10401:786 123.10736:3456 124.11072:373		17	18	38	14	168	121	221	338	208	168	94	218	116	227	589	659	1100	671	544	51	109	70	134	37	829	545	552	178	420	311	522	1356	781	219
315	0.829	122.536	Unknown	[M+H]+	122.53634:798 123.53969:137 124.54305:0		709	1356	1021	620	348	314	591	462	404	551	803	404	198	309	296	379	308	317	393	15	11	14	12	24	54	141	5	2	5	2	3	4	10	3
316	0.797	122.924	Unknown	[M+H]+	122.92421:5197 123.92756:135 124.93092:1486	87.99235:27 122.92512:17	29815	27503	28844	29481	50583	50106	53353	52715	53556	36035	37671	36338	37875	38267	9693	8595	9249	9480	10857	935	1041	950	980	1144	48660	43356	48237	48261	48832	30439	31643	30889	30349	30654
317	3.46	123.043	Benzoic acid	[M+H]+	123.04362:1172 124.04697:186 125.05033:0	123.04829:18	6	19	38	15	64	116	278	116	103	791	3301	1882	1769	1918	85	178	95	71	76	3	11	6	14	26	7978	7027	6462	4706	10647	1437	1857	2558	3033	1111
318	5.082	123.044	w/o MS2:Unknown (carbon number 7); PlaSMA ID-63	[M+H]+	123.0436:916 124.04695:20 125.05031:28		190	190	409	288	1110	504	474	2928	1004	576	1572	615	296	1727	56	44	22	66	9	10	12	5	8	20	929	736	613	694	396	746	609	253	337	691
319	3.138	123.044	Benzoic acid	[M+H]+	123.04326:1269 124.04661:295 125.04997:86	105.03418:20 123.04504:26 123.05096:36	90	119	94	249	1003	508	739	1024	542	9040	8802	9479	8837	9878	603	351	1185	712	1150	48	25	79	29	50	12075	11521	9979	6568	11007	750	1881	1683	2030	889
320	2.514	123.044	w/o MS2:Unknown (carbon number 7); PlaSMA ID-63	[M+H]+	123.04381:1290 124.04716:67 125.05052:34		142	70	26	170	3220	2953	2034	3434	1727	1666	1626	3133	2386	2671	197	140	132	108	209	46	43	62	15	7	721	1184	345	682	571	1714	2524	2485	3276	2562
321	1.817	123.044	w/o MS2:Unknown (carbon number 7); PlaSMA ID-63	[M+H]+	123.04389:1960 124.04724:208 125.0506:75		192	243	620	268	1593	652	1133	952	1193	1634	2233	994	2401	2747	290	152	370	192	434	700	382	264	465	281	794	631	271	445	1431	5796	5576	2522	5463	2434
322	1.57	123.044	2-methylcyclohexa-2,5-diene-1,4-dione	[M+H]+	123.0439:1010 124.04725:125 125.05061:23	78.05369:22 123.03963:46 123.04623:51 123.05283:23	96	605	424	120	220	368	1080	478	1284	377	396	351	870	1391	1066	416	577	1445	548	131	65	165	162	58	1195	2843	1027	1338	497	1470	3540	4433	940	5042
323	0.977	123.044	w/o MS2:3-Hydroxybenzaldehyde	[M+H]+	123.04403:2030 124.04738:1843 125.05074:246		134	253	325	392	572	474	1305	1084	310	323	1662	196	1751	392	1061	1805	405	2992	720	48	113	101	153	86	306	2434	395	1257	200	2358	6046	3402	4866	5162
324	2.281	123.044	Benzoic acid	[M+H]+	123.04384:1813 124.04719:62 125.05055:46	105.02929:19 123.0438:141	4890	4823	5318	5569	515	303	322	420	196	155	404	156	187	166	8137	4734	9360	10938	10934	260	125	72	323	93	752	334	351	234	546	846	1440	588	439	964
325	6.312	123.08	Unknown	[M+H]+	123.08041:825 124.08376:47 125.08712:98		1263	374	986	509	483	1119	374	514	376	528	709	190	256	349	362	898	320	416	1013	231	187	393	1245	803	358	356	404	2628	674	1080	326	553	344	614
326	5.959	123.081	Unknown	[M+H]+	123.08116:1109 124.08451:188 125.08787:37		2036	1478	2036	2055	744	2716	618	251	346	919	432	217	1222	331	298	2075	598	247	664	1249	872	725	386	1673	691	288	575	688	552	1595	426	742	1013	3348
327	10.991	123.116	w/o MS2:Unknown (carbon number 9); PlaSMA ID-67	[M+H]+	123.11584:4577 124.11919:528 125.12255:112		196	259	247	238	637	345	323	544	603	526	358	245	695	498	10019	6325	9047	11772	9378	148	323	396	160	300	1260	1377	1838	865	1192	889	1107	1876	575	826
328	10.116	123.116	w/o MS2:Unknown (carbon number 9); PlaSMA ID-67	[M+H]+	123.11588:2427 124.11923:238 125.12259:83		33	26	59	45	311	205	275	443	206	370	129	489	179	518	6663	3558	4154	4580	6716	150	274	134	237	73	627	2655	802	1110	2766	3689	4821	3733	7509	1170
329	4.887	123.116	w/o MS2:Unknown (carbon number 9); PlaSMA ID-67	[M+H]+	123.11594:958 124.11929:154 125.12265:21		103	55	143	151	166	115	149	141	120	162	73	79	77	347	1161	1436	1622	2201	1780	54	67	74	69	129	119	55	119	125	62	98	101	201	130	111
330	9.242	123.116	w/o MS2:Unknown (carbon number 9); PlaSMA ID-67	[M+H]+	123.11611:1542 124.11946:117 125.12282:0		78	442	448	205	785	231	786	668	396	453	227	747	214	673	835	456	1303	570	1786	181	262	142	325	163	896	3530	1471	700	1246	713	1712	820	1340	965
331	10.359	123.116	w/o MS2:Unknown (carbon number 9); PlaSMA ID-67	[M+H]+	123.11643:45711 124.11978:6827 125.12314:1254	69.06907:21 70.07773:17 79.05103:42 79.05695:42 81.06028:16 81.0695:868 81.20407:16 82.07486:65 84.94653:18 91.05003:24 95.08231:122 95.08721:81 106.07509:52 121.09903:75 121.1069:16 123.08044:44 123.11601:2047	130	165	153	411	10697	5352	11466	15929	7339	14016	12294	12700	7711	13737	400519	402766	448414	456478	259357	2176	4157	5429	2388	1435	71299	103610	52640	25570	69566	21595	83861	51249	71792	26846
332	11.37	123.116	w/o MS2:Unknown (carbon number 9); PlaSMA ID-67	[M+H]+	123.11711:1092 124.12046:84 125.12382:0	85.07318:30 123.11884:41	1032	2947	1794	3004	98	101	23	129	56	102	83	399	113	130	34084	42881	41541	39185	38123	319	1396	898	713	136	1740	2125	1290	464	2327	423	1327	1688	1192	392
333	10.783	123.116	w/o MS2:Unknown (carbon number 9); PlaSMA ID-67	[M+H]+	123.1162:4822 124.11955:343 125.12291:218		69	137	74	83	1531	370	3458	897	2091	2321	604	1067	2258	565	6484	6588	5175	6515	5977	221	216	165	263	129	8832	22202	11556	4258	9482	2610	24364	14340	19762	5361
334	10.866	123.116	w/o MS2:Unknown (carbon number 9); PlaSMA ID-67	[M+H]+	123.11621:4669 124.11956:400 125.12292:89		89	204	152	118	3224	772	2805	1799	2302	3338	2065	2657	2062	4014	5338	10167	13661	12954	13785	234	220	291	246	113	13441	7712	11280	2388	13023	3131	11461	10875	9774	5067
335	11.493	123.116	w/o MS2:Unknown (carbon number 9); PlaSMA ID-67	[M+H]+	123.11615:8861 124.1195:1819 125.12286:266	67.05671:26 81.06842:268 82.06898:24 95.08306:39 95.09098:17 123.11568:841	6541	11956	6958	11413	72	88	80	294	143	336	192	335	255	44	91227	112497	109641	109897	101132	1723	3340	1856	2029	144	7512	8112	4400	1894	9937	2245	6198	7857	5269	1869
336	11.322	123.116	w/o MS2:Unknown (carbon number 9); PlaSMA ID-67	[M+H]+	123.11666:9028 124.12001:1937 125.12337:219	81.06747:33 95.08134:24 95.08738:18 96.08753:16 123.07957:20 123.08871:20 123.10564:35 123.11797:463	2803	5087	2984	5483	52	106	56	249	89	270	110	349	170	221	53368	65219	62425	64180	61381	1068	2077	1274	1287	61	4903	4592	3082	1017	5246	857	2590	3222	2144	542
337	10.931	123.116	w/o MS2:Unknown (carbon number 9); PlaSMA ID-67	[M+H]+	123.11625:2756 124.1196:714 125.12296:96	81.06579:25 85.07443:20 123.10735:18 123.1172:115	201	275	276	394	2010	1289	2281	2514	1909	2141	1370	1899	1849	2798	12553	11996	14991	16813	16139	1164	1820	1396	1029	536	12671	12310	9584	2942	11923	6564	13624	12962	10468	5864
338	7.176	123.116	w/o MS2:Unknown (carbon number 9); PlaSMA ID-67	[M+H]+	123.11629:56157 124.11964:7015 125.123:535	67.05412:83 68.05961:21 79.05412:34 81.06588:169 81.0701:490 94.0735:35 95.08442:166 95.09141:37 108.01037:17 121.10374:72 123.07861:21 123.11617:2189	7804	23399	23260	23371	147	110	144	174	211	110	220	250	295	175	571863	597863	466916	628245	592299	8998	13670	11850	13743	8284	7586	7339	7504	6638	9990	2075	2713	6413	7521	5782
339	7.627	123.117	w/o MS2:Unknown (carbon number 9); PlaSMA ID-67	[M+H]+	123.11649:14048 124.11984:1590 125.1232:28	50.12854:20 67.05449:45 79.04961:23 81.06827:36 81.07497:16 82.51481:16 93.07281:66 95.07714:20 95.08411:44 95.08936:19 103.05351:17 123.1034:17 123.11591:556 123.12331:98	305	310	344	281	62	75	69	135	56	122	59	118	110	56	140116	119905	60835	126601	149340	798	580	1510	1194	765	917	528	188	370	467	486	590	426	1529	259
340	10.595	123.117	w/o MS2:Unknown (carbon number 9); PlaSMA ID-67	[M+H]+	123.11646:12627 124.11981:1892 125.12317:269	69.07312:20 81.06576:37 81.07012:149 82.07433:21 93.06424:27 95.08414:36 121.09612:18 122.10632:26 123.11704:659	50	246	142	142	12569	2040	19358	20785	16301	17400	10037	20933	9314	8213	16179	16894	27881	18787	13700	278	232	105	221	76	81633	79495	69438	15512	85964	31223	61672	54026	51570	18399
341	10.327	123.117	w/o MS2:Unknown (carbon number 9); PlaSMA ID-67	[M+H]+	123.11654:13250 124.11989:1329 125.12325:233	79.05255:20 81.06533:76 81.0715:70 82.08125:20 85.08095:57 121.10364:42 123.11475:589	128	216	113	198	5133	1777	3843	15933	4244	14305	2072	2299	2556	1794	105798	107443	132831	126743	128247	2653	2516	1711	3609	1793	35893	103610	8037	4054	33398	5112	83871	23554	71475	9793
342	0.971	124.038	w/o MS2:Nicotinic acid; CE0; PVNIIMVLHYAWGP-UHFFFAOYSA-N	[M+H]+	124.03803:2953 125.04138:155 126.04474:36		2810	3550	3323	8477	975	1183	1628	1062	704	2103	2195	1326	638	1901	239	161	459	195	210	243	206	142	114	340	2186	2814	2214	2508	2137	5121	5894	5860	5520	5556
343	2.074	124.039	NICOTINIC ACID	[M+H]+	124.03909:8205 125.04244:700 126.0458:134	104.06826:36 123.04718:34 124.03739:826	8	14	5	27	87	149	252	35	48	96	63	142	43	87	18	5	9	18	3	9	4	16	7	7	42240	35922	46601	42146	37981	400	272	98	284	461
344	1.349	124.039	NICOTINIC ACID	[M+H]+	124.03883:585 125.04218:115 126.04554:98	124.04118:16	2801	2361	2303	2727	668	220	303	339	597	1040	984	660	925	992	111	180	283	119	296	47	25	32	19	21	732	2326	3303	2156	4736	1320	2488	2828	2022	1719
345	1.418	124.039	Isonicotinic acid; LC-ESI-QTOF; MS2; CE	[M+H]+	124.03873:4317 125.04208:1144 126.04544:46	80.04655:31 124.03922:329	4367	1380	2081	622	361	350	484	424	542	863	467	849	329	758	139	270	145	85	177	20	13	34	50	34	30341	24358	30820	28628	37637	353	368	266	432	444
346	12.774	124.086	Unknown	[M+H]+	124.08649:1339 125.08984:161 126.0932:136		2657	1709	1911	2208	1217	1603	1567	1140	2034	1879	1605	2169	812	1506	1068	1669	1768	1536	2294	2276	1640	1797	1614	2084	751	1608	1745	2221	1598	1722	1698	1849	1587	2242
347	0.8	124.923	Unknown	[M+H]+	124.92252:3486 125.92587:17 126.92923:45		4470	4110	4416	4592	7472	7305	8024	7781	7888	5502	5625	5663	5787	5678	1433	1313	1351	1570	1674	23	168	143	14	7	7407	6411	7156	7308	7118	4604	4800	4795	4590	4501
348	1.675	125.023	w/o MS2:(R)-4-aminoisoxazolidin-3-one	[M+H]+	125.02335:885 126.0267:85 127.03006:85		268	264	242	590	303	368	299	563	826	296	284	623	155	227	373	399	831	340	734	46	68	120	101	93	535	554	1170	630	411	983	754	1808	1025	1225
349	1.217	125.024	w/o MS2:(R)-4-aminoisoxazolidin-3-one	[M+H]+	125.02396:646 126.02731:20 127.03067:144		107	109	141	130	140	128	120	138	171	140	133	228	106	182	58	32	43	24	66	12	32	26	23	6	221	175	293	106	119	491	123	413	266	199
350	2.429	125.058	w/o MS2:Isovaleric acid	[M+H]+	125.05798:646 126.06133:50 127.06469:179		47	58	34	54	60	36	46	37	37	24	44	24	24	39	1132	1326	1119	1428	1510	431	142	130	136	68	150	62	76	46	33	30	35	20	43	20
351	2.776	125.059	w/o MS2:Isovaleric acid	[M+H]+	125.0594:846 126.06275:41 127.06611:24		9	8	53	74	52	40	42	87	98	135	79	115	93	38	845	897	1667	1318	1338	24	14	11	16	39	1111	1416	1655	1416	1281	364	581	392	130	461
352	11.046	125.061	w/o MS2:Isovaleric acid	[M+H]+	125.06057:1765 126.06392:261 127.06728:115		127	74	134	163	2061	744	2315	3909	2089	1754	1670	2464	2499	2185	170	197	136	223	253	144	124	153	85	143	336	593	159	84	152	230	683	676	666	144
353	0.967	125.07	Unknown	[M+H]+	125.07009:833 126.07344:449 127.0768:86		57	66	130	124	29	62	30	67	11	65	103	75	25	70	91	37	38	75	57	33	16	76	42	21	60	18	22	20	45	691	1338	1318	1627	1082
354	4.782	125.095	Unknown	[M+H]+	125.09547:868 126.09882:69 127.10218:34		86	248	105	171	150	34	182	60	185	110	76	118	132	48	360	480	348	606	186	81	17	81	40	58	98	71	42	43	64	1720	769	1547	1407	2064
355	10.349	125.131	Unknown	[M+H]+	125.13126:1988 126.13461:236 127.13797:16		2	24	6	16	55	25	24	37	50	60	41	42	18	38	1336	7411	1605	5947	2582	87	167	83	107	31	167	193	201	92	278	64	315	205	197	42
356	12.128	125.132	Unknown	[M+H]+	125.13222:654 126.13557:88 127.13893:47		14	2	2	2	232	56	361	1176	61	291	76	147	139	98	19	21	8	12	9	4	19	15	10	11	6	22	5	3	17	15	7	13	11	2
357	12.804	125.973	Unknown	[M+H]+	125.9732:707 126.97655:232 127.97991:344		595	749	1136	855	1016	1149	709	830	746	642	755	659	970	641	1017	674	1067	1104	292	799	866	1328	772	912	703	756	1145	837	953	688	951	807	311	1185
358	0.727	125.986	Unknown	[M+H]+	125.98585:4732 126.9892:275 127.99256:106	66.01503:17 67.0797:18 84.95734:32 110.00844:57 111.01005:20	9130	14765	8755	9308	15031	23685	25687	12207	25386	42828	44441	44878	47192	42805	13807	21709	16617	19048	16396	4491	4741	5033	4487	6533	6502	7562	8492	10091	8008	11559	6036	8309	4024	5846
359	4.674	126.054	Unknown	[M+H]+	126.05406:928 127.05741:53 128.06077:344		12	4	5	8	224	85	104	221	122	117	129	72	131	166	122	82	112	94	39	2	7	31	8	13	2394	2122	1759	1634	2844	2385	2291	2374	1196	2308
360	5.474	126.055	Unknown	[M+H]+	126.0549:1711 127.05825:149 128.06161:553		108	122	91	317	588	2566	2500	5910	3862	2116	1516	2206	3256	419	6	24	5	13	9	5	6	20	10	8	319	831	1436	1820	1235	686	647	409	191	786
361	5.089	126.055	Unknown	[M+H]+	126.05498:620 127.05833:110 128.06169:88		472	801	971	1129	232	709	443	342	356	584	574	505	334	316	13	28	20	6	11	2	6	2	2	8	687	933	679	892	1189	846	975	711	902	894
362	4.45	126.056	Unknown	[M+H]+	126.05623:1251 127.05958:85 128.06294:88		16	13	13	28	26	8	23	5	22	27	11	13	12	16	125	187	243	37	202	11	19	12	9	11	35	54	31	36	27	2566	2438	3612	1841	1293
363	0.954	126.067	w/o MS2:5-Methylcytosine; LC-ESI-QTOF; MS2; CE	[M+H]+	126.06656:607 127.06991:18 128.07327:512		635	97	75	88	92	92	114	142	58	64	91	73	94	41	598	961	784	1025	1060	78	137	66	140	64	110	145	123	71	64	509	301	374	228	730
364	13.001	126.971	Unknown	[M+H]+	126.971:797 127.97435:70 128.97771:33	67.99654:23 68.99414:62 89.0058:38 120.96865:21	970	3079	3580	2115	821	952	2765	2528	2908	2587	870	1698	2335	1757	482	2764	3434	1918	2503	1625	744	2588	2957	1980	988	1860	746	2583	2442	1028	2235	4011	2930	938
365	12.975	126.972	Unknown	[M+H]+	126.97208:839 127.97543:146 128.97879:0	68.99549:22 85.94685:16 112.96947:37 113.95741:24 113.96398:38	2261	2298	1095	2305	2244	2277	761	1118	942	462	2057	994	490	732	485	810	3434	1040	1071	2313	2323	2141	1222	1277	2171	2211	3110	1182	1520	2470	1789	4011	1508	3241
366	4.16	127.037	w/o MS2:4-Hydroxy-6-methyl-2-pyrone	[M+H]+	127.03745:4301 128.0408:188 129.04416:609		319	486	281	245	1085	1649	1651	1914	1555	1867	1272	2061	1447	1837	210	330	314	358	169	85	146	128	149	41	1165	1823	1351	729	1061	13218	14284	13560	13756	13556
367	2.865	127.038	Unknown (carbon number 6); PlaSMA ID-76	[M+H]+	127.03888:987 128.04223:91 129.04559:106	84.05119:18 127.04031:31	8793	7927	8125	9460	3951	3511	1901	4293	4529	7156	4118	7162	7362	7445	953	412	497	1836	1043	85	97	189	171	209	6304	6538	6172	6705	6109	11497	11427	12123	11742	11258
368	4.452	127.038	w/o MS2:4-Hydroxy-6-methyl-2-pyrone	[M+H]+	127.03897:2640 128.04232:332 129.04568:116	81.03011:16 99.04385:22 109.02866:91 126.05645:58	72	47	128	126	229	146	109	237	141	147	119	105	271	95	1427	3617	1954	1219	1977	41	61	54	151	142	290	626	306	313	461	18217	18475	18581	17629	17829
369	5.078	127.038	Maltol	[M+H]+	127.03874:2272 128.04209:352 129.04545:47	127.04501:26	4172	6113	9931	6608	37603	13337	37286	39547	36996	30613	31084	31254	32612	32481	95	139	153	342	288	40	34	22	33	41	16603	17195	16129	15924	16351	14364	15353	8299	15365	13973
370	0.912	127.038	w/o MS2:Unknown (carbon number 6); PlaSMA ID-76	[M+H]+	127.03908:7900 128.04243:856 129.04579:89	69.02901:17 69.0342:19 71.04986:16 81.03471:143 83.05198:24 84.0501:25 97.02425:20 98.04019:23 109.0265:104 127.01497:19 127.03758:18	59623	55774	58877	33113	23138	22795	24712	21883	24222	25788	27100	27175	26808	27211	22967	27021	24827	25337	29256	22629	49131	47219	56449	42252	5757	5864	5015	4740	6454	2816	2890	1964	3538	3303
371	4.673	127.038	w/o MS2:4-Hydroxy-6-methyl-2-pyrone	[M+H]+	127.03806:1774 128.04141:216 129.04477:40	96.96422:46	88	124	299	203	479	317	994	838	1234	706	1196	692	1171	732	269	314	294	966	968	78	27	42	42	23	11837	10538	14991	9431	13540	10286	10255	11251	10271	9974
372	1.052	127.038	w/o MS2:4-Hydroxy-6-methyl-2-pyrone	[M+H]+	127.03847:6546 128.04182:497 129.04518:2509		4081	4352	5722	10096	3561	11328	4820	6022	3739	6353	2757	17763	5804	7613	5814	9064	7351	5345	7233	2740	1154	3298	2972	2925	8031	3241	3353	3185	2611	283	1104	502	529	428
373	5.47	127.038	Unknown (carbon number 6); PlaSMA ID-76	[M+H]+	127.03811:2673 128.04146:321 129.04482:68	84.04266:16 127.04026:38	296	378	666	244	20751	18183	21629	21287	20452	9330	4856	5572	10490	10172	201	268	391	147	148	10	31	26	26	33	7278	3833	3520	6899	6268	2485	4015	3921	3263	3923
374	0.96	127.039	w/o MS2:4-Hydroxy-6-methyl-2-pyrone	[M+H]+	127.03842:6111 128.04177:410 129.04513:4947	69.03545:30 84.07947:16 85.02773:32 110.02888:19 112.07476:23 126.06973:17	5937	3778	4712	38710	42843	44825	46676	47013	44599	63388	59228	64492	54494	60293	42266	43059	53890	41447	41812	19172	16195	24833	19756	17488	31674	34136	15065	34133	32722	2631	2502	1873	3106	2072
375	3.088	127.039	w/o MS2:4-Hydroxy-6-methyl-2-pyrone	[M+H]+	127.03872:1499 128.04207:100 129.04543:291		60	100	61	78	210	89	255	115	202	286	192	232	201	269	390	239	841	214	317	196	154	274	113	196	179	251	142	295	233	4462	4739	2474	4387	3058
376	3.674	127.039	w/o MS2:4-Hydroxy-6-methyl-2-pyrone	[M+H]+	127.03878:1190 128.04213:107 129.04549:466		64	343	355	137	274	218	132	110	220	375	87	433	352	75	183	527	889	413	453	254	212	213	147	140	4289	3529	2109	2024	3783	1296	1236	1387	1121	1111
377	3.357	127.039	w/o MS2:4-Hydroxy-6-methyl-2-pyrone	[M+H]+	127.03885:2227 128.0422:186 129.04556:670		87	285	110	192	222	110	182	205	119	84	125	143	172	128	276	152	169	118	263	63	24	25	40	15	6520	3198	6794	3120	4462	488	369	225	333	321
378	5.296	127.039	w/o MS2:Maltol	[M+H]+	127.03899:998 128.04234:58 129.0457:45	85.07576:27 127.07716:32	160	250	123	80	1575	1096	1108	1569	1674	477	1018	1222	2127	701	375	462	559	255	314	43	19	37	18	29	327	669	226	538	549	416	870	949	644	763
379	3.545	127.039	w/o MS2:Unknown (carbon number 6); PlaSMA ID-73	[M+H]+	127.03905:1443 128.0424:150 129.04576:285		176	360	863	179	147	119	70	123	127	128	90	123	155	47	648	386	310	141	152	39	75	118	38	53	4266	2164	2205	2707	2459	724	904	957	1382	573
380	4.745	127.039	w/o MS2:Unknown (carbon number 6); PlaSMA ID-73	[M+H]+	127.03906:3101 128.04241:139 129.04577:67		55	109	60	92	175	204	236	168	280	151	313	323	140	125	548	387	238	293	159	38	24	28	35	44	7402	6662	9676	2734	6330	715	1212	797	1018	368
381	3.441	127.039	w/o MS2:Unknown (carbon number 6); PlaSMA ID-73	[M+H]+	127.03908:978 128.04243:43 129.04579:265		81	225	112	135	822	559	754	856	460	168	109	211	355	316	197	199	406	271	105	50	64	14	46	66	198	579	175	345	147	2398	3199	1644	1542	1211
382	3.762	127.039	w/o MS2:Unknown (carbon number 6); PlaSMA ID-73	[M+H]+	127.03922:1896 128.04257:145 129.04593:332		121	85	356	225	80	128	184	76	109	126	85	227	410	197	244	379	310	168	201	262	161	100	59	58	232	241	132	163	527	4510	6311	6530	2539	5015
383	2.517	127.039	w/o MS2:Unknown (carbon number 6); PlaSMA ID-76	[M+H]+	127.03931:2273 128.04266:453 129.04602:138		155	357	400	467	6959	3744	6931	7374	4327	1304	2907	3104	4782	3734	479	578	805	665	456	134	201	110	67	185	2148	1815	1411	3020	1078	3308	4714	1812	4722	6243
384	3.97	127.039	w/o MS2:Unknown (carbon number 6); PlaSMA ID-76	[M+H]+	127.03936:1135 128.04271:61 129.04607:4214		130	143	112	142	336	226	580	260	147	219	81	217	202	210	364	334	215	206	347	90	31	68	123	35	1749	1467	1985	1383	3419	582	580	833	160	396
385	4.912	127.039	w/o MS2:Unknown (carbon number 6); PlaSMA ID-76	[M+H]+	127.03938:952 128.04273:126 129.04609:69	69.0333:23 80.31602:18 87.00745:17	1259	1326	774	1656	638	321	766	425	182	703	1237	515	423	1135	1045	1141	1063	1556	878	66	84	88	92	74	653	453	461	511	690	357	987	226	522	437
386	2.248	127.049	w/o MS2:4-Hydroxy-6-methyl-2-pyrone	[M+H]+	127.03793:639 128.04128:43 129.04464:22		290	253	210	107	73	66	99	46	87	43	99	53	24	32	102	133	141	141	16	22	33	18	20	28	87	39	221	94	136	389	56	863	1862	2293
387	11.065	127.111	Unknown	[M+H]+	127.11109:1192 128.11444:121 129.1178:166		1205	1062	613	696	1110	966	935	508	998	1028	881	499	906	526	786	1217	1304	1429	1137	884	686	804	544	1055	1672	2068	2733	1264	1257	714	1999	1933	842	1306
388	10.812	127.111	Unknown	[M+H]+	127.11128:631 128.11463:0 129.11799:46		96	34	27	26	1929	957	1079	1151	1564	1047	995	766	844	799	673	513	490	353	293	22	32	21	13	12	1662	700	1599	1297	2210	923	919	590	1425	2444
389	10.329	127.111	Unknown	[M+H]+	127.11057:1529 128.11392:222 129.11728:18	109.10144:23	66	57	4	17	463	267	437	960	143	316	215	429	398	300	757	652	899	1038	1153	104	124	303	156	67	4123	2406	1102	378	1690	595	2047	3052	434	2235
390	10.927	127.112	Unknown	[M+H]+	127.11207:1059 128.11542:83 129.11878:73		93	84	191	98	366	454	603	452	502	376	495	774	442	751	1032	780	1095	1710	1676	128	247	247	292	191	1866	2895	2331	665	2937	1269	3135	1841	1550	814
391	0.721	128.019	Unknown	[M+H]+	128.01932:7467 129.02267:2429 130.02603:2148	66.01842:73 67.0176:25 67.02415:17 68.97829:37 68.98341:94 69.98425:63 72.56897:16 84.95572:24 84.96125:19 87.99586:89 109.99969:66 110.00922:720 111.00838:70 111.01715:91 111.99875:65 112.00307:120	54892	46129	54068	50883	26572	47991	49515	29056	53582	44053	49139	25138	47975	44389	10194	22730	13307	8640	21468	7478	7762	8579	3144	8199	68976	40965	39727	72046	70265	76393	77251	73813	78379	78112
392	0.976	128.07	w/o MS2:Isoguvacine	[M+H]+	128.06967:1975 129.07302:193 130.07638:20811		852	819	596	640	692	778	1216	681	1390	345	444	416	251	553	150	142	221	226	202	82	99	62	94	42	788	1468	1047	1541	972	4977	3489	5613	4229	2768
393	11.912	128.143	w/o MS2:DL-Coniine	[M+H]+	128.14302:1179 129.14637:82 130.14973:10905		15	34	52	43	26	14	49	24	32	53	70	41	26	38	48	47	74	42	23	29	11	21	16	18	39	49	68	82	43	31	91	14	39	2388
394	13.405	128.951	Unknown	[M+H]+	128.95071:1746 129.95406:326 130.95742:1752	72.93632:16 113.95464:24 113.96447:96	1447	2220	1293	1543	1480	1384	1852	2774	1039	648	1258	1415	2001	709	2734	1639	1276	2162	1622	1638	1347	1653	1098	1510	1495	1727	1632	2241	1301	1289	885	945	1039	866
395	1.663	129.018	w/o MS2:4-Amino-2-chloropyridine; ESI-ITFT; direct injection; MS2; CE	[M+H]+	129.01807:18925 130.02142:1319 131.02478:104	86.09635:752 87.0956:21 99.04487:18 111.04668:21	16329	23301	12336	20163	8314	6548	20186	17999	8229	3802	2230	3745	22709	1849	5334	9330	7103	7325	7921	61	68	41	138	129	18959	163127	39746	21393	30700	44758	97949	35770	26398	32486
396	1.442	129.018	w/o MS2:4-Amino-2-chloropyridine; ESI-ITFT; direct injection; MS2; CE	[M+H]+	129.01811:15393 130.02146:953 131.02482:304	68.99833:43 69.00419:21 87.01067:18 110.0057:22 111.006:114 112.96107:16 113.93525:19 129.0152:29	12697	8230	7820	10213	3945	3332	2633	3021	1610	2163	627	508	838	1225	485	438	102	346	317	29	19	42	25	18	81203	21744	14580	54601	23772	20447	11895	45675	4518	13737
397	2.455	129.053	w/o MS2:Unknown (carbon number 6); PlaSMA ID-84	[M+H]+	129.05275:1359 130.0561:89 131.05946:158		105	224	202	419	205	221	134	191	84	118	196	140	262	158	2189	4162	1723	3932	4154	48	33	44	74	31	289	259	139	106	316	172	61	268	484	75
398	4.769	129.053	w/o MS2:Unknown (carbon number 6); PlaSMA ID-84	[M+H]+	129.05324:1334 130.05659:118 131.05995:18		59	33	41	15	1455	1174	1683	2129	1296	776	2240	4155	1681	2632	158	132	226	90	201	12	14	12	30	5	53	49	27	69	33	85	133	68	139	92
399	3.964	129.053	w/o MS2:Unknown (carbon number 6); PlaSMA ID-85	[M+H]+	129.05412:1050 130.05747:76 131.06083:213		180	45	62	99	144	223	399	266	90	295	238	114	209	564	121	137	203	75	256	10	21	15	16	25	11560	8501	13962	10749	13036	369	157	152	134	233
400	2.234	129.053	w/o MS2:Unknown (carbon number 6); PlaSMA ID-84	[M+H]+	129.05348:2496 130.05683:294 131.06019:24520		21	52	57	33	41	45	32	58	80	307	662	285	292	370	139	34	90	75	148	14	7	28	11	14	7107	8346	6549	3403	2958	1619	1147	1629	1912	1695
401	0.966	129.054	w/o MS2:Unknown (carbon number 6); PlaSMA ID-85	[M+H]+	129.05475:5988 130.0581:1249 131.06146:754	70.04115:28 70.06664:36 71.04815:19 83.0428:51 84.0774:61 84.08377:26 85.02917:17 85.49214:30 111.04148:16 129.04823:20	45875	47878	58249	43012	44752	42051	40612	35327	41439	19734	25280	22967	29483	27455	940	774	1277	776	1300	971	974	486	695	566	17198	17974	7593	23822	16444	18738	19627	17406	18971	19262
402	0.916	129.054	w/o MS2:Unknown (carbon number 6); PlaSMA ID-85	[M+H]+	129.05431:1042 130.05766:5821 131.06102:267		148	601	195	369	216	220	228	459	359	488	216	440	100	195	363	1603	778	988	790	1538	63	1682	148	1355	157	407	194	41	151	267	178	134	156	130
403	4.417	129.055	w/o MS2:Unknown (carbon number 6); PlaSMA ID-85	[M+H]+	129.05457:3569 130.05792:429 131.06128:41		48	79	124	101	11464	8680	7873	2886	10544	11380	8282	7360	13992	8554	62	74	63	89	69	19	26	20	25	23	138	251	375	279	238	102	482	338	268	280
404	2.685	129.055	w/o MS2:Unknown (carbon number 6); PlaSMA ID-85	[M+H]+	129.05461:3366 130.05796:184 131.06132:162		317	784	537	1520	422	917	1821	908	1588	1395	940	1360	806	1070	9471	5751	5957	9219	11438	578	406	197	278	361	1152	1305	713	922	1107	11397	12230	12568	7357	10932
405	3.618	129.055	w/o MS2:Unknown (carbon number 6); PlaSMA ID-85	[M+H]+	129.05464:934 130.05799:0 131.06135:492		825	2346	1074	1448	585	520	216	514	750	562	301	402	1045	678	1086	2231	1673	1294	1892	126	182	193	129	121	1863	2040	894	1652	781	1399	1667	1072	885	3346
406	8.436	129.128	w/o MS2:6-Methyl-5-hepten-2-ol	[M+H]+	129.12801:665 130.13136:43 131.13472:0		313	438	2654	2077	1271	2205	506	379	1010	303	992	1878	1319	551	1569	1872	1439	504	317	341	412	176	681	667	625	810	638	1155	1376	2029	810	534	664	2281
407	0.72	130.015	Unknown	[M+H]+	130.0153:3105 131.01865:224 132.02201:20		4252	4179	1556	8371	5138	1483	4111	876	5470	2934	7593	5100	3775	2200	1784	3931	709	1723	1470	735	594	945	144	812	7790	5737	7223	5612	6616	12507	6332	5983	6158	4522
408	1.772	130.049	w/o MS2:Pyroglutamic acid	[M+H]+	130.04916:2318 131.05251:173 132.05587:16		4223	3994	4502	3718	3222	656	1881	1441	2794	4368	4280	6044	1879	2936	2653	1410	2738	3170	1727	850	869	908	296	210	5657	4720	4090	4885	7796	2485	2282	3845	2226	1802
409	0.871	130.049	L-5-Oxoproline; LC-ESI-QTOF; MS2; CE	[M+H]+	130.04985:36115 131.0532:4454 132.05656:963	70.06599:28 74.02203:20 74.0256:19 84.03354:74 84.04455:1717 84.0821:52 85.04652:39 86.64369:16 87.05343:60 88.04073:37 102.05308:21 130.05086:1215	40352	44029	45322	82157	213588	203551	209343	216910	218111	314550	315035	316986	328314	318825	72539	76684	84359	75575	62750	38047	40296	45802	38182	36263	316157	341520	310482	335349	311543	186593	198326	199323	199664	199077
410	0.982	130.049	w/o MS2:Pyroglutamic acid	[M+H]+	130.04935:7835 131.0527:827 132.05606:166		2733	1910	2804	4182	4454	2529	1830	6656	3374	7531	12173	7480	6483	7025	1194	1786	671	994	583	456	675	560	594	565	7756	7513	23490	5310	9184	16578	10406	12173	3777	3465
411	4.337	130.065	Indole-3-carbinol; LC-ESI-QTOF; MS2; CE	[M+H-H2O]+	130.06418:2666 131.06753:785 132.07089:136	103.05979:17 130.06204:291 130.06833:197	17	49	12	13	32	36	66	39	42	8	26	27	31	61	11	11	2	21	17	4	11	13	27	16	9026	7874	9086	7975	11634	8982	23488	24394	23621	22675
412	1.884	130.085	w/o MS2:N-Methyl-L-proline; CE0; CWLQUGTUXBXTLF-YFKPBYRVSA-N	[M+H]+	130.08543:2684 131.08878:168 132.09214:8386		5013	2399	4334	2914	5010	4336	1756	5858	6910	5696	4819	4849	10778	9709	29	36	41	40	60	16	28	26	18	19	858	596	500	699	516	489	901	696	446	1044
413	2.351	130.085	w/o MS2:L-Pipecolic acid; CE10; HXEACLLIILLPRG-YFKPBYRVSA-N	[M+H]+	130.08543:678 131.08878:115 132.09214:39	70.0645:25 71.05:17 84.04905:27 129.13885:20	701	893	1363	1445	312	900	411	797	414	172	640	399	650	653	56	56	94	69	30	5	2	17	17	7	364	710	588	476	198	98	197	88	120	175
414	0.98	130.086	L-Pipecolic acid; CE0; HXEACLLIILLPRG-YFKPBYRVSA-N	[M+H]+	130.08609:5387 131.08944:824 132.0928:116	69.03685:23 74.02523:21 84.04416:45 84.05892:24 84.08074:345 87.05215:25 111.04025:17 112.08623:27 113.96586:17 130.08601:498	38679	36675	37343	38239	20134	18883	19253	19596	19324	24397	22828	23985	25317	23631	3136	5922	2560	7012	5545	19343	24871	27235	20751	18586	19976	24672	20040	23176	15918	59036	64384	63630	60274	58360
415	1.363	130.086	N-Methyl-L-proline; CE0; CWLQUGTUXBXTLF-YFKPBYRVSA-N	[M+H]+	130.08623:2800 131.08958:342 132.09294:55	84.0784:41 84.0833:38 130.08379:214 130.08897:94	30326	27718	29733	28887	16583	15094	15995	13989	17562	22626	22224	23194	24700	23392	3240	2967	5211	2668	2296	7416	9817	11065	4446	7020	8355	25154	21468	24458	17697	57606	57448	59394	56570	55801
416	0.767	130.086	w/o MS2:N-Methyl-L-proline; CE0; CWLQUGTUXBXTLF-YFKPBYRVSA-N	[M+H]+	130.08574:6916 131.08909:343 132.09245:0		2146	1002	1654	796	198	81	108	148	226	1488	1639	1738	1718	1662	177	701	400	460	69	702	244	385	1199	1333	1542	1219	1446	1427	1591	12734	13803	12354	13421	12937
417	3.125	130.159	Unknown	[M+H]+	130.15924:784 131.16259:106 132.16595:16	110.96296:18 130.16386:24	2999	3692	13297	11633	5243	11481	7443	733	7071	10696	9535	5098	8732	3704	6795	6757	6566	2345	457	1158	8082	743	9157	16829	3770	1350	8288	22856	13634	13774	6437	10507	9424	41740
418	12.603	130.159	Unknown	[M+H]+	130.1581:1121 131.16145:67 132.16481:0	130.14874:30 130.15846:29 130.16342:18	1109	2352	2511	901	611	1184	1411	1302	2974	3461	1839	1206	1689	1984	985	991	4007	1401	3345	555	1207	1179	1715	3134	1317	568	1267	1480	1389	1055	1162	2704	2009	592
419	11.912	130.159	Unknown	[M+H]+	130.15881:10386 131.16216:912 132.16552:52		539	1337	659	1415	852	421	733	464	1417	1456	1435	920	573	465	767	1237	841	674	294	381	697	360	1046	462	883	876	1475	738	707	666	515	1080	668	40712
420	0.727	130.965	Unknown	[M+H]+	130.96497:4902 131.96832:134 132.97168:65		6279	5511	6289	7314	8847	5593	4129	4024	3842	8733	16129	16473	16603	17450	5304	8413	7550	4208	4099	328	1235	2437	685	381	2478	2317	2914	2360	2485	3354	977	1830	1395	1553
421	13.304	130.965	Unknown	[M+H]+	130.96693:2000 131.97028:100 132.97364:51	89.50576:24 96.95906:16 112.9543:18 113.96212:130	1634	1540	1884	1576	1378	743	2933	1081	3073	1349	1479	1098	1400	2195	2094	2230	1745	1043	1469	1739	1631	1468	1971	1566	1229	1364	2197	1268	1412	2015	1984	1546	1415	1313
422	13.416	130.966	Unknown	[M+H]+	130.96626:1871 131.96961:150 132.97297:40	87.94074:57 96.96151:18 113.96699:35 115.94297:17	1663	1893	1859	1221	1027	1264	2258	979	2147	1241	2327	1356	1736	2761	1294	1230	1779	1239	1534	3522	1800	2222	2142	2596	2102	1867	1253	1891	1169	1720	805	1129	1523	904
423	6.881	131.048	w/o MS2:C9H8O2; PlaSMA ID-95	[M+H]+	131.04817:544 132.05152:278 133.05488:482		15	41	81	38	39	39	61	45	22	20	39	30	22	28	772	372	742	511	1031	36	76	50	78	57	84	62	65	16	15	33	54	28	17	17
424	2.608	131.048	w/o MS2:C9H8O2; PlaSMA ID-95	[M+H]+	131.04829:1285 132.05164:135 133.055:366		10	17	22	14	556	418	731	79	758	1499	2140	1643	1947	2043	3286	2569	3244	3564	4516	103	67	124	195	191	279	346	322	331	240	285	317	173	357	318
425	4.026	131.048	w/o MS2:C9H8O2; PlaSMA ID-95	[M+H]+	131.04836:878 132.05171:161 133.05507:109		46	231	128	301	499	271	1343	952	802	851	809	1484	1986	1862	599	309	745	400	648	331	166	700	351	239	316	249	287	211	197	80	818	163	402	193
426	2.343	131.048	C9H8O2; PlaSMA ID-95	[M+H-H2O]+	131.04816:6586 132.05151:861 133.05487:299	77.03754:24 103.05267:426 104.06219:25 112.95647:17 120.08216:86 131.04655:57	727	1272	1417	923	2176	2003	1121	959	1305	3851	3475	2533	4069	3798	730	492	1113	804	449	609	538	889	580	656	2311	5380	2301	3887	3647	35117	38805	37771	35947	34610
427	2.929	131.049	C9H8O2; PlaSMA ID-95	[M+H-H2O]+	131.04898:3185 132.05233:809 133.05569:312	103.05286:405 103.06224:38 104.05718:16 130.06248:20 131.047:148	226	158	251	327	127606	115566	143862	139278	137800	137381	145092	134118	149943	154160	61419	57182	66535	61592	64014	8932	6908	9939	8789	12155	25236	28352	25712	28138	9159	8043	8457	8255	8528	7962
428	7.656	131.049	C9H8O2; PlaSMA ID-95	[M+H-H2O]+	131.04961:888 132.05296:287 133.05632:128	103.05447:62 131.04926:16	116	579	286	533	914	256	615	2086	602	586	467	576	495	605	2495	1130	1247	619	1589	19	36	50	60	20	1382	3625	801	577	1192	301	2207	1582	690	503
429	3.113	131.049	w/o MS2:C9H8O2; PlaSMA ID-95	[M+H]+	131.04883:1089 132.05218:243 133.05554:3393		62	131	34	155	501	745	527	519	1236	1767	884	543	789	754	1873	2713	2783	3001	2339	120	141	82	155	24	168	391	134	129	98	73	111	271	118	163
430	3.388	131.049	w/o MS2:C9H8O2; PlaSMA ID-95	[M+H]+	131.04892:1012 132.05227:51 133.05563:106		22	31	119	83	935	950	969	1146	1103	2243	646	2468	2498	2757	2259	3693	849	1841	3082	220	155	219	398	152	952	2245	2074	253	1841	405	436	550	308	654
431	9.257	131.049	w/o MS2:C9H8O2; PlaSMA ID-95	[M+H]+	131.04907:2441 132.05242:556 133.05578:3387		128	271	298	607	8893	4183	2112	2189	1554	1153	1050	1494	1111	1228	1881	6502	3974	1389	1981	91	154	140	77	17	2776	1629	1659	1120	1984	1248	2129	2022	906	492
432	3.253	131.069	w/o MS2:PANTOLACTONE	[M+H]+	131.06857:1529 132.07192:90 133.07528:681		531	503	281	156	603	601	535	1273	715	617	278	455	504	687	22	37	92	30	46	7	11	18	7	10	1623	1120	1547	981	2534	1869	2199	2990	3316	3763
433	2.638	131.07	w/o MS2:4-Acetylbutyric acid	[M+H]+	131.07043:879 132.07378:53 133.07714:37	85.06451:39 113.95294:33 122.95989:37 131.06969:18	3544	1675	2400	2084	1174	1339	1572	1404	1391	1832	2501	1247	2356	1153	11	43	20	86	81	8	19	30	19	26	3046	1907	2814	2512	1660	1810	2732	2897	2444	2656
434	2.234	131.07	4-Acetylbutyric acid	[M+H]+	131.06706:957 132.07041:150 133.07377:70	130.04584:25 131.04422:16	33	61	66	14	49	50	53	52	88	4184	4057	3988	4581	4555	13	46	19	25	30	20	14	15	12	10	103930	81979	101533	91219	98644	23460	25282	25000	24777	23712
435	2.038	131.07	w/o MS2:4-Acetylbutyric acid	[M+H]+	131.07018:1383 132.07353:164 133.07689:162	70.74448:18 86.09666:19 113.05775:53	627	3318	14971	1814	144	80	60	47	3091	211	83	40	47	37	29	59	669	30	1106	30	2	10	22	238	369	338	457	489	632	42	78	162	66	931
436	0.961	131.071	w/o MS2:4-Acetylbutyric acid	[M+H]+	131.0706:908 132.07395:71 133.07731:3054		2192	1882	2695	2229	101	54	68	113	69	142	97	101	175	88	38	132	90	158	380	24	7	13	33	28	289	265	280	262	200	195	75	143	109	240
437	6.618	131.084	w/o MS2:Unknown (carbon number 10); PlaSMA ID-98	[M+H]+	131.0838:2318 132.08715:67 133.09051:3984		7	15	3	17	16	7	3	38	3	6	10	7	2	11	6388	1847	4105	1246	1908	6	24	8	17	19	2	20	10	6	6	39	27	40	15	15
438	0.989	131.09	w/o MS2:Creatinine	[M+H]+	131.08987:618 132.09322:318 133.09658:71		1256	1140	2969	1107	443	143	845	423	508	239	1173	527	1349	204	86	68	171	137	115	615	610	545	644	488	655	884	310	631	366	2266	1562	4297	1905	1143
439	0.768	131.128	AGMATINE SULFATE	[M+H]+	131.12877:2120 132.13212:543 133.13548:0	56.04986:20 70.981:35 72.07883:56 114.09699:19 114.10323:44 131.11725:28 131.12785:69	16553	13058	14951	17871	356	114	324	270	159	106	210	265	284	246	3	7	4	11	13	3	14	4	2	3	1002	1126	1195	1573	729	916	1130	1180	987	1187
440	12.819	131.533	Unknown	[M+H]+	131.53333:862 132.53668:414 133.54004:27	90.51402:29 99.50677:39 110.28589:17 112.0165:27 113.96049:19 113.96564:25 115.95924:16 116.96402:21 121.95664:18	2591	4021	1044	2403	4686	3129	1388	5315	1951	1043	4628	3929	1739	3150	1635	1979	2994	1005	1504	2802	2244	1164	1428	2102	1738	2753	1449	2425	5449	628	2918	2198	3553	2171
441	2.828	132.08	w/o MS2:2-Methylindole	[M+H]+	132.08047:3383 133.08382:347 134.08718:0		123	146	67	154	85	115	197	227	59	228	61	103	103	150	34	52	91	72	31	561	191	206	237	111	2966	5488	2413	2692	3376	8862	9318	9386	9047	8739
442	1.894	132.101	Isoleucine; LC-ESI-QTOF; MS2; CE	[M+H]+	132.10066:2478 133.10401:230 134.10737:44	69.06034:16 86.09615:189 101.95241:20 131.92664:16 132.10028:23	25600	18914	24969	21624	14770	13689	13616	13676	14701	29664	28826	30036	31072	30846	11817	14107	14416	13457	11663	7324	9107	10501	5295	8570	77312	73619	80520	74591	69708	278631	286048	277238	275262	276747
443	1.949	132.102	Isoleucine (not validated); PlaSMA ID-101	[M+H]+	132.10135:75645 133.1047:7048 134.10806:549	53.45441:31 78.40297:16 86.08449:75 86.09607:4292 86.58169:17 87.05369:33 87.10159:286 87.42159:16 132.08757:18 132.10094:966	48366	14145	39310	25693	33647	29525	38002	32717	36984	64316	63745	66771	68594	65426	18127	18809	19490	19738	15208	11435	12576	13987	11852	11240	80498	86113	83779	83587	81877	447032	440693	449412	458872	446515
444	0.938	132.102	w/o MS2:Leucine; PlaSMA ID-100	[M+H]+	132.10201:806 133.10536:134 134.10872:0		31	24	92	58	991	1027	1093	1105	1263	73	150	142	172	157	673	559	650	849	624	194	238	105	38	254	1647	1550	1479	792	1464	1694	2158	1493	1554	1859
445	0.719	132.998	Unknown	[M+H]+	132.99861:3275 134.00196:689 135.00532:818	68.98161:32 86.99174:157 114.98328:16 114.9919:150 115.99242:20 122.2522:17	28704	23216	29890	29604	25634	24880	14336	14976	26920	22260	24487	23855	24317	14174	10389	11038	12826	11277	11748	1566	3620	3882	1314	3997	35882	34214	40019	25147	35600	21737	21320	25974	21525	17496
446	1.453	133.031	Unknown	[M+H]+	133.03145:721 134.0348:59 135.03816:162		297	164	338	63	1292	999	741	617	1011	338	895	383	702	362	210	156	259	168	50	27	9	43	15	21	1043	928	908	1114	1197	457	1123	690	691	911
447	4.666	133.048	Unknown	[M+H]+	133.04807:876 134.05142:116 135.05478:0		74	157	116	123	101	47	70	54	94	62	39	77	57	12	223	344	1832	981	2331	4	6	15	5	25	128	192	96	78	51	175	130	186	374	156
448	3.348	133.049	Unknown	[M+H]+	133.04892:993 134.05227:30 135.05563:196		28	20	31	29	61	20	50	18	31	56	37	21	33	21	70	65	74	257	99	3	31	8	14	6	53	118	63	22	35	1435	1152	853	1519	1343
449	12.782	133.059	w/o MS2:L-ASPARAGINE	[M+H]+	133.05904:1351 134.06239:172 135.06575:0		32	768	39	584	212	746	466	530	84	479	581	641	716	687	210	158	351	221	446	268	345	169	989	181	215	703	683	623	602	2898	669	2606	743	551
450	5.326	133.06	Asparagine; LC-ESI-QTOF; MS2; CE	[M+H]+	133.06035:3432 134.0637:214 135.06706:65	74.02425:52 87.04967:25 107.04876:18 116.03255:22 133.06119:80 133.09581:26	205	374	177	475	105	91	33	117	70	62	57	72	47	53	101	64	119	106	77	50	63	32	33	22	103	177	188	68	130	10173	9624	5414	11773	7532
451	0.922	133.06	Asparagine; LC-ESI-QTOF; MS2; CE	[M+H]+	133.06015:43973 134.0635:4096 135.06686:685	50.76451:21 70.02868:21 70.82941:16 71.00772:26 71.03444:19 74.02445:893 76.04002:34 76.86581:20 84.0453:16 84.07532:16 85.0453:26 85.05063:44 87.05547:1249 87.06416:38 88.03892:292 88.82377:31 89.03993:16 98.0163:36 115.05234:26 116.02699:65 116.03582:236 131.05295:39 133.06007:1067	2052	8272	5781	2631	5415	3446	2747	2653	2781	4914	7885	10503	6610	3805	638	886	1346	837	1845	2925	3991	7836	7308	11993	29017	37743	30116	38513	29237	273700	473791	456727	269854	254729
452	0.982	133.061	w/o MS2:3-Ureidopropionic acid	[M+H]+	133.06052:11693 134.06387:444 135.06723:442		5065	7905	3750	4037	1012	933	3766	1906	697	999	1625	2360	5212	1718	993	435	679	651	294	1404	2251	3503	7308	11993	41441	15857	13225	29945	19502	273700	473791	456727	269854	254729
453	0.85	133.061	Asparagine; LC-ESI-QTOF; MS2; CE	[M+H]+	133.06026:27511 134.06361:2364 135.06697:605	70.02811:19 74.01482:20 74.02222:317 74.02731:158 87.0546:769 88.03793:173 88.58576:17 99.00827:19 116.03224:191 117.93468:20 133.05711:340 133.0625:304	126023	134919	142717	155075	50630	50806	46118	47271	48818	76447	76837	76061	72887	73266	31067	34375	37812	33187	27376	161179	211396	168446	170607	177385	199729	229413	191816	219580	195581	760123	732423	749444	774073	785867
454	2.815	133.062	w/o MS2:3-Ureidopropionic acid	[M+H]+	133.06233:1086 134.06568:79 135.06904:0		135	76	89	41	186	57	138	109	46	105	131	156	209	197	1922	2120	1651	3024	3200	120	74	189	299	238	106	168	163	97	100	203	168	114	791	271
455	9.232	133.064	w/o MS2:Cinnamaldehyde	[M+H]+	133.06384:2798 134.06719:1151 135.07055:1631		301	632	283	2539	1604	913	3801	2071	1477	1084	1038	1862	1562	2534	1940	3529	3025	3537	2262	150	346	430	112	103	3198	4282	2159	1460	2675	1795	2397	3228	2123	2576
456	2.702	133.064	w/o MS2:Cinnamaldehyde	[M+H]+	133.06384:806 134.06719:17 135.07055:63		19	47	43	41	15	49	54	53	48	34	37	82	75	54	1972	1412	758	916	1745	85	131	132	83	95	71	76	188	88	134	289	920	296	560	478
457	2.758	133.064	w/o MS2:Gly-Gly; LC-ESI-QTOF; MS2; CE	[M+H]+	133.0643:1175 134.06765:162 135.07101:56	74.02353:25 103.05349:17 105.06784:22 105.0726:18 133.06622:94	41	37	41	30	273	66	184	73	218	187	317	195	389	306	76	73	308	187	318	69	19	21	30	8	6715	2834	7118	3290	4268	461	591	633	695	735
458	3.063	133.064	TRANS-CINNAMALDEHYDE	[M+H]+	133.06456:8960 134.06791:1283 135.07127:124	91.05466:24 105.04556:22 105.06681:48 105.07456:16 106.06969:18 115.06133:20 131.05331:29 132.0708:24 133.06451:569	59	147	98	85	255	241	208	234	332	273	189	423	413	127	66253	63124	41191	66846	68380	31648	29112	31922	29093	27922	1836	2692	1345	695	1006	1747	735	1033	524	1764
459	3.635	133.064	w/o MS2:Gly-Gly; LC-ESI-QTOF; MS2; CE	[M+H]+	133.06432:1153 134.06767:241 135.07103:20	105.06845:20 133.06894:28	1952	921	2224	1597	8168	11565	12198	12250	11890	21531	21679	22230	23634	21696	87	42	101	40	39	30	19	19	31	29	3484	4593	6706	9003	6729	10940	12960	11982	10954	11743
460	9.266	133.065	w/o MS2:Cinnamaldehyde	[M+H]+	133.06483:3265 134.06818:1633 135.07154:2072		217	1609	563	1229	6451	5970	3838	4305	2330	1651	7525	2157	1939	3310	2440	9060	3059	1873	2883	179	276	256	319	121	3626	3202	2874	1634	2969	1141	3754	4151	3418	3342
461	8.285	133.1	w/o MS2:Unknown (carbon number 10); PlaSMA ID-104	[M+H]+	133.09975:1342 134.1031:214 135.10646:1283	91.05555:21 93.06858:17 115.96458:16 133.09731:22	20	2	21	17	21	14	15	28	4	34	28	20	12	13	1703	1481	1293	1739	2123	31	35	9	54	10	9	12	11	17	2	14	39	24	12	8
462	11.448	133.1	w/o MS2:D-ORNITHINE	[M+H]+	133.10001:695 134.10336:267 135.10672:374		48	37	126	29	1168	825	1108	1246	1028	1124	1132	1344	1304	1200	447	110	758	376	366	139	143	30	65	104	1560	1553	1250	671	1967	759	816	1116	652	155
463	6.785	133.1	w/o MS2:Unknown (carbon number 10); PlaSMA ID-104	[M+H]+	133.10045:2959 134.1038:430 135.10716:517	91.05338:83 91.51239:18 105.06798:22 133.0638:47	12	24	39	13	4	18	5	39	29	81	19	44	61	25	6097	7016	11625	9166	11021	41	57	76	102	30	57	63	48	32	16	66	68	42	14	51
464	6.619	133.1	w/o MS2:D-ORNITHINE	[M+H]+	133.10027:4065 134.10362:311 135.10698:264		31	12	24	28	19	26	28	20	12	16	27	24	32	22	19598	7653	12981	19014	17865	97	21	70	22	71	39	22	50	30	25	43	80	61	87	80
465	11.674	133.1	w/o MS2:D-ORNITHINE	[M+H]+	133.1004:883 134.10375:124 135.10711:188		8	17	10	52	43	50	28	94	39	100	26	14	69	68	1373	495	888	1640	1115	24	13	13	55	18	74	131	67	17	216	61	143	61	216	78
466	8.149	133.101	w/o MS2:cuminyl alcohol	[M+H]+	133.10085:2117 134.1042:259 135.10756:547		5	13	12	9	15	9	14	11	22	7	15	13	24	22	6285	1053	1296	3001	1871	21	45	58	19	31	6	5	8	30	14	57	29	13	35	15
467	5.672	133.101	w/o MS2:cuminyl alcohol	[M+H]+	133.10085:1296 134.1042:131 135.10756:328		10	16	22	5	29	17	24	35	21	65	12	40	31	10	3178	963	1377	4113	2310	24	11	46	42	24	28	29	15	30	43	20	27	27	20	43
468	6.124	133.101	w/o MS2:cuminyl alcohol	[M+H]+	133.1011:1889 134.10445:152 135.10781:307		9	17	15	17	33	22	28	31	13	35	68	33	38	66	2726	730	3379	4113	4179	14	10	7	42	23	18	38	24	31	14	60	118	85	32	77
469	10.19	133.101	Unknown (carbon number 10); PlaSMA ID-104	[M+H]+	133.10161:1646 134.10496:259 135.10832:1090	107.08661:19 133.10185:71	22	23	14	14	10	3	25	28	12	40	39	14	15	21	4368	453	8990	10894	4451	38	48	37	21	16	117	66	39	9	60	62	97	93	84	21
470	10.991	133.101	w/o MS2:cuminyl alcohol	[M+H]+	133.1013:926 134.10465:124 135.10801:2178		19	122	106	87	69	185	165	183	210	152	143	238	210	84	1022	1936	812	1463	1305	158	122	81	113	66	169	152	82	28	60	105	142	300	118	84
471	10.546	133.101	w/o MS2:cuminyl alcohol	[M+H]+	133.10133:2280 134.10468:235 135.10804:2396		14	12	27	25	48	6	34	16	18	32	19	10	10	85	5261	3932	5406	3242	3720	232	675	507	307	145	95	40	33	40	32	24	43	101	117	68
472	0.854	133.268	Unknown	[M+H]+	133.26799:512 134.27134:0 135.2747:0		2	2	8	2	2	2	6	4	2	4	4	9	2	3	0	5	0	3	2	2	17	2	2	4	2	6	10	11	11	628	584	545	701	806
473	0.939	134.045	w/o MS2:L-Aspartic acid; CE0; CKLJMWTZIZZHCS-REOHCLBHSA-N	[M+H]+	134.04456:5235 135.04791:376 136.05127:209		1951	948	2157	735	3840	4220	3429	4276	1009	4401	937	520	4627	3610	765	1050	137	1375	965	385	608	837	381	855	8263	7184	7927	8459	6956	1486	1810	1200	8741	1085
474	0.876	134.045	Aspartic acid; LC-ESI-QTOF; MS2; CE	[M+H]+	134.04439:3465 135.04774:350 136.0511:131	74.02522:53 88.03878:184 109.02892:16 116.03546:56 133.06686:17 134.04211:39 134.08391:16	40870	39533	41942	41270	26681	27510	25083	26004	20995	9086	27827	21118	20518	23394	22218	21896	24007	22621	20639	13842	11518	11359	12590	13650	30962	28200	25837	39362	19927	5358	4679	3649	4858	4252
475	9.253	134.071	w/o MS2:5-Methyl-1H-benzotriazole	[M+H]+	134.07118:929 135.07453:1638 136.07789:314		179	1388	788	903	1071	1460	1139	1678	1231	1007	1112	1165	759	1198	1204	1551	1489	2002	1730	135	251	209	134	13	827	1380	1122	1058	897	1042	1504	1489	767	952
476	0.723	134.995	Unknown	[M+H]+	134.99463:1721 135.99798:43 137.00134:16		1800	855	1492	911	1342	1870	618	788	1308	2047	2057	2251	632	1048	947	515	1111	809	2099	194	83	178	108	165	3712	2726	4780	2997	2481	637	3011	5584	4980	2813
477	2.511	135.045	Unknown	[M+H]+	135.04478:977 136.04813:107 137.05149:25296		38	38	80	75	1251	1912	1512	1370	1693	959	3019	2002	777	1662	65	98	110	226	179	53	16	42	22	10	378	701	426	447	202	935	2210	1580	636	1432
478	9.289	135.08	w/o MS2:CINNAMYL ALCOHOL	[M+H]+	135.07956:2296 136.08291:185 137.08627:0		107	1844	490	3186	3688	1799	1287	4877	1385	562	1020	3476	4682	1717	3700	7986	1668	2037	4979	93	249	98	151	46	5709	3832	5274	3456	1668	1638	5088	788	1777	2310
479	9.249	135.08	w/o MS2:CINNAMYL ALCOHOL	[M+H]+	135.08029:1664 136.08364:109 137.087:37		110	768	398	813	977	363	1665	1285	1392	1187	1233	1513	653	630	1637	1872	1348	2346	2035	64	131	66	70	17	1775	1336	1219	2024	1201	740	2333	1149	1208	887
480	7.357	135.081	w/o MS2:CINNAMYL ALCOHOL	[M+H]+	135.08144:1088 136.08479:20 137.08815:16	81.06896:20 81.07658:19 107.04651:16 107.05686:20 115.95362:22 135.08588:63	92	93	90	72	3507	712	765	1876	1895	395	263	255	346	340	67	108	139	77	154	14	10	9	15	14	449	2318	2408	368	1149	287	502	478	1634	190
481	3.791	135.115	w/o MS2:Unknown (carbon number 10); PlaSMA ID-109	[M+H]+	135.11505:915 136.1184:23 137.12176:106		132	83	191	151	107	179	166	129	252	143	113	177	69	97	157	248	128	176	388	14	14	5	22	25	77	305	143	176	193	1579	1421	2560	2415	2297
482	9.906	135.116	w/o MS2:Unknown (carbon number 10); PlaSMA ID-109	[M+H]+	135.11552:1016 136.11887:104 137.12223:100		37	58	57	23	121	37	91	56	39	45	81	64	60	206	1660	918	4307	3133	3388	49	39	32	36	62	1674	2347	686	345	2154	52	172	409	351	76
483	5.89	135.116	Unknown (carbon number 10); PlaSMA ID-109	[M+H-NH3]+	135.11685:2477 136.1202:301 137.12356:88	93.07034:77 107.08617:35 135.11819:69	55	31	38	36	8	21	44	33	35	35	41	36	13	14	3151	2635	5795	6614	2736	255	203	139	136	84	105	93	105	205	141	7424	9034	8825	7488	4246
484	3.944	135.116	w/o MS2:Unknown (carbon number 10); PlaSMA ID-109	[M+H]+	135.11575:1514 136.1191:231 137.12246:152		224	126	250	234	285	315	251	514	308	285	212	122	388	168	68	113	130	319	307	30	16	11	20	9	295	376	332	217	372	4214	3943	2696	4172	4070
485	10.349	135.116	Unknown (carbon number 10); PlaSMA ID-109	[M+H-NH3]+	135.1165:20514 136.11985:2514 137.12321:1083	67.05647:23 79.05402:156 81.06911:19 91.05202:25 91.05791:19 93.0687:266 94.07327:25 95.08104:32 105.06967:16 107.08696:377 133.11038:20 135.1151:853	101	112	49	130	3678	497	3711	3008	2896	3284	4299	2413	3103	2865	128035	136329	148548	151162	128320	2851	5115	1592	1266	499	13532	8225	7467	8425	17685	5864	12699	10606	9867	2159
486	8.301	135.116	w/o MS2:Unknown (carbon number 10); PlaSMA ID-109	[M+H]+	135.11592:1400 136.11927:127 137.12263:288	87.05534:36 96.77333:18 119.08167:17 122.0704:21	80	34	31	15	8	20	84	22	48	13	86	26	24	9	4692	696	1182	1186	1429	138	26	74	51	33	44	49	23	49	39	91	29	43	111	125
487	10.313	135.116	Unknown (carbon number 10); PlaSMA ID-109	[M+H-NH3]+	135.11688:991 136.12023:195 137.12359:46	93.07162:25 107.08702:42	43	137	62	104	981	378	2727	1721	1357	1140	1161	956	2891	3145	127504	106433	144720	142402	29529	770	2032	3128	3383	1453	4384	6256	4965	2527	13960	2208	3463	13865	5247	1534
488	4.52	135.116	w/o MS2:Carveol	[M+H]+	135.11626:2770 136.11961:221 137.12297:74		80	168	157	242	94	92	237	170	82	413	46	192	75	132	167	221	311	395	526	32	159	50	130	104	451	666	1118	672	349	3647	9407	8711	7861	3910
489	4.8	135.116	w/o MS2:Carveol	[M+H]+	135.11629:1768 136.11964:166 137.123:208		70	59	125	171	19	60	89	66	38	77	100	30	101	114	202	151	207	439	184	14	31	10	29	14	87	89	68	86	58	3816	4834	4058	4201	3911
490	4.707	135.116	w/o MS2:Carveol	[M+H]+	135.1163:1363 136.11965:310 137.12301:246		217	54	32	61	186	85	110	106	173	96	239	113	28	187	2858	3899	2781	2444	2390	32	18	96	51	21	373	221	59	113	147	503	143	366	124	89
491	11.321	135.116	w/o MS2:Carveol	[M+H]+	135.11633:7484 136.11968:707 137.12304:167		900	1291	735	1411	46	42	82	75	23	31	51	66	78	54	13879	16388	16083	16058	16518	232	174	138	158	47	1127	1378	739	263	1474	304	781	502	424	207
492	10.988	135.116	w/o MS2:Carveol	[M+H]+	135.11633:2466 136.11968:242 137.12304:533		118	209	195	100	195	215	529	424	159	268	139	293	399	335	5380	3079	4979	5506	2923	269	169	169	172	136	1089	842	821	155	1187	657	1209	1188	1138	831
493	10.599	135.116	Unknown (carbon number 10); PlaSMA ID-109	[M+H-NH3]+	135.11652:4878 136.11987:511 137.12323:156	70.99504:23 81.07256:18 93.07008:223 107.08813:41 135.10466:16 135.11667:144	58	41	12	42	2256	506	3536	3149	2335	3320	6689	3383	2428	3447	5552	2376	5358	2793	3162	218	413	135	70	170	17081	26278	29077	6707	31594	10467	7063	10873	11656	3954
494	10.785	135.116	Unknown (carbon number 10); PlaSMA ID-109	[M+H-NH3]+	135.11603:4314 136.11938:556 137.12274:401	93.06876:72 107.08465:45 107.09083:70 108.08598:26 135.11681:182	55	99	26	31	4922	1679	2159	5656	2893	329	791	796	687	819	5666	6289	4295	1357	5848	283	148	174	124	149	17585	19928	27711	6896	29801	20407	43050	21164	35314	20285
495	10.113	135.116	Unknown (carbon number 10); PlaSMA ID-109	[M+H-NH3]+	135.11636:2894 136.11971:408 137.12307:116	77.04478:18 79.05265:16 93.06584:17 107.08533:36 135.11525:77	40	20	24	68	583	237	595	760	439	585	296	536	297	568	10590	10298	6973	12866	8283	252	1760	1229	805	219	5098	10472	5335	1049	6715	2962	15975	17279	9397	2961
496	4.1	135.116	w/o MS2:Carveol	[M+H]+	135.11646:850 136.11981:71 137.12317:185		188	78	209	93	97	70	78	84	46	267	280	129	251	262	171	142	173	702	715	27	8	15	8	16	1093	697	836	387	385	625	2352	789	1340	978
497	7.633	135.116	Unknown (carbon number 10); PlaSMA ID-109	[M+H-NH3]+	135.11652:5025 136.11987:692 137.12323:251	79.05202:18 81.07857:16 91.05035:21 91.05653:22 93.05383:26 93.0724:87 107.08614:109 108.08543:20 133.0502:17 133.10234:36 135.11392:122	34	131	102	67	25	19	49	31	16	38	34	31	22	28	5681	11980	6584	21714	15181	176	222	415	208	180	213	168	98	196	137	358	159	167	89	87
498	4.307	135.116	w/o MS2:Carveol	[M+H]+	135.11647:1235 136.11982:166 137.12318:397		182	76	222	108	135	84	152	398	303	298	240	238	250	190	945	1599	1057	1673	1569	16	19	31	9	35	241	71	156	209	115	2464	3768	4074	2831	2886
499	9.23	135.116	w/o MS2:Carveol	[M+H]+	135.11649:1015 136.11984:53 137.1232:99		194	210	208	143	306	125	373	478	364	288	378	690	402	229	726	871	631	574	484	81	169	70	269	145	1250	1249	696	834	1733	1037	883	1088	670	1059
500	7.172	135.117	Unknown (carbon number 10); PlaSMA ID-109	[M+H-NH3]+	135.11623:14891 136.11958:2074 137.12294:422	79.04809:19 91.05237:16 93.07079:192 105.06482:24 107.08294:294 109.08672:19 135.11674:368	700	610	2111	1562	126	53	53	176	77	48	87	210	81	75	104798	64349	137991	173838	156355	1682	1115	1489	2699	1153	922	1127	441	805	964	1000	951	657	685	455
501	3.498	135.117	w/o MS2:Carveol	[M+H]+	135.11662:1976 136.11997:134 137.12333:41		111	25	116	139	36	47	40	70	38	62	70	85	91	58	143	83	121	120	254	10	18	8	8	11	247	401	459	636	525	4934	5641	4599	5354	4946
502	11.374	135.117	w/o MS2:Carveol	[M+H]+	135.11667:3833 136.12002:610 137.12338:35		150	626	481	303	55	52	60	24	45	48	29	45	72	69	8404	9743	10647	9449	10368	80	132	139	236	32	249	684	275	122	305	170	276	441	130	92
503	8.386	135.117	w/o MS2:Unknown (carbon number 10); PlaSMA ID-109	[M+H]+	135.11667:1017 136.12002:165 137.12338:116	93.07115:17 95.0517:23 105.06811:20 135.07657:23 135.11473:17	57	38	66	33	49	51	47	61	20	28	25	41	36	16	1809	1046	893	1237	1017	41	35	37	31	70	60	31	47	63	32	191	369	486	221	184
504	3.424	135.117	w/o MS2:Carveol	[M+H]+	135.11687:3892 136.12022:284 137.12358:22		61	50	48	52	36	56	29	21	30	85	29	92	108	141	68	41	28	102	181	17	19	10	20	13	83	55	144	89	44	8858	10120	9020	9123	9565
505	10.93	135.117	w/o MS2:Carveol	[M+H]+	135.11696:2658 136.12031:378 137.12367:724		299	250	208	240	1020	513	947	1372	523	1207	1100	1260	1093	958	6019	4123	7265	8320	6644	365	745	514	736	157	5534	5599	3989	2020	5571	2392	4065	3712	4674	1851
506	11.492	135.117	Unknown (carbon number 10); PlaSMA ID-109	[M+H-NH3]+	135.11626:3722 136.11961:962 137.12297:126	52.45974:17 77.03805:55 93.06721:126 93.07586:18 105.06973:16 107.08366:66 135.11397:17 135.12096:20	1567	3046	1671	2478	101	44	162	251	37	109	94	62	184	100	21822	26924	25826	24452	23273	283	876	471	196	22	2318	1598	1144	338	2753	444	1487	2226	1532	201
507	4.97	135.117	w/o MS2:Carveol	[M+H]+	135.11702:1342 136.12037:216 137.12373:60		47	62	96	48	40	34	93	204	108	32	78	70	96	100	324	316	276	348	564	15	11	13	10	12	153	143	155	63	105	2155	2307	4144	3884	3376
508	2.704	136.061	ADENINE	[M+H]+	136.06158:825 137.06493:462 138.06829:127	119.02985:17 136.06398:30	58	72	49	87	1882	1726	2660	2168	576	526	1100	689	1280	636	90	79	70	104	127	28	70	56	59	48	2846	2118	2175	1718	2591	504	793	474	973	469
509	0.979	136.061	Adenine; LC-ESI-QTOF; MS2; CE	[M+H]+	136.06195:8052 137.0653:3754 138.06866:3301	65.04054:17 67.05603:17 82.03741:18 83.04719:59 83.0557:24 91.05927:18 93.03633:22 94.06161:17 95.05017:46 101.00849:17 111.03616:20 111.043:25 119.03201:66 119.03916:62 119.04983:50 121.02514:35 121.04044:22 134.04248:17 136.06128:1513 136.11279:32 136.32176:22	69566	54161	70384	39566	15041	7257	17356	14047	16733	10575	10789	14772	23882	8931	685	236	252	379	829	296	112	312	309	427	4583	7765	7040	3908	21427	2240	3628	1745	1911	1405
510	1.887	136.062	w/o MS2:Adenine; CE0; GFFGJBXGBJISGV-UHFFFAOYSA-N	[M+H]+	136.06175:2872 137.0651:377 138.06846:71		178	132	118	827	1955	5509	7132	3486	2713	5025	6636	6106	9771	6003	269	297	527	822	603	1023	916	658	433	614	2680	449	3784	2316	2071	1411	475	904	1482	1823
511	1.293	136.062	Adenine; LC-ESI-QTOF; MS2; CE	[M+H]+	136.06194:7068 137.06529:620 138.06865:270	83.04913:36 83.07242:16 111.04145:16 116.92873:40 119.03391:118 136.061:516	20432	14690	37277	25431	1865	1194	1553	1416	1373	2253	6777	2552	3082	2314	271	318	158	270	159	65	49	58	15	84	3725	968	2582	740	4634	290	280	213	149	220
512	5.471	136.062	w/o MS2:Adenine; LC-ESI-QTOF; MS2; CE	[M+H]+	136.06197:1950 137.06532:207 138.06868:34	92.02262:16 108.04361:33 136.0619:133	3759	4785	5060	1245	25	10	17	8	36	5	40	28	34	42	10	20	3	15	17	10	2	4	3	4	53	107	38	11	116	2	31	32	18	13
513	1.823	136.075	w/o MS2:3`-Aminoacetophenone	[M+H]+	136.07515:4670 137.0785:1229 138.08186:8746	77.03648:41 77.04264:16 91.05525:169 93.06818:131 93.35056:16 96.31138:34 103.05329:55 103.06104:17 104.05637:17 108.21666:30 119.04617:71 119.05232:34 121.02187:29 121.0642:3092 122.04602:27 122.06532:214 123.2131:21 127.39845:17 136.07262:91 136.08144:57	5198	5030	5948	5943	8863	8272	9154	4648	9570	12822	13497	13467	13570	13761	1704	2869	1587	1446	1635	2119	3332	2206	1845	1642	9689	7551	4427	8176	10607	24082	23989	25510	23886	23106
514	2.488	137.022	w/o MS2:Unknown (carbon number 7); PlaSMA ID-120	[M+H]+	137.02206:1009 138.02541:127 139.02877:251		20	33	8	22	110	368	85	630	26	60	48	47	71	51	3921	2120	884	1539	1868	97	130	95	199	53	72	55	30	16	50	64	196	63	70	303
515	5.835	137.058	w/o MS2:Bovinocidin (3-Nitropropionic Acid)	[M+H]+	137.05763:821 138.06098:91 139.06434:269		207	77	150	53	59	57	128	58	56	28	90	66	106	166	1569	753	675	1738	1475	448	370	349	205	201	100	80	90	41	84	90	70	91	56	82
516	9.267	137.059	w/o MS2:2-Hydroxyacetophenone	[M+H]+	137.05852:3025 138.06187:483 139.06523:88		162	1351	416	1318	3265	5537	2444	1797	810	1103	1442	2235	1966	3218	1293	1593	2150	1852	2747	56	142	292	53	50	2811	11672	2409	1528	1407	1294	3478	1527	2761	5626
517	4.374	137.059	w/o MS2:2-Hydroxyacetophenone	[M+H]+	137.05852:1494 138.06187:122 139.06523:124		127	767	215	585	539	1380	1239	1138	1675	1550	1694	836	2279	2517	2275	2494	1167	3338	1854	849	755	653	404	222	1506	1263	503	741	433	764	795	465	609	758
518	3.752	137.059	w/o MS2:2-Hydroxyacetophenone	[M+H]+	137.05861:5353 138.06196:455 139.06532:97		302	1824	398	1157	726	517	815	484	389	1692	1161	1018	1397	1228	14008	14513	16565	7963	12145	13191	13265	14234	13644	11681	2147	2816	3685	3788	3337	4279	5318	3742	6609	3529
519	2.383	137.059	Unknown (carbon number 8); PlaSMA ID-123	[M+H]+	137.05975:846 138.0631:95 139.06646:0	137.05838:39 137.06711:24	697	1040	1386	878	306	213	295	237	421	263	971	287	633	424	61398	52795	59073	69656	73912	991	626	1465	977	1140	555	517	456	704	531	2416	2368	2768	1313	2407
520	2.804	137.059	Unknown (carbon number 8); PlaSMA ID-123	[M+H]+	137.0596:3614 138.06295:397 139.06631:118	93.97312:21 122.03387:20 137.0575:230	731	1637	1488	2199	898	1380	2240	1783	1093	922	1150	1556	715	907	16059	15530	15372	30364	16085	229	1259	465	307	631	1511	1358	1716	818	949	864	239	200	600	1289
521	4.042	137.059	Unknown (carbon number 8); PlaSMA ID-123	[M+H]+	137.05899:977 138.06234:87 139.0657:44	122.03396:20 137.05836:89 137.06598:36	1948	4026	1855	2460	1521	1511	1530	2407	2302	2942	2084	3458	1482	2950	4732	4356	6546	9578	4667	714	708	356	471	721	11008	11074	9016	8682	10717	5533	7342	9480	8145	10628
522	2.943	137.059	w/o MS2:2-Hydroxyacetophenone	[M+H]+	137.05891:3037 138.06226:284 139.06562:21		89	198	295	100	451	478	463	337	775	308	290	383	341	417	11714	9181	4901	6127	6385	195	287	262	197	470	207	309	210	275	190	256	233	442	242	278
523	3.928	137.059	w/o MS2:2-Hydroxyacetophenone	[M+H]+	137.05898:2414 138.06233:159 139.06569:115		217	366	551	757	397	214	202	443	294	542	268	247	125	270	3257	4274	8244	4064	3976	1274	641	1003	1126	729	303	522	301	735	271	1523	513	1278	1556	1051
524	0.982	137.059	Unknown (carbon number 8); PlaSMA ID-122	[M+H-H2O]+	137.0598:27597 138.06315:15361 139.06651:1484	65.0388:57 77.03277:25 81.07011:29 83.04861:66 89.32945:45 91.05389:552 92.04536:20 92.05484:67 94.06467:17 107.04855:18 109.06137:22 111.04122:21 119.0498:742 120.05141:172 121.02881:47 121.05309:86 131.76752:48 136.04144:21 136.06235:36 137.05966:1934 137.07378:18	9326	15458	15934	16982	80089	83453	107843	103377	95069	40794	50509	44146	47388	48377	56726	53384	50862	64844	52771	1488	982	2261	1280	1348	39609	119403	36310	51479	45475	215356	237894	259184	243580	225243
525	3.815	137.059	Unknown (carbon number 8); PlaSMA ID-123	[M+H]+	137.05934:3347 138.06269:396 139.06605:51	94.03728:27 122.03703:16 137.05847:396 137.06538:145 137.39296:24	231	373	422	449	1694	1472	1445	2155	1982	1305	1327	663	1065	2111	12209	10079	12080	15421	16314	17115	14859	19491	10200	14366	1138	2055	1214	1105	547	1438	1016	919	659	326
526	2.671	137.059	Unknown (carbon number 8); PlaSMA ID-123	[M+H]+	137.05934:1093 138.06269:107 139.06605:20	137.05995:99	349	405	2208	3082	3795	4073	3206	3939	1068	1200	4089	1585	3785	1439	23017	21118	16534	21926	25848	2393	1529	1500	1632	901	927	1544	1339	1248	606	19383	18670	7910	20990	19899
527	2.517	137.059	Unknown (carbon number 8); PlaSMA ID-122	[M+H-H2O]+	137.0594:12338 138.06275:1632 139.06611:166	65.04375:24 91.03886:22 91.05389:384 91.06245:43 119.04864:267 137.05904:926	1435	6308	4265	4280	108895	97179	108901	112487	106000	96305	97859	100295	101804	100149	13831	7200	15460	12387	14667	643	535	840	546	373	39417	54899	40230	28516	34268	129615	134617	136375	129614	126698
528	3.655	137.059	Unknown (carbon number 8); PlaSMA ID-123	[M+H]+	137.05965:1274 138.063:373 139.06636:0	137.05643:24	5192	6289	11142	7164	7908	7596	9971	10650	6534	4369	6838	8508	8011	7600	5897	7373	9863	8453	5436	345	542	851	891	663	9631	6634	8473	6919	6947	7930	6574	5165	5851	5562
529	2.081	137.059	w/o MS2:2-Hydroxyacetophenone	[M+H]+	137.05933:3233 138.06268:428 139.06604:20		129	162	38	37	178	102	131	124	101	82	140	181	121	472	7843	3260	11508	3960	14019	320	390	168	339	387	62	409	433	361	295	497	510	202	209	279
530	3.091	137.059	Unknown (carbon number 8); PlaSMA ID-122	[M+H-H2O]+	137.05884:2662 138.06219:403 139.06555:38	91.05322:68 96.95994:17 119.0486:69 137.04994:17 137.06149:164	90	197	161	299	2764	3377	4788	694	3200	2175	2135	345	2123	1373	1938	966	2515	933	1162	104	54	95	140	42	2411	1513	623	542	794	20503	22118	22684	22057	22254
531	4.472	137.059	w/o MS2:2-Hydroxyacetophenone	[M+H]+	137.05949:1878 138.06284:53 139.0662:112		91	156	303	327	2213	1618	3090	3417	528	3510	2228	3978	4217	2554	2992	6000	4090	2373	4354	568	288	240	407	267	1532	1022	995	1801	2533	2093	2432	2616	3343	2010
532	1.58	137.06	Unknown (carbon number 8); PlaSMA ID-122	[M+H-H2O]+	137.05971:35813 138.06306:4454 139.06642:250	68.99418:20 79.05435:21 81.06458:20 91.0211:63 91.05347:423 91.06464:54 93.75427:31 108.05523:40 109.09699:25 111.00674:33 111.04778:21 119.02004:16 119.049:430 119.08488:20 120.05253:88 121.06348:110 130.59819:25 137.03642:16 137.05974:1654	1997	7872	12225	12711	100166	84257	98115	107477	122672	53863	69774	63811	66095	62272	54596	57221	54880	63211	50090	237	265	358	385	425	49005	129050	46060	38420	62680	307077	320622	304204	313060	295595
533	9.232	137.06	w/o MS2:2-Hydroxyacetophenone	[M+H]+	137.05965:2329 138.063:272 139.06636:50		118	534	537	752	1520	886	1242	1621	1500	1133	1160	896	1269	1266	1368	2310	2001	1837	2817	78	77	79	149	39	1782	4090	3750	951	3061	929	1909	1104	1700	1099
534	3.232	137.06	w/o MS2:Unknown (carbon number 8); PlaSMA ID-122	[M+H]+	137.05997:969 138.06332:179 139.06668:0		3171	2898	1297	3371	378	516	372	653	310	505	384	361	300	266	1856	4748	2841	3313	6898	119	324	307	218	107	1093	1007	1458	3294	760	291	374	323	294	366
535	1.793	137.062	w/o MS2:Unknown (carbon number 8); PlaSMA ID-123	[M+H]+	137.06157:1903 138.06492:213 139.06828:77		34	160	122	185	413	257	627	255	598	317	412	332	597	150	3808	2246	7188	2925	4253	242	303	423	338	252	279	572	321	304	409	651	2024	2877	1142	3007
536	5.364	137.13	w/o MS2:myrcene	[M+H]+	137.13028:669 138.13363:34 139.13699:21		94	28	44	86	22	47	91	36	30	28	65	70	60	48	84	65	70	140	70	7	16	33	10	21	84	37	72	53	58	1795	1802	1094	793	247
537	7.533	137.131	myrcene	[M+H]+	137.13148:1119 138.13483:112 139.13819:0	81.06768:16 82.58705:18 95.08152:26 122.03202:21 137.05946:27 137.10124:23	39	51	20	120	32	17	26	12	20	11	40	14	41	26	1346	475	3383	2114	856	42	124	37	57	46	1616	811	754	337	373	137	659	204	577	448
538	8.073	137.132	w/o MS2:Limonene	[M+H]+	137.13194:1073 138.13529:157 139.13865:40	81.05834:58 95.08337:27 137.13232:71	48	18	36	19	42	17	56	50	21	70	24	112	43	94	1969	1504	420	909	2628	35	45	40	45	19	1387	1448	746	418	1532	494	248	516	368	220
539	7.922	137.133	myrcene	[M+H]+	137.13214:1237 138.13549:119 139.13885:18	137.05893:50	27	94	25	63	170	197	325	444	234	3144	1344	1240	2467	4149	194	240	199	238	329	51	23	10	14	17	258	710	830	240	582	145	169	181	117	63
540	12.782	137.963	Unknown	[M+H]+	137.96269:1730 138.96604:944 139.9694:66		3199	1472	3771	3293	2510	2559	2985	2215	2958	3283	2675	2683	2664	2918	1401	3363	2826	3546	3353	3424	2721	1376	3652	1085	2670	1525	1499	3850	2690	2915	2554	2614	3455	3360
541	12.821	137.964	Unknown	[M+H]+	137.96353:701 138.96688:595 139.97024:143		513	798	225	557	565	253	636	939	613	572	771	611	703	604	782	464	569	276	633	306	671	1203	596	1163	742	371	434	307	633	881	887	1098	560	433
542	2.294	138.054	w/o MS2:Unknown (carbon number 7); PlaSMA ID-130	[M+H]+	138.05359:720 139.05694:64 140.0603:114		13	10	18	4	128	88	180	224	154	225	100	301	413	213	73	166	37	97	46	2	8	9	5	4	610	369	779	414	1286	679	1417	1066	895	1172
543	0.933	138.054	Trigonelline; LC-ESI-QTOF; MS2; CE	[M+H]+	138.05443:41959 139.05778:7089 140.06114:857	78.02928:36 78.03535:19 82.06797:27 92.04099:17 92.05022:364 93.05022:38 93.05724:26 94.06468:570 95.01362:29 95.06949:20 111.05714:18 120.04172:35 133.10834:16 136.04088:37 137.04457:29 137.59247:26 137.91037:16 138.05466:7524 138.08568:17	47768	46200	46711	47362	125127	120261	125413	135545	128106	99863	106015	99718	102371	98801	3654	6173	6981	5999	3132	7508	6421	7253	5746	6590	87557	91131	94357	100308	84817	310467	311419	327741	295678	319856
544	3.157	138.055	Unknown (carbon number 7); PlaSMA ID-130	[M+H]+	138.0542:20261 139.05755:2974 140.06091:753	67.02133:25 78.0333:98 79.03899:27 79.05109:21 79.27557:17 93.05839:23 100.11382:28 106.02917:38 108.04205:17 110.05959:31 111.04092:21 124.03532:18 124.04279:17 138.05502:3234	28	39	32	28	129	120	81	137	141	230	102	75	217	291	288	34	48	106	46	41	48	65	26	82	151128	127872	126307	87000	138963	3714	2632	4957	4134	2068
545	12.776	138.055	w/o MS2:Unknown (carbon number 7); PlaSMA ID-130	[M+H]+	138.05467:547 139.05802:52 140.06138:63		49	313	23	293	362	336	557	335	146	449	263	326	349	391	369	262	338	262	239	153	291	96	367	288	216	358	352	549	354	543	591	660	534	446
546	1.473	138.09	Tyramine; LC-ESI-QTOF; MS2; CE	[M+H]+	138.09048:5010 139.09383:449 140.09719:77	57.58575:16 77.03866:24 91.05305:106 93.06518:37 93.07102:22 103.05543:30 121.02834:34 121.04521:18 121.06469:776 122.07005:42 123.06698:20 138.05705:69	215	564	454	1045	5164	10583	4070	7509	3717	3266	1511	1747	1552	4217	112	200	75	147	119	9	11	13	9	15	1121	1162	633	1074	936	3037	2605	2970	3265	1265
547	1.28	138.091	Tyramine; LC-ESI-QTOF; MS2; CE	[M+H]+	138.09077:5370 139.09412:768 140.09748:29	83.04518:24 91.05229:27 93.02949:58 93.0706:38 95.04308:38 95.05308:35 103.05607:25 111.04336:44 118.94297:17 121.06449:626 122.06404:57 122.07433:20 122.07899:17 123.06441:16 137.05458:17 137.06004:21 138.05305:39	78	284	165	443	4232	2970	3508	7824	5563	2492	4304	3314	2465	6606	401	164	99	107	165	22	27	12	22	26	691	1604	672	626	450	383	1176	668	2260	735
548	1.192	138.091	w/o MS2:Phenylethanolamine	[M+H]+	138.09111:8989 139.09446:982 140.09782:147		89	250	481	742	10842	9259	14013	10154	29006	14545	4548	3730	9465	4367	258	345	276	305	434	49	34	32	59	59	1730	1349	1591	872	1684	1801	3738	3643	1938	1869
549	1.683	138.091	Tyramine; LC-ESI-QTOF; MS2; CE	[M+H]+	138.09131:3374 139.09466:350 140.09802:31	68.99609:28 77.03598:23 91.05639:25 121.05949:106 121.06512:353 122.0681:41 137.05287:16 137.05756:48 137.06728:16 138.05508:24 138.06573:20 138.08963:25	42	140	100	339	2668	8279	5099	5017	3498	1483	2581	2521	3788	1790	33	71	97	122	38	7	3	3	5	5	873	879	845	1420	306	1792	5948	3921	3991	4180
550	1.862	138.091	Tyramine; LC-ESI-QTOF; MS2; CE	[M+H]+	138.09091:18162 139.09426:2733 140.09762:263	77.03889:16 91.05505:93 93.06837:187 103.05597:208 119.04406:25 121.04716:16 121.06385:3185 121.74602:16 121.98989:16 122.05857:122 122.06876:192 138.08913:131	4202	5404	8574	18151	176298	153954	159144	168614	179922	95852	109383	95835	109151	99929	1816	3039	3544	1752	2574	153	103	53	129	222	34427	52566	29318	49969	29482	97415	103043	106108	106010	94983
551	1.614	138.091	Tyramine; LC-ESI-QTOF; MS2; CE	[M+H]+	138.09148:5574 139.09483:513 140.09819:113	91.05476:20 92.06182:24 93.06739:33 101.96018:16 102.56877:16 111.00658:17 121.05169:20 121.06548:758 122.07109:19 137.05988:59 138.05672:39 138.08212:25	132	348	312	572	3124	2431	4072	2482	4286	2226	2649	3184	9107	4589	67	129	218	128	389	17	9	14	6	2	820	1973	1102	1841	760	10947	1875	1899	5565	3302
552	1.44	139.001	Unknown (carbon number 6); PlaSMA ID-143	[M+H]+	139.00198:11194 140.00533:918 141.00869:190	68.99234:34 68.9973:20 111.00729:77 111.01251:75 124.03984:18 138.99745:19 139.03731:24	4182	8755	9471	7687	1224	1128	2026	1311	1246	917	400	707	1855	1639	49	106	93	370	284	12	18	31	29	30	36107	43952	18634	7908	11105	4529	9282	38907	13462	6057
553	1.685	139.002	w/o MS2:Fumaric acid	[M+H]+	139.00252:15611 140.00587:1125 141.00923:405	77.03422:20 103.05064:18 121.06305:320 123.06926:31 138.05367:18 138.08539:20 139.0027:18	8224	6984	10843	23164	10617	3973	5760	16390	5210	3664	3347	3218	1936	5568	5526	5847	2808	4244	9319	48	77	139	120	89	106720	80138	79815	88057	8448	100975	44686	57525	7651	48297
554	1.659	139.002	Unknown (carbon number 5); PlaSMA ID-139	[M+H]+	139.00191:4214 140.00526:317 141.00862:459	97.96811:19 110.99803:40 111.0049:118 111.01241:27 121.03744:18 138.09161:19	8765	19364	5738	31529	2747	7093	10500	8441	5149	3246	3993	6140	15298	2542	5392	6107	6461	4295	6717	21	43	51	39	80	22141	17148	68290	32662	26029	100975	30893	47708	20984	20194
555	2.57	139.002	w/o MS2:Fumaric acid	[M+H]+	139.00238:940 140.00573:47 141.00909:55		178	260	388	331	898	371	769	458	508	2429	2252	1900	1022	2445	75	92	178	72	89	33	39	70	24	66	453	466	530	1642	649	399	478	340	819	709
556	2.442	139.038	w/o MS2:Unknown (carbon number 7); PlaSMA ID-151	[M+H]+	139.03828:785 140.04163:129 141.04499:59		41	75	93	103	257	161	260	314	319	335	261	208	105	586	843	1123	1700	1228	2321	122	75	129	72	179	230	540	305	86	194	152	118	153	145	254
557	2.619	139.038	w/o MS2:Unknown (carbon number 7); PlaSMA ID-151	[M+H]+	139.03833:803 140.04168:95 141.04504:46		159	119	108	188	165	164	107	102	149	312	301	213	243	318	676	639	642	774	882	38	41	68	84	27	2032	1327	2137	1633	897	217	309	235	397	175
558	3.461	139.038	Salicyclic acid	[M+H]+	139.03883:2122 140.04218:326 141.04554:29	121.02333:17 139.03188:61 139.03911:79	52	115	67	34	853	726	1544	1319	1412	11534	12028	7340	13149	13107	167	120	114	168	532	5	9	29	13	14	25575	22234	20092	14479	34416	6980	9732	8154	9638	6014
559	1.201	139.039	Unknown (carbon number 7); PlaSMA ID-150	[M+H]+	139.03864:4535 140.04199:313 141.04535:239	77.03416:30 121.06602:274 122.05914:33 138.05437:35 139.03835:25	4612	61717	31292	9373	23823	6982	15556	19607	9526	26038	17742	18116	7886	22594	314	471	546	958	209	233	208	122	195	161	15624	7080	20095	19013	14457	16602	18864	22901	23392	17472
560	0.971	139.039	w/o MS2:4-Hydroxybenzoic acid; LC-ESI-QTOF; MS2; CE	[M+H]+	139.0386:6471 140.04195:652 141.04531:419	66.03689:20 83.0478:21 93.03033:51 94.03561:20 94.0576:20 94.07127:16 95.0465:16 111.04336:51 119.0499:18 121.02847:23 138.05197:40 138.05917:16 139.04121:33	18757	52656	52397	24014	28178	27449	36283	12605	36605	11795	23876	22411	14429	22331	2948	721	1560	1467	2917	1153	825	952	1008	1599	13022	15176	6741	19512	8811	17808	13596	17384	16828	17542
561	3.134	139.039	Salicyclic acid	[M+H]+	139.0383:3236 140.04165:269 141.04501:52	93.03159:16 121.07095:28 139.03674:346	280	362	517	389	3716	1481	2569	2430	2643	25343	24629	26613	26229	27240	1123	1447	3238	2157	3558	72	24	41	17	57	37798	35103	32099	20830	33955	3818	5464	5764	5468	2325
562	2.189	139.04	Unknown (carbon number 7); PlaSMA ID-151	[M+H]+	139.03827:1086 140.04162:291 141.04498:316	77.03934:16 95.04871:34 121.01608:16 121.03083:20 121.07013:17 125.02437:16 139.03699:53 139.04333:28	196	143	184	233	379	133	251	204	365	312	622	240	300	299	264	367	429	248	591	54	64	61	52	63	1834	1729	1837	2825	3457	392	346	484	190	442
563	3.618	139.112	Unknown	[M+H]+	139.11189:1196 140.11524:16 141.1186:323		29	13	2	12	9	26	29	46	37	27	17	15	12	19	9	27	28	146	27	5	8	13	5	2	14	41	18	12	16	3555	2245	3202	2498	1893
564	4.921	139.112	Unknown	[M+H]+	139.11212:622 140.11547:115 141.11883:16655		45	117	47	61	50	19	21	29	18	77	58	38	36	21	49	49	81	71	76	57	41	20	28	19	22	44	19	42	40	726	608	1291	950	633
565	9.162	139.987	Unknown	[M+H]+	139.98729:2074 140.99064:409 141.994:798		999	4004	2076	3633	1198	3436	3584	3491	1841	4640	3963	3576	5597	3774	3569	3643	3916	3481	2893	427	1032	611	588	846	1563	4280	4894	2912	2084	4336	1226	4001	1175	3922
566	9.332	139.988	Unknown	[M+H]+	139.98792:1254 140.99127:63 141.99463:391	125.10015:22	3128	896	2848	2617	5515	1057	1475	6253	2871	1938	4804	3630	6613	1547	965	1978	1758	699	1129	630	1103	1311	1285	841	1047	2506	5094	5366	1402	2473	2135	1337	3794	2256
567	12.813	139.988	Unknown	[M+H]+	139.98718:5168 140.99053:4688 141.99389:2856	97.96923:16 98.96143:61 99.9697:59 100.95844:53 101.96685:17 103.29185:26 125.97046:20 139.98758:95	48602	46454	49582	38762	33120	33434	25611	34619	37496	40379	34439	44844	29589	38118	37103	39011	36415	41172	45084	41749	42596	38517	45359	46007	45417	33740	34033	34933	47074	27332	46269	34432	46801	47782
568	9.266	139.988	Unknown	[M+H]+	139.98824:1672 140.99159:228 141.99495:735	101.08854:52	3670	1426	3666	2217	1882	1959	1958	1108	1261	1944	2182	1928	3400	1001	1847	1410	1715	798	1051	1196	2577	960	540	1786	1555	1363	2320	1536	1192	2314	1934	1285	1658	2803
569	9.214	139.988	Unknown	[M+H]+	139.9865:1241 140.98985:137 141.99321:449	68.02238:21 98.9659:37 100.10907:26 100.11471:70 113.0174:24 140.04054:36	879	1863	1326	2640	2201	923	2133	3696	1050	1098	2554	1316	1717	2752	3089	3026	1326	921	1965	877	1037	1308	1185	1059	1391	832	1045	2663	2156	1314	1048	1074	1683	1747
570	9.388	139.989	Unknown	[M+H]+	139.98828:1315 140.99163:260 141.99499:622	100.95788:16 128.05638:22	1131	1526	1903	4855	1412	1487	1032	1441	1983	1582	1135	665	1467	1603	1809	2085	2308	1651	1040	2255	1072	1172	1081	722	2755	1208	1511	1544	1900	2007	1039	1651	1766	2118
571	2.301	140.048	Unknown	[M+H]+	140.0477:845 141.05105:308 142.05441:24		17	13	24	30	46	40	52	43	77	110	17	23	91	93	900	627	3349	1737	873	68	100	176	223	183	43	49	46	44	25	10	68	17	37	43
572	2.204	140.069	w/o MS2:betaine	[M+H]+	140.06908:909 141.07243:141 142.07579:46		9	10	7	5	155	60	113	142	69	2252	1084	1181	1346	2298	7	17	26	39	18	5	3	3	3	8	37	32	56	47	62	33	64	59	16	106
573	12.789	140.995	w/o MS2:Phosphonoacetic acid	[M+H]+	140.99472:10057 141.99807:5068 143.00143:4254		30098	25309	24839	28940	4529	18546	4648	4931	4653	25817	26079	4571	25382	26651	21633	4982	25938	5221	32470	31038	4716	5397	24242	5241	4563	5122	4403	4757	27418	4656	29905	17831	4213	27265
574	10.275	140.995	w/o MS2:Phosphonoacetic acid	[M+H]+	140.99538:737 141.99873:365 143.00209:283		182	307	278	227	161	268	197	326	398	482	385	480	493	205	940	786	862	1093	1399	312	373	299	289	313	688	390	357	429	332	258	235	273	330	345
575	1.678	141.017	Unknown	[M+H]+	141.01704:952 142.02039:102 143.02375:1503		327	366	265	190	161	428	332	210	819	701	166	240	336	432	259	500	312	382	710	15	61	23	60	63	776	803	361	1053	937	1019	1218	1425	2285	1966
576	2.75	141.018	Unknown	[M+H]+	141.01761:855 142.02096:106 143.02432:83		546	996	1105	1015	454	561	227	298	542	131	318	189	211	247	59	30	21	33	12	2	22	8	14	15	1106	735	1839	1606	2209	1713	1742	1971	1811	1169
577	2.185	141.054	w/o MS2:NCGC00381413-01!4-hydroxy-3,6-dimethylpyran-2-one	[M+H]+	141.05354:817 142.05689:100 143.06025:137	98.95496:17 109.02681:32	110	99	85	116	481	247	607	591	225	341	758	353	193	835	796	831	1138	1495	1602	274	262	282	415	200	403	349	909	751	341	505	988	561	726	294
578	3.745	141.054	w/o MS2:NCGC00381413-01!4-hydroxy-3,6-dimethylpyran-2-one	[M+H]+	141.05376:1764 142.05711:215 143.06047:22	71.04613:23 71.05065:60 85.05845:16 95.05154:16 114.06519:37 123.04236:16	157	71	78	99	120	289	231	277	457	138	94	126	124	168	16532	6096	5530	12766	13213	20	8	8	22	12	1725	1377	735	1606	1398	593	1022	2375	1389	2193
579	0.912	141.054	w/o MS2:Unknown (carbon number 7); PlaSMA ID-154	[M+H]+	141.05447:3167 142.05782:374 143.06118:199		5255	4204	4187	9519	1686	1111	505	653	1222	1074	434	293	482	589	1398	1126	1921	2264	2922	470	178	115	135	233	423	920	844	324	299	73	90	64	84	63
580	3.01	141.089	Unknown	[M+H]+	141.08876:555 142.09211:37 143.09547:24		955	257	332	168	426	1400	142	144	328	197	256	384	286	118	99	97	263	138	119	121	143	91	149	810	82	76	169	875	335	332	67	135	254	709
581	4.305	141.124	w/o MS2:Unknown (carbon number 9); PlaSMA ID-158	[M+H]+	141.12369:715 142.12704:17 143.1304:19		2	7	11	3	287	391	323	482	321	171	274	216	433	304	18	7	2	7	3	11	5	2	4	6	26	38	26	20	18	1550	1452	1374	686	1415
582	6.016	141.127	w/o MS2:Unknown (carbon number 9); PlaSMA ID-158	[M+H]+	141.12672:10480 142.13007:1044 143.13343:180	71.08419:34 81.06924:43 98.96509:53 99.07921:16 133.0563:24 141.12686:487	19	14	15	23	44	7	29	18	28	36	40	3	19	15	24	17	17	6	56	9	11	2	8	6	114	19	24	81	17	26303	33305	32527	29537	25071
583	5.282	141.127	w/o MS2:Unknown (carbon number 9); PlaSMA ID-158	[M+H]+	141.12674:1138 142.13009:0 143.13345:386		6	12	5	16	6	30	3	8	2	18	2	13	13	22	22	1	2	3	13	6	5	9	8	3	11	14	10	10	7	1498	2917	1484	1142	2812
584	5.424	141.127	w/o MS2:Unknown (carbon number 9); PlaSMA ID-158	[M+H]+	141.12761:23098 142.13096:4266 143.13432:353	67.05729:29 71.049:27 71.08519:160 72.05412:17 81.0712:44 95.08691:16 97.0604:16 99.07681:43 99.08222:78 124.10902:18 124.11749:24 141.08623:23 141.12761:1248 141.52162:29	2	16	9	19	72	55	97	46	36	109	51	17	9	36	16	29	29	10	20	26	15	13	33	7	20	41	10	27	49	169799	182936	183196	181097	169295
585	4.925	141.127	w/o MS2:Unknown (carbon number 9); PlaSMA ID-158	[M+H]+	141.12666:7339 142.13001:1463 143.13337:20	71.04713:34 71.0829:19 71.09018:44 72.08775:26 81.06515:24 81.07106:57 99.07604:18 99.08254:16 103.01551:16 129.32054:16 141.12086:172 141.12787:478	11	6	8	9	31	24	42	24	20	12	22	27	42	41	13	25	16	6	10	7	2	2	10	2	51	15	54	16	62	39681	44392	45245	44926	40544
586	4.519	141.128	w/o MS2:Unknown (carbon number 9); PlaSMA ID-158	[M+H]+	141.12811:1133 142.13146:185 143.13482:40		3	4	2	9	154	274	261	362	212	301	221	207	203	144	4	3	14	22	9	4	3	5	2	5	22	2	2	24	8	3323	2420	2724	1491	1416
587	12.895	141.958	Unknown	[M+H]+	141.95766:10448 142.96101:667 143.96437:2664		39464	37221	38518	35710	37328	38903	37609	20786	18971	40068	40427	18731	37062	38430	38289	37529	37026	24566	37818	37493	36411	38273	22229	28531	33313	37122	36501	35538	34946	37623	36695	35756	38401	16965
588	13.168	141.958	Unknown	[M+H]+	141.9577:12395 142.96105:1126 143.96441:500	84.96338:22 88.78644:27 95.9744:16 97.96881:66 97.97482:55 98.96324:20 98.96913:28 100.93011:19 108.96382:16 118.94143:18 141.95262:17 141.959:42	21960	6248	19639	13157	16664	20809	12720	12691	12676	6328	11406	9702	12684	13973	19076	14322	11202	12588	15701	20346	17711	12639	19077	25033	9380	9229	19057	24040	11099	14238	13826	9339	17605	11157
589	13.069	141.958	Unknown	[M+H]+	141.95851:11834 142.96186:739 143.96522:986	97.96624:115 100.93385:20	17059	13552	18480	23453	14991	10460	13279	28422	14706	16991	20797	12205	10165	17791	13936	22600	15287	13446	11566	17727	13519	16066	15816	12186	15707	11492	11508	27997	13184	14583	16861	9709	21555	13166
590	13.437	141.958	Unknown	[M+H]+	141.9583:10679 142.96165:990 143.96501:890	96.96356:23 97.96761:185 99.96854:49 106.96459:18 121.97726:17 141.96051:21	7424	8765	15533	8681	17927	19047	8489	5687	10744	11651	16807	19902	8661	15475	9865	11890	18877	8495	5465	15454	32846	7039	11565	15825	17409	8139	7256	26935	8790	9150	7097	9656	7517	15149
591	13.362	141.958	Unknown	[M+H]+	141.95799:11310 142.96134:891 143.9647:1079	97.96214:62 97.9695:124	11150	10418	6434	19985	24635	12505	10782	11948	17439	15492	16266	17065	10931	11808	7696	26328	9341	16488	14775	16366	7458	27170	25938	11213	14157	11449	12334	18804	12484	12633	12068	8883	17340	11132
592	7.138	141.958	Unknown	[M+H]+	141.95808:925 142.96143:57 143.96479:530		231	256	350	430	103	221	272	134	132	283	279	265	338	243	1022	888	800	2972	2624	309	255	148	662	446	405	234	188	170	273	401	187	202	112	127
593	13.316	141.958	Unknown	[M+H]+	141.95811:11802 142.96146:988 143.96482:792	97.95843:16 97.96777:114 97.97828:23 136.95433:27	19666	10610	14648	11114	14498	16141	9313	5958	19202	7635	19574	7806	12536	21043	18634	12707	12880	16495	10597	19740	13706	16868	21752	18011	18859	14773	12513	12865	18856	21820	15725	7721	14477	20827
594	12.78	141.958	Unknown	[M+H]+	141.95816:6790 142.96151:1033 143.96487:1569	59.06203:17 63.60306:20 97.96725:17 98.09637:21 103.9538:275 121.96288:16	2946	269	2525	312	272	345	266	188	1329	269	569	329	236	225	240	276	310	274	268	364	278	4496	247	337	249	213	234	332	4841	368	305	249	478	898
595	13.014	141.958	Unknown	[M+H]+	141.95851:12286 142.96186:699 143.96522:674	71.06097:30 95.97214:25 97.97003:103 98.95908:20 103.947:20 114.09966:16 141.95802:47	61607	61455	63551	64400	65819	65136	63376	63525	53145	73384	77856	61294	64388	61743	62698	65429	62230	61229	61726	66369	41011	62728	66626	61747	59584	58967	69975	66543	63966	36664	64110	68520	70741	38613
596	0.816	141.958	Unknown	[M+H]+	141.95819:1404 142.96154:115 143.9649:348		469	418	447	288	46	50	50	99	56	150	46	145	41	36	1855	3333	2429	3102	2667	4457	4005	1905	3438	1232	50	57	20	29	44	20	14	52	25	12
597	2.436	141.958	Unknown	[M+H]+	141.95825:1435 142.9616:51 143.96496:156		1746	882	1436	1569	1601	913	1460	1027	521	1266	1405	982	1549	437	485	1419	662	843	904	883	1687	1828	2194	1733	1208	817	733	851	724	1080	2210	1043	2472	2328
598	13.219	141.958	Unknown	[M+H]+	141.95844:11456 142.96179:913 143.96515:759	89.50463:103 95.97118:16 97.96601:16 110.5174:42 113.95939:16 121.95487:16 141.96152:53	10058	18847	30966	11185	16369	15998	23467	22249	16475	10715	14359	18214	11274	9258	17349	12642	6359	12112	13954	11131	20830	11053	10944	17971	15659	15397	14239	20599	15605	10980	13999	9070	11321	17531
599	0.646	141.959	Unknown	[M+H]+	141.9576:3393 142.96095:380 143.96431:495	100.93685:49	5616	4878	10633	3968	4175	1692	3581	4442	8070	4343	3496	2551	6185	4261	3726	6193	3964	4832	3288	2510	2110	5457	2363	6185	2980	3530	4422	4380	3104	3453	11491	1610	2192	3625
600	11.067	141.959	Unknown	[M+H]+	141.95869:2942 142.96204:138 143.9654:161	89.50581:17 99.06051:18 101.06797:16 103.05209:23 103.95667:81 106.04895:34 139.98717:17	18	16	21	10	13	27	30	16	13	8	27	6	20	14	9	8	24	7	28	22	27	19	9	11	4	9	11	6	7	5	9	18	6	5
601	0.748	141.959	Unknown	[M+H]+	141.95882:2432 142.96217:42 143.96553:302		1740	2059	1601	815	1380	2159	1550	1055	1409	310	1264	1214	1108	318	4512	3805	3705	1416	3711	4748	4215	4262	3735	4613	592	262	314	243	287	300	116	851	637	306
602	12.803	141.983	Unknown	[M+H]+	141.98291:4891 142.98626:3913 143.98962:841		11751	12155	11775	12784	10657	12878	7298	10543	9659	11558	12503	11885	11330	10613	12562	13087	11812	11356	9745	11560	10927	11753	12210	11738	11449	9236	12687	11474	12456	11943	12479	12580	12261	12313
603	0.856	142.026	w/o MS2:O-Phosphocolamine	[M+H]+	142.02591:2303 143.02926:0 144.03262:16		47	57	158	46	79	45	76	61	114	56	91	18	19	36	63	44	35	23	15	11	10	13	10	16	92	107	96	79	50	6276	2988	4099	5579	6370
604	1.901	142.051	Unknown	[M+H]+	142.0507:870 143.05405:149 144.05741:24	97.94334:18 98.09106:22 142.04582:70	2550	777	2453	2295	302	238	288	472	427	392	259	420	243	430	752	125	630	150	246	87	424	136	171	101	703	230	365	477	1688	2610	1853	2324	2279	2141
605	1.674	143.034	w/o MS2:cis,cis-Muconic acid	[M+H]+	143.03392:1246 144.03727:70 145.04063:37	100.02729:18	690	260	541	428	865	759	517	2959	622	372	615	552	294	257	880	698	298	389	923	135	73	115	142	77	476	1629	1423	1075	546	1493	937	2180	1328	3874
606	1.203	143.034	w/o MS2:cis,cis-Muconic acid	[M+H]+	143.034:1196 144.03735:60 145.04071:257	97.02998:32 100.04636:16 110.05203:16 125.02458:57 125.06679:46 128.03215:22	215	224	244	203	708	304	490	334	223	423	341	360	1042	458	145	111	95	87	67	44	100	56	39	74	515	296	213	357	558	254	225	741	578	497
607	1.146	143.034	w/o MS2:cis,cis-Muconic acid	[M+H]+	143.03426:872 144.03761:25 145.04097:601		249	127	210	308	904	778	865	1021	752	681	388	264	961	684	159	137	66	132	158	80	47	129	27	23	509	690	424	337	1078	1042	754	475	494	869
608	0.97	143.034	w/o MS2:cis,cis-Muconic acid	[M+H]+	143.03426:709 144.03761:59 145.04097:2451		1304	1270	1132	549	357	688	1055	901	509	446	477	527	361	759	220	359	209	232	299	174	469	455	455	310	639	780	861	363	658	556	643	613	531	526
609	5.198	143.107	Unknown	[M+H]+	143.10683:963 144.11018:171 145.11354:671		9	15	17	14	75	47	55	18	7	12	31	18	66	40	2747	815	2018	3019	2384	6	20	2	54	16	35	75	20	31	16	41	93	36	55	12
610	5.024	143.107	Unknown	[M+H]+	143.10719:1124 144.11054:87 145.1139:1046		16	10	36	20	41	11	8	36	21	24	23	8	7	24	2103	787	999	2902	1467	29	25	11	10	21	21	34	27	39	59	11	11	24	41	39
611	5.253	143.144	Unknown	[M+H]+	143.14288:929 144.14623:124 145.14959:0	141.12383:34	2	4	6	0	20	4	24	43	42	18	32	17	16	13	7	7	2	4	6	2	2	3	2	3	7	6	8	6	8	4683	5097	2410	2424	2428
612	4.777	143.145	Unknown	[M+H]+	143.14481:831 144.14816:120 145.15152:0		6	2	4	2	29	7	49	48	44	20	22	23	38	12	2	5	2	2	5	3	2	2	2	3	9	10	2	10	4	2121	1981	2049	1189	587
613	12.81	143.957	Unknown	[M+H]+	143.95894:3306 144.96229:392 145.96565:1440	61.50863:22 72.08417:48 98.96278:18 101.9663:33 103.95176:16 112.98407:19 142.98178:25	24320	31768	16822	25383	29557	27609	17975	19395	27917	19348	19703	19122	21469	23279	30426	31567	28112	21222	24266	32785	19118	27715	26368	24682	21178	23618	24059	27952	21798	27716	16871	28112	24400	26708
614	10.303	143.958	Unknown	[M+H]+	143.95808:730 144.96143:45 145.96479:205		93	243	146	206	254	294	135	179	152	238	236	174	273	239	665	1111	1438	1226	350	221	242	430	178	412	135	346	314	111	389	274	617	304	365	166
615	2.077	144.064	w/o MS2:Unknown (carbon number 6); PlaSMA ID-168	[M+H]+	144.06396:834 145.06731:0 146.07067:0		2916	279	283	3023	95	145	111	75	86	131	99	129	79	134	113	34	58	79	25	18	2	2	15	15	737	229	249	319	300	114	173	259	101	99
616	2.13	144.065	w/o MS2:Unknown (carbon number 6); PlaSMA ID-168	[M+H]+	144.06464:848 145.06799:173 146.07135:85	100.10981:29 129.019:17 129.02821:16 144.06317:36 144.10918:21	131	106	142	176	53	83	153	141	193	58	134	105	97	82	50	60	40	28	31	7	15	6	15	6	105	195	224	261	190	1693	693	931	280	1956
617	0.956	144.065	w/o MS2:Unknown (carbon number 6); PlaSMA ID-168	[M+H]+	144.06514:7792 145.06849:589 146.07185:669		439	376	727	374	176	228	292	248	278	348	354	191	410	182	239	146	106	148	236	130	130	115	87	79	137	1333	832	381	555	18137	19791	19490	18558	17973
618	12.776	144.077	w/o MS2:1-Naphthylamine	[M+H]+	144.07658:1047 145.07993:143 146.08329:106		1212	1016	923	887	908	1104	930	780	1203	944	1018	890	786	1043	966	860	1073	951	1003	1130	970	941	947	1024	1351	952	859	1134	955	876	714	942	1143	894
619	3.073	144.08	Unknown (carbon number 10); PlaSMA ID-169	[M+H]+	144.08:8104 145.08335:1786 146.08671:90	77.03879:20 91.05764:18 104.05533:20 117.0587:37 117.07154:47 129.04936:26 143.06314:16 143.07048:17 143.08006:30 144.08072:1234	33	18	26	37	46	86	30	24	60	74	28	48	36	41	50	24	48	47	88	53	6	12	26	26	71524	52413	81854	61095	83257	532	1507	2624	1677	357
620	2.827	144.081	w/o MS2:1-Naphthylamine	[M+H]+	144.08098:2524 145.08433:236 146.08769:24		47	112	119	94	84	44	191	50	145	91	123	102	86	89	30	60	49	57	116	329	233	199	251	179	2917	1749	1784	1164	1194	6037	4144	7093	6434	6275
621	0.977	144.101	w/o MS2:(2R)-6-methylpiperidine-2-carboxylic acid	[M+H]+	144.10066:6358 145.10401:518 146.10737:345		15230	16073	16038	14592	21075	8429	22040	22662	21133	16601	16790	17047	12540	17310	14132	11541	10805	10788	13121	3385	3241	2940	3314	2122	14439	20013	19823	20156	18148	18742	19556	20586	18171	18779
622	1.93	144.101	w/o MS2:Proline betaine; CE0; CMUNUTVVOOHQPW-LURJTMIESA-N	[M+H]+	144.10123:1991 145.10458:241 146.10794:103		2526	1369	1367	1634	4645	4268	2327	4665	4313	535	962	493	712	582	35	70	53	64	26	12	9	16	3	10	5640	2594	5505	5723	4778	1461	1819	2850	2931	2050
623	1.371	144.102	(2R)-6-methylpiperidine-2-carboxylic acid	[M+H]+	144.10103:3653 145.10438:662 146.10774:38	83.01159:17 98.09365:104 144.09023:21 144.10376:253	13075	13453	13374	12893	18146	18651	19299	18480	19241	17839	18408	18386	17433	17855	2108	2378	2386	2351	2314	570	349	340	582	731	19603	16497	19026	19973	17898	21168	19773	20696	19071	20746
624	2.213	144.102	w/o MS2:Proline betaine; CE10; CMUNUTVVOOHQPW-LURJTMIESA-N	[M+H]+	144.10168:1357 145.10503:176 146.10839:25	60.08125:23 84.07356:35 84.08002:47 85.08029:33 144.09782:27 144.10704:20	726	766	552	991	6730	6011	6876	3620	6763	6074	6244	6047	6722	6599	21	26	12	33	27	5	3	6	3	2	1077	1124	511	1186	1052	3087	1943	3693	1697	3146
625	2.766	144.102	w/o MS2:Proline betaine; CE10; CMUNUTVVOOHQPW-LURJTMIESA-N	[M+H]+	144.10025:1140 145.1036:149 146.10696:34	85.05764:27 85.06879:16 102.09524:16 144.10632:16	3134	5142	5495	5723	4024	4004	2977	3724	4222	1631	2403	2057	2947	4240	13	18	16	31	37	13	4	17	3	5	2115	621	1773	2584	2375	908	1180	1286	694	1707
626	11.576	144.981	Unknown	[M+H]+	144.98114:4667 145.98449:290 146.98785:2777	103.95381:271 105.95153:34 144.98109:19	10095	6385	6891	6548	16203	12836	13077	7326	9573	10140	11153	8141	8289	12640	32612	38637	26884	34211	33418	9924	12368	13565	11788	6420	20586	34098	14010	31993	40473	14244	34382	20267	37298	15032
627	11.293	144.981	Unknown	[M+H]+	144.98148:5311 145.98483:425 146.98819:2637	103.95576:263 103.96521:16 105.95329:69 106.90302:36 121.0276:28 144.98592:63 144.99062:21	12370	7946	5362	6767	4952	4922	4119	7403	5540	6660	11040	4650	5574	6685	16025	12868	11894	16929	10655	6826	6886	10660	6592	8857	11076	7393	5798	7724	7806	5349	10763	4498	6226	8165
628	11.354	144.981	Unknown	[M+H]+	144.98138:5255 145.98473:314 146.98809:2167		7617	2900	6883	19803	6751	5421	4592	4230	9485	8329	6792	7450	14432	6000	13330	13648	12346	11219	14312	4759	10392	7821	6167	9168	17352	6026	6355	5758	11014	4147	4778	6110	10380	3389
629	11.228	144.982	Unknown	[M+H]+	144.98213:5754 145.98548:249 146.98884:2689	103.95621:281 105.94915:43 105.95608:46 107.57612:28 144.97244:16 144.98228:16	23252	6996	23127	8699	11873	10616	10471	11426	5209	3998	7194	6463	7353	4573	6113	11457	8479	5983	5206	9335	3394	10264	10056	6936	5635	8415	5780	11723	9389	6371	13596	7246	11018	5595
630	12.62	144.982	Unknown	[M+H]+	144.98233:11097 145.98568:410 146.98904:5122	64.9267:18 102.1304:33 103.95577:378 104.9584:18 105.95078:181 105.96033:31 106.90187:16 106.91447:16 144.9817:89	13200	49206	47001	24277	48047	46864	31674	56083	49671	13057	13701	65606	21233	53775	43192	63652	6335	59836	61245	68426	6611	67829	49694	52686	15155	49576	31155	58782	6435	48352	64883	19560	61021	15555
631	12.762	144.982	Unknown	[M+H]+	144.98183:8037 145.98518:265 146.98854:3373		7214	14745	12567	5391	8703	9466	11459	12779	9230	13432	6030	13072	8048	9517	8452	10535	9554	6543	6986	12033	5795	10214	9432	10280	6501	5275	5257	13820	7428	12689	9397	7461	9093	6594
632	11.441	144.982	Unknown	[M+H]+	144.98143:5125 145.98478:299 146.98814:2926	103.94727:34 103.95404:262 105.9526:138	3871	4164	15545	17480	27078	22830	25116	6027	21850	20421	24091	28619	29136	18359	29536	28488	20046	29062	27248	13781	23202	8633	13151	17781	33242	37409	31363	32281	36509	31915	34805	39619	33838	27311
633	12.014	144.982	Unknown	[M+H]+	144.98212:5554 145.98547:204 146.98883:2239		9252	10404	5968	4298	3883	4722	3873	3755	4859	3920	5269	5541	3270	1851	2465	4429	4703	8972	2708	4498	3452	3073	4533	4067	3806	1776	3201	10245	4260	6412	3230	4683	4693	5772
634	11.485	144.982	Unknown	[M+H]+	144.98216:10379 145.98551:474 146.98887:4799		17053	9451	8827	19802	27078	12700	14554	4820	15952	11015	18338	10995	15697	18359	29536	28488	20046	29062	2786	17848	23202	6011	14793	8755	29552	33496	20380	13193	29962	30396	34709	32320	33639	12632
635	11.909	144.982	Unknown	[M+H]+	144.98218:25395 145.98553:1216 146.98889:13168		5373	4252	4814	4564	4115	3685	2959	3489	6098	4114	8969	3425	5773	3429	3883	5951	5571	2810	3751	6874	2090	3806	4190	4718	3832	1867	3987	5146	4323	3090	1853	3764	5593	116309
636	4.062	145.027	w/o MS2:Unknown (carbon number 9); PlaSMA ID-171	[M+H]+	145.02727:759 146.03062:43 147.03398:150		256	186	148	386	629	387	1002	1782	1631	1803	268	457	403	1043	83	270	176	122	111	13	18	15	27	12	854	1684	483	1951	1429	1306	2526	1975	1814	1580
637	3.1	145.027	w/o MS2:Unknown (carbon number 9); PlaSMA ID-171	[M+H]+	145.02747:1604 146.03082:147 147.03418:44858		201	277	308	117	2741	1659	2022	2583	2985	5677	5598	2769	6006	2421	107	115	181	118	203	15	12	5	20	8	2093	938	865	924	707	82	90	177	175	117
638	2.881	145.028	w/o MS2:Unknown (carbon number 9); PlaSMA ID-171	[M+H]+	145.02791:962 146.03126:40 147.03462:83		12	14	26	30	15	27	68	37	71	30	36	25	61	37	2032	1948	1387	1422	2123	6	290	22	17	393	44	22	20	37	57	430	330	295	187	560
639	2.723	145.028	w/o MS2:Unknown (carbon number 9); PlaSMA ID-171	[M+H]+	145.02805:1053 146.0314:25 147.03476:296		16	7	10	6	2349	1012	827	2715	1043	580	1625	1579	2174	1456	13	40	17	15	24	7	15	24	9	2	18	6	37	39	37	6	42	52	10	16
640	4.451	145.048	w/o MS2:Unknown (carbon number 6); PlaSMA ID-173	[M+H]+	145.04765:2944 146.051:282 147.05436:2867		65	59	108	30	89	97	101	45	65	64	51	71	70	100	546	1200	619	330	459	37	38	110	76	20	135	378	133	105	225	8657	8861	9289	8230	4186
641	2.868	145.048	w/o MS2:Unknown (carbon number 6); PlaSMA ID-173	[M+H]+	145.0481:2263 146.05145:2754 147.05481:286		4838	4382	4900	2753	1998	2056	1443	1600	810	2078	4015	2593	2544	4003	218	271	366	431	164	108	128	90	51	121	2196	2018	2145	2518	3262	5323	6610	6461	6196	5991
642	1.924	145.048	w/o MS2:Unknown (carbon number 6); PlaSMA ID-173	[M+H]+	145.04817:1456 146.05152:127 147.05488:242		1820	3584	2643	2237	270	1846	1148	911	2229	834	519	1028	298	479	112	84	107	177	79	55	38	41	20	48	2403	1983	3620	3372	2599	188	159	443	92	358
643	5.473	145.049	w/o MS2:Unknown (carbon number 6); PlaSMA ID-173	[M+H]+	145.04875:2870 146.0521:220 147.05546:228		153	222	196	195	4395	5384	4497	6077	6395	4622	4842	2567	2384	4239	96	92	46	81	61	17	14	28	7	14	2344	1828	3461	2727	3488	936	1347	533	1142	520
644	3.358	145.049	w/o MS2:Unknown (carbon number 6); PlaSMA ID-173	[M+H]+	145.04907:5399 146.05242:593 147.05578:370		126	88	87	96	154	184	100	58	49	104	201	120	135	184	162	148	117	92	62	16	23	13	23	25	15148	12419	15604	14415	8255	249	102	376	134	178
645	4.16	145.049	w/o MS2:Unknown (carbon number 6); PlaSMA ID-173	[M+H]+	145.0491:2319 146.05245:175 147.05581:276		71	260	147	45	952	563	980	803	967	1018	843	619	617	869	348	220	410	388	383	126	54	157	73	107	592	305	635	583	152	7136	7387	7084	7170	6993
646	0.963	145.049	w/o MS2:Unknown (carbon number 6); PlaSMA ID-173	[M+H]+	145.04912:9122 146.05247:721 147.05583:5969		1851	2094	2734	23209	25370	15258	25494	24211	24800	38552	36226	35767	35172	35635	25790	25306	29173	22174	19174	12990	8713	10252	14220	9728	19172	17261	18908	17153	13957	1461	1423	914	938	1930
647	4.67	145.049	w/o MS2:Unknown (carbon number 6); PlaSMA ID-173	[M+H]+	145.04924:2053 146.05259:232 147.05595:1739		144	154	29	183	326	206	557	119	171	616	503	159	153	283	519	893	580	407	893	17	45	22	24	45	5409	2221	6629	4524	3246	4865	2850	4693	5462	4742
648	0.912	145.049	Unknown (carbon number 6); PlaSMA ID-176	[M+H]+	145.04863:3649 146.05198:335 147.05534:135	69.03246:16 81.03169:17 85.02666:73 85.03337:41 85.03662:17 99.03736:16 127.02884:22 127.03618:84 128.037:18 128.06667:17 130.04866:41	26199	22795	27459	10374	10438	10218	10207	9465	6364	12936	13319	12987	12303	12242	11505	6632	11756	12272	13091	24641	27740	26492	30825	23961	529	2071	732	1321	1414	226	288	472	261	207
649	4.745	145.049	w/o MS2:Unknown (carbon number 6); PlaSMA ID-173	[M+H]+	145.04929:2321 146.05264:179 147.056:730		19	57	28	63	62	68	99	38	71	70	56	68	92	124	253	314	194	224	100	30	42	43	15	36	3478	4321	6691	4593	6873	337	215	264	407	275
650	3.55	145.049	w/o MS2:Unknown (carbon number 6); PlaSMA ID-173	[M+H]+	145.04936:1993 146.05271:191 147.05607:10079		57	109	112	161	41	44	23	67	43	62	36	73	96	159	209	168	154	305	135	35	35	19	15	38	5449	2989	6240	4770	5378	745	726	1189	680	568
651	5.078	145.049	w/o MS2:Unknown (carbon number 6); PlaSMA ID-173	[M+H]+	145.04947:3550 146.05282:207 147.05618:805		2696	5062	2153	4226	13081	11329	7358	14055	8223	11304	6918	6040	7955	3432	157	252	88	63	173	18	10	25	11	35	3720	7709	5887	6955	3718	6930	5506	4715	2397	6385
652	3.676	145.05	w/o MS2:Unknown (carbon number 6); PlaSMA ID-173	[M+H]+	145.04959:2481 146.05294:191 147.0563:791		126	257	79	44	163	61	100	35	237	234	35	226	248	201	442	109	449	570	482	62	38	64	53	126	7443	6394	6734	5946	7793	2023	1832	1718	1936	2273
653	3.762	145.05	w/o MS2:Unknown (carbon number 6); PlaSMA ID-173	[M+H]+	145.04996:1084 146.05331:58 147.05667:134		96	127	43	195	101	40	116	68	105	192	111	113	166	299	205	153	317	251	340	143	230	318	245	97	250	182	225	413	253	1622	1461	3048	2118	1731
654	2.518	145.05	w/o MS2:Unknown (carbon number 6); PlaSMA ID-173	[M+H]+	145.05017:2330 146.05352:168 147.05688:124		191	90	125	179	3320	2021	4662	7682	5461	3043	6158	3410	4672	3991	526	525	398	568	405	38	77	73	22	104	1569	822	480	1737	619	4466	8330	4789	8129	3297
655	3.08	145.05	w/o MS2:Unknown (carbon number 6); PlaSMA ID-173	[M+H]+	145.05019:958 146.05354:152 147.0569:435		138	147	44	97	82	103	67	94	147	102	175	135	61	118	216	268	331	128	188	384	184	278	233	272	147	130	278	323	149	1401	1439	1592	2436	1864
656	2.229	145.05	w/o MS2:Unknown (carbon number 6); PlaSMA ID-173	[M+H]+	145.05028:647 146.05363:46 147.05699:283	73.02583:20 84.05032:20 91.05498:44 103.09886:28	273	915	893	1047	162	227	174	108	140	198	316	171	624	354	400	807	563	800	1294	78	147	98	94	67	443	384	341	310	236	404	574	607	970	1099
657	9.248	145.067	w/o MS2:1-Naphthol	[M+H]+	145.06657:798 146.06992:141 147.07328:2202		106	332	123	299	823	461	590	510	534	901	622	601	410	814	695	344	1138	1096	1011	59	129	72	69	21	890	640	1157	258	340	663	782	1136	730	585
658	6.131	145.097	Unknown	[M+H]+	145.09727:1933 146.10062:168 147.10398:1323		8	4	9	4	20	25	13	6	22	14	12	12	4	22	3157	1295	917	4826	4192	18	18	29	45	13	9	29	18	17	19	51	23	39	37	30
659	9.406	145.101	Unknown	[M+H]+	145.10074:1072 146.10409:114 147.10745:78		13	13	27	16	26	53	53	76	75	99	34	42	21	49	1399	471	873	1163	613	141	143	87	133	40	728	941	1230	396	1132	727	2600	601	1018	249
660	5.663	145.101	Unknown	[M+H]+	145.10011:1396 146.10346:367 147.10682:801	116.05306:23 119.0454:18 119.09119:18 145.10191:59	8	4	10	2	7	26	19	13	10	14	10	20	17	8	5448	2017	2577	6610	2384	25	2	12	8	19	19	36	9	14	9	42	83	50	16	30
661	8.278	145.101	Unknown	[M+H]+	145.10077:3047 146.10412:496 147.10748:2715	91.05049:17 91.05445:24 105.0691:72 119.08336:58 144.09055:74 144.11835:20 145.10045:151	7	5	5	11	13	6	6	3	4	21	4	3	11	13	6610	1616	1147	15202	8673	20	19	46	32	8	16	4	2	2	15	9	17	31	16	18
662	11.024	145.102	Unknown	[M+H]+	145.10231:1044 146.10566:77 147.10902:2610		19	65	37	50	90	52	90	211	75	67	63	126	81	144	734	215	902	998	898	60	57	22	11	24	83	100	134	45	114	27	142	69	133	55
663	12.811	145.953	Unknown	[M+H]+	145.95406:1421 146.95741:319 147.96077:287	99.97528:23 105.94423:16 112.95843:21	7508	7816	9602	6449	6256	7400	6944	6717	8369	8710	6893	7993	8055	8827	9088	7626	8351	8272	7078	9890	8377	7772	4764	9244	9194	9566	7276	7255	5690	7443	6824	8290	7748	9189
664	2.83	146.06	C9H7NO; PlaSMA ID-178	[M+H]+	146.05859:830 147.06194:139 148.0653:0	144.08212:28 146.05933:69 146.08575:33	1210	1225	919	3026	1280	596	871	1104	1521	749	1529	1929	898	1664	415	708	275	779	306	2813	3560	2205	2741	3476	21459	27147	20242	21796	19195	45465	48758	48962	46140	43610
665	2.465	146.081	w/o MS2:4-Acetamidobutyric acid	[M+H]+	146.08081:1431 147.08416:344 148.08752:0		19	21	26	64	379	330	345	229	304	130	154	90	167	132	1121	776	1972	3555	978	8	7	12	9	9	889	642	639	273	607	242	511	817	414	381
666	1.764	146.082	w/o MS2:Allysine (not validated); PlaSMA ID-183	[M+H]+	146.0817:698 147.08505:69 148.08841:21		1406	1760	865	1259	594	267	503	67	252	643	486	384	109	637	97	43	28	38	144	6	15	3	11	7	1232	584	638	1052	1158	660	440	622	622	339
667	0.97	146.092	w/o MS2:4-Guanidinobutanoic acid; CE0; TUHVEAJXIMEOSA-UHFFFAOYSA-N	[M+H]+	146.09189:3766 147.09524:300 148.0986:359		5486	3914	2621	2220	71	162	162	276	320	80	172	105	225	138	259	611	518	235	126	81	139	127	125	73	644	811	614	360	391	6454	6832	6590	3633	6668
668	1.346	146.093	w/o MS2:4-Guanidinobutanoic acid; CE0; TUHVEAJXIMEOSA-UHFFFAOYSA-N	[M+H]+	146.09285:1336 147.0962:98 148.09956:71	86.06052:16 87.04574:24 98.10043:18 109.02694:42 144.09875:17 144.10857:17 146.08266:23 146.08675:47 146.10222:21	3243	2125	2916	1023	82	71	15	57	74	66	31	56	120	56	113	107	100	118	173	43	19	25	25	30	489	900	1051	723	237	3401	1619	3386	3014	3254
669	0.917	146.117	DEOXYCARNITINE	[M+H]+	146.11742:3496 147.12077:734 148.12413:123	60.08204:28 82.70061:16 84.04344:62 85.02113:31 85.02412:16 87.04104:51 87.0497:29 102.05045:47 127.03914:20 130.05057:21 145.04491:17 146.11098:67 146.11917:212	3321	5214	5194	6398	19793	19953	19760	21894	20367	1268	2785	2852	2453	2655	13364	7005	14249	17074	20243	5811	6336	6219	5114	5937	34660	31675	34611	33782	34003	24649	24991	24848	24236	24399
670	11.574	146.979	Unknown	[M+H]+	146.97946:4576 147.98281:102 148.98617:22		3011	2002	3120	2411	657	1293	3300	4575	5203	3773	1315	3559	4727	2286	7355	13824	8215	16206	12500	4373	2674	3057	2254	1452	11184	7259	7825	8605	12157	8731	8699	6221	8595	7709
671	12.761	146.979	Unknown	[M+H]+	146.97949:3437 147.98284:125 148.9862:0		3313	3725	5572	4954	4610	4729	3302	5934	3819	3054	5101	4020	4314	2704	4169	3940	2913	4077	5075	3910	3470	4425	3752	5499	3967	6403	5529	2971	3049	3054	2866	2352	3716	1974
672	11.438	146.98	Unknown	[M+H]+	146.97984:4812 147.98319:238 148.98655:18		3270	7314	2461	9053	8145	9541	13131	13021	9761	7699	11476	7135	11691	2400	14402	14417	13635	13940	13841	6364	6991	6890	7446	6537	14364	17782	15364	14548	14633	13637	17648	17294	15926	15435
673	11.91	146.98	Unknown	[M+H]+	146.97998:12398 147.98333:744 148.98669:39		2869	1422	3104	3240	2474	2443	2621	2630	2290	1764	2492	2145	2151	1517	2311	2430	2070	2945	3005	2395	1841	3046	2715	2760	2780	2069	2550	2378	2140	2665	3588	2527	2139	55814
674	12.622	146.98	Unknown	[M+H]+	146.98021:7343 147.98356:365 148.98692:19		22514	5320	19350	25933	7835	8852	24969	29463	5630	9690	14225	9929	7268	29088	10450	17684	2968	7898	32261	11906	9017	11980	6867	21877	9509	26151	31695	5575	8652	10481	20542	40238	6433	8787
675	11.188	146.981	Unknown	[M+H]+	146.98068:2130 147.98403:96 148.98739:18		3250	2780	3988	4824	6106	2557	1751	2817	2348	1846	4711	4473	5000	3218	4081	6339	1754	6469	2859	4659	4436	3603	2582	3389	2180	4606	4184	3075	5029	3193	4387	4704	3711	4182
676	11.245	146.981	Unknown	[M+H]+	146.98074:3095 147.98409:218 148.98745:23		9446	6248	3612	5402	4678	8709	6320	8870	2967	4482	2170	4770	4672	3398	6297	1491	5994	2635	3683	5110	3192	3539	4154	2006	4066	1323	4490	3781	2032	7513	5553	2518	5729	5256
677	1.461	147.028	w/o MS2:Unknown (carbon number 5); PlaSMA ID-185	[M+H]+	147.02817:2780 148.03152:339 149.03488:268	84.07739:20 87.00507:16 101.06966:21 102.0521:20 104.05106:53 111.00594:109 129.01138:19 129.02158:156 130.02324:38 133.02661:45 146.09029:18 147.11232:18	603	1787	1226	732	519	294	762	457	323	270	116	374	276	155	142	88	170	97	97	11	13	7	14	2	2731	2181	2249	4879	3103	1990	2507	2430	3095	1593
678	1.667	147.029	Unknown (carbon number 5); PlaSMA ID-185	[M+H]+	147.02798:3689 148.03133:237 149.03469:302	68.99461:37 69.00037:37 84.04364:20 87.00768:21 111.00633:56 112.00498:23 129.01758:247 130.02844:21	2486	4236	1358	3480	1605	2893	2030	1446	934	1121	612	706	986	1092	1310	1968	954	876	1028	30	40	20	40	30	5033	3865	15410	11816	8881	4340	3868	3083	5351	6517
679	10.977	147.041	w/o MS2:Coumaric acid (isomer of 189, 194); PlaSMA ID-192	[M+H]+	147.0443:851 148.04765:287 149.05101:66	92.05795:30 105.95381:20 106.89649:17 131.04744:18	1290	3453	2294	4284	700	180	260	1187	232	327	135	246	278	166	4842	49338	7495	6269	8059	159	797	125	197	128	503	1068	254	261	3140	1013	2638	3117	1921	826
680	2.293	147.042	w/o MS2:4H-chromen-4-one	[M+H]+	147.04204:683 148.04539:41 149.04875:141		212	222	159	261	782	1745	1573	740	621	418	1164	596	941	871	82	155	96	80	82	23	25	8	19	11	110	95	82	57	26	38	40	67	60	35
681	8.447	147.043	w/o MS2:4H-chromen-4-one	[M+H]+	147.0428:15570 148.04615:2434 149.04951:488		44	198	91	188	42	13	60	65	67	73	60	80	65	30	16838	47270	15570	11511	20274	183	629	481	151	43	50	30	47	10	37	318	658	666	410	289
682	9.274	147.043	w/o MS2:4H-chromen-4-one	[M+H]+	147.04294:4169 148.04629:638 149.04965:43412		324	4066	924	3322	11180	1235	4946	2683	3212	2027	2429	5411	4184	4477	7786	7569	3608	5852	3812	114	438	400	175	20	12362	14171	2556	4752	13578	3449	5038	4208	4897	4960
683	4.138	147.043	w/o MS2:4H-chromen-4-one	[M+H]+	147.04321:5657 148.04656:689 149.04992:233		157	381	470	399	16201	14545	16838	17112	15982	7554	16188	15847	15983	16448	170	106	310	221	120	23	36	15	23	15	327	258	273	257	207	173	420	278	381	480
684	9.22	147.043	w/o MS2:4H-chromen-4-one	[M+H]+	147.04323:3264 148.04658:786 149.04994:36068		120	1072	647	939	2669	2821	1406	2389	3352	1105	1459	3610	1422	3072	2493	2781	3160	5253	5926	87	132	208	148	57	2291	3639	2585	2167	1703	1890	2036	3116	1691	867
685	8.539	147.043	Coumarin	[M+H]+	147.04311:2271 148.04646:355 149.04982:114	91.05368:42 147.04553:103	183	364	313	506	54	66	105	125	24	44	53	23	117	55	56354	106961	33520	55860	55133	440	616	1064	287	64	53	40	55	7	26	219	2318	1108	2596	252
686	1.82	147.043	w/o MS2:4H-chromen-4-one	[M+H]+	147.04338:2390 148.04673:250 149.05009:40		783	510	721	565	2030	1340	2672	2056	671	3995	3477	3207	4271	4228	677	645	973	1099	1290	343	658	558	712	335	1288	2603	1480	1222	580	6936	7520	6955	6288	6528
687	3.544	147.043	Coumaric acid (isomer of 189, 194); PlaSMA ID-192	[M+H-H2O]+	147.04404:6968 148.04739:873 149.05075:310	71.05062:16 79.0569:31 91.05407:143 119.05014:314 120.05491:25 121.05275:16 129.02153:21 130.96277:20 131.03741:20 147.00728:38 147.04359:603	12146	20612	20385	28401	169409	159739	178058	174750	164197	153219	150770	154768	165912	159515	1786	1752	1359	875	1875	283	213	342	644	1825	62136	45567	51597	42237	74853	1293	2096	2175	2233	1267
688	5.148	147.043	w/o MS2:4H-chromen-4-one	[M+H]+	147.04346:1501 148.04681:218 149.05017:32		91	210	180	184	400	243	222	613	525	249	296	175	163	319	106	168	113	147	234	38	41	46	43	21	3325	3062	3788	1305	2383	681	1339	226	294	513
689	3.2	147.044	w/o MS2:4H-chromen-4-one	[M+H]+	147.04355:16852 148.0469:1802 149.05026:190		37	79	55	51	51873	62329	56869	67468	65905	44050	44019	27058	35582	60530	572	516	706	379	747	33	33	55	22	47	10842	10375	11816	10409	9538	706	1081	432	705	596
690	3.07	147.044	Coumaric acid (isomer of 189, 194); PlaSMA ID-192	[M+H-H2O]+	147.04349:65765 148.04684:9102 149.0502:1117	57.70072:17 65.04005:86 72.16094:18 75.02274:38 77.03814:26 91.04417:81 91.05384:704 92.0555:75 92.0636:24 109.05354:46 119.03173:18 119.04756:2386 119.12836:23 120.04369:25 120.05113:158 121.02545:16 121.03284:27 122.44339:16 123.01694:19 124.3494:20 126.93542:17 146.73796:32 147.04326:4814 147.0851:16	150	128	229	120	523182	491331	537481	537833	517878	357753	349369	342445	356751	364274	90	77	72	91	95	37	35	16	44	30	137	165	97	66	195	59	277	129	130	195
691	5.788	147.044	Coumarin	[M+H]+	147.04366:1338 148.04701:199 149.05037:41	91.05299:22 106.08164:19 147.04233:49	160	173	113	178	85	89	222	94	93	223	99	69	107	60	99	160	58	108	103	57	48	41	41	33	398	313	635	200	425	1046	699	3078	7204	1462
692	5.559	147.044	Coumaric acid (isomer of 189, 194); PlaSMA ID-192	[M+H-H2O]+	147.0432:10383 148.04655:2081 149.04991:211	89.50603:33 91.05236:100 91.05838:32 118.04202:29 119.04089:72 119.0464:132 119.05232:205 120.04816:21 129.02145:21 147.04544:756	40	124	107	82	345	414	259	656	439	169	405	189	231	266	88	268	159	105	186	60	44	38	15	40	90135	84324	107669	54714	107202	805	2692	4604	4495	2006
693	4.778	147.044	w/o MS2:4H-chromen-4-one	[M+H]+	147.04361:2199 148.04696:218 149.05032:139		45	64	97	314	7233	2777	1341	3317	3418	961	2645	1946	2383	3890	158	50	94	54	133	25	48	17	30	52	434	1001	265	442	724	362	428	167	437	358
694	4.379	147.044	Coumaric acid (isomer of 189, 194); PlaSMA ID-192	[M+H-H2O]+	147.0439:21063 148.04725:5021 149.05061:475	51.39375:17 65.03927:16 78.97455:18 79.85172:23 85.02929:27 86.04987:16 91.05414:342 91.426:21 92.06448:17 102.05645:19 106.9577:16 119.04789:477 119.05937:50 119.08807:16 120.04665:25 121.05732:28 129.05302:18 146.29509:18 147.04362:1716 147.0849:17	13408	27256	24555	37055	221155	214510	229700	226131	219854	128749	132943	132046	137051	135755	4745	2471	3512	5184	5555	220	141	249	117	99	156332	175467	151016	156692	138487	68822	81856	79523	70792	66824
695	4.634	147.044	Coumaric acid (isomer of 189, 194); PlaSMA ID-192	[M+H-H2O]+	147.04356:1333 148.04691:188 149.05027:373	56.98127:17 91.05403:18 119.0458:35 147.04439:116	2765	2577	3527	6810	16643	13966	20602	9603	9598	8433	11054	13492	11804	11107	749	690	1474	1274	1267	51	31	36	32	37	14238	18605	14633	14223	4317	11800	8972	14459	13717	6075
696	7.075	147.044	Coumaric acid (isomer of 189, 192); PlaSMA ID-194	[M+H-H2O]+	147.04369:2190 148.04704:539 149.0504:238	91.0508:32 105.0673:30 119.0448:36 120.05113:39 130.04433:17 147.03445:18 147.04521:96 147.12094:72	89	622	327	349	231	210	286	542	247	266	433	395	247	386	1983	1382	1462	1664	6095	64	200	135	127	102	309	486	165	62	202	388	355	503	268	118
697	8.723	147.044	Coumaric acid (isomer of 189, 194); PlaSMA ID-192	[M+H-H2O]+	147.04356:2552 148.04691:443 149.05027:96	91.05615:35 119.04357:22 119.05016:20 147.03496:105	671	3560	211	579	106	27	69	127	58	40	22	41	40	43	177743	373904	233116	175651	173209	1936	3745	4429	3388	371	24	118	21	23	44	1530	1489	3872	4537	1142
698	2.076	147.044	w/o MS2:4H-chromen-4-one	[M+H]+	147.04384:1317 148.04719:138 149.05055:218		131	131	178	538	82	40	66	75	162	100	143	37	61	57	516	2441	741	1848	3938	31	61	67	65	33	240	234	136	130	81	168	89	110	113	77
699	10.932	147.044	Coumaric acid (isomer of 189, 194); PlaSMA ID-192	[M+H-H2O]+	147.04358:4023 148.04693:1410 149.05029:292	71.08837:40 73.34804:41 79.05332:17 91.05177:199 92.05354:36 93.06828:70 104.9607:16 105.06927:36 105.95898:22 107.07525:20 107.08507:95 119.04783:235 120.04829:20 120.96683:34 121.10049:24 131.08891:17 145.10254:25 147.04289:624 147.11314:21 147.11987:17	4334	4190	5949	3897	178	74	274	575	204	441	185	338	235	195	18377	49348	34937	30531	27323	461	491	147	335	56	226	294	170	121	235	713	1443	3304	1721	1142
700	3.846	147.044	Coumaric acid (isomer of 189, 194); PlaSMA ID-192	[M+H-H2O]+	147.04364:13102 148.04699:2867 149.05035:471	65.03622:16 91.05514:315 92.05625:27 92.06078:17 119.04394:255 119.049:392 147.0442:1586 147.15009:32	157	430	364	549	97113	92323	58599	98864	98689	84746	83931	86954	88981	86304	158	329	244	170	164	23	58	27	41	20	363	561	435	655	670	166	423	176	165	278
701	3.473	147.044	Coumaric acid (isomer of 189, 194); PlaSMA ID-192	[M+H-H2O]+	147.04387:14900 148.04722:2837 149.05058:348	91.0548:218 92.05801:37 93.028:16 119.04373:117 119.0496:529 120.02187:18 120.05031:38 147.03036:56 147.04352:1316 147.16109:16	2112	3896	3580	2787	926	604	356	514	864	546	430	651	606	402	7945	9456	4701	9247	9249	71	21	11	40	46	483	672	404	127	1476	139	270	106	247	127
702	7.331	147.044	Coumaric acid (isomer of 189, 194); PlaSMA ID-192	[M+H-H2O]+	147.04369:1467 148.04704:323 149.0504:151	91.05598:37 119.04702:17 147.0479:101 147.05376:33	873	1395	1059	303	338	216	202	325	317	196	277	258	74	219	7149	15935	3755	1674	2965	98	332	96	243	74	333	186	87	71	164	173	293	243	467	80
703	4.288	147.044	w/o MS2:4H-chromen-4-one	[M+H]+	147.04402:10192 148.04737:1134 149.05073:97		832	2248	774	3806	20317	20236	24821	28581	25860	14045	11641	23140	17423	16428	639	240	629	165	778	35	68	36	16	11	15513	17176	14173	15697	14285	3814	2474	4411	4309	3711
704	3.925	147.044	Coumaric acid (isomer of 189, 194); PlaSMA ID-192	[M+H-H2O]+	147.04388:2248 148.04723:303 149.05059:142	91.04897:18 119.04469:22 119.05138:59 147.03668:32 147.04659:44	9882	18770	17271	9862	5157	4968	10395	4768	10607	9975	5414	4151	2504	2843	7940	7600	7851	8884	8433	661	267	208	489	513	5175	5619	1895	4076	1012	11653	13021	12730	11450	12155
705	4.466	147.044	w/o MS2:Unknown (carbon number 9); PlaSMA ID-190	[M+H]+	147.0441:9918 148.04745:1022 149.05081:117		223	1874	1133	922	13161	25704	5571	6923	10908	6543	4353	7725	4469	5607	203	269	188	120	150	51	50	76	64	63	2984	3736	2327	2895	2265	1701	912	1467	6987	1139
706	11.08	147.044	w/o MS2:Unknown (carbon number 9); PlaSMA ID-190	[M+H]+	147.0441:2360 148.04745:374 149.05081:52		39	177	85	128	94	43	127	155	103	95	144	213	71	98	1673	4339	1564	1159	483	142	166	150	63	100	72	178	102	28	247	97	104	237	96	90
707	8.665	147.044	w/o MS2:Unknown (carbon number 9); PlaSMA ID-190	[M+H]+	147.04416:26850 148.04751:3964 149.05087:618		323	602	402	297	114	41	81	113	70	83	48	27	20	45	18446	47608	77364	18105	9727	688	1190	1215	1169	298	50	96	26	10	57	374	1549	574	807	629
708	2.7	147.044	Unknown (carbon number 9); PlaSMA ID-190	[M+H-H2O]+	147.04344:1898 148.04679:279 149.05015:57	78.99702:19 82.06158:26 85.02655:18 119.04932:43 147.03963:101 147.04587:74	141	153	101	199	261	133	369	194	212	309	238	90	136	207	863	2939	1311	2953	1032	108	92	99	81	150	60	81	49	62	174	8035	8900	9639	8849	4463
709	3.972	147.064	w/o MS2:Phenyltetrazole	[M+H]+	147.06378:2416 148.06713:184 149.07049:57		22	54	38	22	38	27	62	70	31	29	43	54	80	74	37	56	66	41	35	4	7	4	6	10	5881	2420	4418	3937	6866	86	114	71	33	58
710	2.682	147.064	w/o MS2:Phenyltetrazole	[M+H]+	147.06381:1979 148.06716:201 149.07052:357		111	249	267	545	496	203	548	464	285	522	799	365	577	353	3547	5277	6533	5762	4072	165	198	99	220	172	391	328	351	875	514	3227	6817	6785	4989	3516
711	2.233	147.065	w/o MS2:Phenyltetrazole	[M+H]+	147.06514:1200 148.06849:88 149.07185:51195		9	11	29	22	17	76	52	77	109	105	147	179	203	78	11	23	46	17	34	12	4	2	6	6	4556	798	991	911	4273	515	860	857	359	232
712	0.96	147.065	w/o MS2:Phenyltetrazole	[M+H]+	147.0648:4906 148.06815:1234 149.07151:734	70.97909:23 84.04495:85 114.05583:22 130.05063:327 147.07138:22 147.07884:18	35487	36958	41702	29317	32678	28568	35278	34991	31584	4023	5251	9047	14158	6500	868	1060	1252	409	880	675	623	412	225	443	7552	24478	3523	6405	3766	4173	8641	5521	3418	6068
713	2.454	147.066	w/o MS2:Phenyltetrazole	[M+H]+	147.0659:952 148.06925:156 149.07261:134		75	119	95	105	141	61	58	111	89	122	68	178	87	59	1600	1656	3041	696	1901	16	40	35	26	17	59	170	61	139	40	81	147	81	87	110
714	0.863	147.076	Glutamine; LC-ESI-QTOF; MS2; CE	[M+H]+	147.07616:13567 148.07951:497 149.08287:1632	84.04404:650 84.3482:63 87.84769:20 101.06796:23 101.07226:27 102.05544:135 103.07785:39 130.04826:1759 130.0657:39 131.05382:115 131.29004:18 147.07364:288 147.08415:40	24194	24713	28621	30822	64106	63182	63227	61571	69386	125915	128066	125368	131615	127589	24663	25762	30307	23923	20568	16239	18338	20161	16175	16771	134999	144844	129317	143823	136435	113226	117014	111716	118490	114656
715	9.248	147.081	w/o MS2:Benzylidenacetone	[M+H]+	147.08095:2337 148.0843:227 149.08766:77		141	377	468	1495	1917	1717	1775	2180	1262	832	1569	2345	780	614	1515	2205	2099	1621	1713	51	82	49	59	34	2144	2297	2431	1009	1408	772	1794	1894	1413	1344
716	0.767	147.113	w/o MS2:Lysine	[M+H]+	147.11267:5681 148.11602:553 149.11938:51		1672	767	1294	685	158	74	275	226	107	1394	1187	1250	943	1236	38	377	336	329	95	1419	326	926	261	1111	971	1147	1152	1097	1090	10549	10687	10659	10347	10434
717	9.894	147.116	w/o MS2:Unknown (carbon number 11); PlaSMA ID-199	[M+H]+	147.11574:8052 148.11909:942 149.12245:2475		8	5	6	18	174	43	32	118	158	155	112	297	56	240	15585	4953	12950	19792	14654	200	165	165	105	87	273	910	735	422	944	330	1452	1113	701	454
718	5.525	147.116	w/o MS2:Unknown (carbon number 11); PlaSMA ID-199	[M+H]+	147.11575:2902 148.1191:258 149.12246:3105		16	14	7	5	18	27	10	45	28	29	48	22	41	11	9286	3103	4045	10115	7462	10	38	21	8	22	58	51	56	52	35	43	42	48	17	58
719	4.215	147.116	w/o MS2:Unknown (carbon number 11); PlaSMA ID-199	[M+H]+	147.11595:1658 148.1193:154 149.12266:434		34	16	21	7	42	10	18	37	34	53	24	36	76	81	5160	2012	1887	3011	4487	14	13	7	14	12	30	23	23	13	42	54	53	77	50	62
720	10.199	147.116	w/o MS2:Unknown (carbon number 11); PlaSMA ID-199	[M+H]+	147.11609:11347 148.11944:1193 149.1228:1025		18	9	26	47	39	16	22	32	73	36	62	28	20	40	32474	11156	32966	60542	14883	190	165	275	105	105	96	506	355	96	125	130	324	222	271	157
721	10.155	147.116	Unknown (carbon number 11); PlaSMA ID-200	[M+H]+	147.11633:1299 148.11968:137 149.12304:414	106.0751:16 119.04879:32 147.12193:51	26	89	54	62	44	23	15	60	65	20	89	48	34	55	11893	4714	14684	60542	41830	1256	2555	2855	3039	675	145	113	85	56	123	318	585	210	338	60
722	10.545	147.116	Unknown (carbon number 11); PlaSMA ID-200	[M+H]+	147.11688:818 148.12023:235 149.12359:323	105.06559:16 107.08456:16 119.08895:20 121.09679:36 147.11531:23 147.12482:29	32	42	31	44	69	21	20	58	18	26	23	39	61	47	16029	11334	15098	17115	16268	550	2961	2352	2830	350	72	146	165	125	122	120	424	336	208	88
723	9.974	147.116	w/o MS2:Unknown (carbon number 11); PlaSMA ID-199	[M+H]+	147.11627:12227 148.11962:1347 149.12298:1749		26	9	21	51	88	60	86	126	88	70	64	95	78	74	24431	5222	8752	46616	12631	369	240	281	396	324	394	495	150	355	436	453	1534	547	368	617
724	4.803	147.117	w/o MS2:Unknown (carbon number 11); PlaSMA ID-199	[M+H]+	147.11679:1449 148.12014:184 149.1235:323		22	23	22	22	58	17	32	47	28	16	51	14	21	16	3953	954	1186	3124	3110	15	5	4	14	18	36	34	56	45	23	53	49	79	66	74
725	6.343	147.117	w/o MS2:Unknown (carbon number 11); PlaSMA ID-199	[M+H]+	147.11699:3113 148.12034:568 149.1237:313		11	6	10	19	10	16	29	15	4	23	12	27	12	13	4227	2772	2686	2288	6925	14	65	23	51	21	38	35	32	19	70	85	157	148	122	28
726	7.387	147.117	w/o MS2:Unknown (carbon number 11); PlaSMA ID-200	[M+H]+	147.11719:1771 148.12054:214 149.1239:1730	102.04905:21 105.07406:16 107.04879:35 107.08733:18 129.07016:17 147.11414:55	18	24	34	23	86	77	156	52	54	90	28	30	87	129	2873	1097	2839	5791	1902	28	63	43	92	71	141	62	50	78	100	166	140	219	193	119
727	6.224	147.117	w/o MS2:Unknown (carbon number 11); PlaSMA ID-199	[M+H]+	147.11723:2951 148.12058:444 149.12394:981		32	66	10	14	19	17	34	15	14	20	25	29	16	23	11718	2474	4222	6265	5190	34	25	8	23	27	30	69	50	63	42	110	70	64	69	138
728	3.752	147.117	w/o MS2:Unknown (carbon number 11); PlaSMA ID-199	[M+H]+	147.11745:618 148.1208:214 149.12416:143		21	32	43	18	669	303	172	333	296	197	131	250	184	302	256	226	343	337	269	14	4	4	24	7	253	585	601	129	312	613	857	195	518	1766
729	4.705	147.119	w/o MS2:Unknown (carbon number 11); PlaSMA ID-200	[M+H]+	147.11855:1376 148.1219:184 149.12526:359		11	59	23	3	49	99	140	23	45	35	128	65	92	45	4419	1534	3062	3873	3124	14	20	84	79	32	66	35	107	81	23	109	41	132	165	119
730	11.07	147.93	Unknown	[M+H]+	147.92992:1360 148.93327:16 149.93663:1417		2726	1843	2039	2235	2850	1408	2439	832	1907	1748	1925	4402	1797	2564	1678	1310	1335	2440	1903	4298	1344	2885	2227	3122	1881	2088	1218	1440	917	2082	1936	1300	4762	2573
731	11.573	147.93	Unknown	[M+H]+	147.92996:3133 148.93331:67 149.93667:3069		1320	1455	1850	1863	2146	1160	321	929	1346	1787	1279	1703	1620	1844	9282	9280	4536	5514	7574	522	2690	2264	502	539	5746	10953	8919	3371	5117	6549	7368	3215	8623	3709
732	11.435	147.93	Unknown	[M+H]+	147.93034:2911 148.93369:76 149.93705:2417		2515	3521	2675	3081	3215	2817	2301	5645	3247	4217	4152	4743	3732	3720	3310	7370	4535	6270	7651	3276	2205	2569	3026	3488	8636	9403	8494	3351	7666	6411	9670	8370	7091	5817
733	0.964	148.06	w/o MS2:Glutamic acid	[M+H]+	148.05971:8725 149.06306:572 150.06642:294		526	522	1462	1531	23830	17735	15106	27356	5098	6443	7370	9086	9791	5204	1559	2381	1916	598	1478	243	369	313	428	419	7009	6569	26358	7150	3606	16370	12130	12505	14157	13148
734	0.89	148.06	Glutamic acid; LC-ESI-QTOF; MS2; CE	[M+H]+	148.05963:7607 149.06298:1075 150.06634:253	69.02963:16 81.0323:20 84.03222:18 84.04369:388 101.07024:18 102.04636:16 102.05457:224 102.06052:67 115.12888:16 130.0495:458 131.05563:23 147.07339:21 148.06129:400	539	554	699	58787	194729	175731	194987	200839	181414	210018	214010	209129	218309	208607	59281	61687	65543	61701	61758	10669	11270	13926	11876	11644	188949	187046	193498	203383	180635	57577	53675	52413	55841	55597
735	0.741	148.975	Unknown	[M+H]+	148.97533:1123 149.97868:0 150.98204:17		639	341	723	566	752	1402	606	514	2166	1918	1984	1334	1398	1823	156	930	506	900	349	120	124	105	62	64	246	115	270	442	481	149	430	113	388	306
736	11.058	149.022	w/o MS2:Phthalic anhydride; LC-ESI-QTOF; MS2; [M+H]+; CE	[M+H]+	149.02246:1471 150.02581:165 151.02917:0	88.50256:17 93.03113:16 99.50982:27 99.5164:33 105.95103:18 108.90917:16 109.06336:31 111.02209:28 133.09682:18 149.02165:78 149.1377:36	4806	4049	3352	2856	851	1618	1602	1782	2775	1898	1868	1543	779	1586	3849	1052	1316	998	1271	2474	1284	2918	1949	1283	3490	5167	2075	2525	2404	1447	2651	1096	935	1212
737	11.021	149.023	w/o MS2:Phthalic anhydride; LC-ESI-QTOF; MS2; [M+H]+; CE	[M+H]+	149.02254:1822 150.02589:162 151.02925:0	110.07547:82 149.02234:20	3394	2883	3274	1929	4430	1484	2154	1539	2742	1834	3415	3633	1130	2905	795	2686	1730	2732	1604	1010	3194	1959	1378	3877	2413	3421	2968	2075	2259	5350	3132	2543	1466	1552
738	7.738	149.023	Phthalic anhydride; LC-ESI-QTOF; MS2; [M+H]+; CE	[M+H]+	149.02283:6829 150.02618:580 151.02954:121	90.49998:41 121.0247:16 149.02179:164	1581	4883	34351	23435	14149	79937	2221	2820	10192	60883	19997	3970	61762	4513	8103	17024	13858	1450	909	1547	28642	2180	76004	259479	5098	2048	8838	137779	59154	71922	11174	20352	17913	94615
739	10.36	149.023	w/o MS2:Phthalic anhydride; LC-ESI-QTOF; MS2; [M+H]+; CE	[M+H]+	149.02332:2402 150.02667:130 151.03003:37	69.98774:30 89.5117:41 90.50644:435 91.50372:18 93.06794:17 98.51305:77 99.01104:54 99.12531:20 99.51219:398 105.95184:17 110.0131:34 110.02076:70 111.01933:217 111.52296:50 113.96996:27 115.96734:80 121.96947:20 149.12872:19	1629	1776	8290	8825	5881	10216	8380	1871	8636	1061	5858	4322	2806	9694	1916	3517	3560	3322	3815	2869	1394	1678	5851	2297	3937	1716	3298	6987	6764	1520	1843	1759	2915	2226
740	3.537	149.023	w/o MS2:Phthalic anhydride; LC-ESI-QTOF; MS2; [M+H]+; CE	[M+H]+	149.02295:1113 150.0263:171 151.02966:78		887	2110	2004	2075	809	1581	735	1583	1689	349	1107	575	1133	264	451	327	390	436	222	318	177	249	159	460	1707	1117	1192	1504	1046	539	666	716	743	550
741	11.715	149.023	Phthalic anhydride; LC-ESI-QTOF; MS2; [M+H]+; CE	[M+H]+	149.02246:2721 150.02581:303 151.02917:30	111.08333:22 121.02997:35 149.02803:107 149.05479:19	16355	14538	15231	14948	14182	10299	12499	11586	16492	11793	14998	13394	11922	11541	13904	12156	13972	13509	17013	14914	16765	16128	16093	13420	12177	15074	33572	16854	13301	13732	13815	18725	13426	13903
742	12.616	149.024	w/o MS2:Unknown (carbon number 8); PlaSMA ID-202	[M+H]+	149.02425:2038 150.0276:306 151.03096:33		226	243	136	332	385	391	210	253	443	383	193	258	166	183	226	479	466	262	119	165	106	203	291	205	344	309	237	119	410	182	132	179	259	6519
743	2.34	149.059	w/o MS2:Unknown (carbon number 9); PlaSMA ID-209	[M+H]+	149.05875:6855 150.0621:754 151.06546:158		1267	943	425	909	991	508	1864	599	1052	590	2395	407	2561	2394	493	731	697	1517	1444	307	260	442	436	181	939	3581	378	1557	982	22314	22779	22799	22067	21941
744	9.203	149.059	p-Coumaraldehyde	[M+H]+	149.05931:30757 150.06266:5041 151.06602:798	55.01624:21 55.02031:21 69.06552:21 77.03948:192 78.04159:16 79.56924:22 89.06027:22 91.05284:129 91.05823:152 92.05376:20 92.06345:74 92.89909:19 93.03341:20 93.06521:224 93.0706:127 93.55293:18 94.07835:60 95.04744:67 103.05534:539 104.04056:17 104.05935:22 105.06992:17 107.0528:180 107.08174:41 107.08812:29 111.02095:18 115.96732:28 119.04887:74 121.06476:1187 122.06581:67 122.47071:16 122.931…	1902	23765	11346	10413	83659	42130	79335	93195	51610	37773	17374	49699	18271	53439	66793	100997	86010	95451	36863	1305	2380	3054	1824	239	91989	74590	79816	36386	27386	45477	131167	84797	74026	34282
745	9.276	149.059	p-Coumaraldehyde; PlaSMA ID-208	[M+H]+	149.05901:25498 150.06236:3776 151.06572:492	69.0694:26 77.03801:63 90.50529:18 91.0543:208 92.0589:36 93.06802:237 94.07384:27 103.05346:524 104.05331:16 104.06442:25 106.90718:16 107.0489:150 108.05315:23 119.04845:16 119.08177:39 121.02374:20 121.06533:666 122.06807:41 122.0747:15 124.96421:35 131.04836:131 132.04974:29 135.04312:17 136.09547:30 147.04207:62 147.0769:20 149.04526:17 149.05879:896 149.13393:67	11293	42303	16135	70479	156051	100541	214059	94480	50854	70702	96469	178771	136218	100330	94269	169783	133389	77012	131100	3949	6037	13584	6537	621	173752	186909	28547	137343	172193	71570	225454	77184	141986	69367
746	2.281	149.06	3,4-Dihydrocoumarin; LC-ESI-QTOF; MS2; [M+H]+; CE	[M+H]+	149.05977:2095 150.06312:247 151.06648:218	93.06985:25 99.00893:39 107.04935:83 121.06508:39 132.05264:35 149.05887:26	6482	6749	4043	7535	144	139	183	93	181	93	194	127	129	198	12305	12466	14335	17438	16231	131	176	333	150	426	561	534	332	428	611	532	629	802	954	437
747	3.102	149.074	Unknown	[M+H]+	149.07359:765 150.07694:181 151.0803:45	108.90087:16	14	7	12	20	1552	1944	4523	1785	3588	2439	3858	3787	4148	2610	30	25	17	33	35	7	5	4	6	2	4625	1626	4458	2866	5487	49	247	283	147	110
748	2.234	149.08	Unknown	[M+H]+	149.08163:1683 150.08498:209 151.08834:164	71.04563:18 103.95678:16 107.04863:21 108.05363:35 113.05894:61 131.06761:39 132.08174:17 149.01711:16	28	25	34	32	81	60	14	32	20	6381	6903	6813	7176	7161	12	41	25	14	20	16	62	6	20	19	200107	162436	206068	188754	210439	44971	45902	44780	45205	43503
749	7.384	149.096	w/o MS2:ANETHOLE	[M+H]+	149.09618:1799 150.09953:180 151.10289:387		23	10	9	24	5	3	9	7	6	8	9	17	13	9	2396	845	886	2757	3309	20	34	8	3	9	9	11	5	7	8	10	34	9	31	18
750	4.406	149.096	w/o MS2:ANETHOLE	[M+H]+	149.09642:572 150.09977:26 151.10313:387		16	40	25	32	21	25	18	15	10	9	34	22	14	5	288	198	310	367	476	5	11	3	22	16	20	78	24	117	46	832	1198	680	430	381
751	3.555	149.097	w/o MS2:Unknown (carbon number 10); PlaSMA ID-212	[M+H]+	149.09674:913 150.10009:86 151.10345:109		119	82	64	124	229	126	177	301	329	222	135	85	227	313	1031	1972	2649	1426	1858	73	63	51	45	36	102	71	52	97	62	122	118	110	256	101
752	10.347	149.131	w/o MS2:Unknown (carbon number 11); PlaSMA ID-213	[M+H]+	149.13203:64119 150.13538:11017 151.13874:563	67.05408:36 69.06905:68 77.03266:27 79.05408:49 81.06753:106 83.08096:17 91.05077:67 91.05894:45 92.055:39 93.06165:64 93.07014:642 105.06758:52 107.08426:627 108.08155:24 108.09219:36 116.96757:17 120.08544:26 121.10094:358 122.09223:18 122.10203:71 133.10262:17 148.12218:20 149.01512:32 149.0289:20 149.13243:2786	302	125	341	367	13235	2826	18362	12375	9890	12185	11627	19424	9477	11426	209827	300793	448866	195330	387266	8873	17385	3215	9158	2232	42868	53896	16182	27038	57139	28372	41066	60836	30573	20858
753	9.264	149.131	w/o MS2:Unknown (carbon number 11); PlaSMA ID-213	[M+H]+	149.13139:11998 150.13474:1523 151.1381:0		448	1740	749	737	9287	1958	10004	4274	3513	7280	3799	11868	3299	5834	9370	22571	32339	33479	26737	1162	1042	1222	2394	820	47011	51360	26381	17666	32187	17388	53702	25780	39123	12122
754	11.321	149.132	w/o MS2:Unknown (carbon number 11); PlaSMA ID-213	[M+H]+	149.13158:8668 150.13493:1312 151.13829:83		1122	1809	925	1763	103	63	111	121	85	167	23	171	170	45	17316	21008	19011	19647	10124	276	1065	697	220	24	1745	2049	1150	408	1979	227	961	1392	832	172
755	7.175	149.132	w/o MS2:Unknown (carbon number 11); PlaSMA ID-213	[M+H]+	149.13217:38475 150.13552:4996 151.13888:320	67.04848:25 67.05508:33 69.07087:25 77.03806:24 79.05269:117 79.05872:56 79.23654:24 81.06671:100 81.07146:96 90.50599:125 91.05161:47 92.06017:28 93.06882:461 93.0797:20 94.06991:18 94.08012:55 95.07683:18 95.08416:44 99.51128:107 99.51553:40 105.0681:22 105.07436:20 107.08501:366 108.08549:33 111.02298:76 112.02351:30 119.08736:36 121.10094:233 121.1114:16 147.11539:16 148.11821:33 149.1321:1966	11754	3394	6862	10933	107	96	108	428	95	251	195	269	361	110	113430	157475	194801	408398	149791	3904	8113	4500	6367	3134	5697	2200	1837	2663	4269	1149	1428	5507	2019	2280
756	11.493	149.132	w/o MS2:Unknown (carbon number 11); PlaSMA ID-213	[M+H]+	149.13051:631 150.13386:254 151.13722:0	68.99385:18 112.09094:31 113.96587:32 147.97977:24 149.13588:16	1525	2867	1550	2334	67	65	64	157	31	192	62	178	46	105	21572	24856	18076	25240	25393	197	622	308	411	19	1918	1203	1330	441	2621	389	1644	2371	1603	233
757	10.992	149.132	w/o MS2:Unknown (carbon number 11); PlaSMA ID-213	[M+H]+	149.13188:4497 150.13523:614 151.13859:251		188	230	174	352	754	467	409	548	956	674	1340	1910	1366	589	7886	9921	9463	10910	9789	386	540	529	533	240	4175	3577	1866	1024	4539	1428	6065	3064	4471	1618
758	5.523	149.132	w/o MS2:Unknown (carbon number 11); PlaSMA ID-213	[M+H]+	149.13196:2974 150.13531:329 151.13867:0		4	7	15	8	23	3	31	40	38	69	43	42	31	28	9127	1623	6336	8874	7269	8	6	10	2	14	10	29	35	19	49	37	55	66	38	25
759	10.779	149.132	w/o MS2:Unknown (carbon number 11); PlaSMA ID-213	[M+H]+	149.13248:16474 150.13583:3842 151.13919:351	69.06615:44 79.05415:25 81.06418:22 93.06816:184 94.07165:23 95.08169:18 104.54939:20 107.07621:75 107.08488:163 108.08433:17 108.09198:26 108.0994:17 111.02505:34 111.08134:27 121.07085:23 121.09384:16 121.10172:194 149.01913:18 149.13361:795	144	220	59	219	13134	3130	23680	14455	13016	7074	13361	8442	4451	9498	33019	33365	24329	38398	38006	1103	2186	925	857	236	66272	141034	107068	31818	64415	79944	159908	149567	133220	34346
760	10.313	149.132	w/o MS2:Unknown (carbon number 11); PlaSMA ID-213	[M+H]+	149.13211:4688 150.13546:576 151.13882:38	69.99202:40 90.5007:23 90.50493:19 93.06928:57 111.0217:71 122.10859:16 124.96732:20 149.01488:17 149.02235:16 149.11514:33 149.13306:206	305	273	309	290	4528	1547	3912	7838	11654	4576	5520	10469	6751	13370	77828	252718	302092	302737	296496	1399	9817	10950	5054	2227	49060	54164	13044	8998	51099	16633	48051	43813	7974	16249
761	10.112	149.132	w/o MS2:Unknown (carbon number 11); PlaSMA ID-213	[M+H]+	149.13174:819 150.13509:21 151.13845:0	69.99186:23 90.50667:184 91.00826:22 98.9609:36 107.08073:16 111.02323:35 115.96077:46 122.96056:17 138.9792:18 149.02594:18	22	86	33	65	811	296	1980	2624	1827	576	1848	2794	1127	514	9129	6093	20934	16661	12640	810	2366	1504	1456	231	5633	14330	10377	4658	7975	10646	18587	27694	25320	9750
762	11.053	149.132	w/o MS2:Unknown (carbon number 11); PlaSMA ID-213	[M+H]+	149.13229:3870 150.13564:656 151.139:258		196	111	76	466	1067	894	1802	2830	722	679	1086	768	654	1160	5033	3496	5128	6381	6155	216	540	276	247	193	9024	10765	8071	2565	9124	3130	7151	8865	3148	2899
763	9.911	149.132	w/o MS2:Unknown (carbon number 11); PlaSMA ID-213	[M+H]+	149.13232:4519 150.13567:462 151.13903:100		27	37	31	16	45	6	62	23	34	65	67	92	66	221	7498	7212	20807	12995	6291	30	61	38	26	43	7312	6503	788	454	3101	208	369	399	390	106
764	7.632	149.132	w/o MS2:Unknown (carbon number 11); PlaSMA ID-213	[M+H]+	149.13199:5790 150.13534:873 151.1387:126	55.05267:22 69.0704:33 77.04348:16 81.06741:23 82.06715:29 90.50467:50 93.06507:19 93.06997:35 94.07257:36 105.06713:24 107.07411:18 107.08089:16 107.0894:16 115.96765:20 149.01543:19 149.13503:458	92	127	88	114	50	48	46	18	16	26	53	67	81	51	15029	16680	10113	27275	36892	196	466	408	253	85	198	311	125	79	292	109	300	161	212	112
765	10.931	149.132	w/o MS2:Unknown (carbon number 11); PlaSMA ID-213	[M+H]+	149.13245:6451 150.1358:1027 151.13916:183		243	319	331	298	3563	1679	4384	4735	2097	3390	3691	4154	4180	3391	11255	10315	20227	14289	21961	1036	1461	1068	1491	494	18180	16518	11312	4311	17136	7065	19959	17937	9142	5330
766	11.375	149.132	w/o MS2:Unknown (carbon number 11); PlaSMA ID-213	[M+H]+	149.13249:4788 150.13584:692 151.1392:120		432	1140	414	617	47	29	56	42	26	71	51	66	108	84	10380	12335	11834	12060	11221	118	411	389	180	52	369	659	368	159	394	169	245	420	237	102
767	10.607	149.133	w/o MS2:Unknown (carbon number 11); PlaSMA ID-213	[M+H]+	149.13214:16406 150.13549:2664 151.13885:85	69.07034:23 69.99269:25 79.05531:33 90.50261:17 91.054:42 93.07016:160 107.07919:122 107.08638:165 108.09124:22 111.02171:30 115.96435:23 121.10097:68 138.97824:45 149.13268:727	267	88	65	75	8020	12199	26024	20922	5790	11228	7644	17811	9923	23406	33956	39440	60531	26546	77642	839	1700	1278	524	428	71940	67081	61625	21483	78973	43813	60144	96381	53462	16951
768	3.903	149.133	w/o MS2:Unknown (carbon number 11); PlaSMA ID-213	[M+H]+	149.13269:895 150.13604:153 151.1394:71		17	12	11	4	78	29	64	53	52	26	60	26	24	35	2425	154	1346	1211	937	18	7	3	6	6	12	18	6	14	5	15	10	38	24	27
769	11.959	149.133	w/o MS2:Unknown (carbon number 11); PlaSMA ID-213	[M+H]+	149.13228:798 150.13563:74 151.13899:0	77.03939:24 93.06451:17 93.07439:64 95.08504:19 107.08141:29 108.89853:17 149.12932:71 149.13467:40	161	185	108	130	222	124	216	383	163	76	22	134	271	193	211	203	261	179	176	38	76	42	22	27	534	1174	490	182	1324	466	777	2511	814	221
770	11.442	149.93	Unknown	[M+H]+	149.92937:1121 150.93272:66 151.93608:0	108.90276:33 112.08195:27 112.09008:18	3119	2565	2291	3048	3206	2453	3889	2730	3055	2776	3027	3974	3186	2871	6666	6630	4270	5678	6799	2935	2959	981	2595	2778	8673	8464	7756	1625	5015	5165	8313	6933	7334	3659
771	11.576	149.931	Unknown	[M+H]+	149.93073:1397 150.93408:53 151.93744:0	90.06686:25 106.89224:21 111.01777:20	1622	1003	557	759	337	616	751	155	1064	1930	407	568	2100	466	4848	4170	5522	8136	4411	905	1206	1860	2211	542	8646	9901	8152	3901	4379	7153	9432	4391	4528	5969
772	11.064	149.931	Unknown	[M+H]+	149.93077:1372 150.93412:17 151.93748:0	69.49572:28 108.04942:17 112.08253:41 121.03345:18 122.96541:21 149.02783:46 149.09621:33	1358	1715	1594	1790	877	2341	1376	1436	1838	1261	851	2373	1689	1881	1117	2235	2414	675	1489	1511	2337	1191	2519	2480	1088	2429	1728	4452	2854	2855	1840	1696	2163	1127
773	0.73	149.953	Unknown	[M+H]+	149.95345:870 150.9568:28 151.96016:587		402	189	359	547	185	338	185	154	157	149	113	132	143	92	98	1979	337	552	126	526	543	726	1087	1625	668	89	449	602	401	2039	986	370	919	589
774	2.107	150.055	w/o MS2:4-Hydroxymandelonitrile	[M+H]+	150.05501:9009 151.05836:1006 152.06172:396		55	571	234	374	610	599	601	82	453	309	400	249	211	301	231	354	175	49	52	43	26	25	35	65	2094	4291	1815	4507	2430	21512	13752	6517	29866	33206
775	1.451	150.059	Methionine; LC-ESI-QTOF; MS2; CE	[M+H]+	150.05692:1183 151.06027:103 152.06363:708	133.02197:19 150.04625:20 150.05542:52	922	174	378	279	836	721	688	673	649	901	1909	467	1123	2745	184	302	236	245	191	35	68	40	48	48	7692	4154	5927	2365	3123	4976	3015	1325	2066	1002
776	9.195	150.064	w/o MS2:L-METHIONINE	[M+H]+	150.0636:5389 151.06695:832 152.07031:20		186	2426	631	5395	3229	1357	9178	11893	4536	1324	7077	2984	2310	7469	9722	12657	9311	12870	10888	134	282	310	213	23	12142	11499	2580	6278	9358	2604	3377	10319	8422	1168
777	5.079	150.067	Unknown	[M+H]+	150.06714:2053 151.07049:813 152.07385:59		3700	1350	1214	1468	7718	1277	1827	3549	2212	3107	3746	2719	717	2532	15	15	31	13	9	41	15	14	11	34	2150	1772	2136	2891	2136	711	2617	1928	752	3828
778	0.968	150.08	w/o MS2:3-METHYLADENINE	[M+H]+	150.07964:926 151.08299:55 152.08635:216		74	83	143	84	134	53	121	268	83	136	129	202	80	113	48	160	121	142	186	17	7	25	16	30	160	152	118	160	203	2408	2575	2392	907	689
779	10.592	150.134	w/o MS2:Unknown (carbon number 10); PlaSMA ID-220	[M+H]+	150.13422:1855 151.13757:219 152.14093:0		8	31	21	10	752	211	1185	517	417	521	855	754	454	1346	3049	1070	1332	1160	2876	64	39	67	20	38	10935	2887	1574	3209	4567	1118	3285	1513	1355	1064
780	10.325	150.136	w/o MS2:Unknown (carbon number 10); PlaSMA ID-220	[M+H]+	150.13554:1743 151.13889:94 152.14225:0		45	25	39	10	610	318	397	531	657	354	426	585	574	368	9586	3745	6381	9682	8153	725	608	640	422	146	9306	2447	2315	1432	2886	1040	1516	1388	1269	703
781	0.72	151.035	w/o MS2:Unknown (carbon number 8); PlaSMA ID-221	[M+H]+	151.03513:4071 152.03848:1220 153.04184:1357	86.988:26 86.99323:70 92.95145:17 100.01558:20 110.00052:25 110.01049:138 110.0221:23 111.0071:28 112.00538:36 112.01387:16 114.98676:498 116.00189:18 116.98518:27 116.9901:36 132.99834:35 135.00139:21	28538	14853	19143	23404	25128	13708	25341	14785	27355	22435	24192	23431	24254	20307	10905	11468	9916	11585	6106	1553	3716	4153	2604	3194	34910	16952	20105	18199	26095	23256	23196	37178	40471	22954
782	4.503	151.037	w/o MS2:Unknown (carbon number 8); PlaSMA ID-221	[M+H]+	151.03694:1107 152.04029:20 153.04365:436		92	26	104	18	25	27	61	49	26	20	5	43	18	66	2512	1390	2541	1180	2135	59	78	64	57	88	20	41	18	37	30	50	59	51	42	22
783	3.094	151.038	w/o MS2:Unknown (carbon number 8); PlaSMA ID-223	[M+H]+	151.03801:780 152.04136:150 153.04472:38	77.03722:39 112.52139:16 112.96028:16 150.01894:18	312	839	4669	1547	55	24	122	168	271	88	46	106	40	128	247	259	564	368	259	36	39	14	49	117	2851	2895	131	112	203	405	101	523	237	1335
784	3.464	151.038	w/o MS2:Unknown (carbon number 8); PlaSMA ID-223	[M+H]+	151.03827:2785 152.04162:200 153.04498:164		128	87	140	183	91	192	191	183	129	706	554	495	342	803	8503	9198	6699	8711	3981	28	76	126	83	56	1138	940	533	1324	1593	593	197	495	365	226
785	3.967	151.039	Unknown (carbon number 8); PlaSMA ID-224	[M+H]+	151.03886:2442 152.04221:711 153.04557:237	77.04149:31 99.5145:18 108.01501:17 108.02392:21 111.02045:20 123.043:79 126.05139:20 151.03941:497	574	1093	1983	1270	75	253	131	150	228	702	377	190	290	218	18159	21728	23524	22541	17895	311	318	168	111	221	264	384	520	536	435	768	516	636	506	751
786	3.836	151.039	w/o MS2:Unknown (carbon number 8); PlaSMA ID-225	[M+H]+	151.03908:2053 152.04243:308 153.04579:231		86	107	168	97	36	19	42	60	160	32	85	40	53	58	5675	3269	6133	4513	1851	82	50	111	134	98	45	61	46	36	42	71	52	41	82	75
787	3.17	151.039	w/o MS2:Unknown (carbon number 8); PlaSMA ID-226	[M+H]+	151.03925:1823 152.0426:192 153.04596:99		60	69	518	76	41	82	115	140	78	143	176	290	240	2332	3838	3229	2550	2879	2946	67	48	65	65	39	390	108	165	360	2750	102	136	92	54	83
788	5.084	151.074	w/o MS2:2-Methoxy-4-vinylphenol	[M+H]+	151.07399:776 152.07734:26 153.0807:0		1070	318	376	756	726	1172	982	503	1050	491	1154	1234	1025	1009	99	81	157	104	159	21	24	58	67	13	992	1519	671	480	501	792	486	1466	705	261
789	3.012	151.074	w/o MS2:2-Methoxy-4-vinylphenol	[M+H]+	151.07411:735 152.07746:39 153.08082:20		1760	1788	1041	1984	79	141	229	179	122	337	183	102	105	270	306	215	476	152	382	48	38	45	32	33	78	71	68	165	164	93	169	364	185	211
790	2.799	151.074	w/o MS2:2-Methoxy-4-vinylphenol	[M+H]+	151.07423:793 152.07758:101 153.08094:18		122	223	2054	556	92	132	140	82	480	260	86	82	157	63	472	303	272	434	501	115	101	79	79	50	46	152	80	24	112	84	145	93	20	146
791	2.715	151.075	w/o MS2:2-Methoxy-4-vinylphenol	[M+H]+	151.07474:1840 152.07809:251 153.08145:42		1734	978	2025	1050	1778	698	2344	1072	528	1426	1458	976	2292	591	2622	4471	2328	4020	3787	1618	916	852	1017	1225	318	789	611	844	463	641	581	962	377	484
792	2.22	151.075	w/o MS2:2-Methoxy-4-vinylphenol	[M+H]+	151.07494:953 152.07829:120 153.08165:0	107.04989:145 125.05578:16 135.0276:21	1892	3142	3960	1665	68	43	205	84	179	253	355	244	247	205	2533	3608	6079	6271	3195	661	341	880	650	1148	127	270	367	535	121	267	353	1098	378	1197
793	2.013	151.075	w/o MS2:2-Methoxy-4-vinylphenol	[M+H]+	151.07527:4784 152.07862:647 153.08198:67		47	83	78	148	72	58	58	43	68	25	216	47	80	87	6747	10600	16333	10043	6237	2190	10836	8686	11532	16317	24	54	46	49	69	48	15	37	49	22
794	2.087	151.076	Unknown (carbon number 9); PlaSMA ID-230	[M+H-H2O]+	151.0752:13149 152.07855:1362 153.08191:142	91.04447:16 91.05438:39 91.06005:16 93.03323:30 119.04936:102 119.0563:26 120.05314:26 136.04593:42 151.07591:763	492	673	572	620	359	56	662	679	520	1213	2076	1354	1351	1628	36127	42432	37838	38554	28926	40470	44305	46085	50247	44075	417	607	379	278	302	484	456	286	550	459
795	5.469	151.107	w/o MS2:thymol	[M+H]+	151.10686:858 152.11021:108 153.11357:182		16	23	8	51	7	7	25	65	24	11	31	15	26	6	2586	933	1057	1575	2550	33	8	24	23	17	25	36	14	19	40	60	44	71	76	60
796	11.058	151.111	w/o MS2:Thymol	[M+H]+	151.11089:1426 152.11424:118 153.1176:298		193	394	52	258	172	211	149	87	181	136	177	130	152	160	2047	2030	2188	2781	2348	154	96	140	146	86	707	512	149	70	436	245	449	207	300	126
797	3.022	151.111	w/o MS2:Thymol	[M+H]+	151.11092:740 152.11427:16 153.11763:655		30	22	80	43	31	23	54	53	25	41	31	25	62	28	205	311	171	280	254	11	19	5	12	15	16	61	21	14	37	1009	1323	1087	1418	646
798	5.213	151.111	w/o MS2:Thymol	[M+H]+	151.11099:947 152.11434:102 153.1177:187		82	46	71	57	68	62	89	109	82	39	81	78	126	97	2378	2103	1386	3063	2146	152	288	145	434	268	112	64	118	93	103	148	220	127	175	189
799	3.473	151.111	w/o MS2:Thymol	[M+H]+	151.11104:941 152.11439:141 153.11775:2769		27	18	18	42	51	20	38	20	44	76	101	97	72	43	77	75	116	87	86	8	10	9	9	13	27	20	72	17	24	2615	978	765	1271	2107
800	3.866	151.111	w/o MS2:Thymol	[M+H]+	151.1111:1019 152.11445:113 153.11781:644		34	27	33	52	72	131	91	172	54	51	148	104	74	96	90	78	113	371	193	13	10	6	16	21	391	611	274	298	377	2529	1395	2516	1487	1204
801	3.205	151.111	w/o MS2:Thymol	[M+H]+	151.11131:3301 152.11466:249 153.11802:1774		13	44	28	29	14	25	68	37	39	96	38	122	57	74	258	491	349	807	1426	23	29	45	48	53	28	25	28	45	107	10104	10611	9935	9753	3994
802	3.963	151.111	w/o MS2:Thymol	[M+H]+	151.1114:951 152.11475:23 153.11811:643		46	120	50	47	82	62	55	49	132	66	52	137	132	99	314	173	259	240	470	18	8	19	19	43	169	138	250	80	137	1297	1729	2364	1962	923
803	10.975	151.112	w/o MS2:Unknown (carbon number 10); PlaSMA ID-232	[M+H]+	151.11205:956 152.1154:170 153.11876:316		123	297	263	167	85	123	70	220	64	119	95	124	106	133	1653	1669	1065	1610	719	170	181	86	59	186	228	283	128	43	273	57	177	130	224	140
804	0.715	151.949	Unknown	[M+H]+	151.94942:585 152.95277:177 153.95613:485		79	64	294	148	62	167	128	17	79	48	47	92	29	52	110	421	76	46	98	358	489	156	538	1032	59	169	146	178	97	114	308	206	98	742
805	0.977	152.056	Unknown (carbon number 5); PlaSMA ID-235	[M+H]+	152.05591:3175 153.05926:691 154.06262:16	82.02949:25 90.08342:55 110.04083:74 124.04607:39 132.96001:18 135.02725:16 135.03481:47 137.05698:46 152.03127:19 152.05074:217 152.05879:137	23358	2796	11783	76	154	52	77	63	107	310	405	85	188	292	36	266	43	122	162	64	61	59	42	51	476	130	56	127	177	5125	9794	9287	5128	4326
806	1.942	152.056	Unknown (carbon number 5); PlaSMA ID-235	[M+H]+	152.05632:15505 153.05967:1377 154.06303:44	110.0334:106 110.03911:47 117.93555:21 135.02881:279 135.03539:95 136.02995:63 152.05775:1414	87828	37609	65451	20734	18623	12676	20517	16753	20316	33005	33170	37723	37062	29783	1505	662	1511	856	385	252	210	330	224	66	12268	9349	11832	9097	22393	17549	18178	17140	19093	17336
807	2.179	152.056	w/o MS2:Guanine; CE0; UYTPUPDQBNUYGX-UHFFFAOYSA-N	[M+H]+	152.05644:1004 153.05979:107 154.06315:102		566	120	637	59	31	89	87	148	70	81	77	174	144	181	29	22	50	44	56	18	8	7	2	17	130	81	170	214	98	2535	1514	2654	1299	921
808	1.299	152.057	Unknown (carbon number 5); PlaSMA ID-235	[M+H]+	152.05678:1736 153.06013:188 154.06349:40	135.03444:46 152.05589:168 152.0694:17	11295	672	4109	100	56	40	122	32	93	100	113	345	59	112	27	59	74	49	51	5	3	6	11	15	68	91	154	216	254	2135	1228	1068	2860	2555
809	1.415	152.071	w/o MS2:Paracetamol; LC-ESI-ITFT; MS2; CE	[M+H]+	152.07056:3337 153.07391:359 154.07727:162	92.04526:20 93.05695:32 113.01572:24 116.92921:28 117.93004:16 133.03154:21 138.05817:20 151.08214:24 152.05566:16 152.07066:288 152.19193:17	80	42	27	12	539	437	1956	1216	1444	4993	4734	8126	6088	5983	13	47	105	52	88	8	3	10	3	4	203	359	219	69	95	118	164	150	129	176
810	1.762	152.071	w/o MS2:Acetaminophen; CE0; RZVAJINKPMORJF-UHFFFAOYSA-N	[M+H]+	152.0706:917 153.07395:277 154.07731:792		404	169	224	445	122	257	131	132	235	421	299	387	99	172	424	262	254	232	86	38	63	25	29	23	1245	2274	1891	2054	1173	461	652	1180	768	997
811	4.461	153.019	w/o MS2:Diallyl Sulfide	[M+H]+	153.01897:899 154.02232:0 155.02568:77		58	144	1878	596	28	40	26	5	130	25	21	18	30	4	18	34	164	8	75	28	56	29	26	98	16	20	33	45	44	58	66	16	44	343
812	0.725	153.03	Unknown	[M+H]+	153.0304:1528 154.03375:198 155.03711:0		769	1273	671	1139	1005	1937	1002	769	1810	2470	1440	682	1544	3111	435	659	228	1121	336	139	410	153	168	205	1849	917	2504	3391	1158	4131	3605	3038	2102	3367
813	1.764	153.038	w/o MS2:Xanthine; CE0; LRFVTYWOQMYALW-UHFFFAOYSA-N	[M+H]+	153.03815:707 154.0415:401 155.04486:44		202	73	121	61	72	46	28	34	87	32	75	42	30	35	103	171	73	93	79	19	12	8	14	15	150	165	126	161	80	928	1267	1663	1820	1264
814	2.087	153.042	Xanthine; CE10; LRFVTYWOQMYALW-UHFFFAOYSA-N	[M+H]+	153.0396:1037 154.04295:334 155.04631:20	93.03671:21 110.07797:16 111.04262:21 117.05824:18 136.01453:43 153.03737:36 153.05028:24	1219	1346	1437	2306	1789	2813	1734	1409	1981	1176	985	969	746	1223	448	253	124	350	222	68	8	41	74	43	1121	1396	1189	1234	1076	3637	4542	4042	4069	3556
815	3.783	153.052	w/o MS2:Mevalonic Acid Lactone	[M+H]+	153.05171:1115 154.05506:146 155.05842:38		80	49	37	105	74	33	34	45	62	62	68	79	28	19	1694	430	1171	1790	3193	66	32	37	56	70	74	64	53	59	50	159	153	98	200	385
816	2.685	153.053	w/o MS2:Mevalonic Acid Lactone	[M+H]+	153.05266:1185 154.05601:961 155.05937:531		134	312	90	266	216	70	151	278	278	334	167	188	109	222	2465	1494	1460	4070	1460	82	51	45	55	93	211	152	100	206	117	2754	2021	1894	1749	1974
817	4.126	153.054	w/o MS2:Vanillin	[M+H]+	153.05373:1832 154.05708:145 155.06044:836		98	128	225	98	702	261	324	339	208	214	294	269	197	676	5609	1764	4804	1722	5695	283	258	271	145	436	419	415	237	210	271	171	231	259	455	578
818	3.969	153.054	w/o MS2:Vanillin	[M+H]+	153.0538:696 154.05715:21 155.06051:93		20	40	111	33	247	117	96	295	194	231	273	104	207	112	236	140	105	166	157	60	22	87	41	37	1042	412	1317	559	1219	305	182	426	514	171
819	2.519	153.054	w/o MS2:Vanillin	[M+H]+	153.05409:2397 154.05744:2206 155.0608:5203		83	132	215	218	6986	4252	4118	4669	6650	3807	4395	4994	5942	3003	348	271	284	409	305	51	27	37	49	29	1510	1609	1941	1317	1443	7182	7625	7784	7559	7465
820	3.699	153.055	w/o MS2:Gaultherin	[M+H]+	153.05495:877 154.0583:102 155.06166:16		59	93	35	191	107	67	42	44	26	98	76	96	65	80	817	1306	1401	1195	537	102	182	81	94	118	40	86	58	82	27	175	112	199	51	193
821	1.832	153.075	w/o MS2:Ribitol; LC-ESI-ITFT; MS2; m/z	[M+H]+	153.07541:894 154.07876:93 155.08212:246	97.06441:28 121.06431:20 127.0332:18	268	366	500	560	245	150	317	303	687	242	353	222	314	498	2142	1786	2786	3527	2953	143	144	141	137	57	394	1613	654	1950	886	686	892	329	559	767
822	0.969	153.075	w/o MS2:Ribitol; LC-ESI-ITFT; MS2; m/z	[M+H]+	153.07497:1444 154.07832:9136 155.08168:965		1440	1400	1485	1478	1491	371	1517	2913	1558	1892	564	1246	441	639	2085	715	1837	3128	1546	245	338	214	442	578	1266	2468	3187	3225	910	407	300	791	1067	246
823	2.023	153.075	w/o MS2:Ribitol; LC-ESI-ITFT; MS2; m/z	[M+H]+	153.07515:667 154.0785:138 155.08186:0		207	158	186	66	289	96	266	285	330	268	602	788	248	223	271	327	347	1167	1587	60	67	67	25	74	598	1284	575	538	323	265	708	1203	485	715
824	5.978	153.09	w/o MS2:ADENINE	[M+H]+	153.09024:2004 154.09359:228 155.09695:39		34	14	49	42	42	37	27	29	26	24	20	32	27	30	4212	1828	4202	4271	2763	36	59	43	61	47	54	19	21	26	41	37	27	27	21	81
825	3.187	153.125	w/o MS2:Unknown (carbon number 10); PlaSMA ID-246	[M+H]+	153.1254:2277 154.12875:255 155.13211:55		80	191	266	154	138	99	141	145	128	186	175	112	103	116	426	255	231	632	2751	161	88	117	122	122	242	132	146	119	168	3705	4559	4354	3849	1259
826	7.523	153.126	w/o MS2:Unknown (carbon number 10); PlaSMA ID-246	[M+H]+	153.12555:846 154.1289:79 155.13226:53		107	32	99	56	80	66	109	79	106	114	78	76	76	119	1068	805	358	1155	1082	109	77	162	97	81	349	288	134	277	243	455	261	207	477	165
827	4.847	153.126	w/o MS2:Unknown (carbon number 10); PlaSMA ID-246	[M+H]+	153.12648:3016 154.12983:351 155.13319:17		151	216	183	183	218	120	213	199	173	62	138	135	94	178	120	92	126	166	139	45	118	149	90	63	375	354	373	543	199	8783	9526	7529	8095	9034
828	3.104	153.126	w/o MS2:Unknown (carbon number 10); PlaSMA ID-246	[M+H]+	153.1265:1940 154.12985:126 155.13321:95		730	557	226	1102	378	213	193	986	200	374	349	427	465	246	280	156	203	308	297	90	98	34	148	67	1586	553	410	674	168	2021	3926	6929	6602	6237
829	3.794	153.127	w/o MS2:Unknown (carbon number 10); PlaSMA ID-246	[M+H]+	153.12656:4258 154.12991:634 155.13327:65		176	171	80	188	212	254	264	325	321	413	232	315	468	548	426	756	188	739	1015	82	73	50	167	40	431	627	1257	951	276	11914	13110	12849	11453	10433
830	3.946	153.127	w/o MS2:Unknown (carbon number 10); PlaSMA ID-246	[M+H]+	153.12656:1019 154.12991:148 155.13327:20		298	100	93	334	270	194	156	333	354	266	197	101	334	96	156	226	112	360	356	134	73	97	42	54	220	174	255	233	152	1059	1424	1574	2020	2483
831	4.521	153.127	Unknown (carbon number 10); PlaSMA ID-247	[M+H]+	153.12729:6670 154.13064:1644 155.134:141	71.04829:19 95.08326:30 96.93507:30 107.0882:16 109.10517:16 135.11728:102 138.06902:17 153.12482:140	371	401	295	268	859	516	1772	911	927	184	355	198	432	270	125	111	124	120	259	106	42	111	72	111	2884	2501	5554	2527	1977	47877	50498	50705	46759	45439
832	4.629	153.127	w/o MS2:Unknown (carbon number 10); PlaSMA ID-246	[M+H]+	153.12692:859 154.13027:126 155.13363:19		117	127	304	230	153	191	174	137	308	127	93	85	180	264	1516	1639	1509	1460	2279	132	163	64	130	86	427	378	429	211	637	2704	1291	3211	3842	1433
833	5.891	153.127	Unknown (carbon number 10); PlaSMA ID-247	[M+H]+	153.12727:5036 154.13062:819 155.13398:39	90.50487:27 92.96931:20 107.08508:16 108.09122:17 111.11413:17 125.03648:25 135.11142:63 135.11955:55 153.12062:44 153.12704:141	126	102	88	44	120	117	37	59	110	164	87	71	87	164	9470	12393	13326	13497	11947	194	312	240	630	119	478	250	497	164	656	18500	20553	19817	19084	17470
834	3.424	153.127	Unknown (carbon number 10); PlaSMA ID-246	[M+H]+	153.12706:3882 154.13041:1229 155.13377:65	71.04942:44 81.07144:62 93.07545:21 107.08722:23 111.98386:20 113.96413:16 135.0979:17 135.11679:75 153.12025:17 153.1286:26	176	203	171	124	119	128	139	196	149	100	100	46	109	159	170	69	149	96	147	111	82	146	24	58	190	241	281	133	271	27418	29986	27836	28405	28213
835	4.307	153.127	w/o MS2:Unknown (carbon number 10); PlaSMA ID-247	[M+H]+	153.12724:9715 154.13059:1287 155.13395:160		393	421	947	212	755	406	314	919	454	1681	765	506	503	799	8975	8584	9361	9173	10342	41	88	39	112	87	653	744	422	417	558	25884	26454	27323	27997	23773
836	3.499	153.127	w/o MS2:Unknown (carbon number 10); PlaSMA ID-247	[M+H]+	153.12733:6276 154.13068:929 155.13404:76		218	55	128	132	132	214	145	115	127	364	260	178	191	242	145	134	290	199	214	96	129	65	70	25	1864	1977	1808	2799	2145	16651	17086	16450	16848	16895
837	3.027	153.128	w/o MS2:Unknown (carbon number 10); PlaSMA ID-247	[M+H]+	153.12753:773 154.13088:148 155.13424:83		92	122	92	60	47	80	54	120	24	66	95	96	143	147	559	604	250	329	418	113	85	61	128	91	60	119	110	86	123	1166	1463	1588	1109	538
838	4.969	153.128	Unknown (carbon number 10); PlaSMA ID-247	[M+H]+	153.12744:4391 154.13079:1068 155.13415:105	69.99169:48 90.50719:39 135.10947:19 135.11757:89 153.13319:39	193	56	100	169	334	843	434	380	632	126	534	337	403	314	348	314	251	239	205	46	65	131	32	40	717	920	584	503	894	28819	28730	28516	27624	26237
839	3.351	153.128	w/o MS2:Unknown (carbon number 10); PlaSMA ID-248	[M+H]+	153.12772:1424 154.13107:210 155.13443:91		163	258	190	190	199	224	205	66	157	297	174	70	157	88	97	216	257	192	258	141	209	60	55	25	132	93	60	161	74	1634	2793	2070	3509	2242
840	6.625	153.128	w/o MS2:Unknown (carbon number 10); PlaSMA ID-248	[M+H]+	153.12776:880 154.13111:89 155.13447:54	90.50636:35 107.08633:21 135.03978:17	141	137	134	115	51	39	110	106	117	58	99	118	80	74	269	101	195	174	171	116	111	254	177	139	322	280	252	238	289	1792	342	1350	1678	844
841	6.085	153.128	w/o MS2:Unknown (carbon number 10); PlaSMA ID-249	[M+H]+	153.12849:905 154.13184:124 155.1352:32		175	66	66	121	97	125	52	130	26	76	94	24	75	74	759	1731	2594	2230	1701	163	235	107	198	166	84	190	68	101	263	264	655	354	523	385
842	12.797	153.96	Unknown	[M+H]+	153.96033:1023 154.96368:1892 155.96704:283		1409	1622	2346	2220	1594	1942	1144	801	1802	725	1454	896	1298	1894	1631	2309	2250	1923	1745	1469	1012	2029	1712	2212	1676	2440	1481	1389	1315	2743	1346	1441	1939	2055
843	2.521	154.062	w/o MS2:Methyl 3-aminopyrazine-2-carboxylic acid; CE0; INCSQLZZXBPATR-UHFFFAOYSA-N	[M+H]+	154.06224:2404 155.06559:4740 156.06895:710		83	162	254	191	4164	6236	5400	6934	6598	3039	6014	3515	6357	2420	203	705	179	427	116	84	64	62	33	35	707	590	1997	2234	929	7398	4082	7902	7734	2772
844	0.981	154.086	3-Hydroxytyramine	[M+H]+	154.08571:3633 155.08906:676 156.09242:83	71.04662:29 83.05331:20 84.71921:16 91.05518:94 95.04981:25 111.07319:17 119.04422:33 119.05099:33 137.06105:1122 138.06429:89 154.08525:33	2625	6304	6090	7401	51497	48509	57159	60852	58618	24668	30892	26998	29006	28925	26621	25825	24772	31381	24938	341	170	291	222	77	20809	55031	18345	25849	22787	94086	103635	100706	100505	101095
845	1.583	154.087	3-Hydroxytyramine	[M+H]+	154.08612:19116 155.08947:1848 156.09283:484	91.05413:445 93.03515:16 107.04668:16 111.00571:93 119.04588:88 120.05259:21 125.20493:18 134.42522:39 137.05983:2221 138.05435:29 138.06293:73 139.00206:127 139.05522:17 153.04144:22 154.0899:99	1375	3665	5011	7228	36740	31296	38389	40653	49357	13506	26326	23382	24814	16524	14352	14676	19164	17216	19538	98	77	105	75	86	21643	78562	28131	27051	28625	155166	163403	163413	158366	156563
846	0.827	154.133	Unknown	[M+H]+	154.13329:814 155.13664:130 156.14:0	88.99277:25 95.05772:70 110.07051:16 111.0581:19 154.12418:18 154.1351:178	48	23	35	24	304	193	259	380	226	41	67	53	41	47	2143	2560	2133	2660	3465	320	239	663	140	265	1480	1355	1476	1487	829	1915	1529	1825	2095	2262
847	12.8	154.966	Unknown	[M+H]+	154.96631:1917 155.96966:310 156.97302:128		3339	4617	3418	2998	2692	2110	3473	2424	2440	2185	2788	2134	1834	2683	2898	3185	2744	2272	2830	2707	1606	3474	3147	2874	1843	3454	3458	4208	2540	3336	2907	3819	3709	3520
848	12.901	154.989	Unknown	[M+H]+	154.98915:2754 155.9925:194 156.99586:529		5853	5789	3886	4283	3758	4249	6504	2474	4523	4135	4044	5474	9106	2050	3209	5189	4741	6180	3153	4528	3090	4570	4734	3041	3062	5032	2803	2199	7517	4005	3172	7487	9130	6645
849	13.002	154.989	Unknown	[M+H]+	154.98929:2696 155.99264:222 156.996:446	95.97615:22 96.96706:16 111.96767:18 113.01484:18 113.96243:322 114.96663:35 140.96326:30	4448	4368	5390	3382	5723	2529	2220	2158	3034	2203	4095	7477	3236	2040	2483	3006	5912	3576	2065	7238	3219	2115	12348	7919	3018	7781	2556	2190	2437	3295	4434	1893	2393	2903
850	2.485	155.034	w/o MS2:Gentisinic acid	[M+H]+	155.03378:1996 156.03713:159 157.04049:122		123	50	63	79	45	827	801	379	298	234	237	357	282	385	3124	4302	2712	4172	1679	352	408	466	224	343	92	300	913	206	255	445	1189	258	1530	1029
851	0.837	155.035	w/o MS2:3,4-dihydroxybenzoic acid	[M+H]+	155.03525:785 156.0386:58 157.04196:16		1905	128	167	173	76	90	23	95	118	67	74	59	92	40	146	94	93	121	145	90	149	51	31	51	100	185	136	149	129	205	310	154	186	407
852	2.594	155.069	w/o MS2:NCGC00381399-01!4-hydroxy-3,5,6-trimethylpyran-2-one	[M+H]+	155.06927:1846 156.07262:112 157.07598:51		294	450	267	507	569	2612	3099	1884	3155	819	375	660	243	1389	2238	5508	5731	4280	5402	324	293	1254	662	420	795	2369	2376	1267	2331	1891	2983	2635	3037	2205
853	2.517	155.07	w/o MS2:terrein	[M+H]+	155.07027:1795 156.07362:261 157.07698:127	91.04364:27 91.05282:72 95.05007:19 116.06721:17 119.04637:41 123.0441:37 124.04942:20 137.05898:266 138.05843:40	47	208	67	156	5043	7072	6087	12721	8082	10576	6624	11105	6105	11309	271	644	891	319	165	29	91	34	17	26	3665	4944	3438	3268	2914	16112	10671	10521	10680	16458
854	4.144	155.071	w/o MS2:terrein	[M+H]+	155.07094:2372 156.07429:315 157.07765:54		40	25	22	70	34	36	15	28	26	53	11	29	36	48	6346	2879	2505	5977	6170	29	50	13	25	29	28	45	39	28	45	25	46	59	84	22
855	8.106	155.106	w/o MS2:Unknown (carbon number 9); PlaSMA ID-264	[M+H]+	155.10614:617 156.10949:142 157.11285:1473		26	41	16	17	36	24	44	15	28	14	36	9	16	5	801	239	596	1227	415	28	10	30	42	66	17	10	15	57	49	38	32	20	27	34
856	10.968	155.106	w/o MS2:Unknown (carbon number 9); PlaSMA ID-264	[M+H]+	155.10629:1092 156.10964:89 157.113:128		215	133	255	87	163	192	213	189	222	314	109	87	319	132	365	1088	1477	929	1287	64	168	175	154	71	678	1253	630	235	1389	770	551	397	226	563
857	5.332	155.107	w/o MS2:Unknown (carbon number 9); PlaSMA ID-267	[M+H]+	155.10725:564 156.1106:45 157.11396:37		37	79	35	25	61	109	53	79	36	59	17	69	48	23	117	77	60	50	44	62	13	86	31	45	61	16	11	68	23	432	656	228	408	553
858	2.992	155.154	Unknown	[M+H]+	155.15413:5861 156.15748:933 157.16084:25	58.14574:16 73.07653:21 94.96675:16 116.97807:18 155.15485:568	20786	24425	26194	34753	19608	17403	23272	23379	21479	16009	11863	16917	18959	18013	9013	11477	3706	10333	4249	422	915	866	445	1209	7099	6962	4293	3772	4830	27774	29422	28125	27397	25706
859	0.719	156.013	Unknown	[M+H]+	156.01427:1358 157.01762:431 158.02098:466	118.9898:16	4490	4147	8210	906	4845	5958	1499	3236	5333	3027	3273	3742	2574	2451	1557	2844	2488	1233	915	651	466	729	726	510	5175	5378	7013	2913	10407	3423	5962	2310	3523	4492
860	0.884	156.041	w/o MS2:2-amino-4-hydroxypyrimidine-5-carboxylic acid	[M+H]+	156.04131:1660 157.04466:60 158.04802:259		134	100	100	134	1258	1468	1398	1539	1434	320	319	277	305	208	933	945	781	1048	1062	84	86	115	40	93	3073	2771	3101	3156	2395	1367	1444	579	1130	1412
861	0.888	156.076	w/o MS2:3-(1-Pyrazolyl)-alanine	[M+H]+	156.07625:11755 157.0796:1032 158.08296:1199		108	169	168	159	267	546	299	396	536	419	1017	836	962	320	191	247	295	115	118	556	319	436	667	635	2981	1865	1980	1550	3404	9711	22825	39896	18545	38533
862	0.789	156.076	Histidine; LC-ESI-QTOF; MS2; CE	[M+H]+	156.07579:3266 157.07914:506 158.0825:326	72.936:16 95.05535:27 95.06931:28 102.93986:18 110.07359:210 116.97855:19 156.07916:195	93	293	221	346	318	168	219	96	190	477	519	796	997	287	1376	663	2096	362	249	9579	7199	7583	12304	9200	2282	1616	1603	1328	1186	22617	20358	12577	21160	21320
863	0.842	156.077	His	[M+H]+	156.07635:12844 157.0797:1857 158.08306:3471	54.60629:16 70.06511:22 83.05708:51 83.06117:21 93.04617:103 95.06004:18 105.30955:30 110.06973:1175 110.09226:18 111.07222:22 112.07696:19 112.08237:24 116.07275:18 140.05756:29 141.05223:17 141.06499:18 154.12801:43 156.07527:481 156.08723:32	586	253	262	425	1711	566	1696	894	1472	3444	4011	4494	2661	3890	254	203	132	360	122	688	475	1057	535	414	13437	16225	12780	15534	13007	72570	76507	77699	76865	72984
864	12.841	156.991	Unknown	[M+H]+	156.99098:836 157.99433:82 158.99769:315	96.96053:21 113.96049:49 115.96365:16 116.96087:46 117.96447:27 119.0267:20	1761	1111	1586	1212	1133	994	1243	661	719	885	1016	1733	935	950	639	747	690	1038	573	1088	799	887	994	1352	1154	1019	1251	1460	1064	2071	919	930	542	740
865	1.664	157.013	Aconitic acid (not validated, isomer of 271); PlaSMA ID-273	[M+H-H2O]+	157.01262:6693 158.01597:524 159.01933:216	68.99606:150 69.03822:17 70.00246:22 111.00573:231 111.01267:106 114.99984:18 139.00444:493 139.99776:23 140.00626:85	13839	7111	6096	2794	2040	2988	1358	1431	2608	836	1685	1557	3040	1434	1255	1989	1407	2492	1605	14	26	15	11	71	5061	14586	10287	5834	26748	7759	15996	8072	6287	10173
866	1.444	157.013	Aconitic acid (not validated, isomer of 271); PlaSMA ID-273	[M+H-H2O]+	157.01285:4536 158.0162:359 159.01956:79	68.99581:17 98.09787:20 111.00685:195 111.5032:28 139.00429:421 139.04079:17 140.00504:25 157.0081:17	1515	1047	3348	1574	390	907	593	1476	1009	425	275	350	647	518	113	330	125	182	98	24	51	24	31	31	11216	3075	4671	4702	7572	2819	4118	5829	10338	3322
867	0.957	157.049	w/o MS2:2-(hydroxymethyl)-5-methoxy-4H-pyran-4-one	[M+H]+	157.04939:5522 158.05274:645 159.0561:219	69.03246:16 81.03495:54 83.05351:70 93.03178:21 95.05038:365 111.04249:105 115.07509:17 121.02676:20 123.03791:18 123.11554:17 138.0862:18 139.03706:29 142.08246:18	47419	44729	47024	41370	39415	40928	29558	29748	34976	16222	22890	22054	19607	22226	2300	3253	2635	2306	3572	253	340	188	502	371	11407	9363	6395	18660	15130	18447	22161	23104	11081	17610
868	1.205	157.05	w/o MS2:2-(hydroxymethyl)-5-methoxy-4H-pyran-4-one	[M+H]+	157.04953:2524 158.05288:95 159.05624:78		5935	3502	4973	4045	2017	1546	1794	3576	5178	1736	1759	1378	892	3089	77	40	146	53	83	36	38	36	7	47	894	1078	2148	1465	708	3041	4714	4392	3101	1917
869	8.115	157.1	Unknown	[M+H]+	157.10083:1075 158.10418:156 159.10754:1401	74.93748:24 109.10866:18 115.96471:32 117.06927:16 132.0842:33 144.08778:17 157.10239:51	8	10	7	10	2	13	7	5	2	12	14	5	4	13	1871	351	1041	1414	3022	10	8	5	19	8	5	17	6	2	4	13	12	9	19	13
870	5.765	157.101	Unknown	[M+H]+	157.10188:735 158.10523:266 159.10859:1201	105.07144:27 117.93883:16 129.06543:45 142.07349:21 156.11078:26	17	19	2	4	2	11	20	25	34	11	8	6	8	9	2528	570	1595	2534	1981	48	14	27	5	44	15	7	15	16	2	26	28	26	8	27
871	0.837	157.107	Unknown	[M+H]+	157.10661:590 158.10996:83 159.11332:261		56	48	57	180	61	19	27	50	90	519	1240	947	991	1207	43	116	25	93	48	56	54	83	32	54	542	787	896	877	724	3296	3424	2868	3052	3006
872	4.294	157.122	w/o MS2:Unknown (carbon number 9); PlaSMA ID-277	[M+H]+	157.12151:1391 158.12486:190 159.12822:190		5	4	2	5	2	16	10	17	9	14	10	5	5	18	8	7	21	14	29	8	2	2	3	4	2	7	6	14	6	3049	2917	2722	2964	3016
873	3.197	157.122	w/o MS2:Unknown (carbon number 9); PlaSMA ID-277	[M+H]+	157.12155:3279 158.1249:293 159.12826:103		10	11	24	36	24	19	33	39	47	88	125	132	98	70	337	543	96	236	537	92	12	12	70	46	31	38	34	26	8	9927	10320	10531	9618	9074
874	3.118	157.122	w/o MS2:Unknown (carbon number 9); PlaSMA ID-277	[M+H]+	157.12184:2120 158.12519:155 159.12855:52		9	12	2	11	12	9	49	21	61	13	51	34	51	119	120	50	29	53	109	2	10	4	8	2	8	41	4	22	30	5430	6231	6721	6071	5601
875	3.613	157.122	w/o MS2:Unknown (carbon number 9); PlaSMA ID-277	[M+H]+	157.12198:5326 158.12533:741 159.12869:157		23	6	21	7	20	7	18	15	18	27	15	24	13	23	8	4	8	17	8	2	4	13	9	6	14	4	11	12	21	14888	15018	13818	14200	15113
876	3.393	157.122	w/o MS2:Unknown (carbon number 9); PlaSMA ID-277	[M+H]+	157.12236:3643 158.12571:218 159.12907:80		17	6	2	11	6	7	6	15	11	39	16	7	8	20	16	9	22	29	19	5	9	2	6	4	13	29	3	13	11	7176	10628	10868	4019	10510
877	2.912	157.122	w/o MS2:Unknown (carbon number 9); PlaSMA ID-278	[M+H]+	157.12247:2896 158.12582:372 159.12918:113		12	9	5	27	61	40	73	43	78	30	46	31	17	19	6	11	5	3	15	6	2	4	4	7	9	3	19	6	10	6022	6537	6066	1703	5713
878	2.207	158.08	w/o MS2:C7H11NO3; PlaSMA ID-281	[M+H]+	158.08138:2032 159.08473:283 160.08809:23	94.06171:18 96.96015:66 97.0858:20 97.96832:49 100.93091:17 114.05108:17 114.05754:37 139.0045:35 140.06877:145 158.07108:17 158.07732:31 158.08389:17 158.11942:21	17	2	17	15	590	717	692	472	1093	9217	9215	9468	10180	9615	46	81	34	25	139	5	2	6	7	13	278	107	61	77	143	59	75	138	116	160
879	2.347	158.081	w/o MS2:3-Methylcrotonylglycine	[M+H]+	158.08078:919 159.08413:41 160.08749:20		1281	589	2452	1822	622	473	451	335	520	746	914	609	216	347	54	53	57	39	44	15	19	12	11	10	381	251	622	369	638	167	51	79	177	258
880	2.955	158.081	w/o MS2:3-Methylcrotonylglycine	[M+H]+	158.08049:920 159.08384:598 160.0872:0	96.96079:43 116.98:16 117.98248:16 133.08609:20 138.0853:18	94	109	79	96	97	39	57	51	140	53	29	48	52	33	154	59	77	67	121	51	92	58	47	17	370	173	314	283	275	4220	4178	3697	3709	3867
881	0.835	158.092	Unknown	[M+H]+	158.09221:4565 159.09556:279 160.09892:42		257	276	373	162	93	249	161	221	157	4533	4042	3953	5081	4280	184	270	187	133	111	158	164	1276	60	124	3575	3133	3312	3141	2964	10987	10863	10240	12062	10503
882	0.979	158.117	Unknown (carbon number 8); PlaSMA ID-283	[M+H]+	158.1176:1281 159.12095:216 160.12431:138	125.07259:20 158.11703:288	11253	10541	10977	10887	44466	44533	45015	47472	44610	6127	6587	13769	14324	12518	19327	19277	20760	21499	24873	7721	7506	7670	6998	7204	58407	54581	55301	57465	52946	46060	49687	48763	45145	45655
883	1.389	158.117	Unknown (carbon number 8); PlaSMA ID-283	[M+H]+	158.11705:8598 159.1204:1611 160.12376:224	94.0648:39 98.09147:16 102.05464:25 111.00459:100 111.01438:21 115.03656:17 139.00233:55 140.00462:52 158.11827:2161	8941	7875	9038	9336	45798	42336	44255	47481	46215	14967	14548	15104	15513	15268	11898	12625	14311	14752	16338	2521	1384	1107	2329	2519	67560	64884	70793	71904	64676	69132	69392	71926	68726	73408
884	11.899	158.154	w/o MS2:hyocholic acid	[M+H]+	158.15363:4819 159.15698:589 160.16034:0		71	61	71	56	43	79	38	107	70	65	96	69	22	53	40	69	66	69	97	59	69	92	78	84	147	74	36	82	59	207	39	67	118	12331
885	7.195	158.155	w/o MS2:hyocholic acid	[M+H]+	158.15479:527 159.15814:40 160.1615:0		417	500	231	420	255	383	444	278	326	546	175	240	391	137	320	214	153	102	290	453	331	907	434	329	334	371	497	876	143	938	487	129	277	469
886	2.395	158.958	Unknown	[M+H]+	158.95981:1692 159.96316:79 160.96652:27	71.04924:17 96.96465:24 97.08807:18 97.96695:31 103.0624:48 116.04726:20 116.97927:30 120.07827:24	3410	2912	3319	1870	2216	5076	2459	1369	2428	2890	5828	4180	3287	3781	2569	2950	2091	1819	3363	2640	3156	5932	4449	5689	3196	983	4661	2495	1622	1771	2868	1577	4229	2568
887	3.176	158.959	Unknown	[M+H]+	158.95862:1728 159.96197:95 160.96533:16		2392	5911	3300	3736	1452	1093	1404	938	1664	3794	1970	4582	1359	1206	995	7090	2715	3663	2358	4691	2506	4619	4392	3641	1195	4496	3211	3068	2742	929	1336	1778	6855	1649
888	2.455	158.96	Unknown	[M+H]+	158.95969:1872 159.96304:52 160.9664:0		4506	2722	4673	2888	6704	2152	6289	6742	6095	1642	7620	10804	6701	7631	1956	2525	2239	1537	1849	6774	3226	4503	4344	5685	2406	4534	7160	2142	2096	3353	2922	2735	5177	1989
889	2.993	158.96	Unknown	[M+H]+	158.96017:2974 159.96352:147 160.96688:49	96.96066:16 117.933:49 118.0465:17 133.06779:18 133.07289:22 158.09827:23	2514	3410	1713	4914	4553	3821	2274	1927	1236	1975	4064	1380	2247	2683	5825	6624	4679	3993	5071	4269	2891	4818	3447	5764	1764	1642	1434	1705	1236	1022	989	1519	3031	2705
890	13.416	158.96	Unknown	[M+H]+	158.96025:6134 159.9636:1009 160.96696:123	71.92593:30 96.96014:116 97.96867:337 98.9711:17 99.97111:40 117.93228:28 124.95276:26 140.95772:18 141.95366:72 141.96114:35	10107	8887	3046	4968	4972	6344	4141	3510	4206	4213	5431	6791	7700	4039	7763	7563	5164	5344	4571	6612	4872	10598	11090	11367	5971	7000	6854	5448	4823	5973	10426	2999	4753	6258
891	2.123	158.96	Unknown	[M+H]+	158.96042:1492 159.96377:131 160.96713:0	111.04206:23 117.9329:32	4042	3443	4800	3947	6428	9409	1566	4223	6464	9852	6719	2400	3409	2467	7634	5685	5530	6026	10648	3627	4678	4005	5561	3689	2795	1672	3135	5913	2338	4113	1623	1741	3046	4493
892	13.312	158.961	Unknown	[M+H]+	158.96135:7166 159.9647:600 160.96806:34	96.96128:43 96.97237:24 97.96007:25 97.96804:264 99.96725:27 100.93066:24 113.96282:32 117.93163:18 141.9549:38 141.96878:17	10602	12339	6544	7301	8581	2957	2674	7402	2803	5096	4865	5831	12958	12934	3075	13720	6307	6972	10561	8643	3278	6057	5790	15110	6040	7879	9521	4832	8144	8510	2485	4447	8090	4448
893	0.587	158.961	Unknown	[M+H]+	158.96068:2855 159.96403:359 160.96739:98	96.95602:51 97.96702:38 141.96402:97	6273	3030	3180	3675	2133	2546	2322	2756	3796	2588	2589	2230	3530	2473	3718	3155	3696	2617	1097	1537	1760	3639	3208	2541	3945	3220	4072	3226	2798	2459	1294	2534	3132	5805
894	2.641	158.961	Unknown	[M+H]+	158.96094:1972 159.96429:35 160.96765:68		4563	3308	2441	2775	4094	6816	9902	1092	5733	5605	3594	4370	2487	2401	4560	4782	3893	3570	2648	4740	7693	9039	2137	4522	1308	1931	2256	2273	1058	3502	3494	5830	7061	3715
895	2.086	158.961	Unknown	[M+H]+	158.96106:2398 159.96441:418 160.96777:71	71.92976:20 111.01859:57 117.93575:19 141.04982:17 141.95663:20	2564	1974	7386	3068	2173	3928	1252	1719	2469	2187	1663	6387	7230	2038	2191	4011	4139	2245	3673	3908	8734	8922	3547	6278	6604	1373	1205	1203	3497	1731	3480	5716	4788	2385
896	4.011	158.961	Unknown	[M+H]+	158.96112:1559 159.96447:107 160.96783:0		3479	3718	2739	2647	833	2945	2757	2149	1396	723	2429	3601	2005	2380	918	591	650	547	835	1215	1418	1966	2195	1226	1256	2576	2329	1566	3031	2754	1973	1392	1676	2706
897	0.748	158.961	Unknown	[M+H]+	158.9613:1790 159.96465:189 160.96801:19		513	1088	676	387	428	883	258	223	821	142	232	198	171	114	2783	1575	1172	701	2233	1194	3205	2828	4180	2443	197	86	469	303	420	449	213	107	92	217
898	13.36	158.961	Unknown	[M+H]+	158.96146:6963 159.96481:1244 160.96817:93	96.95884:17 97.96862:263 98.97202:16 99.96596:24 99.97138:47 100.936:26 113.96462:17 117.93295:29 141.94989:25 141.95964:37 141.9805:29	6351	12415	5531	5849	5895	5146	7145	3694	5027	5871	4198	5164	4266	10774	8039	3168	7857	4708	7186	11075	10875	10281	5871	6709	5455	7216	4021	5616	6217	4710	4962	8809	5293	5041
899	4.24	158.962	Unknown	[M+H]+	158.96249:1686 159.96584:58 160.9692:20		2790	2761	1844	1809	1027	1351	2282	1998	1519	3084	1724	1881	663	1321	1281	1328	1749	1327	625	1726	2282	2209	1464	1751	1316	1540	998	1830	2499	1233	1164	1574	1631	2335
900	2.293	158.965	Unknown	[M+H]+	158.96451:2367 159.96786:81 160.97122:65		4164	1856	4236	2849	5033	4118	2609	2155	3747	2897	3672	2147	3902	5226	1559	2637	3669	2579	1534	4030	3692	4141	6411	7156	2818	1988	3199	3504	3455	6010	5078	3445	5221	4630
901	5.076	159.028	w/o MS2:Hypoxanthine	[M+H]+	159.02823:1661 160.03158:38 161.03494:18		412	624	1181	785	3024	2604	3111	1733	3568	3676	4950	2257	3565	3824	42	47	10	25	14	9	5	3	7	10	1315	1678	1682	1341	1591	1085	587	1556	663	702
902	0.917	159.05	w/o MS2:allantoin	[M+H]+	159.04977:647 160.05312:106 161.05648:0		32	128	149	64	94	69	102	58	107	22	41	44	41	35	594	953	496	1256	754	85	60	33	52	49	44	75	37	66	94	48	40	47	20	21
903	3.882	159.064	w/o MS2:Unknown (carbon number 7); PlaSMA ID-285	[M+H]+	159.06386:535 160.06721:91 161.07057:64		720	573	300	951	4	15	8	20	39	12	12	23	8	3	39	13	13	20	44	8	15	15	8	8	34	74	52	35	33	44	88	58	58	68
904	2.044	159.076	w/o MS2:(S)-1-carbamoylpyrrolidine-2-carboxylic acid	[M+H]+	159.07603:1158 160.07938:100 161.08274:21		2823	1332	2929	3401	259	364	328	713	643	57	81	75	187	130	26	24	7	25	27	7	4	4	5	6	1140	1181	2073	1756	1650	1587	1971	1002	1113	2108
905	0.893	159.076	w/o MS2:(S)-1-carbamoylpyrrolidine-2-carboxylic acid	[M+H]+	159.07616:3344 160.07951:239 161.08287:77		1074	3599	279	289	3066	3528	3137	3509	3117	3622	3561	3747	3572	3411	202	71	99	142	398	245	68	211	129	96	6299	6486	6151	3018	6771	8377	9477	9095	8252	8715
906	6.615	159.079	w/o MS2:(S)-1-carbamoylpyrrolidine-2-carboxylic acid	[M+H]+	159.07933:5006 160.08268:529 161.08604:1326		2	4	2	16	6	1	6	8	6	13	2	7	4	5	12750	7166	12073	5378	13629	3	6	3	3	7	3	7	3	7	9	10	18	16	7	6
907	4.336	159.091	w/o MS2:1-Benzylimidazole	[M+H]+	159.09079:1495 160.09414:74 161.0975:0		4	2	9	9	4	4	13	12	4	16	4	6	4	5	18	11	14	32	24	3	2	11	8	10	846	451	884	544	1382	3026	4522	2424	4282	4325
908	2.831	159.092	w/o MS2:1-Benzylimidazole	[M+H]+	159.09154:4581 160.09489:1354 161.09825:92	116.05915:20 117.05479:23 130.06636:16 131.06474:22 132.07686:21 132.08212:54 133.08496:33 142.06102:52 143.06956:21 144.07722:16 158.08846:21 159.09267:326	492	960	510	1299	226	227	212	235	637	449	788	579	679	300	173	206	130	163	121	1222	895	826	1089	934	10954	13659	10156	11473	10426	23666	24971	24695	25349	23806
909	11.443	159.115	w/o MS2:d-LIMONENE	[M+H]+	159.1149:1136 160.11825:299 161.12161:706		18	54	19	121	1746	1168	1892	2485	1486	1960	1748	1926	2221	2260	696	194	651	734	791	77	119	56	141	69	2321	3213	2276	1405	3170	1550	2024	1793	498	158
910	11.002	159.116	w/o MS2:d-LIMONENE	[M+H]+	159.11565:1142 160.119:224 161.12236:1879		87	58	100	63	109	88	90	162	72	120	61	101	61	148	740	907	990	1328	1222	102	121	84	46	48	227	182	134	124	250	107	203	164	383	117
911	8.303	159.116	w/o MS2:d-LIMONENE	[M+H]+	159.11592:3584 160.11927:394 161.12263:2146	91.05161:44 92.05618:18 105.06664:52 119.08189:46 119.08666:18 120.0865:52 134.10516:17 144.0946:83 157.10304:38 159.1183:223	6	24	6	33	19	4	20	8	7	11	6	5	49	12	6895	1155	5762	8542	3814	66	19	57	93	74	42	7	32	19	19	43	14	12	55	24
912	11.576	159.117	w/o MS2:d-LIMONENE	[M+H]+	159.11691:887 160.12026:103 161.12362:288		129	64	20	186	303	481	257	276	85	400	316	128	187	212	1589	1677	2176	718	1405	557	1103	899	765	62	626	1774	1512	1318	786	1683	946	1511	2368	657
913	5.804	159.117	w/o MS2:myrcene	[M+H]+	159.11737:1342 160.12072:420 161.12408:996	69.07062:33 91.05244:17 115.05211:20 115.95814:20 117.07613:17 133.10139:26 140.96581:16 159.11984:23	22	35	28	17	10	10	6	30	9	15	26	18	37	18	3032	1115	3116	1071	1934	87	158	118	244	215	45	31	31	49	41	47	43	32	44	134
914	9.873	159.119	w/o MS2:myrcene	[M+H]+	159.11865:728 160.122:72 161.12536:819		45	43	26	27	91	11	120	47	68	96	132	594	122	444	2351	2525	3746	824	833	6	27	58	10	13	500	727	371	422	1863	95	1487	236	435	353
915	5.424	159.137	Unknown	[M+H]+	159.1382:2587 160.14155:683 161.14491:76	71.08131:33 71.08812:23 99.08047:56 100.08173:47 101.09258:28 116.01511:17 135.04463:32 141.1283:347 142.12096:48 142.12581:80 142.13574:63	2	2	2	10	3	21	46	11	14	12	3	5	6	7	2	7	5	3	7	0	2	8	9	2	2	11	5	6	8	17198	18531	18112	17384	18941
916	4.926	159.138	Unknown	[M+H]+	159.13792:1557 160.14127:291 161.14463:90	71.04485:19 71.05039:91 99.07783:49 99.08664:16 100.08671:33 101.04222:25 121.06608:35 141.12488:254	2	4	2	2	2	6	4	14	5	7	13	2	6	14	7	8	12	11	2	2	3	0	4	6	6	7	9	5	13	7551	4321	8924	5844	7791
917	0.964	160.096	w/o MS2:N-Isovalerylglycine	[M+H]+	160.09587:1382 161.09922:428 162.10258:1472		2937	2470	2720	3168	2898	1952	1861	2406	1868	818	365	459	668	444	576	654	283	272	1108	447	562	622	452	380	2864	3904	2122	684	3874	3060	1340	2512	2693	1176
918	1.768	160.107	w/o MS2:MLS001076511-01!PARGYLINE HYDROCHLORIDE306-07-0	[M+H]+	160.10706:871 161.11041:84 162.11377:68		2009	1061	1506	1186	443	345	252	125	693	154	94	208	42	104	155	95	109	78	106	24	40	22	13	22	337	263	464	314	312	808	556	462	666	1016
919	12.931	160.949	Unknown	[M+H]+	160.94878:639 161.95213:20 162.95549:318		896	791	1062	623	1052	652	912	951	1147	851	1052	943	944	967	1116	1008	1040	1140	986	930	988	1178	845	484	549	486	908	1063	597	787	522	911	1110	1003
920	0.738	160.992	Unknown	[M+H]+	160.99178:704 161.99513:95 162.99849:91		379	456	493	268	159	533	300	596	155	503	487	657	641	458	58	115	144	138	209	31	22	67	20	114	745	209	1556	676	379	719	1011	693	475	446
921	10.131	161.056	w/o MS2:4-Methylcoumarin	[M+H]+	161.05614:574 162.05949:78 163.06285:314		2	22	10	3	2	4	11	21	8	9	10	4	4	15	190	1070	565	451	738	93	244	133	83	21	9	10	14	3	2	11	13	29	17	3
922	2.817	161.059	w/o MS2:4-Methylcoumarin	[M+H]+	161.05914:3997 162.06249:518 163.06585:759		73	44	225	52	39	54	43	55	231	23	78	49	86	34	9918	11089	10925	9876	4456	1423	645	1384	1076	602	21	35	32	16	34	20	24	24	13	8
923	3.06	161.059	6-Methylcoumarin	[M+H]+	161.05966:46668 162.06301:10596 163.06637:1040	77.04002:22 79.05155:64 79.05814:34 89.03732:75 90.04821:123 91.05052:32 92.0195:16 92.05291:17 93.03147:25 103.04753:63 103.05547:202 104.05322:20 104.05696:48 105.06949:2117 106.07222:144 106.07664:77 115.0535:850 116.0542:63 116.06008:57 116.06689:37 116.91892:16 117.03062:142 118.04182:202 119.0452:64 119.62925:23 129.02623:19 131.0499:99 132.04794:20 132.05382:17 133.04985:18 133.06435:1478 …	257	658	421	436	1706	2489	2956	3155	2083	1545	1657	2950	835	960	374648	378669	398399	394369	399025	181348	165735	193354	161900	161963	7776	12727	7779	8393	8407	2507	3028	2984	7205	5545
924	4.003	161.059	w/o MS2:4-Methylcoumarin	[M+H]+	161.05923:2230 162.06258:316 163.06594:810		55	153	83	103	80	103	105	97	104	98	413	263	110	340	2073	967	2299	7094	2957	3089	4744	5219	5312	2544	94	76	107	119	69	121	55	94	111	66
925	3.398	161.059	w/o MS2:4-Methylcoumarin	[M+H]+	161.05942:2566 162.06277:461 163.06613:1785		63	104	87	107	259	368	347	249	382	1231	719	1042	1315	969	4608	4297	9628	9180	2778	797	533	375	733	326	3944	3314	2543	3833	4154	1175	439	907	620	799
926	3.892	161.059	w/o MS2:4-Methylcoumarin	[M+H]+	161.05949:1588 162.06284:207 163.0662:833		63	60	65	79	31	59	70	61	21	58	61	46	68	57	4382	1890	2904	2628	4887	239	189	603	367	186	65	105	29	159	40	55	61	134	102	84
927	2.708	161.06	w/o MS2:6-Methylcoumarin	[M+H]+	161.05927:1852 162.06262:324 163.06598:916	89.03996:29 90.04752:59 103.0551:18 105.06803:95 105.07411:28 115.05278:94 131.04475:29	22	34	46	133	27	111	174	38	73	59	69	155	31	25	12687	14035	13488	14154	14952	575	460	482	1431	602	70	106	36	194	149	182	363	249	179	138
928	3.347	161.06	w/o MS2:6-Methylcoumarin	[M+H]+	161.05994:3396 162.06329:399 163.06665:2011		408	218	486	792	631	389	1479	1053	1698	2105	2316	2256	1112	3604	7448	4169	7096	7053	9514	415	335	541	502	582	5548	5965	4792	4589	7397	2712	4624	4027	2679	3423
929	5.075	161.06	w/o MS2:6-Methylcoumarin	[M+H]+	161.06003:956 162.06338:162 163.06674:559		484	399	1088	306	1425	1860	1150	1181	1146	1250	732	1027	2213	1666	152	339	169	169	208	132	99	207	86	53	709	476	1002	1029	704	725	356	360	159	872
930	3.718	161.06	w/o MS2:6-Methylcoumarin	[M+H]+	161.06007:1432 162.06342:159 163.06678:905		98	106	20	31	350	372	640	535	198	1070	919	477	877	952	2210	1575	2136	1723	3344	243	234	150	330	371	370	514	186	513	338	125	101	259	110	177
931	0.958	161.091	w/o MS2:Ala-Ala	[M+H]+	161.09131:753 162.09466:0 163.09802:1031		133	99	160	203	183	111	92	59	222	135	107	182	184	97	27	108	36	220	96	24	43	43	25	71	198	468	400	514	302	1945	1911	2160	1828	1817
932	8.128	161.095	w/o MS2:Ala-Ala	[M+H]+	161.09583:9430 162.09918:1140 163.10254:455	76.93045:26 91.05421:184 92.05878:20 93.07472:24 94.04465:17 105.06438:18 107.08482:42 107.09132:22 108.09187:25 117.07505:20 119.09282:26 120.08818:18 161.0977:145 161.13251:17	4	11	3	6	15	7	16	20	27	3	2	9	2	6	64852	11172	36274	61488	42449	42	22	13	13	16	6	18	10	8	17	10	17	19	8	2
933	3.075	161.107	w/o MS2:Tryptamine	[M+H]+	161.10689:3980 162.11024:618 163.1136:42		2	7	12	6	14	6	8	13	6	18	19	4	10	21	20	13	52	25	34	34	42	16	29	47	11824	4374	13521	10549	13957	88	135	265	219	298
934	10.954	161.131	w/o MS2:Unknown (carbon number 12); PlaSMA ID-298	[M+H]+	161.13066:1387 162.13401:119 163.13737:729		79	63	134	128	155	101	122	134	118	177	80	76	131	79	1028	2482	2393	1051	1239	236	102	455	103	61	446	228	389	182	150	302	289	725	385	283
935	10.54	161.131	w/o MS2:Unknown (carbon number 12); PlaSMA ID-298	[M+H]+	161.13219:2478 162.13554:445 163.1389:2016	81.07131:16 91.05642:20 105.07137:86 117.07095:33 119.08401:60 119.09076:35 161.13078:75	23	13	21	9	81	54	26	64	5	33	14	40	29	65	9091	2733	15088	12640	17644	1015	1599	1131	498	509	149	179	53	38	140	75	321	342	180	122
936	10.171	161.132	w/o MS2:Unknown (carbon number 12); PlaSMA ID-298	[M+H]+	161.13152:4822 162.13487:788 163.13823:254	77.03934:38 103.05452:32 105.06753:152 107.08907:19 119.07938:37 119.09309:59 133.10541:45 146.07835:30 161.12021:21 161.13116:100	7	17	18	30	52	35	52	30	28	37	39	13	24	27	14139	8272	18891	27165	6125	192	74	145	87	63	97	34	90	30	174	59	218	136	182	29
937	9.881	161.132	w/o MS2:Unknown (carbon number 12); PlaSMA ID-298	[M+H]+	161.13202:2365 162.13537:300 163.13873:669	81.07349:18 105.07095:33 119.08822:42 159.11507:21 161.10869:34 161.12878:191	38	39	69	139	495	89	460	499	342	874	1077	979	721	180	6105	2842	4457	8178	3615	155	66	73	238	94	2371	2809	1919	1674	1945	743	1582	2078	1756	967
938	3.908	161.132	w/o MS2:Unknown (carbon number 12); PlaSMA ID-298	[M+H]+	161.13222:954 162.13557:91 163.13893:313		9	6	4	3	6	3	3	26	8	6	6	10	17	10	670	799	1595	1935	1779	10	15	17	9	16	11	34	5	12	2	20	28	39	33	24
939	8.277	161.132	w/o MS2:Unknown (carbon number 12); PlaSMA ID-298	[M+H]+	161.13234:2478 162.13569:539 163.13905:584		20	9	29	9	8	3	27	14	9	6	14	10	15	5	2058	605	6003	6850	9240	44	45	26	61	24	23	24	15	20	4	35	65	31	26	16
940	10.796	161.133	w/o MS2:Unknown (carbon number 12); PlaSMA ID-299	[M+H]+	161.13277:1637 162.13612:112 163.13948:903		48	51	41	116	1383	2958	6368	1508	3479	2719	2673	1038	2785	3311	1433	3539	3527	2114	3721	54	202	74	45	40	1629	1895	855	2050	734	1469	2762	911	1116	2376
941	4.709	161.135	w/o MS2:Unknown (carbon number 12); PlaSMA ID-299	[M+H]+	161.13486:1586 162.13821:90 163.14157:1103		21	30	13	35	11	12	26	14	33	47	6	20	13	50	5086	1544	3415	3977	4427	67	40	11	4	40	28	27	47	28	20	100	32	64	90	126
942	0.997	162.021	Unknown	[M+H]+	162.0208:778 163.02415:94 164.02751:39		11	12	20	5	560	697	516	1709	709	455	465	522	811	989	4	6	16	13	16	2	4	15	4	16	1972	568	1899	573	2086	23	6	25	19	5
943	1.531	162.022	Unknown	[M+H]+	162.02165:919 163.025:26 164.02836:19	86.9914:20 99.96777:18 116.01343:16 143.03409:31 143.94257:33	6	3	11	3	1271	649	778	3436	595	1030	1250	1012	392	856	3	3	6	2	6	2	3	3	0	9	1890	988	1345	1309	1514	31	16	30	51	14
944	0.958	162.076	D-2-Aminoadipic acid	[M+H]+	162.0757:5843 163.07905:869 164.08241:483	70.06506:41 85.0321:20 97.02624:21 98.06218:258 99.04574:16 116.07143:175 129.05513:16 144.06557:342 160.09386:20 160.10378:20 161.09456:17 162.07507:87 162.0843:37 162.11281:37	400	305	258	275	221	165	189	380	433	270	167	351	393	309	167	153	351	180	161	85	71	183	199	48	1021	1694	1023	773	676	39649	41466	39299	39321	39266
945	0.869	162.112	Carnitine	[M+H]+	162.1114:2191 163.11475:375 164.11811:124	85.02884:46 102.09262:16 103.04085:73 162.11464:164 162.12711:19	6700	4265	6630	6800	17837	17241	17774	19313	18571	1554	2143	1981	1426	1993	13975	15542	15592	15407	19212	5499	5262	6361	4949	5472	33590	31090	32262	34010	32949	29825	31796	31402	30377	14358
946	0.945	162.112	w/o MS2:L-Carnitine; CE0; PHIQHXFUZVPYII-ZCFIWIBFSA-N	[M+H]+	162.11205:4427 163.1154:171 164.11876:24		2368	3708	3947	3590	367	521	461	1149	542	83	120	55	77	114	918	647	5665	12303	828	371	259	464	482	169	1364	1292	3104	3897	2394	2273	5948	2692	2634	534
947	12.782	163.037	w/o MS2:Umbelliferone	[M+H]+	163.03706:988 164.04041:184 165.04377:0		72	590	107	369	706	700	811	429	629	393	789	351	572	805	779	521	1027	757	797	531	629	511	402	465	811	798	677	1227	773	1486	1442	1606	1716	1756
948	5.344	163.038	w/o MS2:Umbelliferone	[M+H]+	163.03799:3581 164.04134:418 165.0447:38		151	312	121	119	201	208	273	368	221	369	201	239	278	391	288	98	227	330	315	17	28	21	13	4	5677	11543	6812	1796	9218	10295	19889	15678	11421	11694
949	3.966	163.038	w/o MS2:Umbelliferone	[M+H]+	163.03806:71874 164.04141:7540 165.04477:1185		9649	16931	15454	23136	114279	94099	121331	121948	54454	84871	88171	89634	91036	90240	20731	17674	21017	24576	25442	421	873	1358	1317	523	73281	91222	69404	76897	58240	223703	233673	232077	226648	211462
950	4.413	163.038	w/o MS2:Umbelliferone	[M+H]+	163.03807:8994 164.04142:746 165.04478:1625		223	730	272	456	1524	602	780	3271	2291	274	2008	2578	1154	1430	1297	519	1185	1202	917	84	54	118	60	113	1228	3104	2466	2938	2491	5161	27346	7726	6365	6562
951	3.617	163.038	Unknown (carbon number 9); PlaSMA ID-305	[M+H-H2O]+	163.03915:3186 164.0425:795 165.04586:0	89.04022:20 90.04619:23 107.04594:18 118.03823:40 122.03686:31 135.04839:42 145.02809:90 163.03241:47 163.04062:182	145591	167929	220947	265239	97081	77379	112749	99567	100892	92771	98881	103500	97780	108264	160954	226795	131352	268227	165728	21102	22253	24836	23753	18309	227496	139437	250443	249991	232876	375232	249689	239072	349106	372483
952	3.103	163.038	Unknown (carbon number 9); PlaSMA ID-305	[M+H-H2O]+	163.03879:86164 164.04214:16022 165.0455:3080	63.02366:48 77.03638:81 79.05177:41 89.03785:1253 89.05901:24 89.06683:20 90.03898:64 91.04456:33 101.03993:23 104.05726:16 106.69147:17 107.04816:305 110.72309:52 116.46572:22 117.01908:21 117.03401:1551 118.03667:143 118.04324:63 119.04608:17 131.03998:16 132.69061:25 134.83089:18 135.00986:16 135.04472:1626 135.98544:53 136.0433:42 136.05321:33 137.04422:20 145.00833:17 145.02769:2601 146.0312…	59204	91269	93459	116689	713421	659460	748908	740157	722475	803879	801565	740918	836347	679780	59164	62531	65410	63268	58993	957	436	686	525	975	232377	204142	215432	190277	247117	42991	45634	42192	44494	42778
953	4.263	163.038	w/o MS2:Umbelliferone	[M+H]+	163.03831:65722 164.04166:7235 165.04502:872		20104	39097	37299	59778	66705	68989	83203	73307	76046	80191	86153	86549	33777	91394	36307	32153	39420	39679	57738	560	476	1161	368	834	130112	154663	123534	125416	105359	265947	206526	291912	281827	173843
954	5.16	163.038	w/o MS2:Umbelliferone	[M+H]+	163.03831:2487 164.04166:216 165.04502:162		140	150	181	155	359	217	460	194	261	549	124	193	243	184	112	314	214	361	222	11	22	32	44	25	4223	5003	4401	4120	7500	1808	4105	3682	1110	1556
955	2.198	163.038	w/o MS2:7-hydroxy-coumarin	[M+H]+	163.0385:850 164.04185:77 165.04521:82	89.03339:17 119.06264:31 120.08044:19 135.04115:17 163.03566:27	128	98	42	87	834	1431	926	1925	1907	808	3437	1632	3839	2122	44	77	39	146	163	9	14	9	4	23	46	62	78	79	59	147	116	180	66	159
956	4.062	163.038	Unknown (carbon number 9); PlaSMA ID-305	[M+H-H2O]+	163.03862:41823 164.04197:6036 165.04533:736	78.04498:23 79.0539:24 89.0367:156 89.04212:73 90.04311:35 92.87022:18 107.04845:200 117.03343:451 118.03827:19 118.04585:29 134.26639:25 135.03458:85 135.04456:396 136.04753:63 138.8109:20 145.02953:1040 146.03082:105 163.03925:2264 163.09247:20	61414	111084	100557	153677	583790	192375	603493	222366	177451	349336	120612	155542	497044	395179	93867	54419	100714	104009	118314	2911	8982	8483	5619	3418	504310	571192	196519	378884	448343	990392	882189	1093356	648130	329907
957	2.73	163.038	Unknown (carbon number 9); PlaSMA ID-305	[M+H-H2O]+	163.03874:55634 164.04209:7667 165.04545:982	77.04099:64 79.05532:20 89.0135:16 89.02746:18 89.0379:852 90.03766:17 90.04306:21 107.0507:160 117.02055:60 117.03398:834 117.69167:18 118.02875:20 118.03831:36 119.03584:22 119.04582:25 124.80508:16 131.05388:27 134.04587:16 135.04596:707 136.047:103 145.02747:1583 145.04247:17 145.5677:23 146.03421:227 147.03059:18 147.04303:41 147.05086:46 148.02731:29 163.01315:19 163.02226:53 163.03813:4047…	261	354	485	512	340735	303222	324174	349843	332938	362131	373374	368266	390374	383635	2496	2482	3837	3852	7474	43	50	26	30	48	364	307	431	588	174	395	307	227	283	885
958	2.816	163.038	w/o MS2:Umbelliferone	[M+H]+	163.03847:1444 164.04182:172 165.04518:58		366	439	251	365	4096	3736	24765	4279	3862	11105	4426	4438	4269	4848	1904	730	1120	791	418	68	61	39	48	39	2842	3389	2251	2378	2926	400	240	330	232	522
959	4.153	163.038	w/o MS2:Umbelliferone	[M+H]+	163.0385:45061 164.04185:4442 165.04521:764		1488	2527	1962	13599	15722	12176	16489	16973	14998	12027	11585	20799	11886	12631	2564	11018	3723	14744	15860	272	189	359	484	248	157851	160110	167773	152644	155128	60307	33077	32584	221415	28477
960	3.866	163.038	w/o MS2:Umbelliferone	[M+H]+	163.0385:11355 164.04185:948 165.04521:306		16080	22083	22250	26664	10950	9133	12040	11113	11502	11573	12252	12051	12758	12018	10354	1991	5372	5478	4266	160	208	340	329	208	6672	6297	5758	7675	4636	30729	32741	28042	28218	28664
961	5.239	163.039	Unknown (carbon number 9); PlaSMA ID-305	[M+H-H2O]+	163.03879:16788 164.04214:2655 165.0455:354	89.03745:181 90.03973:17 107.05297:27 117.03483:289 118.02607:18 135.0419:190 145.02684:521 146.03014:16 163.03889:1056	1070	1393	1329	1972	5754	4017	6117	4305	3644	3150	4488	4765	4386	1800	580	426	958	165	447	16	62	49	162	50	113435	135823	70695	85432	129865	130508	99694	141667	145954	120263
962	3.505	163.039	w/o MS2:Umbelliferone	[M+H]+	163.03856:32990 164.04191:3145 165.04527:589		13657	63603	11474	35010	3390	3196	3825	3613	3708	2778	7612	5050	2288	3886	52625	35164	59444	31340	33004	1632	873	2314	1059	1633	112718	79265	64544	78787	97858	29314	64003	60310	58354	34726
963	3.749	163.039	w/o MS2:Umbelliferone; LC-ESI-QTOF; MS2; [M+H]+; CE	[M+H]+	163.03862:31956 164.04197:3693 165.04533:537		14448	11126	10385	39628	24801	21921	31803	28414	29211	22119	10497	24860	21154	25718	14919	23294	35129	33672	31727	3695	2646	3950	2260	1213	18074	29379	32294	31425	38223	88529	141302	79363	137736	53659
964	4.558	163.039	w/o MS2:Umbelliferone; LC-ESI-QTOF; MS2; [M+H]+; CE	[M+H]+	163.03862:5335 164.04197:570 165.04533:402		316	177	187	488	2289	1633	1013	1542	1308	1659	1427	385	885	655	519	1173	582	703	885	60	51	41	100	30	8039	2040	11161	880	6176	2698	8229	19634	4174	3537
965	4.828	163.039	w/o MS2:4-hydroxycoumarin	[M+H]+	163.04004:1114 164.04339:153 165.04675:62	118.03555:16 122.95911:16 163.03065:33	520	2666	1398	3489	653	348	712	538	503	788	403	205	640	398	4568	2151	3019	5897	6295	43	44	72	31	34	14691	16468	14180	11889	16856	14582	32155	33719	31679	15134
966	3.369	163.039	Unknown (carbon number 9); PlaSMA ID-305	[M+H-H2O]+	163.03886:18655 164.04221:4104 165.04557:530	75.29593:16 77.03657:46 83.0873:31 89.04195:129 107.04567:17 108.05141:16 117.02757:80 117.0348:136 122.277:19 135.04214:100 135.05042:62 145.02788:306 163.03918:768 163.11012:18	66181	233858	214370	110146	104270	90736	108033	109260	104077	36455	84716	82832	45338	83137	112162	136018	51336	57813	55311	2207	2537	2289	3376	1894	88132	219609	113402	206765	146915	119986	278066	260438	258695	108528
967	3.221	163.039	Unknown (carbon number 9); PlaSMA ID-305	[M+H-H2O]+	163.0383:23699 164.04165:3149 165.04501:458	58.49231:20 79.05225:56 89.0357:33 89.0443:27 90.04227:43 107.04296:34 115.05795:42 117.02693:100 117.0318:125 135.04382:237 136.05046:21 145.02818:364 145.96545:16 146.01793:26 161.05917:20 162.92482:18 163.03983:926	38235	70308	36728	90208	9127	8168	9367	9749	9545	10436	10859	52715	11288	11654	146345	146638	79772	95725	87042	1138	803	520	1104	1166	48492	31152	45915	43080	43142	4376	2829	7015	3963	4255
968	3.426	163.039	w/o MS2:Umbelliferone; LC-ESI-QTOF; MS2; [M+H]+; CE	[M+H]+	163.03876:64563 164.04211:6511 165.04547:835		4399	7284	19282	10355	111386	94757	117964	115503	113240	106154	104005	104066	116732	116564	6543	5666	71563	5716	6643	1119	2771	1820	208	1192	9772	146113	219692	129871	136983	6942	8960	10359	7705	15800
969	2.425	163.039	w/o MS2:NCGC00095801-05!7-hydroxychromen-2-one	[M+H]+	163.03903:5174 164.04238:605 165.04574:146		187	216	337	142	38	83	106	112	74	86	96	70	123	77	95	123	157	236	266	30	6	18	16	17	24	64	29	47	33	16286	17468	17918	16458	15508
970	9.19	163.042	w/o MS2:Unknown (carbon number 9); PlaSMA ID-305	[M+H]+	163.04207:872 164.04542:258 165.04878:487		47	327	119	287	673	202	288	239	295	368	228	591	279	340	280	237	525	211	380	52	143	98	136	82	376	413	200	245	691	362	588	667	567	650
971	2.223	163.059	w/o MS2:1,6-Anhydro-beta-D-glucose; LC-ESI-QTOF; MS2; CE	[M+H]+	163.06084:1117 164.06419:92 165.06755:42	56.96747:19 78.79292:19 97.02819:22	2417	2840	2548	4970	327	184	345	289	100	696	103	322	729	180	2082	4884	2474	5589	2741	61	102	118	210	82	140	425	138	283	506	1577	1118	1352	745	884
972	0.915	163.059	w/o MS2:1,6-Anhydro-beta-D-glucose; LC-ESI-QTOF; MS2; CE	[M+H]+	163.05948:4284 164.06283:349 165.06619:371		12188	2364	14520	2302	1580	1721	2599	1607	8906	576	3644	394	12607	3818	1197	2386	1788	2471	1265	7973	6500	8190	6685	878	244	389	423	354	455	70	134	64	33	131
973	0.961	163.06	w/o MS2:1,6-Anhydro-beta-D-glucose; LC-ESI-QTOF; MS2; CE	[M+H]+	163.05952:5606 164.06287:441 165.06623:416		3767	6335	4498	18926	5566	12310	8073	7492	8906	22619	13121	27092	12688	20510	18815	19849	15239	17446	16416	7828	4384	10097	8384	3616	8644	5478	6569	6975	5360	296	390	374	949	344
974	2.685	163.06	w/o MS2:1,6-Anhydro-beta-D-glucose; LC-ESI-QTOF; MS2; CE	[M+H]+	163.05986:1848 164.06321:75 165.06657:360		148	370	262	142	252	281	509	198	606	275	216	222	401	614	3841	1648	3503	3097	1469	225	253	102	111	146	344	811	267	557	387	1612	2930	1796	4026	3715
975	2.514	163.06	w/o MS2:1,6-Anhydro-beta-D-glucose; LC-ESI-QTOF; MS2; CE	[M+H]+	163.06035:6324 164.0637:592 165.06706:264		47	227	171	187	16429	13934	16357	16634	15171	13989	13639	9840	9364	8694	1051	691	757	708	319	19	26	49	29	77	2388	5900	1912	4659	2045	12222	13534	21399	20982	19679
976	2.385	163.074	w/o MS2:Methyl cinnamate; PlaSMA ID-317	[M+H]+	163.0743:1589 164.07765:243 165.08101:65		55	20	17	42	20	59	25	32	49	45	33	59	75	52	2602	1104	1610	1984	3435	29	13	66	63	67	100	16	18	27	55	27	67	68	55	119
977	3.753	163.075	w/o MS2:Methyl cinnamate; PlaSMA ID-317	[M+H]+	163.07535:4076 164.0787:774 165.08206:19	103.05242:82 104.0575:23 107.04468:23 131.05049:198 145.02287:16 163.03156:16 163.0432:55 163.07481:102	696	1293	1646	1802	1171	357	251	1037	1335	3160	1754	2740	2795	1979	22717	22920	27828	22146	19285	23865	23145	25675	23148	20495	3735	3979	3504	4405	3347	4375	8309	3895	7666	4006
978	6.614	163.075	w/o MS2:Isosafrole	[M+H]+	163.0751:24859 164.07845:7239 165.08181:991	77.03748:25 79.05229:18 91.05321:230 91.1439:18 92.05746:24 105.06197:20 105.07049:55 106.0719:20 107.08573:93 108.08925:49 115.05202:120 115.08708:35 116.05733:76 117.06506:34 117.07318:144 118.06969:18 118.0748:24 119.08638:39 131.07765:16 131.09178:16 135.07637:16 145.06717:44 145.10086:24 145.85242:16 146.06778:20 159.99774:18 161.0596:57 162.13828:37 163.07352:1623	7	39	16	26	25	35	11	54	33	63	21	40	25	27	207317	46242	81832	196075	187332	48	45	62	54	45	16	51	18	49	36	25	21	23	15	28
979	2.928	163.075	Methyl cinnamate; PlaSMA ID-317	[M+H]+	163.07474:1263 164.07809:276 165.08145:150	77.03577:29 103.05424:39 104.0598:21 131.05115:140 132.05205:42 163.0708:90	138	178	184	108	53386	46531	57835	55002	57317	55128	60182	56448	64170	63554	25777	22904	27436	23423	24860	2609	3062	3491	2600	5352	9349	10908	10095	10707	7684	2799	2062	2671	1601	3620
980	7.335	163.076	w/o MS2:Methyl cinnamate; PlaSMA ID-317	[M+H]+	163.07477:1833 164.07812:253 165.08148:369	91.05471:33 105.06831:30 107.08932:38 115.04808:17 115.05473:23 124.95992:20 136.11552:16 145.02592:25 147.11299:19 162.12383:16 163.07771:104 163.14717:25	9	14	25	13	4	3	9	16	22	20	3	2	10	24	5299	471	1256	2592	3897	36	24	21	16	15	6	3	5	14	6	21	5	8	6	5
981	2.056	163.086	Unknown	[M+H]+	163.08578:695 164.08913:147 165.09249:47	118.05846:24 120.08276:25 130.00493:19 135.03996:32 136.05612:21 163.09062:71	14	7	25	21	995	822	3940	4251	4142	2561	4767	4731	5164	5233	54	39	58	64	57	7	3	11	6	12	13	32	20	23	6	103	57	54	26	69
982	11.051	163.111	w/o MS2:DL-5-HYDROXYLYSINE	[M+H]+	163.11082:6169 164.11417:891 165.11753:392		93	138	126	207	7161	3191	8028	12557	7347	5236	5579	8949	9221	8937	1576	842	1887	823	620	70	130	39	50	71	1133	1877	514	218	990	533	2146	2503	1916	297
983	10.996	163.111	w/o MS2:DL-5-HYDROXYLYSINE	[M+H]+	163.11098:2502 164.11433:349 165.11769:218		22	34	36	70	2993	1525	3875	5042	2875	2608	3105	1511	3999	3659	828	582	725	1027	794	106	62	83	52	60	375	294	307	79	326	277	1400	1443	1030	267
984	5.662	163.111	w/o MS2:Unknown (carbon number 11); PlaSMA ID-318	[M+H]+	163.11142:6814 164.11477:1516 165.11813:376	79.05369:30 79.05715:16 81.06744:17 93.06826:68 105.06995:111 106.06992:24 106.07728:21 107.089:46 108.05257:20 115.05889:16 119.07714:23 120.09106:47 129.06096:16 129.06796:21 130.23062:23 135.11649:33 145.10263:159 163.11101:335	19	28	13	7	20	34	14	11	11	18	20	18	46	14	42262	17417	30807	21637	37351	19	9	34	19	56	20	25	29	21	21	15	36	34	17	35
985	11.377	163.112	w/o MS2:Unknown (carbon number 11); PlaSMA ID-318	[M+H]+	163.11154:762 164.11489:67 165.11825:82		24	51	20	8	377	348	687	855	1002	509	839	1418	1589	1587	148	116	280	69	300	45	35	36	44	4	50	57	34	22	87	30	142	176	59	19
986	8.282	163.112	w/o MS2:DL-5-HYDROXYLYSINE	[M+H]+	163.11101:1132 164.11436:170 165.11772:314	93.06792:30 99.96527:16 105.05791:23 109.09586:18 119.04662:18 121.06389:19 121.10014:17	5	5	12	11	9	26	5	21	17	3	7	16	17	7	2828	1382	2195	3345	5490	10	18	4	24	3	4	10	3	8	10	49	36	18	12	21
987	4.743	163.13	w/o MS2:Nicotine (not validated); PlaSMA ID-322	[M+H]+	163.13026:827 164.13361:56 165.13697:0		2238	795	1197	1655	732	1007	705	1431	771	344	751	530	597	281	702	842	380	619	444	940	252	496	595	1336	191	613	890	1442	631	668	958	628	1060	1359
988	10.324	163.147	Unknown	[M+H]+	163.14742:3890 164.15077:899 165.15413:107	81.06751:17 93.07083:57 107.07391:41 107.08661:46 121.10321:49 163.13612:25 163.1472:162	21	14	18	48	317	115	296	205	127	213	229	114	76	144	19381	9588	7614	20715	12902	189	674	241	163	225	509	1086	759	337	754	273	763	689	623	239
989	10.093	163.147	Unknown	[M+H]+	163.14746:848 164.15081:184 165.15417:0		17	12	18	20	95	62	160	207	213	39	70	116	74	100	440	784	795	427	476	50	189	75	111	38	448	830	393	112	305	858	802	724	636	347
990	10.789	163.148	Unknown	[M+H]+	163.14873:1609 164.15208:219 165.15544:158	69.06527:26 105.06033:20 107.08656:17 120.09161:24 163.15405:37	46	99	65	49	890	97	1009	1342	482	379	457	228	197	380	750	502	512	200	529	37	26	72	59	58	6785	10965	1101	1173	9181	4235	8951	6851	6178	6368
991	6.238	163.148	Unknown	[M+H]+	163.14763:1133 164.15098:212 165.15434:133		30	34	2	3	20	5	26	13	8	9	36	26	39	15	3315	671	2073	3430	1425	20	21	110	21	4	17	17	20	6	19	23	41	62	52	46
992	10.561	163.148	Unknown	[M+H]+	163.14764:1426 164.15099:249 165.15435:40		3	19	16	26	113	110	219	195	131	119	221	99	139	121	4732	2520	1960	1527	813	182	475	145	241	126	426	341	215	179	814	521	669	1131	427	235
993	10.902	163.148	Unknown	[M+H]+	163.14786:2643 164.15121:240 165.15457:53		186	91	69	79	64	199	59	266	52	50	24	58	178	108	5864	2183	4672	7210	3589	98	94	93	54	30	152	187	922	89	320	96	200	90	191	161
994	7.17	163.148	Unknown	[M+H]+	163.14723:1899 164.15058:248 165.15394:97	91.05847:22 137.09467:25 145.02844:16 147.10571:73 163.1498:43	61	58	188	192	24	17	47	35	27	21	40	27	24	32	2694	2324	2692	7352	5196	128	73	181	254	71	91	146	119	144	37	106	61	128	94	118
995	11.024	163.148	Unknown	[M+H]+	163.14825:683 164.1516:152 165.15496:710		386	320	291	148	111	142	261	358	253	115	328	195	119	245	444	393	925	807	771	236	165	115	162	48	1246	958	951	703	1127	188	149	432	445	144
996	5.255	164.041	w/o MS2:MLS001074098-01!	[M+H]+	164.04095:1918 165.0443:317 166.04766:30		30	54	63	31	127	84	158	128	32	122	74	123	205	45	55	27	67	29	19	2	7	4	8	4	5494	12813	6898	4491	7931	8358	14927	9061	9151	12243
997	3.37	164.042	w/o MS2:MLS001074098-01!	[M+H]+	164.04153:2770 165.04488:776 166.04824:21		6539	13962	13974	7245	8834	8817	4390	7443	8403	3697	1639	5135	8306	4275	6893	4262	5161	7643	7626	39	47	23	52	48	12007	22101	2750	9483	9553	12481	17549	22212	12321	17388
998	3.611	164.043	w/o MS2:MLS001074098-01!	[M+H]+	164.04274:4344 165.04609:1128 166.04945:35		5446	21837	7649	8258	4453	3699	3984	9843	4543	3262	3745	3099	9910	4128	7751	9504	25169	25477	12830	2000	2285	1090	1557	1776	16714	11733	20687	24016	19652	38692	16167	15822	31455	37977
999	3.117	164.043	w/o MS2:MLS001074098-01!	[M+H]+	164.04283:1459 165.04618:327 166.04954:45		6104	8819	8997	11431	33390	58717	44287	36891	39121	70562	66353	64287	78903	46477	2910	5922	3257	6593	3630	91	48	44	149	181	23695	20604	20932	18720	24056	3181	4515	3985	1268	4242
1000	3.218	164.044	w/o MS2:MLS001148387-01!	[M+H]+	164.04353:1065 165.04688:226 166.05024:16		3020	6501	1311	3238	1362	3938	2778	4528	1731	2957	3852	2139	3390	1348	15209	9129	3672	16381	7551	100	40	139	168	26	4765	2624	3096	2460	2838	335	470	325	281	204
1001	2.307	165.053	w/o MS2:Unknown (carbon number 9); PlaSMA ID-334	[M+H]+	165.05461:778 166.05796:96 167.06132:357	93.06875:19 103.05445:20 118.06992:24 120.07728:153 120.08591:38 131.07259:16 133.01633:25 134.03052:20 146.09171:20	112	71	63	54	67	153	87	42	63	89	103	120	162	58	2099	1960	1325	3739	1102	83	41	44	123	149	86	58	122	111	185	101	177	129	45	161
1002	3.46	165.054	w/o MS2:p-Coumaric Acid	[M+H]+	165.05359:3080 166.05694:251 167.0603:18		37	156	210	254	423	215	342	459	186	1669	1940	1780	976	1020	304	349	397	682	167	16	17	27	33	10	7829	4451	6844	2641	5479	2373	2604	2406	1064	1778
1003	4.381	165.054	3-Hydroxycinnamic acid	[M+H]+	165.05505:1799 166.0584:185 167.06176:214	119.05348:20 147.04665:135	379	472	698	2060	17079	19271	19928	19586	20249	10528	12353	11231	13060	9757	331	202	89	222	226	21	56	18	19	39	5718	5114	4649	2628	5636	3687	4050	4952	6072	5564
1004	1.823	165.054	p-coumaric acid	[M+H]+	165.05402:1929 166.05737:172 167.06073:116	119.04874:79 121.06207:16 147.04117:56 148.04671:20 165.05022:16	10064	11168	12508	13972	19841	16942	18277	18894	19454	26388	27621	27354	27813	27519	3129	6066	6521	3068	2974	6951	7308	5946	7182	3791	20972	18045	19384	18382	21060	49284	50836	52352	49864	49213
1005	3.85	165.054	w/o MS2:Unknown (carbon number 9); PlaSMA ID-333	[M+H]+	165.05403:909 166.05738:85 167.06074:89		169	112	899	317	2054	689	1163	2088	1129	625	266	664	1862	1016	97	125	126	329	167	39	25	34	16	48	173	172	70	59	65	245	243	62	380	245
1006	6.896	165.054	w/o MS2:C9H8O3; PlaSMA ID-332	[M+H]+	165.05476:1910 166.05811:188 167.06147:0	91.05855:19 92.05998:25 119.04878:87 124.95669:30 137.06041:69 164.15456:29 165.05554:16	60	257	218	242	141	89	57	109	137	73	129	183	121	265	1569	5231	4130	3749	2518	183	406	344	126	102	58	148	101	86	58	110	100	108	168	112
1007	5.557	165.054	C9H8O3; PlaSMA ID-332	[M+H]+	165.05499:910 166.05834:207 167.0617:0	91.05502:33 92.05482:16 117.03194:19 119.04273:20 119.05454:18 135.04774:30 147.04079:54 148.04529:39 165.04976:17	16	3	11	17	54	40	74	47	38	17	18	21	13	44	69	44	58	81	20	38	11	14	29	9	2483	3908	2187	1374	5605	47	121	156	64	87
1008	4.502	165.055	w/o MS2:Unknown (carbon number 9); PlaSMA ID-333	[M+H]+	165.05452:1362 166.05787:186 167.06123:672		110	140	102	129	683	1939	938	1992	834	187	386	187	490	428	1445	3644	3433	3097	957	20	73	64	20	57	131	238	168	195	178	164	230	179	213	385
1009	3.187	165.055	w/o MS2:C9H8O3; PlaSMA ID-332	[M+H]+	165.05473:4605 166.05808:504 167.06144:112		38	25	67	136	6107	11412	10956	12745	11084	12688	12656	13658	13874	13630	357	491	418	185	177	22	28	18	12	46	9665	9403	10711	2888	8492	347	605	140	245	188
1010	0.889	165.077	w/o MS2:1,5-Anhydrosorbitol	[M+H]+	165.07678:1432 166.08013:65 167.08349:74		224	129	354	183	10	19	17	20	52	59	18	35	42	48	1755	3235	1226	3492	4222	97	38	140	25	85	43	25	47	32	33	25	12	5	22	24
1011	7.492	165.089	w/o MS2:NCGC00385847-01!1-(4-methoxyphenyl)propane-1,2-diol	[M+H]+	165.08928:828 166.09263:324 167.09599:16		33	24	92	24	135	44	119	94	109	110	86	120	66	89	114	192	122	108	155	32	8	15	20	45	337	426	225	200	410	326	1630	920	785	109
1012	6.36	165.09	w/o MS2:NCGC00385847-01!1-(4-methoxyphenyl)propane-1,2-diol	[M+H]+	165.09033:1349 166.09368:130 167.09704:221		12	46	33	17	50	15	8	8	19	26	16	35	27	30	980	403	928	3638	651	48	8	51	25	23	26	42	28	14	23	21	11	30	13	23
1013	9.823	165.091	w/o MS2:Phenethylacetate	[M+H]+	165.09065:1025 166.094:124 167.09736:16	79.05545:17 105.06802:22 108.08106:18 137.06232:40 165.08838:26	31	82	13	101	27	28	45	20	31	15	29	42	26	9	678	923	796	375	410	22	68	46	18	12	86	177	67	49	90	148	178	291	178	103
1014	6.781	165.091	w/o MS2:Phenethylacetate	[M+H]+	165.09094:3824 166.09429:293 167.09765:55		33	54	72	63	47	54	72	15	56	19	34	13	55	33	14743	3940	5377	15468	9859	21	24	40	62	87	14	9	53	51	15	48	28	39	35	100
1015	12.088	165.094	w/o MS2:Phenethylacetate	[M+H]+	165.09412:1156 166.09747:191 167.10083:116		14	36	32	41	19	44	21	30	27	13	77	12	20	44	51	14	14	26	36	47	31	33	37	43	11	44	70	13	32	17	43	15	72	1790
1016	11.705	165.124	w/o MS2:Unknown (carbon number 11); PlaSMA ID-343	[M+H]+	165.12405:1215 166.1274:295 167.13076:0		44	21	20	20	39	83	26	70	42	108	102	150	66	35	1680	2586	2203	2502	2418	30	77	26	19	22	455	279	145	215	437	230	604	730	470	263
1017	11.029	165.164	Unknown	[M+H]+	165.1638:790 166.16715:193 167.17051:0		86	132	227	167	282	210	453	288	150	239	172	253	243	208	81	91	101	155	173	118	137	34	53	73	1573	1536	1083	592	1505	189	578	669	541	58
1018	12.934	165.983	Unknown	[M+H]+	165.98318:1060 166.98653:341 167.98989:612	83.93173:24 91.50687:51 106.96535:25 108.95908:36 108.96653:18 123.93127:28 124.95667:63 124.97533:17 125.95376:23 126.9685:18 143.44249:24	3801	1409	3771	3091	3642	1685	7941	7468	2791	2444	775	1177	6468	3941	2742	3442	1061	1078	5182	4669	1560	3003	4936	2129	1517	2671	659	1509	3704	5354	1822	3469	3394	5747
1019	2.113	166.049	w/o MS2:Phthalamic acid	[M+H]+	166.04871:1282 167.05206:274 168.05542:172		49	101	60	73	24	104	110	48	99	106	58	88	18	145	45	39	25	8	23	2	2	5	24	12	133	639	295	903	333	3101	1407	140	3807	4607
1020	0.977	166.085	L-(-)-Phenylalanine; LC-ESI-QTOF; MS2; CE	[M+H]+	166.08583:4331 167.08918:760 168.09254:85	119.05029:24 120.07571:18 121.0658:48 137.05826:43 138.05855:18 139.07159:23 149.05768:51 165.06319:18 166.08444:443 166.09685:51	566	486	489	400	4302	4197	7687	7825	4547	2206	559	1223	806	1039	767	784	1081	969	2774	339	206	321	672	208	4696	15621	1876	2576	2460	11459	10784	18070	10598	10599
1021	1.798	166.086	w/o MS2:L-(-)-Phenylalanine; LC-ESI-QTOF; MS2; CE	[M+H]+	166.08559:2596 167.08894:649 168.0923:0	91.05726:27 93.0701:24 95.05486:20 119.05031:119 123.04306:110 137.05673:16 147.04259:33 166.06343:18 166.07722:81 166.08838:169	89	154	108	62	1105	1159	872	2565	860	512	404	471	91	881	263	410	428	203	518	21	15	11	10	13	1326	5994	1702	603	1648	3151	3511	5477	1403	2865
1022	2.342	166.086	Phenylalanine; PlaSMA ID-359	[M+H]+	166.08647:134300 167.08982:20806 168.09318:1676	74.02183:17 77.03758:105 79.04906:46 79.05357:55 80.05745:39 91.04934:29 91.05372:17 93.06983:192 103.05352:1409 104.04979:37 104.05769:64 105.06544:38 107.03818:17 107.04919:98 107.7039:16 112.46572:17 116.24477:19 118.0631:17 118.07207:16 120.04585:37 120.05402:20 120.08061:16597 120.11076:67 120.11544:35 120.12446:26 120.38922:21 120.47464:50 120.96231:16 121.05257:16 121.0701:88 121.0839:1370…	40067	28661	38481	33121	52971	48910	59457	52981	58651	85732	93876	92289	96595	90099	24913	28397	30520	28006	20354	23559	24765	27093	23478	24607	99078	132963	90949	101277	104076	975056	944015	972084	941188	946270
1023	1.384	166.086	Phenylalanine; LC-ESI-ITFT; MS2; CE 5.0 eV; [M+H]+	[M+H]+	166.08728:994 167.09063:144 168.09399:0	110.30642:16 120.08894:67 137.05751:30 140.93153:23 166.07959:24 166.08925:135	148	435	383	153	1870	556	3615	2233	936	684	925	1007	560	1991	509	898	852	1659	735	59	72	87	146	112	3312	7714	564	1147	2151	2988	5393	8316	2459	2601
1024	4.099	166.088	w/o MS2:C9H11NO2; PlaSMA ID-354	[M+H]+	166.08784:683 167.09119:49 168.09455:20		53	51	89	35	39	38	103	124	62	70	53	96	36	57	62	47	38	18	61	7	4	22	2	6	133	97	52	74	60	1305	666	1112	1624	1375
1025	2.031	166.122	Hordenine	[M+H]+	166.12224:2204 167.12559:304 168.12895:0	79.05335:20 91.05035:79 93.0687:26 103.05599:18 119.04922:24 121.06268:245 121.06787:72 122.06951:18 123.04034:18 149.06239:16 166.12315:100 166.13182:17	5	3	2	11	67	45	76	50	153	47	46	59	70	93	10691	11524	10931	13872	13847	947	1649	2092	1597	2323	59	59	31	28	10	13	27	43	29	14
1026	5.887	166.122	w/o MS2:MLS001074086-01!	[M+H]+	166.12206:1187 167.12541:114 168.12877:39		3	4	4	2	2	4	4	15	9	2	2	4	2	4	1471	3501	1683	3843	1498	4	29	15	21	16	4	16	5	2	14	5	12	9	8	12
1027	2.34	166.318	Unknown	[M+H]+	166.31775:1331 167.3211:0 168.32446:16		3	2	2	0	2	5	0	2	5	3	2	2	8	5	0	0	2	8	3	4	2	3	2	5	3	2	2	0	2	1783	1881	1754	1924	1694
1028	0.85	167.022	w/o MS2:3-hydroxy-4-methoxy-2,3-dihydropyran-6-one	[M+H]+	167.02226:631 168.02561:52 169.02897:0		83	62	123	85	1034	878	568	929	523	637	1281	1405	773	878	143	64	84	27	26	2	4	15	4	6	583	445	707	916	1043	115	180	132	111	161
1029	12.616	167.033	w/o MS2:Phthalic acid; CE0; XNGIFLGASWRNHJ-UHFFFAOYSA-N	[M+H]+	167.03253:691 168.03588:72 169.03924:0		27	46	46	61	28	48	127	28	59	46	65	43	73	35	65	52	49	54	32	54	29	66	64	59	43	16	47	54	20	77	48	58	34	1349
1030	11.713	167.034	w/o MS2:Phthalic acid; CE0; XNGIFLGASWRNHJ-UHFFFAOYSA-N	[M+H]+	167.03439:704 168.03774:130 169.0411:0		3326	1666	3380	3858	3066	2796	2864	2438	3665	3023	3472	2832	3298	3530	2925	3188	1344	2154	2719	3709	3334	3395	3645	2399	3360	2718	7833	1485	4110	2515	3090	4067	2657	3593
1031	0.924	167.034	w/o MS2:Phthalic acid; CE0; XNGIFLGASWRNHJ-UHFFFAOYSA-N	[M+H]+	167.03369:1281 168.03704:103 169.0404:129		1541	1547	3335	1544	185	795	440	208	716	289	600	337	233	304	283	314	428	323	566	65	45	68	72	35	149	466	416	625	247	115	116	79	55	113
1032	1.001	167.069	w/o MS2:Unknown (carbon number 9); PlaSMA ID-365	[M+H]+	167.06886:735 168.07221:330 169.07557:87		44	14	17	10	25	7	18	26	10	29	37	26	17	8	677	1247	1107	953	2145	462	336	273	196	360	6	20	8	14	9	17	23	20	18	41
1033	2.514	167.069	w/o MS2:Unknown (carbon number 9); PlaSMA ID-365	[M+H]+	167.06905:2713 168.0724:465 169.07576:429	97.51546:23 122.03402:20 123.04443:20 126.06381:20 128.952:22 134.03922:22 151.03156:25 167.07156:401	27	50	36	103	283	321	292	197	210	557	213	240	274	452	19338	18147	20551	19357	17442	4697	2706	5578	2364	4210	184	372	152	183	107	105	399	265	466	345
1034	2.279	167.069	w/o MS2:Unknown (carbon number 9); PlaSMA ID-365	[M+H]+	167.06944:1421 168.07279:156 169.07615:59		464	919	1119	600	63	61	69	101	23	52	68	51	116	102	2315	1551	905	4083	4322	59	38	62	58	52	119	40	93	146	38	76	84	62	140	108
1035	4.094	167.07	w/o MS2:Unknown (carbon number 9); PlaSMA ID-365	[M+H]+	167.0697:2208 168.07305:310 169.07641:114		71	65	67	51	64	109	121	127	151	133	148	68	158	195	7104	2572	3850	3803	5765	1620	2643	6256	3552	1289	174	1064	344	156	414	154	254	430	160	158
1036	4.382	167.07	w/o MS2:Unknown (carbon number 9); PlaSMA ID-365	[M+H]+	167.06981:2017 168.07316:43 169.07652:89		331	74	537	283	294	251	374	139	287	208	411	263	198	179	2800	5011	4848	5942	2745	5632	4672	4739	3722	3285	60	144	149	149	137	58	76	78	60	53
1037	2.644	167.07	w/o MS2:Unknown (carbon number 9); PlaSMA ID-365	[M+H]+	167.06987:2100 168.07322:363 169.07658:113		46	60	16	117	33	43	62	30	65	186	99	79	308	71	3504	6625	6472	3245	2553	617	484	154	133	477	27	27	38	125	12	758	123	338	316	263
1038	1.878	167.071	w/o MS2:Paeonol	[M+H]+	167.07088:1018 168.07423:67 169.07759:20	78.04431:18 107.04736:16 121.05939:18 123.03356:30 128.95007:28 150.03166:22 166.12085:42 167.07085:73	17	26	6	12	18	8	30	15	20	8	21	36	27	25	611	1240	2961	2133	2428	244	138	219	351	117	22	39	41	7	17	35	18	14	10	54
1039	3.159	167.071	w/o MS2:Paeonol; PlaSMA ID-364	[M+H]+	167.07132:1207 168.07467:119 169.07803:52		121	117	139	84	73	78	85	128	202	202	205	242	126	143	2699	2520	1334	2797	3826	419	88	593	114	158	208	284	74	277	269	279	115	360	174	235
1040	11.03	167.105	w/o MS2:Pesticide4_Cyromazine_C6H10N6_Vetrazin	[M+H]+	167.10464:1070 168.10799:114 169.11135:139		108	152	267	139	2056	620	2388	2736	332	227	1440	366	1355	2234	179	137	116	199	82	168	124	78	109	117	206	245	281	219	168	186	561	691	462	130
1041	3.467	167.106	w/o MS2:Unknown (carbon number 10); PlaSMA ID-367	[M+H]+	167.10603:2688 168.10938:457 169.11274:866		35	29	92	58	105	59	64	48	50	89	113	98	90	181	110	91	139	132	220	20	11	15	19	26	43	57	123	75	63	5957	7377	6069	6737	6612
1042	3.014	167.107	w/o MS2:Unknown (carbon number 10); PlaSMA ID-367	[M+H]+	167.10661:1403 168.10996:219 169.11332:948		59	18	93	81	101	151	169	166	194	114	235	201	272	297	117	87	302	148	191	26	27	20	20	19	142	450	288	75	140	3601	2054	2871	3927	3659
1043	5.61	167.107	w/o MS2:Pesticide4_Cyromazine_C6H10N6_Vetrazin	[M+H]+	167.10709:1319 168.11044:122 169.1138:82	83.05406:16 107.08652:64 108.09177:18 123.07758:16 136.08607:37 167.10349:34 167.11134:68 167.13449:19	7	6	18	29	29	24	42	29	29	17	60	20	14	31	111	130	113	270	454	10	55	22	37	21	26	26	23	39	39	3468	3816	1829	3348	3217
1044	4.683	167.107	w/o MS2:Unknown (carbon number 10); PlaSMA ID-367	[M+H]+	167.1068:915 168.11015:150 169.11351:118		351	39	74	292	1590	1310	1698	1166	1855	779	969	969	587	118	79	171	79	72	92	10	21	29	88	17	2730	2076	2535	2565	2014	2196	2060	1811	1990	1954
1045	3.926	167.107	w/o MS2:Unknown (carbon number 10); PlaSMA ID-367	[M+H]+	167.10745:1028 168.1108:79 169.11416:818		61	43	46	72	44	140	80	67	70	83	34	90	64	68	251	115	161	139	177	24	6	17	31	12	377	284	196	305	200	2501	1227	1907	1574	2132
1046	0.839	168.05	Unknown	[M+H]+	168.05011:1360 169.05346:217 170.05682:0		2631	2603	2637	2679	585	644	497	267	627	591	468	391	579	532	22	121	99	146	122	7	13	12	18	6	38	94	66	121	100	9	2	17	5	10
1047	1.552	168.065	w/o MS2:Pyridoxal	[M+H]+	168.0647:589 169.06805:43 170.07141:120		26	110	189	98	203	182	256	231	194	201	102	182	345	103	243	321	324	184	232	3	11	4	7	12	68	476	129	198	246	546	762	1138	528	546
1048	2.68	168.065	w/o MS2:2-Amino-3-methoxybenzoic acid	[M+H]+	168.06528:848 169.06863:60 170.07199:119		233	229	141	304	933	1061	1469	921	769	940	2113	1850	1266	1943	84	41	98	76	99	19	37	22	47	5	681	231	279	262	139	189	153	301	276	189
1049	2.085	168.101	Methoxytyramine; PlaSMA ID-374	[M+H]+	168.10187:2036 169.10522:279 170.10858:86	91.04654:23 119.05376:25 151.07561:282 151.22597:18 152.08148:48 167.03535:22 168.09821:69	114	187	109	224	105	65	137	60	186	176	654	309	417	251	7771	8932	9925	8628	6390	6648	8017	7625	7711	7232	91	142	68	132	30	96	153	190	150	183
1050	0.995	168.101	w/o MS2:Synephrine	[M+H]+	168.10124:1618 169.10459:132 170.10795:20		17	41	12	142	25	23	16	14	8	15	8	3	13	8	3917	4567	3873	2190	4429	412	286	159	385	416	17	13	15	15	22	10	21	28	8	26
1051	1.791	168.102	w/o MS2:Synephrine	[M+H]+	168.10164:1431 169.10499:89 170.10835:0		5	21	6	64	3	18	13	6	11	4	2	6	9	4	3184	3428	3562	3748	3515	147	113	52	118	55	54	6	2	7	10	30	16	17	10	13
1052	1.666	169.013	w/o MS2:MMV003270	[M+H]+	169.01328:3923 170.01663:374 171.01999:49	97.0321:16 123.00859:104 123.75511:16 124.01457:40 124.30209:16 141.01807:61 151.00664:16 169.02356:54	1517	1329	1478	1041	2066	1842	5730	6043	2773	2186	1899	2571	6554	1506	1513	1051	1465	1559	4221	218	174	309	429	149	4861	4329	1641	1945	3793	13052	17571	15657	7776	15979
1053	1.182	169.013	w/o MS2:Coumarin	[M+H]+	169.01306:2448 170.01641:303 171.01977:115	123.00435:85 126.05545:16 138.05464:16 141.01572:23 141.02309:45 169.00742:56 169.0161:34	591	344	393	443	745	738	445	654	365	506	407	381	573	595	140	119	63	151	157	9	5	7	22	12	1097	1452	1364	1492	594	1226	638	901	1031	865
1054	1.216	169.013	w/o MS2:MMV003270	[M+H]+	169.01309:3075 170.01644:286 171.0198:85	121.06215:38 122.99565:17 123.00697:164 134.98972:21 141.02025:44 141.03027:20 169.02072:17	276	272	855	198	354	498	510	313	566	512	576	253	429	684	61	128	109	116	132	14	5	18	4	18	811	690	1033	1202	350	1132	811	2177	1068	1628
1055	1.454	169.036	w/o MS2:Uric acid; CE0; LEHOTFFKMJEONL-UHFFFAOYSA-N	[M+H]+	169.03574:1408 170.03909:119 171.04245:32	97.02411:16 99.00401:18 123.00292:22 123.01069:70 123.01882:18 141.0251:28 142.0217:16	15	17	16	20	17	29	64	55	73	19	29	8	21	34	6	106	13	12	16	9	4	12	9	5	1519	2518	589	638	419	691	763	359	458	278
1056	3.202	169.048	w/o MS2:1-(2,3,4-trihydroxyphenyl)ethanone	[M+H]+	169.04784:1046 170.05119:101 171.05455:20	112.00955:20 125.90242:19 125.94598:16 126.02876:31 141.04811:16 141.05489:29 169.04082:16 169.05049:68	1523	1319	1034	168	11	19	42	51	23	67	75	48	70	67	545	577	100	554	719	135	73	88	41	65	35	79	75	79	47	431	375	207	452	990
1057	2.497	169.049	w/o MS2:Unknown (carbon number 8); PlaSMA ID-376	[M+H]+	169.04855:1428 170.0519:329 171.05526:199		36	17	51	31	232	203	176	91	269	204	250	330	296	185	2591	2430	2484	3769	2152	142	115	70	146	99	165	252	115	131	141	332	86	127	159	196
1058	2.776	169.049	w/o MS2:Unknown (carbon number 8); PlaSMA ID-378	[M+H]+	169.05084:1180 170.05419:112 171.05755:87	65.04034:20 93.03397:74 96.95612:16 110.95953:20 125.05399:18 126.05824:18 128.94919:57 130.9673:35 139.03868:30 169.0329:17	4	41	46	719	373	904	1088	1203	301	583	569	473	1047	1161	9044	10345	9090	9132	5015	88	240	82	195	291	10681	9443	10783	9034	6977	4321	4837	4984	4956	5109
1059	2.424	169.05	w/o MS2:vanillic acid	[M+H]+	169.04681:2115 170.05016:571 171.05352:2064	93.03457:67 96.95792:17 111.04413:18 112.0452:17 125.05651:49 125.06591:17 139.03845:16 155.04028:23 167.07994:16 169.0461:20	10	18	42	72	129	72	42	128	124	94	121	129	95	106	9371	8839	9397	9159	8995	1414	1241	1400	1401	1022	162	198	233	226	229	80	42	47	43	76
1060	5.189	169.086	w/o MS2:2-(3-oxobutyl)cyclopentane-1,3-dione	[M+H]+	169.08612:1574 170.08947:263 171.09283:93		65	120	49	39	42	88	53	33	39	81	37	46	149	39	2187	2007	3100	3566	2339	17	45	35	141	55	33	99	83	190	72	127	65	59	77	80
1061	12.779	169.1	w/o MS2:PYRIDOXAMINE	[M+H]+	169.09981:599 170.10316:83 171.10652:23		591	492	544	455	669	530	584	482	617	628	486	622	504	490	574	457	637	478	458	361	472	540	623	480	476	582	465	484	550	550	505	588	591	526
1062	4.017	169.12	w/o MS2:Unknown (carbon number 10); PlaSMA ID-383	[M+H]+	169.12041:1786 170.12376:150 171.12712:95		67	72	64	69	26	5	27	36	18	10	22	26	21	11	63	171	198	118	138	19	16	2	8	27	73	56	37	49	58	2719	4419	3920	2692	4177
1063	3.955	169.121	w/o MS2:Geranic acid	[M+H]+	169.12067:2040 170.12402:122 171.12738:204		1235	133	940	1294	94	95	181	158	67	86	106	73	170	195	233	543	284	288	147	47	26	149	42	38	749	318	599	1042	534	3873	3687	4698	4500	3548
1064	4.204	169.121	w/o MS2:Geranic acid	[M+H]+	169.12137:1876 170.12472:209 171.12808:57		930	1784	1749	841	46	37	208	51	89	44	74	102	30	102	167	107	90	172	105	15	15	17	17	18	4991	4419	4387	4099	2683	2581	3034	5379	5296	4972
1065	3.201	169.122	w/o MS2:Geranic acid	[M+H]+	169.12119:2334 170.12454:369 171.1279:234	89.0688:20 119.05033:25 128.97577:56 133.10344:34	19	56	79	38	88	67	46	104	28	86	68	171	115	236	311	386	290	281	431	71	123	65	51	35	46	48	19	44	32	14964	14728	15531	14360	13924
1066	3.561	169.122	w/o MS2:Geranic acid	[M+H]+	169.12199:2922 170.12534:329 171.1287:390		30	15	34	29	13	55	116	63	50	57	47	45	75	40	171	151	210	196	155	10	9	21	5	16	29	23	26	40	47	4050	6854	5263	7176	6505
1067	3.017	169.122	w/o MS2:Geranic acid	[M+H]+	169.12212:1116 170.12547:0 171.12883:74		21	28	43	75	20	31	18	20	8	13	9	31	39	40	112	125	259	433	369	2	7	13	32	20	18	63	6	24	49	2664	1641	3436	1359	2421
1068	3.802	169.122	w/o MS2:Geranic acid	[M+H]+	169.12218:2642 170.12553:256 171.12889:215		1257	959	2045	1830	59	51	46	146	124	121	76	54	87	69	6622	3291	7287	7142	6447	147	64	109	57	63	522	522	527	455	185	548	693	745	264	557
1069	3.383	169.124	w/o MS2:Unknown (carbon number 10); PlaSMA ID-387	[M+H]+	169.12404:1203 170.12739:174 171.13075:2739		21	34	42	56	19	36	14	20	32	26	17	45	40	25	97	13	87	109	43	15	6	3	8	11	38	36	28	55	39	1539	3194	1947	3210	2188
1070	1.9	170.044	w/o MS2:Unknown (carbon number 7); PlaSMA ID-388	[M+H]+	170.04593:1530 171.04928:271 172.05264:91	96.04453:21 128.94937:20 135.04643:17 142.04932:89 170.04807:89	10609	5602	11659	6882	2203	888	1177	2368	904	832	1156	401	1108	972	1361	1857	2000	1524	546	407	583	883	423	478	3571	2860	3525	2395	2073	10316	7753	9983	4427	8542
1071	2.829	170.061	w/o MS2:PYRIDOXINE	[M+H]+	170.0609:736 171.06425:212 172.06761:42		20	72	59	80	47	88	26	36	40	41	39	50	81	68	31	139	92	48	82	62	54	153	44	39	604	1282	1424	822	445	1777	1638	1641	2947	1741
1072	0.987	170.08	w/o MS2:PYRIDOXINE	[M+H]+	170.07976:947 171.08311:268 172.08647:117		595	436	688	400	216	67	337	88	296	103	144	104	215	709	811	985	940	177	765	339	398	328	137	196	973	1771	1523	1750	2741	315	1209	616	1102	476
1073	1.761	170.08	PYRIDOXINE	[M+H]+	170.07988:952 171.08323:261 172.08659:121	85.08035:49 112.0168:20 119.0014:24 134.0558:25 136.05429:21 152.07324:123 170.07809:41	1758	1058	482	869	666	407	389	145	250	1606	1272	1066	168	1587	482	807	1323	1150	317	156	112	93	146	119	6606	5885	6359	6274	6521	3074	3746	3318	3705	3005
1074	3.824	170.117	w/o MS2:Unknown (carbon number 9); PlaSMA ID-391	[M+H]+	170.1169:721 171.12025:176 172.12361:50	96.96298:16 107.0878:16 109.10316:18 125.09438:20 128.95476:19 130.96098:17 142.12065:19	5298	823	453	110	78	305	43	189	69	160	194	123	57	117	224	134	241	207	317	952	118	1296	115	29	133	272	97	289	372	85	64	55	71	181
1075	2.285	170.12	w/o MS2:Unknown (carbon number 9); PlaSMA ID-390	[M+H]+	170.11998:736 171.12333:51 172.12669:126		2	3	14	9	768	831	939	1260	1682	149	707	474	645	795	26	24	23	4	34	2	3	3	6	12	61	56	52	73	77	341	152	478	171	230
1076	0.845	171.016	Unknown	[M+H]+	171.01645:2316 172.0198:197 173.02316:206	60.05612:35 81.04512:23 82.5855:16 87.77291:17 130.05177:29 158.0986:35 170.08791:16 171.01408:43 171.12238:23	5961	5596	6340	7110	5708	5411	5780	5292	5962	5795	4953	5541	5014	5140	208	94	502	453	166	101	57	48	102	64	17764	20462	16833	22002	19597	32968	33433	32747	32744	31817
1077	2.322	171.028	w/o MS2:Gallic acid	[M+H]+	171.02798:718 172.03133:97 173.03469:0		14	27	29	19	71	190	77	65	128	27	52	97	48	70	867	2313	1423	294	794	50	92	75	25	65	78	86	61	59	59	111	98	69	22	37
1078	2.69	171.063	w/o MS2:Unknown (carbon number 8); PlaSMA ID-395	[M+H]+	171.06497:1583 172.06832:154 173.07168:59	111.04399:34 130.96588:27 131.92764:22 139.03654:17 155.03786:16 171.06383:120 171.07211:59	77	179	175	161	73	114	89	82	49	81	63	71	32	90	882	1857	3751	2346	882	4245	4639	3472	4727	1875	385	429	244	178	296	560	326	505	341	362
1079	2.442	171.064	Unknown (carbon number 8); PlaSMA ID-395	[M+H]+	171.06468:1282 172.06803:173 173.07139:74	68.05932:27 83.047:16 93.03469:24 123.04404:17 126.94685:23 128.97231:17 130.96455:16 139.03458:36 139.04782:20 170.05504:82 171.07092:83	13	165	127	122	730	889	1456	616	1457	820	257	1303	1041	1500	7148	6466	7019	6818	6772	738	833	797	631	327	361	866	442	496	1260	164	87	122	159	131
1080	4.781	171.102	w/o MS2:Unknown (carbon number 9); PlaSMA ID-398	[M+H]+	171.10103:848 172.10438:132 173.10774:177	79.05102:19 97.10054:22 97.10635:20 107.0842:25 119.08305:37 123.11889:26 125.08347:16	791	507	368	318	201	163	87	142	89	260	186	234	178	105	545	588	937	553	1285	273	97	199	146	101	68	215	178	133	126	4950	5140	4762	4697	5594
1081	11.165	171.136	w/o MS2:delta-Decalactone; LC-ESI-QTOF; MS2; [M+H]+; CE	[M+H]+	171.13564:1680 172.13899:158 173.14235:105		308	899	193	159	111	50	212	3035	265	205	91	171	118	158	73	95	165	139	93	123	132	137	341	141	221	177	230	117	210	94	32	82	75	219
1082	3.08	171.137	w/o MS2:delta-Decalactone; LC-ESI-QTOF; MS2; [M+H]+; CE	[M+H]+	171.13666:1093 172.14001:133 173.14337:0		36	25	77	25	17	56	53	17	16	27	49	31	35	59	12	19	16	15	13	16	22	31	16	44	69	67	39	53	54	2284	2944	2337	2708	2281
1083	3.801	171.137	w/o MS2:delta-Decalactone; LC-ESI-QTOF; MS2; [M+H]+; CE	[M+H]+	171.1368:3540 172.14015:319 173.14351:84		46	37	9	13	40	30	65	24	47	100	71	28	38	35	123	80	36	53	138	72	30	37	37	28	55	22	58	66	25	9522	10177	9633	4865	9427
1084	3.455	171.137	w/o MS2:delta-Decalactone; LC-ESI-QTOF; MS2; [M+H]+; CE	[M+H]+	171.13745:2209 172.1408:320 173.14416:69		29	30	41	101	31	43	21	21	36	41	48	108	60	48	82	32	81	98	42	34	18	22	25	21	108	45	43	62	101	3361	5816	5172	5597	5504
1085	3.38	171.14	w/o MS2:delta-Decalactone; LC-ESI-QTOF; MS2; [M+H]+; CE	[M+H]+	171.14005:3138 172.1434:299 173.14676:16		51	77	57	125	19	72	87	32	64	73	29	109	19	88	35	29	42	20	29	44	43	34	24	3	54	46	43	48	50	7048	7166	7384	6859	6755
1086	5.163	171.148	Unknown	[M+H]+	171.14902:11407 172.15237:1483 173.15573:108	72.04422:36 83.08757:69 89.07362:26 96.96266:37 110.01322:20 171.14938:701 171.16434:18	36816	42335	42637	46096	12493	11324	13688	14145	13596	10202	10042	9705	11066	10993	2479	6531	3264	5912	5241	261	528	1225	562	511	5931	5638	3109	6045	4404	8530	9512	9490	4732	8580
1087	11.057	171.148	Unknown	[M+H]+	171.14838:742 172.15173:75 173.15509:18		1490	924	671	560	801	1029	328	1070	986	2278	612	998	793	738	717	1509	1269	1123	721	896	683	569	629	1211	477	1358	1269	801	544	1393	661	1014	712	1079
1088	6.49	171.149	Unknown	[M+H]+	171.14851:1611 172.15186:120 173.15522:0	89.07526:32 89.94025:63 89.94469:17 96.95592:16 130.96349:30 171.14537:34 171.15698:17	247	378	730	2294	2657	1394	8383	8311	2471	2327	2995	3525	6404	3861	179	170	307	458	442	155	102	246	195	276	2297	2780	1360	803	888	757	1026	459	600	596
1089	2.768	172.095	w/o MS2:terrein	[M+H]+	172.09529:552 173.09864:27 174.102:0		1299	242	1297	688	793	498	531	680	988	559	463	689	668	480	19	14	15	27	11	3	2	2	3	7	268	303	278	229	131	136	242	368	195	312
1090	3.81	172.096	w/o MS2:terrein	[M+H]+	172.09686:5413 173.10021:1088 174.10357:149	81.0687:19 86.02048:43 86.09359:91 87.00789:33 104.03486:61 104.04184:21 106.0347:24 110.09926:16 112.04113:217 112.07909:16 113.95867:16 116.03125:36 116.03765:79 117.03631:49 130.95932:28 138.05086:34 154.08983:16 172.08321:16 172.09395:16	53	73	188	111	182	151	222	243	254	163	363	318	193	116	51	43	64	88	75	51	50	38	19	35	1833	2860	1317	3116	1514	34254	35419	36143	33974	33170
1091	3.701	172.099	w/o MS2:Unknown (carbon number 8); PlaSMA ID-401	[M+H]+	172.09923:1874 173.10258:226 174.10594:27		25	45	7	25	54	70	98	51	70	54	113	34	42	63	116	76	27	21	27	24	15	17	20	18	244	431	497	585	259	3580	5316	4508	3440	3083
1092	11.901	172.115	Unknown	[M+H]+	172.11546:1612 173.11881:156 174.12217:369		8	6	8	14	13	23	2	13	11	8	38	30	3	5	33	38	40	32	31	13	13	14	26	12	27	33	24	5	6	10	2	11	19	4099
1093	11.295	172.116	Unknown	[M+H]+	172.11575:2350 173.1191:398 174.12246:197		7	26	19	8	7	15	13	20	3	17	19	4	40	32	14	17	25	18	21	18	6	10	20	22	16	7	23	29	9	33	14	6	11	4543
1094	11.45	172.116	Unknown	[M+H]+	172.11639:1053 173.11974:239 174.1231:151		86	22	66	100	50	71	79	47	101	63	114	53	156	50	81	11	82	39	62	75	63	59	102	67	58	31	65	77	77	80	57	36	55	2262
1095	11.354	172.117	Unknown	[M+H]+	172.11713:1051 173.12048:135 174.12384:146		39	53	35	45	33	61	35	7	24	48	33	22	54	42	43	40	21	60	8	32	16	24	43	27	65	12	40	38	39	41	54	43	23	1731
1096	7.885	172.169	w/o MS2:Chrysanthemyl Alcohol	[M+H]+	172.1692:1029 173.17255:127 174.17591:17	102.09508:36 172.16158:46 172.17143:41	87	150	3952	1456	1135	1007	342	98	2896	2054	1461	319	985	619	830	740	1002	368	240	209	1042	59	1700	1290	598	406	477	1697	4572	4457	675	705	1233	7203
1097	12.909	172.957	Unknown	[M+H]+	172.95712:832 173.96047:108 174.96383:623		1470	1050	1245	1419	1267	1490	1173	1189	1305	1150	1419	1338	1419	1577	1217	1506	1181	1019	1503	1453	1230	1484	1037	1553	1086	935	1190	1218	1319	1356	1147	1128	1380	858
1098	0.84	173.013	w/o MS2:Tartaric acid	[M+H]+	173.01338:1447 174.01673:243 175.02009:46		203	213	339	365	247	292	132	266	421	236	157	197	242	224	31	18	32	7	56	4	5	15	6	5	895	1062	1311	1496	1088	1910	2260	1999	2114	1753
1099	2.678	173.041	w/o MS2:3-DEHYDROSHIKIMATE	[M+H]+	173.04092:882 174.04427:0 175.04763:115		31	117	100	277	203	133	146	85	81	163	139	79	190	113	1089	2147	806	1391	2473	45	51	81	134	69	118	111	165	112	140	2310	1051	860	901	1630
1100	2.754	173.044	w/o MS2:Xylose	[M+H]+	173.04422:814 174.04757:54 175.05093:0		637	918	1114	736	609	324	410	246	365	146	132	303	159	142	96	161	90	101	136	22	18	16	17	5	1178	707	1028	953	2157	1547	808	1652	2050	1542
1101	2.866	173.059	w/o MS2:1-naphthalenecarboxaldehyde, 2-hydroxy	[M+H]+	173.05861:1215 174.06196:239 175.06532:294		554	1327	1209	1121	249	590	614	431	302	1715	1508	1553	1226	1864	70	83	145	191	112	13	12	2	5	13	839	1734	1243	1187	876	3150	1423	1776	1564	1559
1102	3.669	173.059	w/o MS2:1-naphthalenecarboxaldehyde, 2-hydroxy	[M+H]+	173.05908:1098 174.06243:368 175.06579:130		5	20	23	61	29	25	53	7	20	86	10	37	86	21	2788	3083	3234	2527	2578	1129	978	1198	1164	94	22	40	31	7	36	86	98	17	87	21
1103	4.397	173.059	w/o MS2:1-naphthalenecarboxaldehyde, 2-hydroxy	[M+H]+	173.05933:1459 174.06268:432 175.06604:654		2	4	5	18	41	16	23	27	15	19	21	8	12	16	3426	3802	4051	3425	2728	600	1852	875	1206	1797	42	71	24	48	32	46	46	19	24	34
1104	5.072	173.06	w/o MS2:1-(4-methoxyphenyl)ethanone	[M+H]+	173.06007:885 174.06342:80 175.06678:4703		439	163	340	292	413	682	1058	967	474	1330	664	312	1644	1434	40	15	31	38	32	7	2	6	6	4	479	770	718	697	648	673	536	993	369	328
1105	0.934	173.089	w/o MS2:thymol	[M+H]+	173.08913:990 174.09248:20 175.09584:188		68	12	31	53	47	23	8	46	18	19	42	89	65	38	1629	1527	1730	1077	2013	42	44	72	69	72	60	113	83	100	56	135	194	233	91	133
1106	9.238	173.098	w/o MS2:SB 205607	[M+H]+	173.09846:547 174.10181:166 175.10517:229		29	117	37	153	332	144	351	687	160	257	310	254	325	151	405	321	395	542	184	18	42	28	14	2	648	655	330	147	393	194	307	599	519	122
1107	6.615	173.132	w/o MS2:Unknown (carbon number 13); PlaSMA ID-406	[M+H]+	173.13283:3896 174.13618:1540 175.13954:5766	81.07132:38 91.05389:54 105.06783:38 107.04913:17 119.08865:40 129.07057:46 131.0849:276 133.10278:41 135.04268:49 135.05502:24 145.10103:29 145.10701:21 147.11301:34 149.01282:20 157.06776:41 157.10175:40 159.08339:20 162.09917:32 173.08784:17 173.13109:206 173.14221:30	23	33	22	10	39	27	3	11	11	21	14	43	5	9	20573	9611	19568	15169	16179	29	26	36	36	22	11	19	5	10	27	8	45	21	33	7
1108	11.024	173.132	w/o MS2:Unknown (carbon number 13); PlaSMA ID-406	[M+H]+	173.13184:721 174.13519:95 175.13855:2176		280	380	313	160	139	152	166	159	127	92	205	288	177	154	1686	595	525	883	745	244	54	162	108	83	114	297	125	90	142	212	544	303	394	151
1109	6.244	173.132	w/o MS2:Unknown (carbon number 13); PlaSMA ID-406	[M+H]+	173.13191:1140 174.13526:210 175.13862:1193		9	33	21	5	7	4	5	3	6	6	49	39	39	26	2728	1178	2102	3281	3944	14	46	44	65	10	18	46	84	6	3	9	52	65	24	52
1110	11.311	173.133	w/o MS2:Unknown (carbon number 13); PlaSMA ID-406	[M+H]+	173.13263:1630 174.13598:554 175.13934:538		2995	845	232	145	122	349	488	906	322	438	161	118	989	102	135	222	219	334	1338	1002	277	2575	416	388	247	701	360	491	331	309	498	2439	305	356
1111	8.273	173.133	w/o MS2:Unknown (carbon number 13); PlaSMA ID-406	[M+H]+	173.133:1664 174.13635:327 175.13971:2376	105.06767:84 119.09057:24 121.05937:19 126.98399:20 133.09534:17 143.08736:35 173.13072:42	6	8	2	28	3	4	12	19	6	2	5	6	13	6	705	433	1160	3048	4118	36	9	27	13	13	2	13	4	4	2	8	16	6	18	12
1112	4.338	174.047	w/o MS2:Orotic Acid	[M+H]+	174.04741:1067 175.05076:68 176.05412:69		9	6	26	27	66	62	24	71	45	19	15	28	28	17	10	5	11	12	11	8	13	14	19	9	537	1133	603	869	392	2271	1863	1694	1230	1841
1113	4.662	174.075	Unknown	[M+H]+	174.07512:808 175.07847:359 176.08183:80	91.05237:35 98.0376:18 105.06969:43 117.03687:46 119.0866:18 132.06531:20 132.09294:28 145.02055:20 174.07677:27	187	202	603	342	488	255	182	498	796	258	541	352	114	126	3857	2694	4339	3623	5723	25	9	12	29	43	468	430	388	347	680	311	785	162	566	507
1114	4.4	174.075	Unknown	[M+H]+	174.07504:676 175.07839:662 176.08175:152		403	827	330	498	147	160	98	77	94	95	97	121	378	100	796	1230	656	371	1496	51	149	55	62	25	495	395	404	300	450	122	114	107	144	144
1115	0.984	174.075	Unknown	[M+H]+	174.07106:681 175.07441:922 176.07777:723	73.028:19 77.03537:28 83.04645:17 87.00474:25 87.03928:16 87.04678:16 97.02774:16 100.07673:20 111.0454:23 116.07199:22 139.03967:17 155.96751:19 174.07072:54	4543	4775	5464	2554	5116	3372	4631	4010	6736	1991	1954	2291	1474	3235	608	378	710	172	823	149	80	63	309	139	5843	3887	5845	7955	8793	1763	5462	5554	3496	4854
1116	0.938	174.075	Unknown	[M+H]+	174.07515:1716 175.0785:73 176.08186:190		1597	202	1441	1389	553	152	207	256	464	157	388	114	332	423	2921	2277	1172	3237	3854	191	143	193	89	85	1264	356	371	409	403	447	356	601	633	372
1117	3.695	174.076	Unknown	[M+H]+	174.07565:1942 175.079:600 176.08236:55		16	12	8	15	16	2	25	16	47	13	11	29	13	9	4313	2347	5354	4312	2033	172	177	66	98	82	31	12	56	20	16	214	89	159	108	149
1118	3.346	174.076	Unknown	[M+H]+	174.07571:1794 175.07906:323 176.08242:52		143	155	218	145	18	20	43	37	31	51	21	79	34	88	186	222	589	159	140	26	42	2	22	8	65	66	38	133	118	4522	4072	2277	4267	2053
1119	1.313	174.076	Unknown	[M+H]+	174.07434:888 175.07769:130 176.08105:35	85.94833:17 111.04501:18 128.06967:127 149.02351:21 174.07523:24 174.08255:38	502	613	797	922	2422	2106	2341	1085	905	1276	1086	624	1062	692	170	104	174	165	156	49	27	51	66	38	4723	1205	4239	4392	2779	1792	754	651	771	1595
1120	2.634	174.076	Unknown	[M+H]+	174.07649:738 175.07984:197 176.0832:35		59	43	201	138	221	21	192	142	145	147	55	235	200	100	1874	1769	2058	1913	2079	62	75	93	86	8	142	227	108	88	158	620	455	373	447	433
1121	1.868	174.122	w/o MS2:MLS002153335-01!R-(-)-Desmethyldeprenyl hydrochloride	[M+H]+	174.12236:1565 175.12571:23 176.12907:0		4005	986	2272	289	191	312	213	306	559	209	196	149	104	63	87	129	115	205	63	11	40	6	16	19	1498	831	1389	910	1222	1177	1288	1901	1552	2298
1122	3.112	174.148	w/o MS2:Unknown (carbon number 9); PlaSMA ID-410	[M+H]+	174.14801:1841 175.15136:260 176.15472:0		18	10	6	12	10	4	12	4	6	6	4	11	9	3	4	5	6	4	3	6	0	8	7	2	3	17	2	7	5	3980	4884	4487	4570	4409
1123	1.669	175.023	Unknown (carbon number 6); PlaSMA ID-412	[M+H]+	175.02373:2502 176.02708:287 177.03044:96	68.99726:18 111.01275:17 115.0042:19 116.07007:20 128.11035:22 129.01485:66 129.99532:19 130.09569:16 139.0041:158 141.0051:21 147.02858:35 157.01128:24 174.1214:42	6652	4574	1760	1720	544	677	1414	2328	1147	458	521	519	853	551	1729	1008	1747	1047	895	7	18	17	9	35	6925	6011	7975	5851	18083	5910	12886	3891	5641	6809
1124	1.446	175.023	w/o MS2:Unknown (carbon number 6); PlaSMA ID-412	[M+H]+	175.02284:2593 176.02619:138 177.02955:112	68.99608:25 85.02556:21 110.34152:29 111.00628:107 115.00766:20 116.06771:22 129.0186:100 138.99971:241 139.00754:55 140.00432:16 140.01883:16 140.03564:20 149.01888:19 157.01225:19 175.10974:54	675	646	1237	445	387	624	641	229	507	503	293	432	602	252	80	73	55	102	142	9	22	15	10	17	1664	2268	4958	4041	4466	1889	2230	5162	993	773
1125	0.954	175.06	w/o MS2:Shikimic Acid	[M+H]+	175.05957:2169 176.06292:313 177.06628:843		5539	3345	7287	2595	2569	2152	5626	3810	3526	491	1377	1463	2249	1527	243	134	524	1628	188	149	52	175	123	166	1958	1156	1155	1996	1352	2371	2019	1503	1948	2002
1126	3.444	175.06	w/o MS2:Shikimic Acid	[M+H]+	175.06007:700 176.06342:63 177.06678:601		51	69	3	6	1859	1744	645	2021	819	1535	746	1401	795	1189	18	51	77	53	42	19	34	12	30	12	16	23	43	11	13	31	31	20	36	60
1127	4.473	175.074	w/o MS2:Juarezic Acid	[M+H]+	175.07353:1388 176.07688:168 177.08024:20		64	116	70	81	675	1587	4235	4096	1996	2505	2210	2297	1764	2707	535	579	552	945	911	295	155	334	162	173	775	679	364	649	1008	1636	1817	3034	1707	681
1128	4.038	175.074	w/o MS2:Juarezic Acid	[M+H]+	175.0739:915 176.07725:140 177.08061:27		452	367	418	309	241	261	349	503	153	334	298	226	310	219	1628	1333	1215	808	415	180	415	378	279	184	1363	1537	1200	2330	2434	1480	1276	1682	1169	1547
1129	3.75	175.074	w/o MS2:Juarezic Acid	[M+H]+	175.07536:7147 176.07871:1379 177.08207:137	103.04989:63 104.06158:17 107.05011:50 115.05482:95 116.05993:22 117.03622:40 117.07076:20 119.04398:16 119.08262:60 119.09087:17 126.05005:20 127.05844:20 128.05257:18 129.07124:34 130.06744:16 130.09308:27 131.05409:34 132.0506:22 132.0587:38 144.04652:19 145.0602:17 147.08046:73 147.09055:16 159.11812:19 160.05038:31 175.05043:16 175.07372:506 175.08:196 175.29488:33	3858	4235	1958	4301	2694	731	3076	2643	3046	5647	7775	5375	3984	7658	57525	57652	69012	53285	46618	70616	64897	70556	70252	59093	10187	15257	9169	9394	8884	18735	20576	20197	19002	17960
1130	8.719	175.075	w/o MS2:Unknown (carbon number 11); PlaSMA ID-416	[M+H]+	175.07414:2838 176.07749:495 177.08085:119	91.05486:20 93.0426:34 105.06807:38 105.07212:16 106.04068:36 107.0829:20 121.06133:38 127.05785:18 130.076:24 142.06676:16 149.06061:17 157.06519:59 160.05408:27 175.06813:58 175.07906:183 175.14754:21	18	90	41	22	8	5	4	9	5	15	2	5	4	5	5914	9511	9362	3834	4768	68	144	214	64	17	8	9	5	5	7	39	201	123	88	97
1131	3.249	175.075	w/o MS2:Juarezic Acid	[M+H]+	175.0746:2453 176.07795:382 177.08131:65		75	46	70	104	179	352	148	170	193	139	89	104	261	123	4126	7765	6042	7347	3782	439	264	585	300	346	184	117	137	124	176	228	290	211	167	496
1132	3.933	175.075	w/o MS2:Juarezic Acid	[M+H]+	175.07474:6954 176.07809:500 177.08145:84		1746	698	1621	1329	156	231	144	457	707	261	596	832	913	343	18158	18333	21512	17675	14631	3372	4105	7158	5107	5818	2375	2341	1351	1989	994	2336	6170	5941	5607	5716
1133	5.077	175.075	w/o MS2:Juarezic Acid	[M+H]+	175.07419:2105 176.07754:180 177.0809:102	78.04658:50 88.02256:17 114.04556:20 128.06039:25 134.03729:16 147.04175:25 147.07442:82 148.07819:17 149.02327:17 159.0265:18 160.05177:32 175.06924:92 175.07852:127 175.14871:17	947	2536	1471	1256	19970	16562	19741	19035	19531	15925	15776	7950	7969	17016	288	132	224	136	433	24	21	65	63	29	6089	8581	4652	5339	8232	5929	3609	2485	7021	3910
1134	4.37	175.076	w/o MS2:Juarezic Acid	[M+H]+	175.07556:1412 176.07891:93 177.08227:192		361	679	485	455	321	414	527	1105	540	1335	1295	1371	1115	1788	3706	1642	2432	2413	3896	1988	1122	1599	2137	981	182	623	439	258	397	432	740	138	389	227
1135	1.855	175.086	w/o MS2:Unknown (carbon number 8); PlaSMA ID-417	[M+H]+	175.08615:941 176.0895:969 177.09286:36		16	51	24	134	690	364	338	437	946	689	309	355	671	361	44	100	15	38	71	10	9	41	45	33	1094	844	901	705	1455	2324	1575	2737	563	566
1136	2.074	175.086	w/o MS2:Unknown (carbon number 8); PlaSMA ID-417	[M+H]+	175.08636:692 176.08971:166 177.09307:27		35	29	28	163	993	1155	604	1179	1335	2013	1778	1108	1038	968	61	140	36	63	167	14	23	22	11	47	95	499	352	392	163	1226	1243	1438	719	712
1137	0.966	175.11	w/o MS2:theanine	[M+H]+	175.11008:21248 176.11343:1494 177.11679:433		2369	4586	3061	4859	10090	9930	10551	10583	10464	5255	5776	7893	2851	5489	318	654	783	606	525	4786	5731	4679	4996	5237	28388	23326	23439	25753	24860	73520	71263	65393	69937	66917
1138	5.915	175.111	w/o MS2:theanine	[M+H]+	175.11143:5806 176.11478:1636 177.11814:696	91.4453:17 99.04817:21 111.07789:20 129.06114:36 144.05359:16 144.06401:27 145.10667:21 147.08281:21 149.01247:17 157.08012:17 159.0661:26 159.07587:53 159.08302:62 160.08635:59 175.06651:16 175.11128:753 175.12607:27 175.14699:70	13	12	9	14	18	19	22	23	11	13	14	19	23	14	34529	6420	21897	37379	15031	25	11	18	32	18	25	17	13	14	35	42	37	60	38	85
1139	5.762	175.111	w/o MS2:theanine	[M+H]+	175.11147:2984 176.11482:431 177.11818:323		4	8	4	9	8	13	23	8	5	11	43	19	56	11	5589	1964	4058	4796	5308	19	6	11	7	4	23	21	17	15	13	27	45	40	72	67
1140	4.711	175.113	w/o MS2:theanine	[M+H]+	175.11314:968 176.11649:135 177.11985:267		12	13	8	65	37	54	23	15	44	66	26	11	83	18	3767	1346	1827	2900	2645	30	6	18	45	10	64	66	45	21	59	76	104	67	182	138
1141	0.828	175.119	Arginine; LC-ESI-ITFT; MS2; CE 15.0 eV; [M+H]+	[M+H]+	175.11932:49373 176.12267:11800 177.12603:941	60.0533:78 60.32593:30 61.06066:23 70.06377:356 70.06933:96 71.05063:80 71.06998:26 72.07719:25 84.08093:20 98.06115:18 98.07165:16 112.08252:80 112.09072:31 113.06969:34 113.08108:17 114.10274:29 115.08479:21 116.05556:17 116.06651:170 116.07379:242 117.07639:25 117.27782:16 118.10499:39 119.43513:23 130.0988:232 131.71561:16 147.20378:20 157.10744:178 157.11673:100 158.08896:133 158.09991:185 1…	26988	19653	26618	25688	11562	11657	12223	11961	11843	151397	142573	152114	172352	154312	25932	39534	33723	33505	23082	39783	32275	37522	31122	43930	100491	98925	104737	113923	112702	409868	369073	359641	366050	348308
1142	11.031	175.147	w/o MS2:Unknown (carbon number 13); PlaSMA ID-424	[M+H]+	175.14656:910 176.14991:266 177.15327:365		284	480	336	438	367	278	228	189	268	216	145	301	180	354	1518	1353	2062	2360	1537	229	299	218	139	109	1699	1787	690	250	1004	433	519	843	277	324
1143	6.615	175.147	w/o MS2:Unknown (carbon number 13); PlaSMA ID-424	[M+H]+	175.14684:4130 176.15019:557 177.15355:350		16	19	7	2	25	16	27	8	14	22	20	16	17	9	12800	2486	4770	12391	8666	20	22	8	34	8	12	47	22	13	51	34	72	42	57	32
1144	4.675	175.147	Unknown (carbon number 13); PlaSMA ID-425	[M+H]+	175.14758:2853 176.15093:400 177.15429:0	89.03579:23 93.06499:26 105.07128:17 107.08511:33 133.1055:18 142.93332:22 145.02191:21 145.03423:23 149.01636:16 149.02113:44 175.13567:72 175.1566:43	5785	6503	6848	7025	14472	12400	6292	14584	14792	12263	13140	13012	15327	6769	15612	15148	15502	15553	17581	70	267	419	396	301	10001	9141	5996	8734	10512	13601	14718	14046	14961	14497
1145	10.954	175.147	w/o MS2:Unknown (carbon number 13); PlaSMA ID-424	[M+H]+	175.14711:2521 176.15046:409 177.15382:802		280	194	125	72	162	97	180	215	137	116	122	169	340	171	2813	2180	2565	6835	3601	113	79	263	43	97	146	212	152	154	338	72	144	124	213	183
1146	7.057	175.147	w/o MS2:Unknown (carbon number 13); PlaSMA ID-425	[M+H]+	175.15057:877 176.15392:81 177.15728:0	79.051:29 96.96202:24 149.0256:17 175.14076:27	902	626	980	719	816	473	474	740	925	823	510	484	676	454	4858	2206	1798	3344	3447	1346	1284	974	2048	1030	848	1836	598	999	936	459	336	1066	621	304
1147	10.54	175.147	w/o MS2:Unknown (carbon number 13); PlaSMA ID-421	[M+H]+	175.14839:1711 176.15174:298 177.1551:596	77.04159:20 81.06995:29 119.08569:38 120.08654:16 133.09538:20 133.10101:64 137.95825:25 150.16818:38 175.14478:20 175.15587:23	41	33	17	37	67	8	61	21	52	32	23	31	34	49	4868	4328	3687	7381	12870	436	531	1066	364	260	104	107	54	38	58	98	135	54	164	91
1148	11.693	175.147	w/o MS2:Unknown (carbon number 13); PlaSMA ID-424	[M+H]+	175.14792:978 176.15127:113 177.15463:35	81.07063:37 173.11996:20 175.14583:18	50	33	16	30	845	241	963	1097	908	759	345	447	328	628	3061	5145	4616	5767	5406	60	97	39	61	32	6120	5963	3354	2349	6672	3614	5415	6706	5477	2715
1149	7.615	175.148	w/o MS2:Unknown (carbon number 13); PlaSMA ID-424	[M+H]+	175.14761:5132 176.15096:660 177.15432:338		49	28	13	36	49	32	41	36	22	44	20	20	25	11	9695	2776	3394	21791	12037	28	39	19	43	18	62	67	42	80	51	44	80	104	77	26
1150	6.781	175.148	Unknown (carbon number 13); PlaSMA ID-421	[M+H]+	175.14803:24772 176.15138:5671 177.15474:1707	81.06622:62 91.05521:39 92.05291:19 93.06687:16 95.08338:17 105.07038:124 107.08463:74 108.08669:38 115.0481:20 116.05762:25 116.06431:37 117.06743:19 117.07391:34 119.0808:140 119.08666:106 120.09103:16 131.08453:25 132.08485:26 133.10072:228 134.11002:17 135.04774:16 135.1203:20 145.10033:22 147.11171:69 148.12242:23 175.1091:34 175.11798:23 175.14792:1344	66	17	33	17	23	45	46	99	27	18	69	93	6	60	302100	134900	230767	318942	259339	158	24	34	33	36	67	83	64	42	66	64	127	110	47	31
1151	8.401	175.148	w/o MS2:Unknown (carbon number 13); PlaSMA ID-424	[M+H]+	175.14778:1995 176.15113:369 177.15449:223	91.05216:40 119.08432:21 121.07301:28 133.103:22 134.0833:20 146.09753:17 149.02484:47 159.11583:24 173.12566:17 174.14502:17 175.10876:50 175.14293:87	19	38	34	6	15	14	19	36	10	19	21	14	31	16	4040	1067	3174	2808	9537	88	57	46	69	55	13	34	26	11	7	13	33	53	31	11
1152	11.445	175.148	w/o MS2:Unknown (carbon number 13); PlaSMA ID-424	[M+H]+	175.14772:958 176.15107:433 177.15443:455		46	192	98	135	1853	1156	1719	1828	1348	1901	1513	1971	1978	1284	753	545	746	745	862	77	192	44	96	61	1575	2145	1929	1309	2106	1067	1130	1557	1306	219
1153	10.171	175.148	w/o MS2:Unknown (carbon number 13); PlaSMA ID-424	[M+H]+	175.14813:2588 176.15148:240 177.15484:253	91.05936:20 92.05905:22 118.07167:27 119.08078:26 119.08572:83 120.08653:16 129.06859:21 133.10649:18 134.10284:16 146.11676:21 149.01572:18 149.026:64 149.0927:16 150.02409:33 158.10506:16 161.08777:23 161.09602:19 175.14926:78	11	23	8	17	58	32	52	46	25	15	25	31	70	55	11975	1482	2553	13151	3414	72	91	19	31	140	42	18	28	12	24	74	47	107	27	24
1154	8.347	175.148	Unknown (carbon number 13); PlaSMA ID-422	[M+H]+	175.1478:3997 176.15115:575 177.15451:627	81.07307:21 91.05045:19 105.06896:44 107.07766:42 117.07175:33 119.08475:91 120.08652:21 121.10068:18 131.08913:19 133.09578:29 133.10361:70 134.10637:20 135.0649:18 147.11514:16 147.12248:20 149.09528:20 158.11023:21 159.11531:39 159.12291:23 161.09561:23 173.1297:18 175.10983:16 175.11823:23 175.14558:131 175.1557:53	17	72	38	40	12	10	12	17	23	20	15	16	36	4	2222	1217	8349	1672	7494	35	144	33	31	77	58	15	21	13	31	76	35	57	24	26
1155	6.124	175.148	w/o MS2:Unknown (carbon number 13); PlaSMA ID-424	[M+H]+	175.14786:3974 176.15121:521 177.15457:296		11	30	7	12	51	34	12	19	3	18	28	12	21	21	5897	1466	11490	8963	8422	35	40	54	126	44	22	20	17	31	53	12	12	34	14	46
1156	4.244	175.148	w/o MS2:Unknown (carbon number 13); PlaSMA ID-421	[M+H]+	175.14835:729 176.1517:138 177.15506:0		105	190	220	107	311	521	478	151	433	384	178	251	322	642	473	143	168	1017	819	36	47	85	52	12	309	559	468	203	508	889	1252	1357	972	646
1157	0.925	176.01	Unknown	[M+H]+	176.01004:1153 177.01339:151 178.01675:150		29	36	40	76	305	162	325	243	270	144	104	190	164	147	14	6	4	3	10	4	7	8	2	4	1286	1041	1330	1344	913	1744	1847	1997	1715	1810
1158	1.95	176.036	w/o MS2:3-acetylthiazolidine-4-carboxylic acid	[M+H]+	176.03557:801 177.03892:107 178.04228:203		6	9	2	18	368	390	410	1060	573	804	275	235	517	1273	10	14	14	10	4	4	2	4	2	9	652	1193	2407	466	931	453	331	818	227	397
1159	0.834	176.043	w/o MS2:3-acetylthiazolidine-4-carboxylic acid	[M+H]+	176.04283:701 177.04618:0 178.04954:24		634	1012	934	1018	548	357	467	423	430	919	277	745	946	411	185	232	281	372	323	15	19	10	5	9	6	7	28	24	27	17	10	2	8	9
1160	2.343	176.092	Unknown	[M+H]+	176.09198:1555 177.09533:185 178.09869:40	70.06678:16 71.04568:61 99.43475:18 117.93182:18 121.02917:16 130.07521:23 130.08022:16 130.09206:20 132.09227:41 134.07811:58 149.02373:42 150.02267:30 176.1033:20	4625	5020	8185	4855	1863	1831	1191	2726	1569	1016	689	1076	1362	2544	100	55	173	84	65	4	28	39	15	11	768	871	1434	1581	1722	219	157	263	356	179
1161	1.882	176.092	Unknown	[M+H]+	176.09218:2361 177.09553:315 178.09889:16	68.99646:18 87.03738:19 88.075:20 89.50419:37 90.07587:24 118.93106:30 121.03815:16 130.08707:74 134.08969:20 137.0849:18 149.02228:40 160.95966:24 174.12439:50 176.08742:70 176.0954:17	15711	11916	6457	5832	16337	14794	7843	15855	15662	21952	24421	24083	25381	23109	126	228	121	133	275	2	16	20	9	37	4699	1968	5360	5588	1262	1891	4161	3158	7098	6927
1162	0.961	176.093	Unknown	[M+H]+	176.09302:3643 177.09637:347 178.09973:35		9086	9604	10563	5649	1416	3188	1098	1449	2895	608	616	259	529	342	347	490	290	493	968	391	403	452	425	336	3896	5130	6191	6079	6132	6233	6048	5780	2972	5789
1163	10.954	177.05	w/o MS2:N-Carbamoyl-L-Aspartic acid	[M+H]+	177.05043:1833 178.05378:234 179.05714:0		1072	679	728	802	670	357	1218	1129	748	808	553	1336	809	774	476	479	465	474	951	864	712	925	658	741	5156	5634	4462	1600	3616	718	2098	3955	1422	421
1164	11.016	177.053	w/o MS2:NCGC00095528-05!7-methoxychromen-2-one	[M+H]+	177.05342:1462 178.05677:121 179.06013:125		820	415	916	556	693	579	646	696	819	473	760	712	991	598	646	306	802	653	338	823	333	1643	375	691	1402	1246	622	716	711	1132	2401	1766	557	751
1165	2.991	177.054	w/o MS2:NCGC00095528-05!7-methoxychromen-2-one	[M+H]+	177.05351:4223 178.05686:578 179.06022:743		310	225	347	398	547	140	278	285	126	362	268	373	292	235	9584	10017	11399	7726	11038	2796	1087	880	731	393	356	157	368	318	243	1180	2627	4066	746	1485
1166	3.957	177.054	w/o MS2:NCGC00095528-05!7-methoxychromen-2-one	[M+H]+	177.05357:2499 178.05692:272 179.06028:24		4207	5374	6263	5944	5041	5221	5139	2693	5605	3584	2953	3358	3504	3492	4470	3091	5036	6088	2517	640	676	518	573	362	525	504	385	352	983	492	320	292	300	408
1167	3.729	177.054	Unknown (carbon number 10); PlaSMA ID-432	[M+H-H2O]+	177.05444:3771 178.05779:776 179.06115:208	89.03967:98 117.03351:68 118.03725:18 119.08124:25 145.02861:205 146.0347:25 149.05858:23 150.0616:23 177.05077:73 177.0605:17	717	2407	1788	3828	20210	19502	22238	22388	20658	13997	14248	14057	14859	14696	4934	3817	7179	3760	7070	520	369	449	517	177	4744	2693	2950	1666	5079	2683	1803	1829	2521	2196
1168	3.67	177.054	w/o MS2:NCGC00095528-05!7-methoxychromen-2-one	[M+H]+	177.0537:3084 178.05705:371 179.06041:445		1793	4329	4615	6171	1239	1115	1413	1426	1477	1341	1063	1522	1304	1464	7368	10199	10076	8269	7904	1398	868	931	982	1200	1787	2850	1802	615	1407	2564	2551	3486	2746	3124
1169	3.579	177.054	w/o MS2:NCGC00095528-05!7-methoxychromen-2-one	[M+H]+	177.05374:4784 178.05709:433 179.06045:525		668	573	371	449	201	441	297	422	186	298	353	646	337	429	10307	13219	10348	11499	12231	489	251	569	235	456	730	396	424	571	637	867	548	340	745	390
1170	4.492	177.054	Unknown (carbon number 10); PlaSMA ID-432	[M+H-H2O]+	177.05455:15020 178.0579:2418 179.06126:431	77.03579:25 89.03529:36 89.04:38 106.03447:20 117.03456:119 134.03896:29 145.02731:579 145.03612:145 146.03777:47 149.03094:29 149.05685:47 149.06267:25 162.02629:23 177.05275:179 177.06062:131	2821	9007	6207	3374	16610	12330	19688	8818	17421	6877	5287	6443	11888	12272	22480	17786	13677	15325	1616	1129	1192	2739	1580	718	41449	48689	40007	40993	33024	96062	105702	104137	101340	91632
1171	4.016	177.054	Unknown (carbon number 10); PlaSMA ID-432	[M+H-H2O]+	177.05432:2138 178.05767:488 179.06103:310	91.05546:20 117.03301:17 119.08504:17 123.04547:30 145.03036:82 149.06358:20 177.05234:17	4104	9805	8930	12928	917	564	812	1468	926	850	830	825	467	3492	14707	8089	17342	16845	16366	1527	2003	2229	2846	2006	3346	3390	3375	3270	2483	6539	6516	6851	6188	6606
1172	3.26	177.054	Unknown (carbon number 10); PlaSMA ID-432	[M+H-H2O]+	177.05437:2967 178.05772:363 179.06108:103	89.03317:21 89.03882:48 117.02547:19 117.03443:22 137.06688:16 145.02299:164 149.05502:24 150.06624:20 177.03883:20 177.05273:51	195	498	329	227	19011	17968	19897	19965	18884	6612	3420	7564	3555	8351	1085	910	657	903	1257	358	347	447	354	143	296	230	274	436	412	220	550	541	304	321
1173	4.415	177.054	Unknown (carbon number 12); PlaSMA ID-443	[M+H-C2H6O]+	177.054:3051 178.05735:225 179.06071:142	89.03966:21 137.96245:23 145.03098:95 149.01936:40 177.05391:110	10820	11173	12397	12014	278	264	153	302	393	300	330	187	233	275	4065	5764	8045	8028	5260	841	814	435	397	185	4859	10166	9377	2100	8471	9148	3979	4957	6361	1496
1174	7.739	177.054	w/o MS2:NCGC00095528-05!7-methoxychromen-2-one	[M+H]+	177.05386:6122 178.05721:669 179.06057:44	65.04374:20 94.03368:27 121.02451:17 121.03566:74 135.04167:17 149.02263:929 150.01697:26 150.03001:23 150.0421:16 163.03256:20 177.05234:17	2001	7841	33119	22831	17349	48358	6660	2057	11453	46908	39202	21879	67092	2913	6771	19722	6001	2459	2934	3842	19515	1142	81089	192141	2081	4603	11475	174217	126283	48787	6097	33027	14673	248232
1175	3.851	177.054	w/o MS2:4-methylumbelliferone	[M+H]+	177.05429:3419 178.05764:471 179.061:267		630	776	715	2194	384	596	912	294	1153	770	840	219	523	497	11466	6203	8767	8525	3020	324	526	774	526	579	504	397	491	1204	1159	433	1193	511	232	474
1176	5.75	177.054	Unknown (carbon number 10); PlaSMA ID-432	[M+H-H2O]+	177.05493:3494 178.05828:530 179.06164:72	89.04071:40 117.03133:57 117.03702:17 145.02522:166 149.05516:22 177.05493:131	1105	1313	1220	179	1449	964	1431	786	1320	1086	1033	1142	1017	1129	944	1083	1033	1667	1176	1170	724	451	1033	1033	14745	14540	9663	5048	7057	1330	1111	1953	1538	1469
1177	2.897	177.054	Unknown (carbon number 10); PlaSMA ID-435	[M+H-H2O]+	177.05472:17716 178.05807:3539 179.06143:511	77.03364:59 78.04328:18 89.03799:140 90.03859:35 90.0441:21 106.04395:19 117.02203:17 117.0328:393 117.59397:25 118.03412:42 119.04655:24 127.28939:24 134.03941:22 145.02869:1058 146.02936:111 149.0632:36 161.02831:47 177.05582:1067 177.20705:17	432	1627	1214	2269	2402	1488	3247	3035	3293	4209	4466	4434	4269	4542	132163	114555	126581	120436	170767	34346	27309	32169	26623	26064	3933	3564	2580	2945	3740	49961	54618	55609	53596	48625
1178	4.711	177.055	Unknown (carbon number 10); PlaSMA ID-435	[M+H-H2O]+	177.05504:3621 178.05839:696 179.06175:129	106.04286:23 117.0356:21 145.03029:62 145.03552:22 149.0667:16 150.0701:19 159.02403:17 175.12479:16 177.05017:19 177.06186:131	1169	1188	1649	2590	7497	4867	6579	7790	2919	3614	4828	3705	4668	2829	2687	2383	3116	4057	2320	320	1159	1734	1322	1234	7365	12219	5469	4490	5123	8027	10506	8047	11013	7566
1179	3.389	177.055	Unknown (carbon number 10); PlaSMA ID-435	[M+H-H2O]+	177.05473:4564 178.05808:1471 179.06144:430	78.04693:22 89.03572:25 101.03624:16 117.03333:103 117.03893:29 134.03432:41 135.04062:22 145.02788:239 146.03009:26 146.03699:21 149.02254:17 149.062:21 152.03676:20 175.14856:21 177.0563:295	142	1986	576	10697	6558	3853	7006	3414	4839	7281	4464	4701	5895	5074	1228	1388	1755	846	1023	407	299	334	262	377	40106	38937	40516	35453	40710	20566	21883	22586	21066	12221
1180	8.781	177.055	w/o MS2:herniarin	[M+H]+	177.05457:748 178.05792:63 179.06128:0		157	205	459	170	446	140	248	282	291	187	250	217	402	265	701	554	636	578	924	310	338	255	194	203	859	309	396	323	506	134	444	303	257	362
1181	4.559	177.055	w/o MS2:trans-Ferulic acid; [M+H-H2O]+; CE0; KSEBMYQBYZTDHS-HWKANZROSA-N	[M+H]+	177.05473:10154 178.05808:1325 179.06144:173		2356	9007	2280	1962	2445	3811	6586	5356	3092	842	2423	2237	1672	2184	2407	766	2165	2099	3066	408	436	450	389	392	5032	4230	8746	3432	7943	11282	31179	34473	32966	27013
1182	3.177	177.055	w/o MS2:C10H8O3; PlaSMA ID-436	[M+H]+	177.05495:1533 178.0583:137 179.06166:179		328	630	485	182	426	450	597	519	271	179	146	291	196	509	3942	3379	2768	3036	2439	365	401	771	403	273	124	208	213	390	437	258	795	278	595	569
1183	4.281	177.055	Unknown (carbon number 10); PlaSMA ID-435	[M+H-H2O]+	177.0536:3444 178.05695:412 179.06031:196	78.04624:18 89.0174:28 94.78807:17 96.95596:39 114.16038:16 117.03352:52 117.93865:20 118.03653:16 137.98233:20 145.02464:129 177.05377:190 177.06212:53	9057	25425	24676	18680	1247	251	1494	1054	545	1926	406	816	618	462	2819	3756	6390	9498	1663	540	409	1038	745	1173	491	1956	431	1913	2983	2147	1279	1266	1883	806
1184	10.011	177.056	w/o MS2:Unknown (carbon number 12); PlaSMA ID-443	[M+H]+	177.05565:971 178.059:108 179.06236:17	84.96101:37 117.03735:24 137.97546:26 145.03279:19 149.02174:33 177.04834:20 177.05666:17	254	266	178	291	428	380	208	337	210	164	257	179	431	437	154	312	317	105	295	232	375	350	375	215	1724	823	655	477	1015	215	429	368	201	161
1185	5.996	177.057	w/o MS2:Unknown (carbon number 12); PlaSMA ID-443	[M+H]+	177.05664:811 178.05999:84 179.06335:0		477	551	417	425	413	301	288	218	498	297	266	421	403	319	287	503	577	285	401	255	514	468	505	693	475	870	433	233	484	187	491	224	478	377
1186	0.913	177.061	w/o MS2:Allantoic acid	[M+H]+	177.06119:7039 178.06454:484 179.0679:57		39	240	131	79	191	164	128	223	123	114	104	235	90	297	179	174	150	93	162	214	157	216	220	142	358	412	542	605	476	18540	19199	18463	19281	18515
1187	5.747	177.09	Unknown	[M+H]+	177.08971:1661 178.09306:255 179.09642:418		17	2	6	21	14	17	10	5	11	54	6	14	19	25	3221	3728	6618	3654	4891	71	11	15	45	18	3	7	6	17	6	29	18	9	9	8
1188	6.615	177.091	Unknown	[M+H]+	177.09094:49343 178.09429:13521 179.09765:2627	65.03545:26 79.06105:16 81.073:39 82.07504:22 91.03488:20 91.05414:1229 92.05742:225 105.06404:32 105.0723:21 107.04623:59 107.05256:46 112.11064:20 115.04864:18 115.0553:28 115.06138:23 116.05972:40 121.09911:28 121.10482:28 128.06148:51 129.0636:53 131.0385:21 131.08417:820 132.08661:40 132.0918:41 132.99646:16 133.02933:16 133.0993:421 134.09608:25 134.1055:17 135.04439:764 136.04863:16 144.05…	5	15	5	13	11	6	14	163	18	69	15	15	5	32	495052	226085	199237	467310	423225	94	25	83	17	7	17	110	15	16	7	12	19	23	8	18
1189	9.233	177.091	Unknown	[M+H]+	177.09071:3452 178.09406:769 179.09742:55		139	1215	214	1416	2893	1108	2558	5037	1466	2183	2951	1509	1479	1379	3581	2855	2418	6976	4535	62	120	198	97	47	4477	4067	1253	917	1840	1608	2080	2408	2176	1411
1190	9.269	177.091	Unknown	[M+H]+	177.09041:3520 178.09376:753 179.09712:75	95.08499:24 117.03083:18 117.06481:31 118.99276:22 119.04786:41 137.96649:19 139.9758:16 144.04324:16 149.01691:16 149.02625:27 149.05449:22 158.09857:21 159.07936:48 177.08453:37 177.09061:100 177.10086:25	333	1934	444	1464	14978	1509	12622	12265	1736	3935	2698	10602	2439	9322	5934	5622	4086	3084	5118	70	146	73	137	44	2984	15399	7710	1236	5139	1116	5692	3304	5134	5502
1191	7.366	177.091	Unknown	[M+H]+	177.09105:3610 178.0944:639 179.09776:1026	91.05371:48 92.64105:31 95.08553:19 109.09979:19 119.08456:36 131.08615:46 133.09207:24 134.09605:43 135.04016:18 136.04382:25 147.11296:19 149.51541:23 176.15678:17 177.05986:16 177.09348:110 177.12648:26 177.13322:23	17	23	1	23	10	3	30	9	6	3	7	12	12	6	26980	7679	3609	24284	6468	12	4	22	12	2	4	13	11	13	6	23	18	27	17	8
1192	8.391	177.126	w/o MS2:NEROL	[M+H]+	177.12627:3505 178.12962:396 179.13298:54		8	7	5	5	14	17	27	15	11	6	11	9	8	14	8699	2815	1444	12557	2181	10	30	17	21	31	2	5	16	4	13	23	40	16	58	18
1193	6.64	177.163	Unknown	[M+H]+	177.16255:568 178.1659:138 179.16926:0		7	4	7	3	34	11	36	36	50	38	29	36	17	26	819	208	411	278	488	12	22	4	16	2	216	100	123	25	133	279	1256	893	799	81
1194	6.227	177.163	Unknown	[M+H]+	177.16354:1415 178.16689:329 179.17025:33	93.02949:19 107.08453:72 121.10886:23 123.07238:18 149.02518:37 177.09514:19 177.1658:21	24	5	6	7	10	13	2	9	5	13	21	47	5	11	4540	7682	7988	7596	8599	30	95	63	64	78	3	17	17	8	21	16	42	24	16	31
1195	5.668	177.163	Unknown	[M+H]+	177.16299:1862 178.16634:259 179.1697:16		2	5	2	6	39	19	19	39	30	31	76	49	65	54	5531	999	1991	5467	2570	11	11	11	7	9	20	14	8	13	11	4	12	19	17	12
1196	3.646	177.163	Unknown	[M+H]+	177.16368:2236 178.16703:858 179.17039:110	67.04926:29 95.0898:29 108.05353:22 117.03299:18 121.10132:43 145.01915:36 145.03198:22 149.05576:22 153.04703:27 176.07843:17 177.04982:22 177.15843:53	147	203	241	257	1771	1598	2045	2117	2016	3313	3092	3435	2632	3297	18591	18925	21851	19340	19425	5251	4960	5421	4925	4482	600	433	369	327	445	720	793	776	667	467
1197	10.358	177.163	Unknown	[M+H]+	177.16331:921 178.16666:258 179.17002:16		4	25	3	9	21	21	30	54	4	9	16	33	44	30	1850	1616	1214	734	3558	31	104	49	70	15	44	59	129	55	132	24	45	49	41	59
1198	4.749	177.163	Unknown	[M+H]+	177.1622:738 178.16555:27 179.16891:24	107.08044:19 158.00957:21 164.03503:24	52	53	39	41	850	875	374	700	1203	4744	3449	3684	3958	5537	1584	1674	1931	206	351	112	125	61	62	68	69	153	327	263	110	728	493	709	298	86
1199	4.062	177.164	Unknown	[M+H]+	177.16374:1472 178.16709:78 179.17045:20		28	27	42	19	236	256	629	592	554	1054	548	655	618	590	686	1356	5556	1712	2752	68	89	165	181	104	98	121	76	96	73	156	142	50	111	65
1200	4.809	177.164	Unknown	[M+H]+	177.1635:896 178.16685:145 179.17021:57	91.05454:20 108.08662:17 137.05731:16 149.00926:47 149.02509:35 162.06508:24 177.05673:17 177.16187:49	108	109	150	284	816	931	1667	2774	803	7925	3091	3379	7667	7127	10838	11878	11843	11326	10904	270	159	226	131	389	288	186	130	68	145	185	124	281	407	274
1201	5.194	177.165	Unknown	[M+H]+	177.164:682 178.16735:38 179.17071:0	93.07202:36 95.08455:23 107.08448:27 177.05249:17 177.16614:23	2338	1565	1480	2293	1569	1520	549	305	1799	3702	4424	4590	4636	4631	360	351	511	87	335	14	25	2	24	9	670	559	859	708	565	271	419	241	413	46
1202	3.721	177.165	Unknown	[M+H]+	177.16495:1331 178.1683:189 179.17166:106		2	7	6	11	87	64	70	47	44	88	85	130	82	110	3130	390	518	636	715	94	96	171	91	75	5	13	8	22	27	21	22	37	25	27
1203	2.174	178.032	w/o MS2:1-Isothiocyanato-4-(methylsulfinyl)-butane; PlaSMA ID-453	[M+H]+	178.03186:892 179.03521:223 180.03857:39	107.04827:54 159.97308:27	14	8	15	37	20	38	37	6	7	5	25	6	25	25	10	15	22	8	19	4	12	10	14	4	25	24	19	37	26	258	385	257	532	305
1204	3.065	178.061	w/o MS2:"MLS001048861-01!3-amino-1H-quinazoline-2,4-dione"	[M+H]+	178.06131:973 179.06466:227 180.06802:36		32	42	30	17	48	39	55	40	57	30	13	77	30	85	3030	1105	1117	788	1838	587	499	1339	303	645	45	30	24	49	83	86	111	54	78	69
1205	11.446	178.134	Unknown	[M+H]+	178.13449:770 179.13784:362 180.1412:18		7	22	7	7	1482	1062	1509	1552	1385	1513	1422	1707	1773	1645	144	19	106	115	203	13	29	42	6	37	1698	1733	1677	781	1906	392	751	770	571	236
1206	11.103	178.16	Unknown	[M+H]+	178.15981:668 179.16316:196 180.16652:76		14	15	2	25	5	13	22	54	4	12	21	9	20	8	522	717	1012	1212	905	22	13	28	17	25	731	794	220	78	1091	31	70	74	97	62
1207	12.791	178.99	Unknown	[M+H]+	178.99023:2146 179.99358:684 180.99694:132		3788	3864	3973	3437	3679	3271	3490	3285	3471	3488	2479	2983	2929	1496	4147	4916	4200	4130	3171	3972	3664	3794	4235	3720	4254	2243	3518	4365	3612	1655	2025	3642	3274	3990
1208	3.088	179.032	w/o MS2:5,7-dihydroxycoumarin	[M+H]+	179.03197:1039 180.03532:129 181.03868:1013		246	688	859	1062	585	629	1094	1055	1112	839	1605	685	1520	1357	175	98	44	78	52	6	6	5	27	16	2589	995	4002	1985	2052	115	195	200	30	99
1209	3.446	179.032	Aesculetin; LC-ESI-QTOF; MS2; [M+H]+; CE	[M+H]+	179.03366:3238 180.03701:699 181.04037:769	69.00156:27 107.04725:27 109.5879:17 123.0456:65 133.02986:149 134.03951:25 134.77055:18 135.04807:39 137.05896:20 146.03065:16 151.04604:22 161.02264:67 163.04005:24 177.02057:24 179.03098:385 179.04518:21	145	166	142	125	24907	22595	24217	24941	25288	24186	23487	24806	25490	24951	66	16	66	67	14	25	5	12	16	20	117	64	53	133	56	170	94	214	160	103
1210	2.719	179.034	Daphnetin	[M+H]+	179.03336:1276 180.03671:394 181.04007:589	89.03936:33 95.04923:17 95.05233:33 105.02775:25 120.07964:19 133.02415:44 135.0426:31 137.96912:24 139.04294:25 146.03732:24 159.04643:24 163.03918:22 179.03032:105 179.03886:50	5	6	7	20	5908	5545	5113	9062	4730	2144	6143	9254	5908	10153	58	55	11	22	24	6	4	4	5	14	28	29	9	27	18	2	15	33	33	27
1211	3.683	179.034	w/o MS2:Unknown (carbon number 9); PlaSMA ID-466	[M+H]+	179.03426:1338 180.03761:187 181.04097:84		41	57	51	51	2768	978	3517	2103	2451	2063	1687	1836	1449	2319	16	45	27	27	44	5	2	7	22	9	1034	1762	1131	1584	960	77	179	2238	90	61
1212	1.526	179.048	w/o MS2:Cysteinylglycine	[M+H]+	179.04846:4015 180.05181:665 181.05517:268	76.02025:117 88.02014:16 116.02212:38 140.03056:32 162.01891:45 162.02713:21	7	8	13	6	6557	4023	10019	2267	5615	2910	4598	5407	4352	8318	8	10	4	11	2	2	10	14	3	3	7146	5317	13616	5858	7842	42	24	25	17	8
1213	1.012	179.05	w/o MS2:Cysteinylglycine; LC-ESI-QTOF; MS2; CE	[M+H]+	179.05029:3925 180.05364:165 181.057:384		68	97	49	13	7454	8054	3883	5339	3230	1927	6941	2780	4336	3881	24	33	18	48	59	12	9	27	34	52	9889	7063	8618	10612	14615	79	74	71	180	94
1214	2.52	179.067	w/o MS2:4,5-dihydroxy-3-propylcyclopent-2-en-1-one	[M+H]+	179.06734:866 180.07069:54 181.07405:141		60	161	85	194	1054	268	1540	578	524	641	614	1466	726	1477	267	604	363	523	271	42	42	58	57	138	487	544	675	770	484	1125	722	2001	970	700
1215	2.682	179.069	w/o MS2:Unknown (carbon number 10); PlaSMA ID-474	[M+H]+	179.06949:2409 180.07284:191 181.0762:293		385	479	1018	680	419	594	594	411	733	391	626	563	499	683	3219	4608	5627	1930	4988	143	348	166	458	305	427	1056	854	798	389	7340	3680	3160	4955	4885
1216	4.474	179.07	w/o MS2:Unknown (carbon number 10); PlaSMA ID-474	[M+H]+	179.06958:715 180.07293:68 181.07629:18		109	173	1401	486	287	245	235	177	685	166	141	191	124	104	608	209	485	175	370	108	245	163	87	278	266	449	233	370	244	625	489	745	911	537
1217	2.802	179.07	w/o MS2:Unknown (carbon number 10); PlaSMA ID-478	[M+H]+	179.07133:986 180.07468:164 181.07804:115	133.06381:20 141.95796:29 178.12177:17 179.07048:21	2073	1418	4821	2867	273	258	98	183	1825	237	353	131	72	77	256	193	888	160	1176	61	76	23	29	693	169	53	64	233	175	27	75	291	577	1158
1218	1.79	179.07	w/o MS2:3-Methoxycinnamic acid; PlaSMA ID-475	[M+H]+	179.0703:1271 180.07365:151 181.07701:84		30	68	17	74	81	153	112	162	106	98	80	198	140	75	3587	1958	2194	3978	4039	419	173	97	326	298	220	396	100	347	265	163	137	136	92	261
1219	3.091	179.071	w/o MS2:Methoxycinnamic acid; PlaSMA ID-477	[M+H]+	179.07054:1319 180.07389:177 181.07725:57		53	84	118	107	98	129	145	108	105	131	73	85	158	111	354	235	197	450	235	43	52	56	173	52	94	263	241	179	82	3844	2334	2940	1376	3599
1220	4.055	179.071	w/o MS2:MLS002473129-01!(E)-3-(4-methoxyphenyl)prop-2-enoic acid	[M+H]+	179.07095:949 180.0743:237 181.07766:264		159	599	342	562	442	463	291	824	659	432	711	348	516	191	861	718	1198	495	384	79	55	114	97	95	296	1810	908	1488	1600	446	1486	549	655	1011
1221	2.074	179.071	w/o MS2:Methoxycinnamic acid; PlaSMA ID-477	[M+H]+	179.06972:1854 180.07307:307 181.07643:524	77.04145:21 91.05518:47 94.03861:44 97.02869:16 103.05153:19 105.06999:16 119.05282:40 121.06692:37 132.08415:34 137.05624:105 139.96431:24 147.04514:56 148.04745:21 162.95149:18 163.07193:33 178.134:17 179.0619:25 179.07426:31	114	84	101	95	188	25	40	93	121	102	135	149	84	135	7608	3465	7214	8644	7842	191	40	40	232	53	275	505	80	205	287	122	58	147	56	382
1222	3.209	179.072	w/o MS2:Unknown (carbon number 10); PlaSMA ID-478	[M+H]+	179.07188:1028 180.07523:204 181.07859:212		104	45	71	150	32	139	61	97	165	95	56	82	63	75	2013	1790	1243	2553	1489	80	36	79	31	70	47	46	47	38	66	120	67	98	138	114
1223	6.125	179.106	w/o MS2:(4-methylcyclohex-3-ene-1,1-diyl)dimethanol	[M+H]+	179.10631:11247 180.10966:2752 181.11302:291	68.05899:23 68.99585:16 79.05155:23 81.06739:17 91.05781:28 93.05192:52 97.06079:17 98.95851:18 98.96525:16 105.07442:31 107.05087:52 107.0722:16 109.06821:30 109.10705:20 119.04816:18 119.07928:16 119.08829:17 121.06153:21 121.06615:62 123.04062:42 123.04744:25 123.07639:29 123.08289:21 128.05862:16 133.09767:21 133.1035:25 134.10103:18 135.05937:17 138.06525:16 145.09694:25 161.09691:53 161.104…	22	33	16	29	47	52	33	73	14	17	29	63	31	27	85758	37405	61876	80124	75631	55	24	47	24	77	33	20	35	42	35	26	19	30	24	27
1224	9.996	179.142	w/o MS2:MENTHOL(-)	[M+H]+	179.14188:1119 180.14523:254 181.14859:0	98.96095:91 119.09047:29 135.10896:23 140.99661:18 159.93707:45 160.11809:16	24	22	6	17	42	19	61	33	30	29	56	24	49	42	63	79	158	118	140	17	4	31	16	12	84	103	17	50	46	236	1199	573	685	108
1225	9.029	179.143	w/o MS2:Unknown (carbon number 12); PlaSMA ID-485	[M+H]+	179.14308:765 180.14643:19 181.14979:61		19	14	6	16	8	13	7	5	13	9	19	16	36	3	282	532	313	857	455	39	22	3	16	30	7	12	10	11	12	22	27	28	24	21
1226	10.03	179.144	w/o MS2:Unknown (carbon number 12); PlaSMA ID-486	[M+H]+	179.14421:1541 180.14756:109 181.15092:41		15	10	21	21	16	15	70	92	24	33	86	15	32	44	44	53	151	194	287	24	19	6	8	14	163	85	79	14	98	509	2462	984	799	344
1227	4.88	179.177	Unknown	[M+H]+	179.18036:1069 180.18371:89 181.18707:60	93.97243:20 107.0525:21 109.06532:20 121.05948:17 123.11934:29 137.05687:23 138.02948:17 139.09163:27 140.00301:17 140.04535:80 148.05998:16 149.06032:35 150.13905:16 159.1179:17	126	97	193	251	185	225	231	285	315	552	390	369	576	482	5878	6440	7071	6348	3285	260	223	199	398	258	163	150	75	64	132	223	89	266	176	377
1228	11.029	179.179	Unknown	[M+H]+	179.179:958 180.18235:133 181.18571:0		368	178	127	585	227	159	209	387	399	177	96	217	94	286	76	93	94	136	95	23	37	24	47	53	1726	1612	976	509	1281	106	331	242	455	108
1229	2.93	180.081	w/o MS2:Benzo[g]quinoline	[M+H]+	180.08073:1366 181.08408:303 182.08744:45		23	13	31	67	2979	4041	831	1895	798	4117	1926	1606	2983	1917	636	558	1373	473	1431	196	210	365	374	202	125	574	206	233	198	131	94	41	158	82
1230	3.34	180.084	w/o MS2:Meglutol	[M+H]+	180.08377:1334 181.08712:148 182.09048:0		32	49	29	13	41	17	65	25	45	45	55	57	51	31	42	71	19	52	94	8	3	41	7	16	1410	1240	1521	1788	1369	121	36	47	10	67
1231	3.675	180.087	w/o MS2:Galactosamine	[M+H]+	180.08745:1443 181.0908:252 182.09416:67		39	111	38	83	111	51	190	177	156	24	171	65	126	120	31	104	37	92	18	11	37	26	43	8	2315	3094	2258	2636	3064	2171	1597	1834	2275	1821
1232	2.409	180.088	w/o MS2:2-((2H-pyrazolo[3,4-d]pyrimidin-4-yl)amino)ethanol	[M+H]+	180.08623:692 181.08958:80 182.09294:37	91.05555:16 97.96024:20 135.02762:16 141.9567:24 141.9639:20 180.08936:95	1125	215	178	107	30	57	75	45	21	48	28	61	41	54	375	178	417	190	134	16	45	10	41	24	158	349	414	441	365	295	781	830	1341	438
1233	2.058	180.1	w/o MS2:Unknown (carbon number 10); PlaSMA ID-491	[M+H]+	180.10042:2675 181.10377:443 182.10713:153		10	34	70	27	65	77	101	150	78	270	302	82	101	281	7199	8540	8263	8570	8859	992	292	1071	624	214	19	33	31	34	30	29	24	50	44	40
1234	1.804	180.101	w/o MS2:Unknown (carbon number 10); PlaSMA ID-491	[M+H]+	180.10144:2329 181.10479:310 182.10815:25		2079	5387	6319	3020	167	192	168	125	184	82	84	130	36	141	3198	1366	1540	1033	1204	199	100	133	272	310	107	147	155	77	123	295	226	92	404	162
1235	0.988	180.102	C10H13NO2; PlaSMA ID-493	[M+H]+	180.10123:4479 181.10458:930 182.10794:2285	104.10726:57 119.0504:27 134.08128:20 147.96677:25 148.07956:25 164.07053:93 165.05725:33 165.07674:148 166.07118:16 179.06879:16 180.08617:19 180.09991:652	410	1583	3546	677	39	157	81	155	63	50	23	54	33	57	19802	36499	32315	37514	38230	3568	6540	5003	7002	4213	43	84	27	96	69	56	357	261	241	73
1236	1.049	180.102	w/o MS2:Unknown (carbon number 10); PlaSMA ID-491	[M+H]+	180.10155:526 181.1049:60 182.10826:17		293	754	771	641	40	28	84	72	97	30	69	63	64	87	6012	856	3702	5256	3347	482	655	194	464	527	71	124	10	28	42	109	59	17	115	84
1237	1.756	180.102	w/o MS2:N-acetyltyramine	[M+H]+	180.10164:3670 181.10499:892 182.10835:49	118.06359:41 119.04753:33 121.06313:84 121.07141:66 122.06852:45 123.04755:32 147.04549:17 163.05219:16 163.07323:18 164.07285:17 165.06764:79 165.07523:182 165.08743:19 166.08969:21 180.09897:292 180.13536:105	119	16	38	14	24	25	17	14	9	4	11	33	4	29	19725	19648	8594	19054	8265	436	1100	897	1006	663	33	19	10	8	7	64	33	67	25	23
1238	1.979	180.138	w/o MS2:MEX_180.1383_11.9	[M+H]+	180.13831:17147 181.14166:3498 182.14502:209	91.05141:40 92.05687:22 94.07426:22 97.96751:38 103.0475:21 103.05394:45 104.05954:20 120.07995:43 121.06395:640 121.18553:41 122.06814:41 123.06741:37 139.0314:17 145.95094:16 147.04822:17 159.94759:33 162.89856:19 180.11978:27 180.13899:1150 180.15413:21	36	39	106	106	25	16	7	61	44	16	18	106	24	16	113925	146633	145882	115934	106292	96723	98592	107428	101478	102460	38	19	28	95	126	17	8	5	86	12
1239	1.786	180.138	w/o MS2:MEX_180.1383_11.9	[M+H]+	180.13768:6373 181.14103:902 182.14439:20	77.04171:22 93.068:26 93.07452:27 97.97063:20 103.05188:17 117.07883:16 121.05664:95 121.06223:137 121.07091:90 137.0609:18 145.92946:20 145.95271:20 147.04315:18 165.04309:18 165.05399:38 165.07672:17 165.08453:39 170.3703:20 179.02728:20 179.06229:18 180.09744:99 180.10928:19 180.13628:380 180.15044:18	2	7	8	10	2	8	5	4	7	4	2	3	3	9	2891	9951	6913	8834	3102	9726	13456	4609	5568	5406	8	7	2	4	8	6	2	3	4	2
1240	1.084	180.138	w/o MS2:MEX_180.1383_11.9	[M+H]+	180.1377:16877 181.14105:2473 182.14441:328		8	31	10	5	5	2	7	5	23	2	14	5	6	5	49363	48521	50950	47030	33920	70685	60556	34719	41443	31157	12	9	4	5	22	13	21	19	20	9
1241	1.176	180.138	w/o MS2:MEX_180.1383_11.9	[M+H]+	180.13776:8043 181.14111:1435 182.14447:58	68.99734:20 93.07025:28 103.05515:31 121.06053:127 121.0706:34 121.1403:37 164.07285:26 180.1368:376	2	4	7	6	4	3	8	7	8	8	14	7	7	2	11316	11002	40688	15085	8211	7634	10477	6602	8945	12695	2	11	3	10	15	3	14	6	17	10
1242	1.232	180.138	w/o MS2:MEX_180.1383_11.9	[M+H]+	180.138:7553 181.14135:915 182.14471:87	93.06714:18 93.07257:18 103.052:20 121.06078:91 121.0666:125 142.93878:38 145.93159:16 148.04367:18 180.12001:17 180.13579:332	2	9	6	2	6	4	3	10	12	11	6	3	3	3	3228	20317	7416	5256	7941	2093	2764	3660	5589	3536	9	3	3	4	5	17	12	3	2	17
1243	12.782	180.964	w/o MS2:kojic acid	[M+H]+	180.96442:521 181.96777:0 182.97113:11483		706	672	734	984	497	831	702	487	695	539	677	530	300	635	650	746	535	465	526	820	749	500	692	673	346	347	347	669	395	717	484	683	856	364
1244	5.235	181.048	w/o MS2:NCGC00381343-01!3-hydroxy-7-methoxy-3H-2-benzofuran-1-one	[M+H]+	181.04836:1732 182.05171:223 183.05507:37		74	14	81	19	39	26	140	241	124	27	41	20	64	46	38	38	29	149	147	9	54	35	19	17	2326	2771	916	1269	2744	2366	3483	2842	1023	2092
1245	3.108	181.048	w/o MS2:NCGC00381343-01!3-hydroxy-7-methoxy-3H-2-benzofuran-1-one	[M+H]+	181.04839:1174 182.05174:76 183.0551:42		1001	491	265	763	4132	2960	717	2538	1675	2057	2723	2729	3281	599	560	277	486	144	645	28	51	45	54	41	1271	873	540	574	1900	191	640	238	166	191
1246	3.742	181.049	w/o MS2:NCGC00381343-01!3-hydroxy-7-methoxy-3H-2-benzofuran-1-one	[M+H]+	181.0486:2671 182.05195:317 183.05531:116		50	206	111	276	354	267	200	655	499	390	758	246	547	177	373	341	414	242	252	42	41	116	62	36	859	308	359	273	200	4357	2866	8703	3787	7922
1247	4.066	181.049	Caffeic acid	[M+H]+	181.04956:3774 182.05291:422 183.05627:135	89.03555:21 89.04071:16 90.03916:55 90.04341:22 93.07088:16 117.03358:119 119.08623:21 135.0428:51 136.02151:18 136.04366:16 139.03867:21 145.02187:32 145.03017:93 146.03256:20 148.04257:22 151.07509:21 153.11102:20 163.04201:710 164.04202:24 164.05067:29 165.03154:17 181.05257:54 181.06297:38	444	2104	1855	1797	5321	4361	3925	4180	3381	4602	2815	4954	6389	8535	1762	775	2141	783	4186	89	311	158	147	67	7864	17920	7968	4742	9805	8039	16436	11322	13985	6637
1248	4.261	181.049	w/o MS2:NCGC00381343-01!3-hydroxy-7-methoxy-3H-2-benzofuran-1-one	[M+H]+	181.04895:3100 182.0523:227 183.05566:620		332	836	891	537	1449	1272	1329	1778	837	1924	656	2129	2912	588	898	355	651	1033	1797	30	72	59	41	35	3389	2388	2073	2418	2966	7174	5285	4312	5068	4975
1249	3.966	181.05	w/o MS2:Unknown (carbon number 9); PlaSMA ID-497	[M+H]+	181.0497:3401 182.05305:306 183.05641:163		183	448	162	523	5682	4734	3380	3714	2812	1868	4138	2334	4099	4357	214	1306	999	383	972	45	62	80	53	51	2057	2613	2038	2361	1458	5804	11332	4527	3358	6049
1250	3.377	181.05	w/o MS2:Unknown (carbon number 9); PlaSMA ID-497	[M+H]+	181.04973:2545 182.05308:256 183.05644:34		1777	3250	5263	2824	562	504	1755	654	1277	618	983	834	1079	2137	1457	1534	1138	693	526	47	30	19	33	40	5046	1834	3907	5331	3669	1983	3675	8082	5758	5846
1251	3.593	181.05	w/o MS2:Unknown (carbon number 9); PlaSMA ID-497	[M+H]+	181.04984:1333 182.05319:73 183.05655:85		893	1270	184	1376	369	171	289	423	295	85	235	292	689	193	1320	585	316	797	208	28	62	59	33	50	431	2385	3730	1742	865	1556	1193	779	1579	1848
1252	2.727	181.053	w/o MS2:THEOBROMINE	[M+H]+	181.05258:1212 182.05593:157 183.05929:98		24	25	25	73	1556	1360	819	2519	2260	940	2094	2667	3943	3209	203	75	193	125	167	10	29	14	8	58	47	41	68	34	41	52	30	107	105	92
1253	0.855	181.07	w/o MS2:Glucose	[M+H]+	181.07037:3758 182.07372:202 183.07708:41		9072	1370	11860	5238	3150	3565	3426	2885	3098	2532	3836	3616	2024	3633	3831	6046	3544	6863	8410	595	1158	2362	1933	1400	274	265	284	271	267	23	9	9	9	10
1254	2.385	181.085	w/o MS2:NCGC00380340-01_C10H14O4_2H-Oxecin-2-one, 5,8,9,10-tetrahydro-5,8-dihydroxy-10-methyl-, (3Z,6E)-	[M+H]+	181.08467:2665 182.08802:384 183.09138:26		89	50	56	61	10	35	31	20	22	67	39	36	67	20	7395	6187	3956	8848	7881	38	37	89	104	51	47	79	40	56	81	54	109	80	84	100
1255	2.222	181.085	w/o MS2:NCGC00380340-01_C10H14O4_2H-Oxecin-2-one, 5,8,9,10-tetrahydro-5,8-dihydroxy-10-methyl-, (3Z,6E)-	[M+H]+	181.08478:1841 182.08813:210 183.09149:124		16	19	32	69	31	29	15	27	19	21	122	109	57	55	2120	3372	3541	3017	3076	339	657	1330	852	1671	164	80	114	151	117	53	143	109	150	27
1256	2.855	181.085	w/o MS2:Phenazine; ESI-ITFT; direct injection; MS2; CE	[M+H]+	181.08556:5100 182.08891:1299 183.09227:311	55.01738:26 77.03678:39 77.03969:17 91.04457:16 94.07307:29 118.03689:36 121.05508:19 135.08658:25 137.05234:49 137.06596:49 141.07143:33 148.045:17 150.06987:35 165.08154:16 181.08611:594	15	30	40	48	49	106	39	23	56	24	68	104	49	134	37902	38599	42016	38650	30923	7669	4091	8421	6826	6861	35	28	54	18	63	42	33	8	29	34
1257	4.909	181.086	w/o MS2:Unknown (carbon number 10); PlaSMA ID-500	[M+H]+	181.08578:2121 182.08913:158 183.09249:0		77	20	66	120	1371	2066	2423	1539	2393	2000	2726	2001	1839	3081	6582	4621	3020	3162	6323	88	55	148	86	22	158	144	64	126	167	110	177	148	50	272
1258	2.597	181.087	w/o MS2:Unknown (carbon number 10); PlaSMA ID-501	[M+H]+	181.08667:1269 182.09002:163 183.09338:156		553	259	46	461	234	169	173	82	58	74	85	141	119	122	3616	3730	2250	4215	3611	96	98	81	192	44	184	1165	449	115	156	105	890	1178	213	204
1259	5.952	181.12	w/o MS2:C11H16O2; PlaSMA ID-503	[M+H]+	181.1198:655 182.12315:41 183.12651:25		414	241	178	226	319	598	119	182	296	268	179	252	195	122	177	374	267	179	337	185	240	135	329	742	95	120	260	655	174	1471	687	1025	518	1698
1260	11.044	181.121	w/o MS2:C11H16O2; PlaSMA ID-503	[M+H]+	181.12166:2238 182.12501:475 183.12837:87	83.0457:27 105.0717:25 124.08423:16 125.04566:25 125.06312:36 163.1105:53 163.11967:24 163.12961:18 165.59218:16 180.07082:19 180.08093:18 181.11287:33 181.1295:17	138	186	139	1173	33160	15664	36719	55253	33627	25442	26478	39475	44130	38011	2145	2889	2684	2941	3433	161	328	329	257	235	4548	7303	2345	647	3214	3397	10943	10966	7737	2627
1261	5.33	181.121	w/o MS2:C11H16O2; PlaSMA ID-503	[M+H]+	181.12148:660 182.12483:77 183.12819:20		61	30	12	26	104	128	109	63	86	70	88	50	38	123	1075	794	1207	322	1242	45	21	6	13	36	43	61	23	68	7	103	78	284	91	120
1262	11.196	181.122	w/o MS2:C11H16O2; PlaSMA ID-503	[M+H]+	181.12163:2543 182.12498:246 183.12834:44		84	94	163	136	3639	1973	4122	5982	4129	2331	3339	5221	5963	4778	260	551	234	475	408	62	121	148	52	52	193	906	318	135	182	461	911	1258	1217	205
1263	3.811	181.122	w/o MS2:C11H16O2; PlaSMA ID-503	[M+H]+	181.1217:990 182.12505:143 183.12841:76		517	189	452	170	2399	1114	2332	2386	1790	278	235	356	227	619	812	561	507	483	140	45	21	48	97	110	714	316	529	425	519	1455	1045	758	1361	1406
1264	11.378	181.122	w/o MS2:C11H16O2; PlaSMA ID-503	[M+H]+	181.12196:3560 182.12531:341 183.12867:139		39	60	28	102	4419	1247	4721	8754	4705	4273	4055	6690	10540	6582	228	178	321	205	317	34	91	90	123	44	331	200	216	58	256	59	629	345	291	114
1265	7.871	181.122	w/o MS2:C11H16O2; PlaSMA ID-503	[M+H]+	181.12199:1263 182.12534:168 183.1287:21	83.08627:62 98.9569:16 110.10838:17 121.09763:17 122.10614:22 132.97412:18 135.11223:18 146.09924:16 163.10983:85 179.13463:16 181.12234:23	27	39	39	37	16	13	70	9	42	19	16	47	29	35	559	234	292	968	1721	2643	2292	718	2211	863	23	27	30	27	8	20	28	14	32	36
1266	10.991	181.122	w/o MS2:C11H16O2; PlaSMA ID-503	[M+H]+	181.1221:11330 182.12545:1400 183.12881:234		114	336	141	263	15123	7369	18520	23938	15702	12412	14277	17351	18813	17787	1028	1384	1683	2202	2736	268	271	209	179	371	2217	3475	1170	316	1028	2602	6254	6336	5258	1865
1267	7.397	181.122	w/o MS2:C11H16O2; PlaSMA ID-503	[M+H]+	181.12221:2371 182.12556:599 183.12892:80	97.97048:50 141.9812:22 181.12227:146	36	16	26	13	56	45	59	20	25	22	41	35	42	7	3495	539	5773	11610	7058	18	32	22	31	26	17	26	11	29	26	43	19	22	31	100
1268	11.084	181.122	w/o MS2:C11H16O2; PlaSMA ID-503	[M+H]+	181.12222:13375 182.12557:1462 183.12893:302		199	377	179	211	22641	6518	18591	45756	22621	14340	21998	28695	33813	33179	1540	1259	1223	1342	1512	326	135	212	295	155	1373	2480	198	341	755	495	1177	1408	2468	509
1269	11.479	181.122	w/o MS2:C11H16O2; PlaSMA ID-503	[M+H]+	181.12227:3883 182.12562:304 183.12898:33		50	117	64	64	4657	1149	4452	10610	4168	3755	4132	5527	6231	5126	390	304	97	347	116	38	78	158	61	84	488	941	321	125	250	192	590	840	356	36
1270	7.154	181.125	w/o MS2:C11H16O2; PlaSMA ID-503	[M+H]+	181.12517:573 182.12852:131 183.13188:0		100	57	86	63	244	204	292	179	353	404	365	536	1425	536	400	184	166	261	323	47	40	45	94	70	103	181	120	65	149	128	179	246	278	167
1271	0.825	181.961	Unknown	[M+H]+	181.96053:585 182.96388:141 183.96724:423	81.03122:16 86.10034:31 98.98271:27 104.10842:22 109.02554:31	390	290	287	323	3207	2947	3328	3317	3412	1386	1557	1301	1525	1456	40	66	65	88	73	2	4	4	2	7	1586	1159	1447	1478	1684	870	804	842	825	710
1272	12.799	181.988	Unknown	[M+H]+	181.9882:1713 182.99155:3485 183.99491:269		3696	2582	3282	3087	2628	2870	2028	2236	3549	2393	2673	2475	2187	2643	2611	2663	2593	3057	2410	2562	1831	2354	2612	2864	2438	2042	2197	1931	3070	3439	2816	1920	3047	1671
1273	1.822	182.081	Tyrosine; LC-ESI-ITFT; MS2; CE 30.0 eV; [M+H]+	[M+H]+	182.08157:5841 183.08492:1106 184.08828:162	77.03817:22 91.05369:62 110.06125:33 119.04862:73 120.05713:18 122.07011:18 123.04317:101 136.05087:28 136.07063:158 136.07558:362 139.03185:22 141.96068:20 143.9529:18 147.03447:40 147.04121:40 147.04858:27 147.05611:20 165.04053:54 165.05469:415 165.06853:117 166.06088:31 166.08263:16 182.07272:20 182.08379:147	18402	17829	23205	22413	31119	29158	29105	28420	31291	41607	44153	45488	44487	45412	5745	9563	5242	4856	7398	9913	8967	11630	8909	8743	36282	29779	35159	33068	38269	80674	81654	81071	80098	78610
1274	2.177	182.115	w/o MS2:3,4-Dimethoxyphenethylamine	[M+H]+	182.11653:1611 183.11988:126 184.12324:46	87.86527:19 91.05293:17 97.97108:23 119.03378:18 121.06449:22 122.06873:16 135.07771:30 149.08849:16 151.07607:164 152.07391:27 182.11324:65	5	4	11	2	8	19	9	15	4	5	20	7	66	42	2551	6309	5509	5181	5262	241	167	154	252	158	5	3	2	2	2	13	21	3	6	3
1275	1.01	182.116	w/o MS2:3,4-Dimethoxyphenethylamine	[M+H]+	182.11592:4905 183.11927:258 184.12263:21		3	2	7	3	17	3	14	14	12	3	7	6	9	9	15949	10448	13923	18046	9117	2148	1484	2568	1160	2205	8	4	9	5	7	7	2	2	3	2
1276	1.828	182.117	w/o MS2:3,4-Dimethoxyphenethylamine	[M+H]+	182.11696:4803 183.12031:759 184.12367:129		12	11	13	2	17	12	7	4	15	9	8	11	7	11	11579	9199	10373	13416	13636	437	433	754	1103	785	37	19	35	19	51	28	18	11	16	29
1277	2.327	182.118	w/o MS2:Homoveratrylamine	[M+H]+	182.11751:2252 183.12086:573 184.12422:18	97.96865:36 117.92786:20 121.06641:31 123.0404:27 123.04744:25 137.05904:233 138.05565:16 138.06273:25 138.07243:17 151.07526:20 163.03674:24 167.03246:16 182.12138:16	5	2	6	13	30	6	27	47	21	32	27	19	45	23	9637	10333	12144	6571	7329	282	252	237	350	193	377	239	374	335	156	61	25	85	112	95
1278	5.67	182.118	w/o MS2:(S)-4-methyl-2-(1H-pyrrol-1-yl)pentanoic acid	[M+H]+	182.11763:1362 183.12098:447 184.12434:96	98.96204:25 137.04599:27 137.0558:60 141.95932:23 145.09407:28 167.06152:32 182.1198:39	5	4	18	7	5	3	9	17	12	22	5	14	8	7	6227	4109	3340	8886	7020	20	9	3	36	9	4	2	4	3	4	3	13	7	3	2
1279	4.15	182.19	Unknown	[M+H]+	182.19075:13479 183.1941:2486 184.19746:190	83.07804:55 83.08797:69 100.11263:73 138.9679:21 141.95258:17 182.1902:969 182.21295:23	53371	33312	37235	34554	2523	5077	6167	6524	4598	5226	5595	6095	7083	6066	2102	5076	3548	4467	2410	948	922	1040	942	1137	3498	3448	3763	1773	1777	6808	4072	7129	5261	5476
1280	12.78	182.961	Unknown	[M+H]+	182.9614:2751 183.96475:338 184.96811:124	97.9687:89 99.97055:18 100.9577:30 102.19726:24 108.95676:22 108.96269:34 141.95323:77 141.96231:77 141.98067:17 142.98808:62 143.95338:18	18307	16448	17593	16008	11314	16679	16982	10697	19216	15044	15631	12297	13192	12520	14743	18676	15969	15332	16300	14841	16543	15886	15667	15779	16289	13248	15399	17691	14875	17687	17406	13366	16233	18752
1281	0.723	182.962	Unknown	[M+H]+	182.96245:6452 183.9658:4572 184.96916:3891	84.95763:17 95.97461:25 108.95672:30 109.96015:21 110.01094:17 125.98866:23 138.96767:21 138.9754:107 139.97681:18 182.95697:18 182.9662:40	45565	27403	46331	46368	47911	41735	50162	28409	47029	39347	39916	39844	42629	42471	11433	11606	11686	12689	11934	579	1242	1150	302	1316	82665	83301	38302	80540	77420	84278	93502	48147	84180	81856
1282	11.92	182.984	Unknown	[M+H]+	182.9841:4414 183.98745:379 184.99081:478	63.33059:16 95.97192:29 97.96431:38 97.97083:17 103.95799:33 125.97427:18 141.9567:178 142.96382:17 144.98706:16 182.05054:17 182.19695:18	977	4	51	3	5	9	4	4	33	4	4	3	11	6	7	4	8	2	5	2	2	9	2	7	6	2	6	7	8	2	6	16	4	11
1283	12.891	182.984	Unknown	[M+H]+	182.98492:3895 183.98827:438 184.99163:5212	93.9725:23 97.97033:153 98.96367:21 99.96311:38 100.93027:53 108.95641:16 115.9647:16 140.95152:42 141.95442:86 141.964:53 141.98787:27 143.9577:17	13696	17357	30531	27855	19197	29091	27523	29086	31684	28390	31676	12267	18685	25877	13371	28254	26851	26745	27006	11134	26001	13980	26010	13072	25355	13701	12123	24764	26476	10495	18457	25775	18390	17558
1284	12.998	182.985	Unknown	[M+H]+	182.98506:7398 183.98841:820 184.99177:1869	56.94276:20 97.96832:421 99.97233:32 100.92803:17 108.95916:36 123.00864:30 139.9894:17 140.96437:16 140.98563:18 141.9514:81 141.96135:179 143.90001:16 143.95576:39 161.16974:21 182.98596:39	38359	23916	37772	10125	21721	22148	20598	27719	37463	22635	11320	17159	34804	19729	25296	36040	34859	18141	31937	32484	19354	23622	10782	39617	42419	28899	34434	33365	35426	37835	42529	36553	37943	44102
1285	12.781	182.985	Unknown	[M+H]+	182.98454:8121 183.98789:1836 184.99125:7098	97.95398:47 97.96632:148 97.97151:134 98.97222:17 99.9642:21 99.97169:34 100.93427:32 100.96732:20 110.01728:30 136.1127:24 137.96217:63 138.9631:18 139.98865:174 140.96059:46 140.96594:17 140.9958:72 141.9583:375 141.98276:110 142.9613:38 142.98825:17 142.99532:38 143.95387:41 145.08499:23 178.98756:20	3234	231	2542	244	259	299	272	3041	1384	168	715	245	229	222	178	4884	264	225	2610	208	178	162	2129	231	3814	201	208	240	327	235	144	192	391	5292
1286	11.084	182.985	Unknown	[M+H]+	182.98486:4148 183.98821:368 184.99157:416	97.96874:139 97.9734:121 100.96272:18 120.02303:23 121.10123:16 141.96024:20 142.06984:21	29	32	43	32	17	16	9	21	24	8	19	21	8	26	32	19	16	29	32	34	29	8	15	16	7	10	13	10	18	21	13	23	16	41
1287	0.879	183.049	w/o MS2:2-methylquinazolin-4-ol	[M+H]+	183.04944:922 184.05279:233 185.05615:139		1587	1366	2090	629	795	639	1036	702	1229	1755	911	1379	921	468	289	482	109	87	479	275	170	275	253	192	217	482	562	379	236	7	4	25	84	40
1288	2.727	183.064	w/o MS2:4-O-Methylphloracetophenone	[M+H]+	183.06355:970 184.0669:66 185.07026:0		23	33	11	24	37	26	27	30	52	139	37	88	71	73	572	1484	2727	1324	1929	70	38	39	21	80	18	33	57	13	41	30	37	25	37	60
1289	3.47	183.065	w/o MS2:Unknown (carbon number 9); PlaSMA ID-514	[M+H]+	183.06544:1567 184.06879:262 185.07215:135		24	60	23	54	55	18	43	28	28	9	45	41	17	66	2085	3634	3252	2616	2746	26	31	46	57	63	27	66	149	32	106	118	122	83	109	160
1290	8.378	183.079	C13H10O; PlaSMA ID-515	[M+H]+	183.08057:1835 184.08392:449 185.08728:18	105.0242:30 105.03307:226 122.50243:34 183.08318:36 183.09224:17	2391	2333	3658	2404	1266	1021	1575	4199	2229	1246	2369	4088	3136	3642	3900	5532	3586	2372	6309	2372	2109	2523	8486	4891	2569	6118	1309	6522	3385	4535	2717	6294	1590	2012
1291	0.898	183.084	w/o MS2:C13H10O; PlaSMA ID-515	[M+H]+	183.08394:1718 184.08729:61 185.09065:166		487	311	306	251	87	60	57	84	42	95	150	56	71	90	4263	4367	1571	3103	4418	35	47	146	52	53	34	83	54	38	53	17	42	4	16	5
1292	7.995	183.185	w/o MS2:3,4-Dimethoxybenzoic acid;Veratric acid	[M+H]+	183.18466:967 184.18801:157 185.19137:0	98.96529:17 99.96619:20 100.95108:21 107.08904:21 141.98329:20 183.18034:80	12	64	11	646	1137	331	625	841	1163	546	306	408	738	1463	149	123	144	106	220	7	11	41	6	25	565	640	506	504	353	197	307	288	617	234
1293	3.87	183.185	w/o MS2:3,4-Dimethoxybenzoic acid;Veratric acid	[M+H]+	183.18521:6286 184.18856:701 185.19192:52	55.05362:27 74.09852:22 100.93231:34 101.10915:131 110.05383:19 141.95988:17 183.16798:22 183.18411:676 183.1983:40 183.62497:16	29336	36508	36477	34138	34189	30263	36727	38834	35415	24084	25785	25781	29604	27804	18434	25799	18384	25023	18890	2983	1367	1959	3170	2521	11366	11535	9510	10006	4864	53885	58315	51881	54972	51294
1294	9.355	184.072	w/o MS2:Phosphocholine	[M+H]+	184.0722:1596 185.07555:102 186.07891:42		3	28	26	291	71	175	86	180	75	151	79	67	186	48	360	334	96	484	119	36	41	19	21	7	1295	608	3281	1140	342	1246	738	1095	906	1114
1295	0.887	184.073	Phosphocholine; LC-ESI-QTOF; MS2; CE	[M]+	184.07274:20353 185.07609:3316 186.07945:564	60.08252:21 71.07278:40 86.09634:661 87.1087:16 98.98378:71 111.8716:45 124.99883:479 126.01054:17 137.12831:44 166.06119:103 183.56302:20 184.07268:2312	213	1329	202	1851	1404	1860	4421	3040	7898	5244	2647	4420	914	5982	71762	67533	61600	72921	70648	3984	6045	7448	2378	3865	3283	9310	20421	24706	10018	219911	213547	225117	217536	219318
1296	3.24	184.073	w/o MS2:Phosphocholine	[M+H]+	184.07265:4835 185.076:12734 186.07936:1564		239	314	332	186	67	113	121	27	61	38	72	70	76	64	8786	11413	10841	10709	12823	1471	557	420	572	663	138	335	332	145	102	156	103	171	69	95
1297	8.727	184.074	2-methyl-4-(pyridin-2-yl)but-3-yn-2-ol	[M+Na]+	184.07492:1704 185.07827:76 186.08163:63	184.07048:81 184.08005:18	2	13	9	18	26	22	23	48	30	11	28	26	17	26	54	12	53	21	34	5	2	6	21	3	601	389	307	64	184	815	4031	1081	1678	368
1298	4.33	184.075	w/o MS2:Phosphocholine	[M+H]+	184.07486:959 185.07821:451 186.08157:0		7	11	7	7	24	11	28	20	17	2	23	15	11	27	19	15	53	10	35	8	6	4	12	9	588	180	878	134	634	640	1551	1965	1424	1758
1299	2.491	184.097	w/o MS2:3-phenyllactic acid	[M+H]+	184.09692:639 185.10027:45 186.10363:38	142.9865:18 145.92897:21 184.09129:16 184.10049:27	2020	3580	3893	3913	3686	1629	4005	4198	3971	3001	3052	3112	2554	3460	422	339	655	515	416	36	51	54	57	54	4531	4364	4548	4083	4870	5949	3365	6487	4016	6209
1300	0.723	184.961	Unknown	[M+H]+	184.96112:8525 185.96447:1386 186.96783:724		14469	14422	9273	14679	15277	13090	16083	16445	14922	7140	12376	9935	13202	13602	3885	1902	2196	3763	3736	93	88	169	80	102	26232	26065	14128	25501	24850	26594	30225	13915	26704	25674
1301	12.958	184.985	Unknown	[M+H]+	184.98514:3007 185.98849:323 186.99185:1267		12033	4224	5047	5974	8722	4099	5088	4634	1576	2364	6865	5545	11260	5457	4125	11632	5376	7570	4919	4548	3692	7320	4240	2010	3862	4157	8504	8875	6368	11708	4862	8985	6854	3421
1302	10.603	184.985	Unknown	[M+H]+	184.9852:1281 185.98855:153 186.99191:617	98.9612:59 140.00053:17	337	559	535	825	913	1754	790	888	706	1083	1179	825	1117	1361	1267	815	1153	642	733	313	1544	351	862	469	2828	1565	2749	595	637	1332	1817	2029	1125	460
1303	10.302	184.985	Unknown	[M+H]+	184.98526:2418 185.98861:100 186.99197:881	98.96539:21 99.96433:20 100.96671:22 101.9617:17 109.10398:23 141.98264:41 142.98985:16 143.95311:17 143.98059:44	1577	656	801	916	1060	1058	1606	685	1106	922	1085	1136	907	1125	4544	3327	3431	1613	3450	1648	1546	540	1985	1156	1573	2057	1278	895	1790	529	2887	1485	1852	1161
1304	12.807	184.986	Unknown	[M+H]+	184.98524:13878 185.98859:1062 186.99195:6851	57.5546:21 97.96925:55 98.96377:76 99.9688:381 100.95061:17 100.96917:16 101.96538:221 102.92778:17 102.93354:21 103.61003:21 106.68494:24 115.32773:22 117.96159:18 137.97038:17 139.98714:20 141.95569:18 141.97586:45 141.98215:92 142.98825:17 143.9574:109 144.98961:20 145.95317:63 146.96175:21	126185	107744	123329	116491	108342	89577	106543	100485	120832	107842	118385	109582	107131	106026	109325	113832	109662	109519	105110	108293	108056	108439	109140	113854	108017	104115	113123	114308	113433	117522	109704	107383	119104	119302
1305	7.155	184.986	Unknown	[M+H]+	184.9863:1429 185.98965:30 186.99301:534		647	649	1095	529	587	435	263	354	305	577	455	681	253	456	1190	1458	1953	1534	1045	346	500	1102	698	800	443	351	665	603	630	327	524	697	648	351
1306	0.852	185.032	w/o MS2:Glutamine (L)	[M+H]+	185.03252:1114 186.03587:185 187.03923:241	145.93202:16 167.01721:23 184.07034:84 184.08115:18 184.14717:17 185.07594:20	1323	642	1318	718	7054	6122	7038	7253	7308	8034	8149	7967	8380	8359	265	347	364	275	289	24	25	23	12	7	10875	8585	9997	9665	10415	743	455	1190	1077	996
1307	0.927	185.041	w/o MS2:Methyl gallate	[M+H]+	185.04059:1430 186.04394:174 187.0473:166		3881	3996	1288	3429	515	971	633	474	1139	702	140	545	619	363	309	348	264	492	554	115	95	28	74	236	1462	896	1073	671	625	262	190	295	561	326
1308	2.076	185.045	w/o MS2:Methyl gallate	[M+H]+	185.04451:2266 186.04786:311 187.05122:98	83.08361:23 100.93072:22 124.07631:17 127.03658:24 140.06752:17 144.07236:34 145.93027:26 155.03918:17 167.03052:44 167.03711:32 185.03725:35 185.04709:135	96	430	421	327	368	1210	1467	363	470	1610	1364	533	192	1610	201	121	336	312	694	59	30	31	18	17	517	866	518	217	628	4733	9439	8573	9232	8641
1309	3.932	185.08	Unknown	[M+H]+	185.08046:850 186.08381:57 187.08717:20		504	645	729	405	81	52	26	38	109	21	26	53	51	40	1532	1363	626	1722	1065	224	420	393	448	378	187	482	187	279	358	501	271	162	144	256
1310	3.259	185.081	Unknown	[M+H]+	185.08058:3367 186.08393:739 187.08729:234	81.0715:22 107.08556:20 110.02942:20 110.03661:50 111.04259:16 121.02334:17 125.05781:86 126.0319:68 126.06319:25 127.03256:16 141.05797:70 151.11411:29 153.04984:149 153.05716:162 153.73317:23 154.06125:35 156.50845:59 157.08717:23 169.05174:50 170.09846:38 184.07378:23 185.07637:123 185.08305:147 185.13029:21	611	2088	872	2315	192	112	221	326	192	151	160	172	142	130	34752	39079	38918	37680	38609	5172	4155	6189	5654	2786	4142	4682	1533	4349	3754	1281	920	2342	2069	1716
1311	2.641	185.081	Unknown	[M+H]+	185.08083:560 186.08418:112 187.08754:53		6	24	15	23	28	11	20	11	15	14	25	11	27	57	802	1195	823	986	502	28	52	17	16	18	7	6	23	6	21	45	17	82	56	42
1312	5.664	185.081	Unknown	[M+H]+	185.08102:1541 186.08437:266 187.08773:18		11	8	2	3	12	9	17	15	3	25	8	12	8	8	2646	1535	3586	2282	5026	10	5	4	11	16	15	7	18	12	17	6	12	20	16	16
1313	12.593	185.115	w/o MS2:Unknown (carbon number 10); PlaSMA ID-523	[M+H]+	185.11516:903 186.11851:67 187.12187:37		1622	1390	1005	904	636	742	951	500	828	902	2086	402	1015	1203	1187	1264	1005	1349	1248	1175	1252	1684	1429	1256	856	1547	988	1354	916	724	982	1527	251	395
1314	3.467	185.117	w/o MS2:Unknown (carbon number 10); PlaSMA ID-523	[M+H]+	185.1165:1593 186.11985:92 187.12321:991		111	9	28	39	84	12	32	35	35	115	55	63	26	64	75	148	89	65	87	7	7	10	4	9	27	27	70	47	47	1792	3984	1892	3636	3560
1315	3.01	185.117	w/o MS2:Unknown (carbon number 10); PlaSMA ID-523	[M+H]+	185.11678:943 186.12013:289 187.12349:4784		41	44	29	71	48	54	71	167	80	62	57	129	69	131	162	142	290	101	221	2	7	3	9	9	114	78	104	131	52	1875	2207	1835	1989	1367
1316	2.652	185.117	w/o MS2:Unknown (carbon number 10); PlaSMA ID-523	[M+H]+	185.11687:992 186.12022:89 187.12358:53	84.04648:40 95.04395:22 95.08351:16 110.05709:31 121.10009:20 139.11717:28 143.95309:20	53	97	47	39	73	36	65	119	69	150	178	111	91	85	702	247	488	753	235	17	62	47	40	44	76	223	66	100	60	2262	2847	1605	687	1442
1317	6.783	185.13	w/o MS2:2-hydroxy-1-isopentyl-4-methyl-1H-imidazol-5(4H)-one	[M+H]+	185.12978:926 186.13313:159 187.13649:179		41	19	21	10	27	7	10	5	5	9	31	13	4	24	4162	663	654	1505	3459	24	10	3	2	4	7	59	49	19	17	8	48	9	15	9
1318	6.129	185.133	w/o MS2:2-hydroxy-1-isopentyl-4-methyl-1H-imidazol-5(4H)-one	[M+H]+	185.13263:1630 186.13598:152 187.13934:2453		16	9	20	9	5	16	9	10	9	11	8	2	5	12	5382	784	2729	2100	3152	6	7	7	5	10	13	26	13	13	16	13	7	12	13	2
1319	12.783	186.016	w/o MS2:O-Phosphoserine	[M+H]+	186.01561:2007 187.01896:186 188.02232:792		57	473	63	653	383	462	404	506	69	388	357	217	331	431	469	312	447	520	854	398	992	462	695	455	499	515	647	1017	401	1603	1213	2903	2598	1291
1320	0.874	186.018	w/o MS2:O-Phosphoserine	[M+H]+	186.01797:652 187.02132:37 188.02468:52		11	12	4	55	1406	492	888	884	1355	468	434	773	887	558	31	33	30	31	38	4	3	3	4	4	314	490	464	521	978	27	31	18	7	42
1321	0.895	186.059	Unknown	[M+H]+	186.05865:1101 187.062:883 188.06536:118		72	78	82	92	31	57	59	41	75	21	79	48	54	33	2464	2324	1955	2578	2773	46	89	18	70	31	111	42	238	139	149	122	92	77	135	71
1322	1.989	186.076	w/o MS2:2,6-Dimethoxyquinone	[M+H]+	186.07448:1042 187.07783:43 188.08119:59	96.96717:18 98.05989:17 101.02273:29 117.93496:16 121.02618:16 123.03608:20 145.92798:61 152.90854:18 153.05728:27	1439	1299	1569	567	3710	1967	5762	1332	5296	3169	4330	7215	7676	3606	73	155	159	40	193	18	15	13	12	20	1161	5175	2937	2111	2820	8634	5631	9408	4432	7943
1323	0.953	186.077	w/o MS2:Unknown (carbon number 8); PlaSMA ID-528	[M+H]+	186.07669:1061 187.08004:212 188.0834:204		1998	1436	1831	760	706	734	774	596	297	533	740	676	583	585	1016	797	1058	557	400	159	117	267	246	190	611	337	355	256	820	730	1145	619	972	1623
1324	13.376	186.954	Unknown	[M+H]+	186.95633:3098 187.95968:383 188.96304:51	97.96184:16 128.94795:20 137.96255:18 145.92932:148 145.95006:23 147.9537:26	7171	4085	2957	1332	1892	3733	1439	2020	3253	2862	1734	3254	2529	3000	2102	1785	1701	3647	5182	2661	1408	4499	3824	2828	2597	1908	3150	2265	2477	2606	3590	2727	2748	2359
1325	13.288	186.955	Unknown	[M+H]+	186.9552:2775 187.95855:336 188.96191:18	101.96622:18 113.96132:58 125.47124:19 145.96555:17	2775	2764	2703	2795	1882	2125	4836	1791	2912	2398	3144	2099	1973	1866	3419	2559	1584	3837	4327	4256	4463	4050	3607	4697	1047	2750	1122	2411	1973	2257	1674	2905	1203	2814
1326	12.807	186.981	Unknown	[M+H]+	186.98116:5236 187.98451:817 188.98787:1143	101.96148:29 106.90686:17 106.97001:23 145.95563:16 149.92989:18	38678	34182	39850	39190	42787	40328	35983	37952	46525	31093	47221	39030	43338	40682	43256	34459	41138	39503	35792	41711	40144	42542	40471	32852	40172	32443	30026	28660	31882	37964	32709	38436	29583	42852
1327	10.312	186.982	Unknown	[M+H]+	186.98154:1038 187.98489:148 188.98825:88		370	545	384	457	581	464	403	454	435	504	323	730	209	518	809	1259	1027	903	903	498	307	609	358	420	512	682	555	520	810	269	437	384	744	1334
1328	3.85	187.059	w/o MS2:Rhamnose; LC-ESI-ITFT; MS2; CE 46 eV; [M+Na]+	[M+H]+	187.05888:3295 188.06223:365 189.06559:156		1820	2216	3073	3183	11	46	57	60	39	108	35	30	55	52	6035	3966	3916	6977	6465	51	54	74	57	76	513	192	349	124	379	284	121	324	128	299
1329	4.043	187.06	w/o MS2:Rhamnose; LC-ESI-ITFT; MS2; CE 46 eV; [M+Na]+	[M+H]+	187.06024:705 188.06359:20 189.06695:20		1518	251	640	2085	54	97	50	88	32	71	53	43	88	39	1945	1161	1593	1744	3290	33	26	60	21	26	174	146	133	503	468	106	223	66	151	112
1330	4.237	187.06	w/o MS2:Rhamnose; LC-ESI-ITFT; MS2; CE 46 eV; [M+Na]+	[M+H]+	187.06027:2694 188.06362:213 189.06698:80		360	603	351	776	1280	616	2121	1955	1090	1562	1417	1506	1186	1162	1401	896	2055	514	5091	64	30	17	9	23	583	478	181	1428	933	3011	1839	2580	2592	2945
1331	3.085	187.06	w/o MS2:Rhamnose; LC-ESI-ITFT; MS2; CE 46 eV; [M+Na]+	[M+H]+	187.06004:2022 188.06339:4418 189.06675:437	95.08158:32 99.04437:21 115.06686:16 118.05585:26 118.06203:40 135.11546:20 141.05472:23 146.06245:91 153.12607:26 157.11217:21 169.12988:24	71	41	150	345	841	1776	1549	1609	778	376	232	244	752	270	122	64	166	188	189	9	4	19	28	7	966	2354	361	491	760	6133	13794	6386	13854	13386
1332	4.746	187.061	w/o MS2:Rhamnose; LC-ESI-ITFT; MS2; CE 46 eV; [M+Na]+	[M+H]+	187.061:1163 188.06435:63 189.06771:18		27	40	39	67	148	91	282	205	115	118	94	104	142	289	291	146	223	336	154	4	24	38	22	15	823	2101	3359	1639	3049	100	142	105	103	129
1333	3.445	187.078	w/o MS2:1-Naphthoic acid methyl ester	[M+H]+	187.0777:935 188.08105:1204 189.08441:245		50	27	33	98	1081	700	665	1043	1028	484	284	416	442	142	222	168	123	302	72	61	40	14	56	75	251	278	226	319	346	1347	1179	1306	1104	2099
1334	2.582	187.078	w/o MS2:1-Naphthoic acid methyl ester	[M+H]+	187.07846:1711 188.08181:323 189.08517:60		5	9	6	24	71	20	80	37	58	24	42	93	36	36	27	35	24	15	25	3	12	21	3	11	3186	4958	2957	2731	3287	410	235	198	197	156
1335	2.83	187.109	w/o MS2:PYRIDOXINE	[M+H]+	187.10867:703 188.11202:135 189.11538:50		1310	697	1525	1331	1716	895	1589	1674	1680	658	618	152	573	806	25	32	25	20	29	6	4	28	13	12	852	198	286	344	650	355	422	855	639	464
1336	0.961	187.109	w/o MS2:PYRIDOXINE	[M+H]+	187.10904:950 188.11239:36 189.11575:545		261	181	276	128	212	428	408	345	280	209	186	179	159	226	89	23	50	72	86	87	127	235	124	160	724	1146	1061	1541	1271	1962	1797	1255	1658	1039
1337	5.417	187.11	Unknown	[M+H]+	187.11572:589 188.11907:153 189.12243:19	56.9412:16 108.95893:29 145.06111:18 145.95583:20 147.92799:72 156.09006:20	2588	3336	2524	2263	881	908	753	1021	717	397	414	425	206	549	94	94	97	83	163	22	14	15	33	5	385	693	640	462	631	425	947	1073	320	892
1338	3.197	187.132	w/o MS2:Royal jelly acid	[M+H]+	187.13255:15573 188.1359:3578 189.13926:437	71.07752:16 81.07079:80 86.09485:26 93.06714:46 95.05248:17 104.14416:37 108.95938:23 109.09942:46 109.10789:18 111.08375:20 111.11312:54 112.11716:20 119.07117:18 123.11327:44 123.12086:31 124.11945:17 125.09693:17 127.11333:30 133.09201:20 133.09999:25 139.11206:22 140.10948:20 151.10509:57 151.11313:136 157.11467:24 157.12465:20 169.11961:134 170.12531:26 187.12987:223 187.13776:60	133	476	330	181	968	522	532	362	244	377	639	1018	535	567	9852	9527	5425	8976	11816	375	795	807	424	119	413	185	528	202	166	94166	97431	98846	95612	92277
1339	3.556	187.132	w/o MS2:Royal jelly acid	[M+H]+	187.13214:1274 188.13549:82 189.13885:190		78	27	37	69	60	68	47	38	64	41	71	30	59	44	129	224	131	71	109	15	15	8	17	16	39	20	24	36	104	2747	999	2869	2848	3674
1340	3.96	187.133	w/o MS2:Royal jelly acid	[M+H]+	187.13251:923 188.13586:98 189.13922:50		47	14	26	21	75	86	62	64	57	132	36	91	139	58	112	48	62	148	124	16	31	22	17	32	199	184	357	124	155	1557	2238	1302	1399	975
1341	3.08	187.133	w/o MS2:Royal jelly acid	[M+H]+	187.13286:3028 188.13621:314 189.13957:773		65	25	54	72	53	39	52	95	48	174	140	92	75	151	491	942	1040	1599	1118	139	48	99	89	60	62	49	40	20	50	9065	9615	9413	8354	6418
1342	3.384	187.133	w/o MS2:Royal jelly acid	[M+H]+	187.13287:4207 188.13622:717 189.13958:712		58	22	38	16	48	20	32	39	34	14	19	23	44	20	39	45	104	183	82	17	15	8	11	2	78	66	51	18	56	10425	9614	11345	11551	9937
1343	3.02	187.133	w/o MS2:Royal jelly acid	[M+H]+	187.13287:5272 188.13622:863 189.13958:85		293	113	306	138	43	66	95	105	95	152	55	137	81	180	1840	707	1757	2005	3008	104	47	101	53	16	86	29	96	204	104	6148	14293	14373	13391	13096
1344	2.188	187.133	w/o MS2:Royal jelly acid	[M+H]+	187.13292:1429 188.13627:233 189.13963:78		41	33	20	25	32	16	78	28	10	18	20	27	35	20	35	21	21	24	50	2	7	4	9	9	64	25	48	19	42	4441	2355	2534	3564	2599
1345	8.941	187.146	w/o MS2:NCGC00380284-01!N-(5-acetamidopentyl)acetamide	[M+H]+	187.1461:998 188.14945:224 189.15281:486	88.01438:19 105.06566:17 117.06646:18 145.10197:68 147.93033:16 187.1478:59 187.15384:24	10	2	3	10	23	9	6	11	9	17	6	14	13	11	1399	622	1207	2439	1486	21	4	7	12	5	2	16	3	10	3	13	7	9	20	22
1346	5.667	187.147	w/o MS2:NCGC00380284-01!N-(5-acetamidopentyl)acetamide	[M+H]+	187.14835:3568 188.1517:1203 189.15506:1205	81.06744:17 84.04786:19 105.06844:18 117.06722:22 119.0818:41 129.06795:30 141.06555:22 143.08134:30 144.55267:27 145.09894:41 146.03699:113 146.10187:42 149.09082:18 158.10503:17 160.12085:19 169.55452:41 172.12164:23 187.07886:19 187.09831:18 187.11655:20 187.14227:60 187.15076:74	4	4	6	4	17	8	28	22	10	21	11	24	9	13	22948	9289	9316	23476	19738	12	15	8	45	6	13	8	24	7	12	28	31	26	16	12
1347	9.575	187.148	w/o MS2:NCGC00380284-01!N-(5-acetamidopentyl)acetamide	[M+H]+	187.14775:1150 188.1511:114 189.15446:576	95.08011:29 107.04955:27 133.10497:17 144.09544:17 145.06065:18 145.09019:18 149.01974:50 173.09573:17 187.13782:16 187.14815:33	10	23	10	11	14	10	18	14	16	6	15	31	8	6	801	308	431	492	366	2	3	8	3	3	10	17	8	6	3	13	29	14	5	6
1348	6.122	187.148	w/o MS2:NCGC00380284-01!N-(5-acetamidopentyl)acetamide	[M+H]+	187.14806:2194 188.15141:357 189.15477:320		12	2	17	15	16	8	2	11	3	20	9	4	18	7	6356	1512	3579	3614	3554	18	7	16	16	19	29	23	18	9	9	15	15	30	25	17
1349	7.414	187.148	w/o MS2:NCGC00380284-01!N-(5-acetamidopentyl)acetamide	[M+H]+	187.14821:2437 188.15156:548 189.15492:1472	107.04479:81 119.08252:21 127.05435:18 128.0654:18 129.45592:29 142.07875:22 145.10442:90 146.39928:22 147.1144:24 148.12236:20 158.11061:16 161.12613:25 187.15245:83	5	9	2	3	6	9	6	13	10	4	3	13	7	9	2629	778	2876	4554	3320	8	15	12	12	5	4	4	2	12	9	10	7	21	1	17
1350	11.026	187.149	w/o MS2:NCGC00380284-01!N-(5-acetamidopentyl)acetamide	[M+H]+	187.14856:940 188.15191:181 189.15527:1362		47	118	89	137	156	101	100	121	66	87	105	134	143	47	1093	748	1167	1734	697	15	25	64	38	40	160	65	71	38	56	196	143	307	291	47
1351	11.054	188	Unknown	[M+H]+	187.99995:1044 189.0033:81 190.00666:41	105.95508:20 106.90812:17 108.90345:69 121.0268:23 146.97751:19 147.9324:49 149.02377:120 149.93436:117 150.03049:41	2	6	4	19	9	2	2	15	7	8	5	2	4	7	5	4	2	18	3	2	2	4	2	4	53	66	18	15	8	6	5	7	5	11
1352	2.393	188.038	w/o MS2:Unknown (carbon number 7); PlaSMA ID-532	[M+H]+	188.03809:995 189.04144:121 190.0448:144		367	240	172	289	1455	1546	1102	1413	700	234	698	484	620	615	31	23	57	23	108	10	6	3	4	6	1181	948	1388	2142	2523	691	940	1046	513	716
1353	1.904	188.054	w/o MS2:Unknown (carbon number 8); PlaSMA ID-533	[M+H]+	188.05437:882 189.05772:101 190.06108:58		2493	391	2076	1473	160	81	396	348	193	246	206	350	162	343	229	210	215	228	62	85	36	42	53	64	550	890	523	988	933	670	883	732	1886	1182
1354	4.34	188.07	Atrazine-desethyl; LC-ESI-ITFT; MS2; CE	[M+H]+	188.07039:4162 189.07374:1177 190.0771:169	115.0523:17 118.06782:17 120.08373:18 142.06386:57 146.06:17 170.05872:19 170.06941:22 188.06949:176	20	10	25	31	41	25	47	38	17	62	39	11	54	49	87	76	61	78	27	17	11	11	24	12	9577	9253	4439	8418	13037	19065	30713	31505	27687	12953
1355	4.092	188.07	w/o MS2:4-hydroxy-4-(pyridin-2-yl)butan-2-one	[M+H]+	188.07018:2582 189.07353:537 190.07689:83		236	203	299	192	88	183	286	118	333	297	117	68	54	106	144	221	134	144	134	81	32	30	107	57	331	392	547	248	212	6969	7149	7257	6617	3314
1356	5.026	188.071	w/o MS2:MLS001048891-01!methyl quinoline-2-carboxylate	[M+H]+	188.07164:945 189.07499:176 190.07835:35	90.04785:25 101.04299:61 146.04247:21 146.04832:18 146.05746:59 148.04251:23 162.06053:23 187.09851:16	228	1065	552	1136	920	436	886	815	360	338	535	536	607	301	131	42	47	101	110	28	11	10	21	23	2954	1281	1344	2692	1452	2519	1671	2298	1395	2284
1357	2.83	188.071	w/o MS2:Desethyl atrazine; LC-ESI-ITFT; MS2; CE	[M+H]+	188.07088:318996 189.07423:69407 190.07759:5028	66.63711:20 67.57509:16 73.41533:16 73.94221:46 77.03886:23 78.63469:23 91.05377:612 103.05698:16 109.0283:16 115.05384:1056 116.04953:117 116.05923:322 117.05155:106 117.06354:546 117.07529:41 118.06519:5361 118.19382:23 118.29842:17 119.0565:25 119.06905:438 119.09438:17 119.97823:20 120.05972:25 120.07688:33 127.04716:25 127.05592:217 128.05145:49 128.0623:46 129.05081:16 129.05696:37 130.0663…	52771	65219	68649	85551	45665	41632	48646	47309	50539	54375	58816	55274	56672	56848	15799	19036	20062	22691	15313	100431	93410	95361	76878	92215	793602	1000930	783219	822251	703694	1748427	1865198	1937179	1893578	1797787
1358	3.472	188.073	w/o MS2:MLS001048891-01!methyl quinoline-2-carboxylate	[M+H]+	188.0735:3714 189.07685:306 190.08021:174		15	42	29	52	85	107	91	48	59	27	63	49	52	25	57	65	34	66	32	35	25	21	11	28	620	335	921	1010	259	11156	12550	12123	12038	11682
1359	1.76	188.092	w/o MS2:NCGC00381347-01!5-acetamido-4-oxohexanoic acid	[M+H]+	188.09024:1509 189.09359:161 190.09695:39	72.93334:18 83.04843:17 100.07646:18 100.93626:23 116.07427:35 142.07816:78 142.08946:16 143.08948:30 143.11394:21 146.08344:16 188.07784:16 188.09456:32	7955	3225	6031	6767	4138	1976	1283	3387	4543	3946	3865	2745	2215	5023	498	415	347	570	267	61	10	11	29	11	4870	6576	5557	6640	3853	3533	5635	6675	6057	2975
1360	3.971	188.092	w/o MS2:NCGC00381347-01!5-acetamido-4-oxohexanoic acid	[M+H]+	188.0923:3532 189.09565:422 190.09901:0		39	30	39	42	52	79	22	34	29	34	47	26	45	32	153	98	63	69	114	22	14	15	12	2	9215	7350	6580	6195	11009	118	150	235	85	92
1361	2.684	188.092	w/o MS2:NCGC00381347-01!5-acetamido-4-oxohexanoic acid	[M+H]+	188.09242:2781 189.09577:291 190.09913:20		82	327	929	910	462	862	1165	309	598	570	530	433	515	657	7519	929	3881	7435	4774	420	326	164	349	251	930	1097	326	773	950	4017	2039	5380	4387	6163
1362	4.455	188.093	w/o MS2:MLS000766899-01!	[M+H]+	188.09346:1439 189.09681:124 190.10017:22		30	68	29	9	99	69	71	179	38	98	85	114	71	113	1726	1268	3231	1215	1407	78	79	117	47	116	90	46	51	18	19	73	73	32	30	89
1363	2.283	188.128	Unknown	[M+H]+	188.12706:4492 189.13041:770 190.13377:583	67.05045:28 89.50506:17 91.05118:23 93.0657:50 96.95648:34 97.06326:19 97.96659:17 100.113:16 101.94093:18 107.08106:20 107.08549:25 109.10202:137 110.10689:19 119.0568:24 125.09854:16 128.06396:16 135.08374:20 136.08246:16 144.13771:16 152.10622:40 153.10455:18 170.11551:17 188.09984:19 188.11382:32 188.12943:127	59	149	36	198	13971	12367	14100	14298	14547	4890	7303	7154	7896	7391	103	95	56	89	72	9	8	4	2	6	1553	1744	1067	1569	1720	4524	2853	4438	4331	4391
1364	5.7	188.199	Unknown	[M+H]+	188.1994:854 189.20275:41 190.20611:43		837	1062	927	1595	712	140	852	490	2638	467	168	610	326	268	622	916	547	1180	456	515	164	1245	746	242	325	224	210	184	175	377	294	478	386	61
1365	2.825	188.237	Unknown	[M+H]+	188.2372:8395 189.24055:55 190.24391:0		2	4	5	2	2	2	2	0	0	7	3	2	0	2	3	3	2	3	2	10	6	5	3	4	367	1186	296	393	261	11251	14118	13912	12427	10733
1366	2.825	188.318	Unknown	[M+H]+	188.31836:7453 189.32171:32 190.32507:0		4	4	0	3	0	0	2	2	2	2	2	4	2	0	3	2	2	3	2	8	0	4	0	2	453	1225	412	582	402	12069	13765	13281	13514	11954
1367	11.086	188.954	Unknown	[M+H]+	188.95723:1116 189.96058:57 190.96394:1020	108.90224:36 147.93503:65	1166	1627	3009	1359	2083	1702	1196	1899	2726	1993	1378	2412	1046	1163	1504	1079	1079	1552	1634	685	2008	1175	1783	1309	1369	1432	1435	1882	1676	1173	1698	1866	1526	1907
1368	11.575	188.957	Unknown	[M+H]+	188.95679:1268 189.96014:56 190.9635:1770	106.8988:63 106.90491:20 107.0901:20 108.90089:16 108.90932:16 147.03755:18 147.9317:186 148.94269:20 149.93196:158 150.02383:22 189.17105:77	644	1103	738	1317	598	607	1256	856	1313	1080	451	370	1078	530	7369	4928	7405	5715	4881	1499	1097	881	761	1446	5181	5770	6208	2018	4179	5536	7919	2043	5446	4952
1369	11.418	188.957	Unknown	[M+H]+	188.95747:2342 189.96082:155 190.96418:1858		1071	2126	2702	2312	1725	2149	787	788	908	711	957	579	1780	656	447	1821	1279	1359	1196	2671	780	2552	2831	3004	7925	7014	6729	4749	8385	4456	7185	6527	7778	4815
1370	11.464	188.959	Unknown	[M+H]+	188.95682:1513 189.96017:67 190.96353:1088	105.95261:18 106.89851:16 106.90475:17 108.90073:16 108.907:22 133.09853:35 147.91658:20 147.92798:28 147.93611:99 149.92886:172 189.16098:21	2530	541	1336	452	828	994	2377	1102	2042	1009	681	1343	2791	1093	5355	5973	5161	5467	5704	688	741	1003	1076	1224	2244	1659	2164	1364	2655	3142	2130	5965	6075	1942
1371	12.774	188.978	Unknown	[M+H]+	188.97806:1576 189.98141:226 190.98477:477		997	1007	961	931	922	1090	964	1005	1001	1039	952	908	935	880	932	1015	879	925	1003	927	895	1059	1042	1064	971	971	893	956	921	969	921	874	919	839
1372	12.802	188.979	Unknown	[M+H]+	188.97874:976 189.98209:137 190.98545:296	60.93769:16 99.88959:19 101.957:18 101.96194:43 102.96112:20 144.98853:20 147.93301:46 149.94838:17 188.0768:20	5723	4443	4086	3881	3816	3885	1821	2886	4719	3010	4468	3745	3547	2902	2830	3928	3078	3766	3293	4152	3809	4215	4830	2904	3715	3676	1702	4291	4080	4494	4281	2793	4499	3255
1373	4.163	189.037	w/o MS2:Plumbagin	[M+H]+	189.03674:715 190.04009:37 191.04345:37		42	26	11	103	139	386	428	455	129	242	290	286	125	306	42	37	18	20	41	2	5	10	10	13	115	124	125	55	75	1896	1995	2300	1231	1868
1374	4.451	189.038	w/o MS2:Plumbagin	[M+H]+	189.03802:849 190.04137:141 191.04473:0		5	7	7	13	8	36	17	16	9	7	12	28	11	39	48	54	81	63	29	11	13	10	14	4	112	43	67	40	32	1657	2671	1317	1499	1784
1375	5.077	189.039	w/o MS2:Plumbagin	[M+H]+	189.03902:2652 190.04237:300 191.04573:20		969	798	458	746	4600	7684	5814	5043	2830	5847	7321	3683	3803	7220	22	11	19	27	43	2	3	3	19	10	3871	1790	938	3614	1786	1654	1314	1885	2205	967
1376	5.468	189.039	w/o MS2:Plumbagin	[M+H]+	189.03905:1454 190.0424:68 191.04576:61		60	229	104	179	3291	3570	3086	3030	5064	1455	1517	1246	2635	2152	9	23	30	18	20	5	4	2	4	7	895	2340	1130	816	1450	200	378	774	578	525
1377	1.088	189.039	w/o MS2:Plumbagin	[M+H]+	189.03932:1532 190.04267:176 191.04603:144	71.01392:32 103.95248:24 115.04173:105 129.02235:17 139.03688:20 142.08119:23 157.05267:20 171.02309:28	18	129	15	38	398	857	465	857	698	533	588	458	887	456	33	57	38	39	26	16	58	15	21	21	308	842	244	104	313	143	46	56	154	42
1378	1.186	189.041	Unknown	[M+H]+	189.04103:1504 190.04438:107 191.04774:41	83.01548:23 95.05091:23 97.94386:17 115.04034:34 142.08089:16 144.03169:20 156.99876:18 157.01414:81	35	14	31	23	615	345	966	1385	524	613	357	477	381	450	26	12	24	17	63	15	26	35	17	27	609	422	517	511	450	83	28	141	57	40
1379	4.671	189.042	Unknown	[M+H]+	189.04155:712 190.0449:36 191.04826:0		2	8	15	40	55	58	88	43	47	83	46	56	41	90	24	102	141	22	40	5	4	6	3	5	952	1342	2245	1683	1594	1521	986	840	185	964
1380	4.153	189.09	w/o MS2:Azelaic acid	[M+H]+	189.08977:630 190.09312:157 191.09648:68		73	14	20	40	35	31	63	23	32	27	53	41	104	119	1594	1881	776	1418	1809	1795	931	1218	867	1508	58	157	143	55	52	126	94	51	52	87
1381	9.239	189.091	w/o MS2:Unknown (carbon number 12); PlaSMA ID-542	[M+H]+	189.0907:505 190.09405:3968 191.09741:824		25	59	121	211	414	154	488	252	197	169	85	234	248	110	759	486	200	694	446	6	51	16	14	4	461	761	486	238	238	244	537	706	232	114
1382	3.852	189.091	w/o MS2:Unknown (carbon number 12); PlaSMA ID-542	[M+H]+	189.09073:2114 190.09408:180 191.09744:304		372	1591	588	659	957	1085	2594	1575	2730	2604	2477	2657	2701	1338	1529	303	1194	887	571	2846	3452	1818	2670	3426	4476	5261	3966	4504	4124	4161	4735	4448	4389	2555
1383	4.07	189.093	w/o MS2:C9H16O2S; PlaSMA ID-543	[M+H]+	189.09332:980 190.09667:117 191.10003:338		87	83	39	142	38	49	48	141	44	57	35	89	22	48	882	2217	1253	2052	997	813	387	665	535	723	118	67	105	54	76	48	75	77	65	69
1384	0.929	189.122	w/o MS2:Leucylglycine; PlaSMA ID-548	[M+H]+	189.12212:1697 190.12547:286 191.12883:56		51	42	34	23	24	63	7	67	51	43	45	46	18	33	1486	1813	3539	1475	3698	135	53	310	79	187	77	150	35	127	156	105	46	214	445	138
1385	2.121	189.124	w/o MS2:Leucylglycine; PlaSMA ID-548	[M+H]+	189.12196:916 190.12531:34 191.12867:0	86.0946:33 117.93336:28 118.55849:32 127.56815:16 143.08508:23 149.09276:24 189.12422:44	58	191	227	134	823	599	1904	1202	1147	2947	3037	1138	3099	2400	59	50	37	54	7	18	32	39	49	16	1483	2148	1206	1449	4823	1690	1638	2104	1563	1448
1386	2.053	189.124	w/o MS2:Glycylleucine; PlaSMA ID-549	[M+H]+	189.12306:1255 190.12641:327 191.12977:24	86.09681:174 178.98543:36 188.09729:18	52	37	95	30	286	241	618	124	308	747	664	291	466	878	42	56	31	72	33	2	11	13	9	21	621	996	373	325	1463	2856	5437	3124	2791	4733
1387	6.23	189.124	w/o MS2:N6-Acetyl-L-lysine; CE0; DTERQYGMUDWYAZ-ZETCQYMHSA-N	[M+H]+	189.12395:1420 190.1273:361 191.13066:4699		2	5	29	3	22	6	5	10	34	16	2	19	11	3	3381	1273	3149	3254	3099	17	9	9	2	3	6	5	3	6	5	9	24	18	10	38
1388	6.142	189.126	w/o MS2:Unknown (carbon number 13); PlaSMA ID-551	[M+H]+	189.12648:1938 190.12983:439 191.13319:4360		6	12	5	4	6	5	3	17	24	12	10	4	3	5	4669	1059	2311	5676	2773	9	13	4	8	8	2	3	2	8	13	13	2	7	18	34
1389	4.712	189.127	w/o MS2:Unknown (carbon number 13); PlaSMA ID-551	[M+H]+	189.12698:1537 190.13033:304 191.13369:1121		97	177	112	128	38	77	34	42	23	21	44	51	20	37	5065	1433	2670	3746	3446	8	14	17	10	9	37	13	36	32	47	28	29	12	112	36
1390	3.973	189.127	w/o MS2:Unknown (carbon number 13); PlaSMA ID-551	[M+H]+	189.127:550 190.13035:81 191.13371:315		14	23	12	18	903	911	653	1070	714	776	1220	517	825	286	145	288	219	170	152	16	2	22	2	44	38	72	47	26	20	59	46	78	69	61
1391	6.448	189.127	w/o MS2:Unknown (carbon number 13); PlaSMA ID-551	[M+H]+	189.12704:1177 190.13039:268 191.13375:1246		2	2	2	11	7	8	4	17	5	11	2	6	6	4	1215	277	876	1181	1201	13	10	18	15	14	15	10	7	20	12	12	76	37	5	39
1392	4.582	189.127	w/o MS2:Unknown (carbon number 13); PlaSMA ID-551	[M+H]+	189.12708:1844 190.13043:206 191.13379:452		11	20	5	14	13	29	22	47	23	35	31	17	57	27	5353	1424	1772	1817	4173	6	14	9	20	9	48	20	5	13	18	39	39	8	51	32
1393	3.538	189.127	w/o MS2:Unknown (carbon number 13); PlaSMA ID-551	[M+H]+	189.12695:989 190.1303:488 191.13366:421	107.07354:25 131.05142:17 131.08168:23 171.11127:20 189.03452:25 189.09373:17	367	207	331	518	125	159	189	301	160	116	202	388	334	299	7899	7812	5423	8514	8660	93	149	120	114	74	61	125	171	96	112	189	244	200	148	188
1394	3.436	189.13	w/o MS2:Unknown (carbon number 13); PlaSMA ID-551	[M+H]+	189.12689:557 190.13024:138 191.1336:57	73.02682:24 143.08195:18	216	63	179	172	2765	1380	2682	2471	2700	2554	2659	2630	2893	2616	169	135	343	272	194	140	214	66	316	99	332	189	312	415	128	1049	523	872	546	631
1395	0.851	189.133	Targinine	[M+H]+	189.13411:3489 190.13746:863 191.14082:194	70.06425:20 74.07401:25 86.05833:18 116.06956:151 133.09659:27 141.94795:30 144.09653:21 144.11598:65 155.03145:22 158.09589:17 171.11693:29 172.10674:52 173.1153:31 189.12819:157 189.13596:498 189.15831:20	3848	3423	3063	2202	402	691	493	678	751	7926	7756	4449	8843	8001	5731	8413	7200	6517	4341	838	2181	566	3941	3511	16201	15144	16768	16303	14669	37419	39974	37362	15748	36080
1396	3.803	189.143	w/o MS2:"1H-Cyclopenta[b]quinolin-9-amine, 2,3,5,6,7,8-hexahydro-, monohydrochloride- [CAS]"	[M+H]+	189.14326:607 190.14661:96 191.14997:140		18	6	7	12	15	15	13	3	5	21	3	31	29	14	6	40	55	4	63	11	3	5	3	3	3	5	7	5	11	378	1036	397	1453	530
1397	3.081	189.147	Unknown	[M+H]+	189.14735:1163 190.1507:192 191.15406:0		4	8	2	2	3	4	6	4	7	5	8	2	2	7	17	28	14	6	11	3	2	5	8	2	15	2	2	2	10	1624	1966	2924	1856	2690
1398	3.374	189.151	Unknown	[M+H]+	189.15109:612 190.15444:39 191.1578:0		8	16	5	3	2	7	2	2	8	8	2	4	6	2	19	4	10	6	15	2	5	4	3	3	2	2	4	6	9	1214	683	1188	1061	668
1399	0.793	189.16	w/o MS2:"NEPSILON,NEPSILON,NEPSILON-TRIMETHYLLYSINE"	[M+H]+	189.16005:1659 190.1634:109 191.16676:0		263	166	263	277	310	178	190	154	118	697	632	657	655	625	474	652	603	522	26	927	487	809	779	1051	275	542	240	118	437	2322	2945	2934	2979	2874
1400	8.129	189.163	w/o MS2:Propamocarb; LC-ESI-ITFT; MS2; CE	[M+H]+	189.16393:3206 190.16728:336 191.17064:351	81.07498:16 91.05248:17 107.08276:39 107.09126:23 109.10392:26 119.08167:32 120.09141:22 121.09333:16 132.04436:16 135.07137:17 147.11649:20 157.10066:19 158.05655:31 189.13043:17 189.1618:222	6	14	12	24	13	7	8	12	2	13	12	5	2	9	5968	1873	4077	5855	7693	34	28	36	26	28	6	18	8	4	12	7	8	24	6	12
1401	10.027	189.163	w/o MS2:Propamocarb; LC-ESI-ITFT; MS2; CE	[M+H]+	189.16463:1304 190.16798:216 191.17134:438	81.06749:17 86.02504:18 105.0685:18 107.08574:25 119.09069:21 145.10184:16 147.93372:18 151.8363:20 189.12494:31 189.15578:41 189.17833:24	5	8	33	35	65	11	30	67	31	29	46	72	29	39	3354	366	1534	694	1166	32	26	23	34	33	99	78	51	53	94	82	51	36	37	37
1402	11.449	189.163	w/o MS2:"NEPSILON,NEPSILON,NEPSILON-TRIMETHYLLYSINE"	[M+H]+	189.16327:651 190.16662:270 191.16998:43		7	25	21	49	1041	797	881	130	1111	1236	1049	1277	1318	1072	466	257	536	405	497	20	120	11	5	26	1268	1549	1336	644	1793	112	62	966	650	451
1403	11.017	189.163	w/o MS2:"NEPSILON,NEPSILON,NEPSILON-TRIMETHYLLYSINE"	[M+H]+	189.16336:1090 190.16671:228 191.17007:938		102	183	137	111	161	203	41	436	191	156	34	120	136	85	817	564	1487	983	1550	40	126	31	49	32	1338	670	819	96	937	172	231	277	179	96
1404	8.357	189.164	w/o MS2:Propamocarb; LC-ESI-ITFT; MS2; CE	[M+H]+	189.16376:3249 190.16711:419 191.17047:1886	81.07072:28 108.97131:17 109.10168:45 112.99829:25 121.10105:42 123.11232:19 131.08501:18 135.11243:18 147.11514:32 147.92804:25 147.93419:33 148.06487:30 149.92757:33 151.11076:22 189.15465:74 189.16614:123	12	8	14	22	11	2	30	11	19	3	6	12	21	14	2347	445	1592	3545	1730	43	35	41	30	35	5	22	14	41	2	16	33	32	11	19
1405	6.73	189.164	w/o MS2:Propamocarb; LC-ESI-ITFT; MS2; CE	[M+H]+	189.16367:2919 190.16702:722 191.17038:260	93.06652:28 106.06686:16 107.08588:65 119.08414:17 133.09567:17 138.04822:18 147.11299:26 150.01874:41 173.13158:18 189.1384:18 189.16371:102	10	10	3	2	9	4	9	25	15	6	19	20	19	12	25460	1746	11395	15674	11164	30	16	15	63	42	13	14	15	25	5	59	34	21	10	21
1406	7.715	189.164	w/o MS2:Propamocarb; LC-ESI-ITFT; MS2; CE	[M+H]+	189.16342:6491 190.16677:1333 191.17013:1463	91.05496:18 93.06682:25 93.07209:25 95.08535:19 105.07057:35 107.04891:19 107.0891:17 119.08501:39 121.0956:22 122.08562:23 123.11628:18 133.09673:101 133.10391:123 135.11426:16 147.11766:24 147.93369:18 149.02054:26 149.08771:16 155.07831:16 175.11322:18 189.13039:16 189.16418:356	20	27	11	10	8	10	18	7	4	30	2	16	7	20	40137	4211	11503	34091	13426	16	43	21	42	5	14	14	19	4	6	38	30	22	67	28
1407	8.407	189.164	w/o MS2:"NEPSILON,NEPSILON,NEPSILON-TRIMETHYLLYSINE"	[M+H]+	189.16396:3062 190.16731:402 191.17067:1275		1	10	2	7	8	23	9	35	18	11	4	5	11	5	2548	1312	1316	2334	9741	53	10	5	78	22	2	2	4	3	2	11	9	13	11	5
1408	1.401	189.955	Unknown	[M+H]+	189.95523:653 190.95858:279 191.96194:0		1746	281	660	949	185	558	235	379	315	416	430	352	499	433	576	915	1622	2229	468	1945	1905	1785	377	361	59	61	84	70	88	44	79	50	64	154
1409	3.108	190.05	Kynurenic acid; CE10; HCZHHEIFKROPDY-UHFFFAOYSA-N	[M+H]+	190.04933:797 191.05268:232 192.05604:58	144.04109:59 144.04994:33 145.06453:24 172.0379:18 190.05246:43	34	29	24	19	4921	6284	6731	7162	3736	3422	3820	3067	4737	5609	2	7	6	5	7	2	3	2	12	4	36	61	16	40	38	98	60	107	47	62
[truncated: 5,323 more rows]
