# Supplementary material for: Multi-Omics Analysis Decodes Biosynthesis of Specialized Metabolites Constituting the Therapeutic Terrains of Magnolia obovata
Source: Int J Mol Sci. 2025 Jan 26;26(3):1068. doi: 10.3390/ijms26031068 (PMC11816741; doi:10.3390/ijms26031068)
Supplement: Supplementary file 1 [file ijms-26-01068-s001.zip › TableS2 KNApSAcK and KEGG pathway mapping of the mass features identified in Magnolia obovata.xlsx]

## Sheet: KEGG_pathway_mapping_MO
Supplementary Table 2: KEGG Mapping of the acquired mass features from untargeted metabolome analysis of seven tissues of Magnolia obovata
Alignment_ID	m/z	RT Submitted	Formula	Formula Mass	Mass Submitted	Delta Mass (ppm)	Compound Name	CAS	KEGG	IUPAC Name
3	69.0332	0.954	C4H4O	68.0262	68.026	3.47589	3-Butyn-1-al	52844-23-2	C06145	but-3-ynal
5	69.0694	10.34	C5H8	68.0626	68.0621	7.44097	Isoprene	78-79-5	C16521	2-methylbuta-1,3-diene
8	71.0494	3.98	C4H6O	70.0419	70.0421	-3.33441	3-Butyn-1-ol	927-74-2	C06146	but-3-yn-1-ol
16	74.0234	0.863	C2H3NO2	73.0164	73.0161	3.92311	Iminoglycine	4472-12-02	C15809	2-iminoacetic acid
33	85.028	2.686	C4H4O2	84.0211	84.0207	4.59946	3-Butynoate	2345-51-9	C06144	but-3-ynoic acid
46	86.0605	0.855	C4H7NO	85.0528	85.0532	-4.97983	Acetone cyanohydrin	75-86-5	C02659	2-hydroxy-2-methylpropanenitrile
47	86.0962	1.895	C5H11N	85.0891	85.0889	2.54382	Piperidine	110-89-4	C01746	piperidine
53	88.039	0.869	C3H5NO2	87.032	87.0317	2.94664	2-Aminoacrylate		C02218	2-aminoprop-2-enoic acid
59	90.055	0.855	C3H7NO2	89.0477	89.0477	-0.0398472	L-Alanine	56-41-7	C00041	(2S)-2-aminopropanoic acid
69	93.0701	7.164	C7H8	92.0626	92.0629	-2.97133	Toluene	108-88-3	C01455	toluene
70	95.049	0.966	C6H6O	94.0419	94.0417	1.66364	Phenol	108-95-2	C00146	phenol
77	96.9613	13.277	C2H2Cl2	95.9534	95.954	-6.1858	trans-1,2-Dichloroethene	540-59-0	C06791	(E)-1,2-dichloroethene
80	97.0276	3.551	C5H4O2	96.0211	96.0203	8.39869	Protoanemonin	108-28-1	C07090	5-methylidenefuran-2-one
98	98.984	0.923	H3PO4	97.9769	97.9768	1.49476	Orthophosphate	7664-38-2	C00009	phosphoric acid
105	100.111	12.76	C6H13N	99.1048	99.1041	6.62381	Cyclohexylamine	108-91-8	C00571	cyclohexanamine
117	102.055	0.883	C4H7NO2	101.048	101.047	3.4286	1-Aminocyclopropane-1-carboxylate	22059-21-8	C01234	1-aminocyclopropane-1-carboxylic acid
119	102.091	4.155	C5H11NO	101.084	101.084	4.61449	5-Aminopentanal		C12455	5-aminopentanal
138	105.018	5.073	C3H4O4	104.011	104.011	3.5232	Hydroxypyruvate	1113-60-6	C00168	3-hydroxy-2-oxopropanoic acid
144	105.071	4.672	C8H8	104.063	104.063	-6.37643	Styrene	100-42-5	C07083	styrene
148	106.049	0.9	C3H7NO3	105.043	105.042	8.24857	L-Serine	56-45-1	C00065	(2S)-2-amino-3-hydroxypropanoic acid
150	106.086	12.777	C4H11NO2	105.079	105.079	3.58256	Diethanolamine	111-42-2	C06772	2-(2-hydroxyethylamino)ethanol
152	107.049	9.268	C7H6O	106.042	106.041	6.19049	Benzaldehyde	100-52-7	C00261	benzaldehyde
162	107.085	7.169	C8H10	106.078	106.078	1.94622	p-Xylene	106-42-3	C06756	1,4-xylene
173	109.028	5.078	C6H4O2	108.021	108.021	3.67013	p-Benzoquinone	106-51-4	C00472	cyclohexa-2,5-diene-1,4-dione
211	111.043	2.233	C6H6O2	110.037	110.036	9.78265	Catechol	120-80-9	C00090	benzene-1,2-diol
222	112.05	0.97	C4H5N3O	111.043	111.043	5.64151	Cytosine	71-30-7	C00380	6-amino-1H-pyrimidin-2-one
229	112.086	11.596	C5H9N3	111.08	111.079	4.73941	1H-Imidazole-4-ethanamine	51-45-6	C00388	2-(1H-imidazol-5-yl)ethanamine
239	113.034	1.813	C4H4N2O2	112.027	112.027	3.9852	Uracil	66-22-8	C00106	1H-pyrimidine-2,4-dione
240	113.059	3.75	C6H8O2	112.052	112.052	6.03692	cis-1,2-Dihydrobenzene-1,2-diol		C04091	(1R,2S)-cyclohexa-3,5-diene-1,2-diol
250	115.039	3.353	C5H6O3	114.032	114.031	4.00285	2-Hydroxy-2,4-pentadienoate	159694-16-3	C00596	(2E)-2-hydroxypenta-2,4-dienoic acid
257	115.076	2.595	C6H10O2	114.068	114.068	-1.95978	2-Hydroxycyclohexan-1-one	533-60-8	C01147	2-hydroxycyclohexan-1-one
260	116.035	3.813	C4H5NO3	115.027	115.027	-3.5083	Maleamate	557-24-4	C01596	(Z)-4-amino-4-oxobut-2-enoic acid
263	116.071	4.131	C5H9NO2	115.063	115.064	-5.15845	L-Proline	147-85-3	C00148	(2S)-pyrrolidine-2-carboxylic acid
265	118.065	2.823	C8H7N	117.058	117.058	-2.33687	Phenylacetonitrile	140-29-4	C16074	2-phenylacetonitrile
269	118.086	0.981	C5H11NO2	117.079	117.079	2.19042	L-Valine	72-18-4	C00183	(2S)-2-amino-3-methylbutanoic acid
280	120.065	0.881	C4H9NO3	119.058	119.058	0.138182	L-Threonine	72-19-5	C00188	(2S,3R)-2-amino-3-hydroxybutanoic acid
285	121.064	9.206	C8H8O	120.058	120.056	9.04943	Phenylacetaldehyde	122-78-1	C00601	2-phenylacetaldehyde
313	122.096	2.64	C8H11N	121.089	121.089	2.20046	Phenethylamine	64-04-0	C05332	2-phenylethanamine
321	123.044	1.817	C7H6O2	122.037	122.037	1.52783	Benzoate	65-85-0	C00180	benzoic acid
325	123.08	6.312	C8H10O	122.073	122.073	0.544359	Phenylethyl alcohol	60-12-8	C05853	2-phenylethanol
343	124.039	2.074	C6H5NO2	123.032	123.032	3.38491	Nicotinate	59-67-6	C00253	pyridine-3-carboxylic acid
349	125.024	1.217	C6H4O3	124.016	124.017	-5.51178	2-Hydroxy-1,4-benzoquinone		C07103	2-hydroxycyclohexa-2,5-diene-1,4-dione
352	125.061	11.046	C7H8O2	124.052	124.053	-7.20299	2,3-Dihydroxytoluene	488-17-5	C02923	3-methylbenzene-1,2-diol
353	125.07	0.967	C6H8N2O	124.064	124.063	7.14513	Methylimidazole acetaldehyde	19639-03-3	C05827	2-(1-methylimidazol-4-yl)acetaldehyde
359	126.054	4.674	C6H7NO2	125.048	125.047	7.32882	3,6-Dihydronicotinic acid		C16671	2,5-dihydropyridine-5-carboxylic acid
363	126.067	0.954	C5H7N3O	125.059	125.059	-3.06694	5-Methylcytosine	554-01-8	C02376	6-amino-5-methyl-1H-pyrimidin-2-one
373	127.038	5.47	C6H6O3	126.032	126.031	3.9391	1,2,3-Trihydroxybenzene	87-66-1	C01108	benzene-1,2,3-triol
386	127.049	2.248	C5H6N2O2	126.043	126.042	5.9222	Thymine	65-71-4	C00178	5-methyl-1H-pyrimidine-2,4-dione
392	128.07	0.976	C6H9NO2	127.063	127.062	7.13386	(S)-2,3,4,5-Tetrahydropyridine-2-carboxylate		C00450	(2S)-2,3,4,5-tetrahydropyridine-2-carboxylic acid
393	128.143	11.912	C8H17N	127.136	127.136	2.8037	Coniine	458-88-8	C06523	(2S)-2-propylpiperidine
394	128.951	13.405	C2H2Cl2O2	127.943	127.943	-1.82541	Dichloroacetate	79-43-6	C11149	2,2-dichloroacetic acid
405	129.055	3.618	C6H8O3	128.047	128.047	-0.496288	Dihydrophloroglucinol		C06719	3,5-dihydroxycyclohex-2-en-1-one
409	130.049	0.871	C5H7NO3	129.043	129.042	4.23466	4-Oxoproline		C01877	(2S)-4-oxopyrrolidine-2-carboxylic acid
412	130.085	1.884	C6H11NO2	129.079	129.078	6.55763	L-Pipecolate	3105-95-1	C00408	(2S)-piperidine-2-carboxylic acid
422	130.966	13.416	C2H4Cl2O2	129.959	129.959	-1.41236	2,2-Dichloro-1,1-ethanediol	16086-14-9	C14860	2,2-dichloroethane-1,1-diol
431	131.049	9.257	C6H7FO2	130.043	130.042	9.27733	4-Fluorocyclohexadiene-cis,cis-1,2-diol		C16483	(1S,2R)-4-fluorocyclohexa-3,5-diene-1,2-diol
436	131.071	0.961	C6H10O3	130.063	130.063	-2.48763	4-Methyl-2-oxopentanoate	816-66-0	C00233	4-methyl-2-oxopentanoic acid
439	131.128	0.768	C5H14N4	130.122	130.121	4.50694	Agmatine	306-60-5	C00179	2-(4-aminobutyl)guanidine
442	132.101	1.894	C6H13NO2	131.095	131.094	4.01582	L-Leucine	61-90-5	C00123	(2S)-2-amino-4-methylpentanoic acid
448	133.049	3.348	C5H8O4	132.042	132.042	4.97153	Glutarate	110-94-1	C00489	pentanedioic acid
450	133.06	5.326	C4H8N2O3	132.054	132.053	7.09146	L-Asparagine	70-47-3	C00152	(2S)-2,4-diamino-4-oxobutanoic acid
457	133.064	2.758	C9H8O	132.058	132.057	3.83508	Cinnamaldehyde	104-55-2	C00903	(E)-3-phenylprop-2-enal
471	133.101	10.546	C10H12	132.094	132.094	-1.16242	Tetralin	119-64-2	C14114	1,2,3,4-tetrahydronaphthalene
473	134.045	0.939	C4H7NO4	133.037	133.037	1.627	L-Aspartate	56-84-8	C00049	(2S)-2-aminobutanedioic acid
480	135.081	7.357	C9H10O	134.073	134.074	-7.18673	Cinnamyl alcohol	104-54-1	C02394	(E)-3-phenylprop-2-en-1-ol
507	135.117	4.97	C10H14	134.11	134.11	-1.07038	p-Cymene	99-87-6	C06575	1-methyl-4-propan-2-ylbenzene
508	136.061	2.704	C4H9NO4	135.053	135.054	-3.87661	4-Hydroxy-L-threonine		C06056	(2S,3S)-2-amino-3,4-dihydroxybutanoic acid
511	136.062	1.293	C5H5N5	135.054	135.055	-1.43311	Adenine	73-24-5	C00147	7H-purin-6-amine
513	136.075	1.823	C8H9NO	135.068	135.068	5.60051	(Z)-Phenylacetaldehyde oxime	7028-48-0	C16075	(NZ)-N-(2-phenylethylidene)hydroxylamine
526	137.059	2.671	C8H8O2	136.052	136.052	3.94298	Toluate	99-94-5	C01454	4-methylbenzoic acid
539	137.133	7.922	C10H16	136.125	136.126	-7.37224	(-)-Limonene	5989-54-8	C00521	(4S)-1-methyl-4-prop-1-en-2-ylcyclohexene
543	138.054	0.933	C7H7NO2	137.048	137.047	4.35215	Anthranilate	118-92-3	C00108	2-aminobenzoic acid
548	138.091	1.192	C8H11NO	137.084	137.084	1.94371	Tyramine	51-67-2	C00483	4-(2-aminoethyl)phenol
562	139.04	2.189	C7H6O3	138.032	138.032	-4.58988	4-Hydroxybenzoate	99-96-7	C00156	4-hydroxybenzoic acid
564	139.112	4.921	C9H14O	138.105	138.105	-2.4876	3,6-Nonadienal		C16323	(3Z,6Z)-nona-3,6-dienal
571	140.048	2.301	C3H10NO3P	139.04	139.04	-4.48467	N-Monomethyl-2-aminoethylphosphonate		C05679	2-(methylamino)ethylphosphonic acid
573	140.995	12.789	C2H5O5P	139.988	139.987	0.403262	Acetyl phosphate		C00227	phosphono acetate
575	141.017	1.678	C6H4O4	140.011	140.01	8.8311	cis-4-Carboxymethylenebut-2-en-4-olide	73237-79-3	C04431	(2E)-2-(5-oxofuran-2-ylidene)acetic acid
577	141.054	2.185	C7H8O3	140.047	140.046	7.40073	4-Hydroxymethylcatechol	3897-89-0	C14110	4-(hydroxymethyl)benzene-1,2-diol
603	142.026	0.856	C2H8NO4P	141.019	141.019	3.30772	Ethanolamine phosphate	1071-23-4	C00346	2-aminoethyl dihydrogen phosphate
604	142.051	1.901	C6H7NO3	141.043	141.044	-6.54801	2-Aminomuconate semialdehyde		C03824	(2E,4Z)-2-amino-6-oxohexa-2,4-dienoic acid
605	143.034	1.674	C6H6O4	142.027	142.027	-0.306621	2-Hydroxymuconate semialdehyde	3270-98-2	C00682	(3E,5E)-6-hydroxy-2-oxohexa-3,5-dienoic acid
610	143.107	5.024	C8H14O2	142.099	142.1	-3.61401	2-n-Propyl-4-pentenoic acid	1575-72-0	C16648	2-propylpent-4-enoic acid
620	144.081	2.827	C10H9N	143.073	143.074	-1.42268	1-Naphthylamine	134-32-7	C14790	naphthalen-1-amine
652	145.05	3.676	C6H8O4	144.042	144.042	-0.0940578	2,3-Dimethylmaleate	488-21-1	C00922	(Z)-2,3-dimethylbut-2-enedioic acid
665	146.081	2.465	C6H11NO3	145.074	145.074	2.52597	4-Acetamidobutanoate		C02946	4-acetamidobutanoic acid
667	146.092	0.97	C5H11N3O2	145.085	145.085	3.35287	Fibrin	9001-31-4	C00290	2-amino-N-[2-(methylamino)-2-oxoethyl]acetamide
677	147.028	1.461	C5H6O5	146.022	146.021	4.15317	2-Oxoglutarate	328-50-7	C00026	2-oxopentanedioic acid
679	147.041	10.977	C4H6N2O4	146.033	146.033	-3.31123	3-Oxo-3-ureidopropanoate		C15607	3-(carbamoylamino)-3-oxopropanoic acid
694	147.044	4.379	C9H6O2	146.037	146.036	2.98864	Coumarin	91-64-5	C05851	chromen-2-one
711	147.065	2.233	C6H10O4	146.058	146.058	0.24957	2-Dehydropantoate		C00966	4-hydroxy-3,3-dimethyl-2-oxobutanoic acid
714	147.076	0.863	C5H10N2O3	146.069	146.069	1.68723	L-Glutamine	56-85-9	C00064	(2S)-2,5-diamino-5-oxopentanoic acid
716	147.113	0.767	C6H14N2O2	146.106	146.105	0.728595	L-Lysine	56-87-1	C00047	(2S)-2,6-diaminohexanoic acid
734	148.06	0.89	C5H9NO4	147.053	147.053	1.40393	L-Glutamate	56-86-0	C00025	(2S)-2-aminopentanedioic acid
743	149.059	2.34	C9H8O2	148.052	148.051	6.25759	trans-Cinnamate	140-10-3	C00423	(E)-3-phenylprop-2-enoic acid
748	149.08	2.234	C6H12O4	148.074	148.073	3.15013	(R)-Mevalonate	17817-88-8	C00418	(3R)-3,5-dihydroxy-3-methylpentanoic acid
751	149.097	3.555	C10H12O	148.089	148.089	-4.48075	p-Cumic aldehyde	122-03-2	C06577	4-propan-2-ylbenzaldehyde
774	150.055	2.107	C8H7NO2	149.048	149.048	-0.225084	4-Hydroxymandelonitrile		C00650	2-hydroxy-2-(4-hydroxyphenyl)acetonitrile
775	150.059	1.451	C5H11NO2S	149.051	149.051	-2.10363	L-Methionine	63-68-3	C00073	(2S)-2-amino-4-methylsulfanylbutanoic acid
783	151.038	3.094	C8H6O3	150.032	150.03	8.30792	alpha-Oxo-benzeneacetic acid	611-73-4	C02137	2-oxo-2-phenylacetic acid
791	151.075	2.715	C9H10O2	150.068	150.067	4.24109	4-Coumaryl alcohol	3690-05-09	C02646	4-[(E)-3-hydroxyprop-1-enyl]phenol
800	151.111	3.866	C10H14O	150.105	150.104	4.50654	(-)-Carvone	6485-40-1	C01767	(5R)-2-methyl-5-prop-1-en-2-ylcyclohex-2-en-1-one
806	152.056	1.942	C5H5N5O	151.049	151.049	2.16122	Guanine	73-40-5	C00242	2-amino-3,7-dihydropurin-6-one
810	152.071	1.762	C8H9NO2	151.063	151.063	-0.155884	N-Methylanthranilate	119-68-6	C03005	2-(methylamino)benzoic acid
814	153.042	2.087	C5H4N4O2	152.033	152.035	-8.17944	Xanthine	69-89-6	C00385	3,7-dihydropurine-2,6-dione
817	153.054	4.126	C8H8O3	152.047	152.046	5.56703	4-Hydroxyphenylacetate	156-38-7	C00642	2-(4-hydroxyphenyl)acetic acid
823	153.075	2.023	C5H12O5	152.069	152.068	4.11954	Xylitol	87-99-0	C00379	(2S,4R)-pentane-1,2,3,4,5-pentol
828	153.126	3.104	C10H16O	152.12	152.119	5.76158	(-)-trans-Carveol		C00964	(1S,5R)-2-methyl-5-prop-1-en-2-ylcyclohex-2-en-1-ol
843	154.062	2.521	C4H12NO3P	153.055	153.055	3.50495	N-Dimethyl-2-aminoethylphosphonate		C05680	2-(dimethylamino)ethylphosphonic acid
844	154.086	0.981	C8H11NO2	153.079	153.078	3.83104	Dopamine	51-61-6	C03758	4-(2-aminoethyl)benzene-1,2-diol
850	155.034	2.485	C7H6O4	154.027	154.027	0.626202	2,3-Dihydroxybenzoate	303-38-8	C00196	2,3-dihydroxybenzoic acid
852	155.069	2.594	C8H10O3	154.063	154.062	6.53273	4-Hydroxy-3-methoxy-benzenemethanol	498-00-0	C06317	4-(hydroxymethyl)-2-methoxyphenol
860	156.041	0.884	C3H10NO4P	155.035	155.034	4.29873	N-Methylethanolamine phosphate		C01210	2-(methylamino)ethyl dihydrogen phosphate
863	156.077	0.842	C6H9N3O2	155.07	155.07	-0.216344	L-Histidine	71-00-1	C00135	(2S)-2-amino-3-(1H-imidazol-5-yl)propanoic acid
867	157.049	0.957	C7H8O4	156.042	156.042	0.489942	3-Methyl-cis,cis-hexadienedioate		C04112	(2Z,4Z)-3-methylhexa-2,4-dienedioic acid
901	159.028	5.076	C6H6O5	158.022	158.021	3.45808	2-Maleylacetate	24740-88-3	C02222	(Z)-4-oxohex-2-enedioic acid
902	159.05	0.917	C4H6N4O3	158.044	158.042	9.53185	(R)(-)-Allantoin		C02348	[(4R)-2,5-dioxoimidazolidin-4-yl]urea
903	159.064	3.882	C7H10O4	158.058	158.057	8.32892	2-Isopropylmaleate		C02631	(E)-2-propan-2-ylbut-2-enedioic acid
904	159.076	2.044	C6H10N2O3	158.069	158.069	2.19177	4-Methylene-L-glutamine		C01109	(2S)-2-amino-4-carbamoylpent-4-enoic acid
906	159.079	6.615	C11H10O	158.073	158.072	7.25266	(2-Naphthyl)methanol	1592-38-7	C02909	naphthalen-2-ylmethanol
917	160.096	0.964	C7H13NO3	159.089	159.089	5.69775	5-Acetamidopentanoate		C03087	5-acetamidopentanoic acid
921	161.056	10.131	C5H8N2O4	160.048	160.049	-2.8963	N-Formimino-L-aspartate		C03409	(2S)-2-(aminomethylideneamino)butanedioic acid
926	161.059	3.892	C10H8O2	160.052	160.052	1.16494	Naphthalene-1,2-diol	574-00-5	C03012	naphthalene-1,2-diol
931	161.091	0.958	C6H12N2O3	160.085	160.084	4.78779	D-Alanyl-D-alanine	923-16-0	C00993	2-[[(2R)-2-aminopropanoyl]amino]propanoic acid
933	161.107	3.075	C10H12N2	160.1	160.1	2.41381	Tryptamine	61-54-1	C00398	2-(1H-indol-3-yl)ethanamine
944	162.076	0.958	C6H11NO4	161.069	161.069	-0.0220297	L-2-Aminoadipate	542-32-5	C00956	(2S)-2-aminohexanedioic acid
948	163.038	5.344	C9H6O3	162.032	162.031	6.08802	Umbelliferone	93-35-6	C09315	7-hydroxychromen-2-one
970	163.042	9.19	C6H10O3S	162.035	162.035	1.89127	1,2-Dihydroxy-5-(methylthio)pent-1-en-3-one		C15606	(Z)-1,2-dihydroxy-5-methylsulfanylpent-1-en-3-one
971	163.059	2.223	C6H10O5	162.053	162.051	9.17264	(R)-3,3-Dimethylmalate		C01088	(3R)-3-hydroxy-2,2-dimethylbutanedioic acid
980	163.076	7.335	C10H10O2	162.068	162.068	-2.36659	cis-1,2-Dihydronaphthalene-1,2-diol		C04314	(1R,2S)-1,2-dihydronaphthalene-1,2-diol
1003	165.054	4.381	C9H8O3	164.047	164.046	5.95226	Phenylpyruvate	156-06-9	C00166	2-oxo-3-phenylpropanoic acid
1010	165.077	0.889	C6H12O5	164.069	164.07	-6.11664	L-Rhamnose	3615-41-6	C00507	(3R,4R,5R,6S)-6-methyloxane-2,3,4,5-tetrol
1014	165.091	6.781	C10H12O2	164.084	164.084	0.222153	p-Cumate	536-66-3	C06578	4-propan-2-ylbenzoic acid
1019	166.049	2.113	C8H7NO3	165.043	165.041	7.06758	4-Pyridoxolactone	4753-19-9	C00971	7-hydroxy-6-methyl-3H-furo[3,4-c]pyridin-1-one
1023	166.086	1.384	C9H11NO2	165.079	165.079	1.67466	L-Phenylalanine	63-91-2	C00079	(2S)-2-amino-3-phenylpropanoic acid
1026	166.122	5.887	C10H15NO	165.115	165.115	3.73346	Ephedrine	299-42-3	C01575	(1R,2S)-2-(methylamino)-1-phenylpropan-1-ol
1030	167.034	11.713	C8H6O4	166.027	166.026	1.36395	Phthalate	88-99-3	C01606	phthalic acid
1033	167.069	2.514	C9H10O3	166.063	166.062	5.81979	3-(2-Hydroxyphenyl)propanoate	495-78-3	C01198	3-(2-hydroxyphenyl)propanoic acid
1040	167.105	11.03	C6H10N6	166.097	166.097	-3.99495	Cyromazine	66215-27-8	C14147	2-N-cyclopropyl-1,3,5-triazine-2,4,6-triamine
1045	167.107	3.926	C10H14O2	166.099	166.1	-4.65714	Perillic acid	7694-45-3	C11924	4-prop-1-en-2-ylcyclohexene-1-carboxylic acid
1048	168.065	2.68	C8H9NO3	167.058	167.058	1.17595	Pyridoxal	66-72-8	C00250	3-hydroxy-5-(hydroxymethyl)-2-methylpyridine-4-carbaldehyde
1049	168.101	2.085	C9H13NO2	167.095	167.094	4.34755	3-Methoxytyramine	554-52-9	C05587	4-(2-aminoethyl)-2-methoxyphenol
1055	169.036	1.454	C5H4N4O3	168.028	168.028	-0.973338	Urate	69-93-2	C00366	7,9-dihydro-3H-purine-2,6,8-trione
1059	169.05	2.424	C8H8O4	168.042	168.043	-5.19838	Homogentisate	451-13-8	C00544	2-(2,5-dihydroxyphenyl)acetic acid
1060	169.086	5.189	C5H15NO3P	168.079	168.079	0.930822	N-Trimethyl-2-aminoethylphosphonate		C06459	trimethyl(2-phosphonoethyl)azanium
1063	169.121	3.955	C10H16O2	168.115	168.113	9.55567	6-Oxocineole	70222-88-7	C00848	2,2,4-trimethyl-3-oxabicyclo[2.2.2]octan-5-one
1070	170.044	1.9	C7H7NO4	169.037	169.036	6.60476	L-2,3-Dihydrodipicolinate		C03340	(2S)-2,3-dihydropyridine-2,6-dicarboxylic acid
1073	170.08	1.761	C8H11NO3	169.074	169.073	5.7753	Pyridoxine	65-23-6	C00314	4,5-bis(hydroxymethyl)-2-methylpyridin-3-ol
1077	171.028	2.322	C7H6O5	170.022	170.021	4.68442	Gallate	149-91-7	C01424	3,4,5-trihydroxybenzoic acid
1079	171.064	2.442	C8H10O4	170.058	170.057	4.4482	3,4-Dihydroxyphenylethyleneglycol		C05576	4-(1,2-dihydroxyethyl)benzene-1,2-diol
1084	171.137	3.455	C10H18O2	170.131	170.13	3.0944	6-endo-Hydroxycineole		C03092	(5S)-2,2,4-trimethyl-3-oxabicyclo[2.2.2]octan-5-ol
1100	173.044	2.754	C7H8O5	172.037	172.037	1.49068	3-Dehydroshikimate		C02637	(4S,5R)-4,5-dihydroxy-3-oxocyclohexene-1-carboxylic acid
1101	173.059	2.866	C11H8O2	172.052	172.051	6.19841	1-Hydroxy-2-naphthaldehyde	574-96-9	C11427	1-hydroxynaphthalene-2-carbaldehyde
1113	174.075	4.662	C7H11NO4	173.069	173.068	5.98867	N-Acetyl-L-glutamate 5-semialdehyde		C01250	(2S)-2-acetamido-5-oxopentanoic acid
1124	175.023	1.446	C6H6O6	174.016	174.016	4.80674	cis-Aconitate	585-84-2	C00417	(Z)-prop-1-ene-1,2,3-tricarboxylic acid
1125	175.06	0.954	C7H10O5	174.053	174.052	2.90976	Shikimate	138-59-0	C00493	(3R,4S,5R)-3,4,5-trihydroxycyclohexene-1-carboxylic acid
1133	175.075	5.077	C11H10O2	174.068	174.067	3.59889	1,2-Dihydroxy-8-methylnaphthalene		C14084	8-methylnaphthalene-1,2-diol
1136	175.086	2.074	C10H10N2O	174.079	174.079	1.24341	(Indol-3-yl)acetamide	879-37-8	C02693	2-(1H-indol-3-yl)acetamide
1141	175.119	0.828	C6H14N4O2	174.112	174.112	0.439096	L-Arginine	74-79-3	C00062	(2S)-2-amino-5-(diaminomethylideneamino)pentanoic acid
1163	177.05	10.954	C5H8N2O5	176.043	176.043	0.831907	N-Carbamoyl-L-aspartate		C00438	(2S)-2-(carbamoylamino)butanedioic acid
1185	177.057	5.996	C7H12O3S	176.051	176.049	7.59129	2-Oxo-6-methylthiohexanoic acid		C17216	6-methylsulfanyl-2-oxohexanoic acid
1186	177.061	0.913	C4H8N4O4	176.055	176.054	3.89908	Allantoate	99-16-1	C00499	2,2-bis(carbamoylamino)acetic acid
1188	177.091	6.615	C11H12O2	176.084	176.083	1.68358	cis-1,2-Dihydroxy-1,2-dihydro-8-methylnaphthalene	156757-20-9	C14083	(1R,2S)-8-methyl-1,2-dihydronaphthalene-1,2-diol
1212	179.048	1.526	C5H10N2O3S	178.041	178.041	-0.0760964	Cys-Gly	19246-18-5	C01419	2-[[(2R)-2-amino-3-sulfanylpropanoyl]amino]acetic acid
1220	179.071	4.055	C10H10O3	178.063	178.064	-3.78264	Coniferyl aldehyde	458-36-6	C02666	(E)-3-(4-hydroxy-3-methoxyphenyl)prop-2-enal
1231	180.087	3.675	C6H13NO5	179.079	179.08	-4.31958	D-Glucosamine	3416-24-8	C00329	(3R,4R,5S,6R)-3-amino-6-(hydroxymethyl)oxane-2,4,5-triol
1237	180.102	1.756	C10H13NO2	179.095	179.094	0.706061	(-)-Salsolinol	27740-96-1	C09642	(1S)-1-methyl-1,2,3,4-tetrahydroisoquinoline-6,7-diol
1249	181.05	3.966	C9H8O4	180.042	180.042	-0.686218	3-(4-Hydroxyphenyl)pyruvate	156-39-8	C01179	3-(4-hydroxyphenyl)-2-oxopropanoic acid
1252	181.053	2.727	C6H12O4S	180.046	180.045	1.64654	5-Methylthio-D-ribose		C03089	(2R,3R,4S,5S)-5-(methylsulfanylmethyl)oxolane-2,3,4-triol
1253	181.07	0.855	C6H12O6	180.063	180.063	1.70191	D-Glucose	50-99-7	C00031	(3R,4S,5S,6R)-6-(hydroxymethyl)oxane-2,3,4,5-tetrol
1258	181.087	2.597	C10H12O3	180.079	180.079	-4.40668	Coniferyl alcohol	458-35-5	C00590	4-[(E)-3-hydroxyprop-1-enyl]-2-methoxyphenol
1273	182.081	1.822	C9H11NO3	181.074	181.073	3.45965	L-Tyrosine	60-18-4	C00082	(2S)-2-amino-3-(4-hydroxyphenyl)propanoic acid
1288	183.064	2.727	C9H10O4	182.058	182.056	8.93371	3-(4-Hydroxyphenyl)lactate		C03672	2-hydroxy-3-(4-hydroxyphenyl)propanoic acid
1290	183.079	8.378	C13H10O	182.073	182.072	8.71326	Fluoren-9-ol	1689-64-1	C06711	9H-fluoren-9-ol
1296	184.073	3.24	C7H9N3O3	183.064	183.065	-5.31806	4-Amino-2-hydroxylamino-6-nitrotoluene		C16403	N-(5-amino-2-methyl-3-nitrophenyl)hydroxylamine
1299	184.097	2.491	C9H13NO3	183.089	183.09	-0.565561	L-Adrenaline	51-43-4	C00788	4-[(1R)-1-hydroxy-2-(methylamino)ethyl]benzene-1,2-diol
1301	184.985	12.958	C3H5O7P	183.977	183.978	-3.06314	3-Phosphonooxypyruvate		C03232	2-oxo-3-phosphonooxypropanoic acid
1306	185.032	0.852	C5H4N4O4	184.023	184.025	-9.63763	5-Hydroxyisourate		C11821	5-hydroxy-3,7-dihydropurine-2,6,8-trione
1308	185.045	2.076	C8H8O5	184.037	184.037	-0.345301	3,4-Dihydroxymandelate	775-01-9	C05580	2-(3,4-dihydroxyphenyl)-2-hydroxyacetic acid
1309	185.08	3.932	C9H12O4	184.074	184.073	2.26242	3-Methoxy-4-hydroxyphenylethyleneglycol		C05594	1-(4-hydroxy-3-methoxyphenyl)ethane-1,2-diol
1316	185.117	2.652	C10H16O3	184.11	184.11	1.6645	1,6,6-Trimethyl-2,7-dioxabicyclo[3.2.2]nonan-3-one		C04718	5,7,7-trimethyl-4,6-dioxabicyclo[3.2.2]nonan-3-one
1320	186.018	0.874	C3H8NO6P	185.009	185.011	-9.69439	O-Phospho-L-serine	407-41-0	C01005	(2S)-2-amino-3-phosphonooxypropanoic acid
1339	187.132	3.556	C10H18O3	186.126	186.125	3.95675	(3R)-6-Hydroxy-3-isopropenyl-heptanoate		C11404	(3R)-6-hydroxy-3-prop-1-en-2-ylheptanoic acid
1353	188.054	1.904	C7H9NO5	187.048	187.047	5.38071	2-(Acetamidomethylene)succinate		C01215	(2Z)-2-(acetamidomethylidene)butanedioic acid
1355	188.07	4.092	C6H10ClN5	187.062	187.063	-2.15729	Deethylatrazine	6190-65-4	C06559	6-chloro-2-N-propan-2-yl-1,3,5-triazine-2,4-diamine
1360	188.092	3.971	C8H13NO4	187.084	187.085	-2.79846	6-Acetamido-2-oxohexanoate		C05548	6-acetamido-2-oxohexanoic acid
1363	188.128	2.283	C9H17NO3	187.121	187.121	-1.355	8-Amino-7-oxononanoate		C01092	8-amino-7-oxononanoic acid
1367	188.954	11.086	C6H5BrO2	187.947	187.947	2.21579	4-Bromocatechol	17345-77-6	C14843	4-bromobenzene-1,2-diol
1375	189.039	5.077	C7H8O6	188.032	188.032	1.8957	(Z)-But-1-ene-1,2,4-tricarboxylate		C04002	(Z)-but-1-ene-1,2,4-tricarboxylic acid
1381	189.091	9.239	C12H12O2	188.084	188.083	1.46983	cis-2,3-Dihydro-2,3-dihydroxybiphenyl		C06589	(1S,2R)-3-phenylcyclohexa-3,5-diene-1,2-diol
1387	189.124	6.23	C8H16N2O3	188.116	188.117	-3.04891	N6-Acetyl-L-lysine	692-04-6	C02727	(2S)-6-acetamido-2-aminohexanoic acid
1399	189.16	0.793	C9H20N2O2	188.153	188.153	-1.45386	7,8-Diaminononanoate		C01037	7,8-diaminononanoic acid
1409	190.05	3.108	C10H7NO3	189.043	189.043	-0.812242	4-Hydroxy-2-quinolinecarboxylic acid	492-27-3	C01717	4-oxo-1H-quinoline-2-carboxylic acid
1415	190.127	11.905	C9H19NOS	189.119	189.119	-3.56151	8-Methylthiooctanaldoxime		C17251	(NE)-N-(8-methylsulfanyloctylidene)hydroxylamine
1422	191.07	3.891	C11H10O3	190.063	190.062	3.92739	1,2-Dihydroxy-7-hydroxymethylnaphthalene		C14105	7-(hydroxymethyl)naphthalene-1,2-diol
1425	191.102	0.942	C7H14N2O4	190.095	190.095	4.18975	LL-2,6-Diaminoheptanedioate		C00666	(2S,6S)-2,6-diaminoheptanedioic acid
1428	191.107	6.329	C12H14O2	190.099	190.1	-0.702518	3-Dimethylallyl-4-hydroxybenzaldehyde		C12459	4-hydroxy-3-(3-methylbut-2-enyl)benzaldehyde
1454	192.065	4.095	C10H9NO3	191.058	191.058	2.65077	5-Hydroxyindoleacetate		C05635	2-(5-hydroxy-1H-indol-2-yl)acetic acid
1459	193.035	1.673	C6H8O7	192.027	192.027	-1.58076	Citrate	77-92-9	C00158	2-hydroxypropane-1,2,3-tricarboxylic acid
1461	193.05	4.268	C10H8O4	192.042	192.042	-0.226764	Scopoletin	92-61-5	C01752	7-hydroxy-6-methoxychromen-2-one
1464	193.071	0.961	C7H12O6	192.063	192.063	0.554253	Quinate	77-95-2	C00296	(3R,5R)-1,3,4,5-tetrahydroxycyclohexane-1-carboxylic acid
1473	193.086	2.705	C11H12O3	192.079	192.078	1.33514	cis-1,2-Dihydroxy-1,2-dihydro-7-hydroxymethylnaphthalene		C14104	(1R,2S)-7-(hydroxymethyl)-1,2-dihydronaphthalene-1,2-diol
1500	195.05	0.767	C6H10O7	194.043	194.043	0.393994	D-Glucuronate	6556-12-03	C00191	(2S,3S,4S,5R)-3,4,5,6-tetrahydroxyoxane-2-carboxylic acid
1509	195.066	3.046	C10H10O4	194.058	194.059	-4.44995	Ferulate	1135-24-6	C01494	(E)-3-(4-hydroxy-3-methoxyphenyl)prop-2-enoic acid
1511	195.086	0.913	C7H14O6	194.079	194.078	2.91867	Methyl beta-D-galactoside	1824-94-8	C03619	(2R,3R,4S,5R,6R)-2-(hydroxymethyl)-6-methoxyoxane-3,4,5-triol
1550	197.08	3.214	C10H12O4	196.074	196.073	3.70499	2,3-Dihydroxy-p-cumate		C06580	2,3-dihydroxy-4-propan-2-ylbenzoic acid
1563	198.113	2.075	C10H15NO3	197.105	197.105	-0.423877	L-Metanephrine		C05588	4-[(1R)-1-hydroxy-2-(methylamino)ethyl]-2-methoxyphenol
1568	199.025	0.901	C8H6O6	198.016	198.017	-4.967	4,5-Dihydroxyphthalate	63958-66-7	C03233	4,5-dihydroxyphthalic acid
1569	199.059	2.599	C9H10O5	198.053	198.052	3.56699	3-(3,4-Dihydroxyphenyl)lactate		C01207	3-(3,4-dihydroxyphenyl)-2-hydroxypropanoic acid
1573	199.096	2.851	C10H14O4	198.089	198.089	1.79945	cis-2,3-Dihydroxy-2,3-dihydro-p-cumate		C06579	(5S,6R)-5,6-dihydroxy-4-propan-2-ylcyclohexa-1,3-diene-1-carboxylic acid
1595	201.09	4.626	C13H12O2	200.084	200.083	3.83066	(+)-(3S,4R)-cis-3,4-Dihydroxy-3,4-dihydrofluorene		C07721	(3S,4R)-4,9-dihydro-3H-fluorene-3,4-diol
1645	203.072	6.144	C12H10O3	202.063	202.065	-8.3318	2,2',3-Trihydroxybiphenyl	91368-55-7	C03569	3-(2-hydroxyphenyl)benzene-1,2-diol
1713	204.088	3.977	C8H13NO5	203.079	203.081	-5.43407	N2-Acetyl-L-aminoadipate		C12986	(2S)-2-acetamidohexanedioic acid
1717	204.123	1.396	C10H13N5	203.117	203.116	6.62894	N6-(delta2-Isopentenyl)-adenine	2365-40-4	C04083	N-(3-methylbut-2-enyl)-7H-purin-6-amine
1721	204.142	7.527	C10H21NOS	203.134	203.135	-2.77426	9-Methylthiononanaldoxime		C17253	(NE)-N-(9-methylsulfanylnonylidene)hydroxylamine
1724	205.036	1.465	C7H8O7	204.027	204.028	-7.07528	Oxaloglutarate		C05533	1-oxobutane-1,2,4-tricarboxylic acid
1731	205.088	3.658	C9H16O3S	204.082	204.08	7.6266	2-Oxo-8-methylthiooctanoic acid		C17224	8-methylsulfanyl-2-oxooctanoic acid
1733	205.097	2.832	C11H12N2O2	204.09	204.09	-0.16438	L-Tryptophan	73-22-3	C00078	(2S)-2-amino-3-(1H-indol-3-yl)propanoic acid
1736	205.121	6.626	C9H12N6	204.112	204.114	-8.10117	Triethylenemelamine	51-18-3	C07642	2,4,6-tris(aziridin-1-yl)-1,3,5-triazine
1761	205.195	7.177	C15H24	204.188	204.188	-0.80097	(+)-Germacrene A	28028-64-0	C16141	(1E,5E,8R)-1,5-dimethyl-8-prop-1-en-2-ylcyclodeca-1,5-diene
1776	206.045	2.83	C10H7NO4	205.037	205.038	-0.992737	Xanthurenic acid	59-00-7	C02470	8-hydroxy-4-oxo-1H-quinoline-2-carboxylic acid
1779	206.08	4.103	C11H11NO3	205.074	205.073	3.7862	Indolelactate	1821-52-9	C02043	2-hydroxy-3-(1H-indol-3-yl)propanoic acid
1787	207.064	3.055	C11H10O4	206.058	206.056	6.97111	2-Hydroxy-8-methylchromene-2-carboxylate	156605-21-9	C14085	2-hydroxy-8-methylchromene-2-carboxylic acid
1795	207.102	3.853	C12H14O3	206.094	206.094	-0.599475	3-Dimethylallyl-4-hydroxybenzoate		C12458	4-hydroxy-3-(3-methylbut-2-enyl)benzoic acid
1799	207.136	4.96	C13H18O2	206.131	206.129	7.45377	Plastoquinol-1		C02185	2,3-dimethyl-5-(3-methylbut-2-enyl)benzene-1,4-diol
1814	208.098	2.276	C11H13NO3	207.089	207.09	-4.2665	N-Acetyl-L-phenylalanine	2018-61-3	C03519	(2S)-2-acetamido-3-phenylpropanoic acid
1831	209.082	3.798	C11H12O4	208.074	208.075	-6.26484	Sinapoyl aldehyde	4206-58-0	C05610	(E)-3-(4-hydroxy-3,5-dimethoxyphenyl)prop-2-enal
1834	209.093	2.837	C10H12N2O3	208.085	208.086	-3.76552	L-Kynurenine	2922-83-0	C00328	(2S)-2-amino-4-(2-aminophenyl)-4-oxobutanoic acid
1854	210.075	0.969	C10H11NO4	209.069	209.067	7.34902	p-Hydroxyphenylacetylglycine		C05596	2-[[2-(4-hydroxyphenyl)acetyl]amino]acetic acid
1855	210.086	3.065	C9H11N3O3	209.08	209.078	7.20514	4-Acetamido-2-amino-6-nitrotoluene		C16420	N-(3-amino-4-methyl-5-nitrophenyl)acetamide
1863	211.062	3.202	C10H10O5	210.053	210.054	-7.68163	5-Hydroxyferulate		C05619	(E)-3-(3,4-dihydroxy-5-methoxyphenyl)prop-2-enoic acid
1866	211.077	9.282	C14H10O2	210.068	210.069	-6.34817	Phenanthrene-3,4-diol		C03164	phenanthrene-3,4-diol
1868	211.094	2.343	C11H14O4	210.089	210.087	9.93127	Sinapyl alcohol	537-33-7	C02325	4-[(E)-3-hydroxyprop-1-enyl]-2,6-dimethoxyphenol
1882	212.127	2.533	C11H17NO3	211.121	211.12	3.53566	Mescaline	54-04-6	C06546	2-(3,4,5-trimethoxyphenyl)ethanamine
1890	213.039	5.077	C9H8O6	212.032	212.032	0.266241	3-(2-Carboxyethenyl)-cis,cis-muconate		C04366	(2Z,5E)-4-(carboxymethylidene)hepta-2,5-dienedioic acid
1902	213.185	4.739	C13H24O2	212.178	212.178	-0.0638536	cis-11-Methyl-2-dodecenoic acid		C18206	(Z)-11-methyldodec-2-enoic acid
1909	215.054	0.96	C9H10O6	214.048	214.047	3.86106	2-Hydroxy-6-oxonona-2,4-diene-1,9-dioate		C04479	(2E,4Z)-2-hydroxy-6-oxonona-2,4-dienedioic acid
1910	215.07	9.216	C13H10O3	214.063	214.063	-0.904165	3,4-Dihydroxy-3,4-dihydro-9-fluorenone		C07722	3,4-dihydroxy-3,4-dihydrofluoren-9-one
1916	215.139	2.845	C10H18N2O3	214.132	214.132	-0.997276	Dethiobiotin	533-48-2	C01909	6-(5-methyl-2-oxoimidazolidin-4-yl)hexanoic acid
1924	216.064	0.864	C5H14NO6P	215.056	215.056	-2.38798	sn-glycero-3-Phosphoethanolamine		C01233	2-aminoethyl [(2R)-2,3-dihydroxypropyl] hydrogen phosphate
1935	217.119	2.989	C9H16N2O4	216.111	216.112	-3.76449	gamma-Glutamyl-gamma-aminobutyraldehyde		C15700	(2S)-2-amino-5-oxo-5-(4-oxobutylamino)pentanoic acid
1977	219.064	2.598	C12H10O4	218.058	218.057	4.15693	2-Hydroxy-6-oxo-6-phenylhexa-2,4-dienoate		C01273	(3Z,5Z)-6-hydroxy-2-oxo-6-phenylhexa-3,5-dienoic acid
1991	219.104	4.405	C10H18O3S	218.098	218.096	6.63213	2-Oxo-9-methylthiononanoic acid		C17228	9-methylsulfanyl-2-oxononanoic acid
1993	219.135	1.824	C9H18N2O4	218.127	218.128	-6.20533	N2-(D-1-Carboxyethyl)-L-lysine	34522-31-1	C04020	(2S)-6-amino-2-[[(1R)-1-carboxyethyl]amino]hexanoic acid
2035	220.119	2.49	C10H13N5O	219.112	219.112	0.485832	Zeatin	1637-39-4	C00371	(E)-2-methyl-4-(7H-purin-6-ylamino)but-2-en-1-ol
2043	221.092	1.86	C11H12N2O3	220.085	220.085	0.529122	5-Hydroxy-L-tryptophan	4350-09-08	C00643	(2S)-2-amino-3-(5-hydroxy-1H-indol-3-yl)propanoic acid
2058	221.188	5.428	C15H24O	220.183	220.181	7.02349	2-trans,6-trans-Farnesal	502-67-0	C03461	(2E,6E)-3,7,11-trimethyldodeca-2,6,10-trienal
2090	222.065	9.251	C6H12N3O4P	221.056	221.058	-6.43975	L-Histidinol phosphate	25679-93-0	C01100	[(2S)-2-amino-3-(1H-imidazol-5-yl)propyl] dihydrogen phosphate
2092	222.095	0.916	C8H15NO6	221.09	221.088	9.03004	N-Acetyl-D-glucosamine	7512-17-6	C00140	N-[(3R,4R,5S,6R)-2,4,5-trihydroxy-6-(hydroxymethyl)oxan-3-yl]acetamide
2094	222.11	2.387	C7H15N3O5	221.101	221.103	-9.10691	1-Guanidino-1-deoxy-scyllo-inositol		C04280	2-[(2S,3R,5S,6R)-2,3,4,5,6-pentahydroxycyclohexyl]guanidine
2100	223.06	0.908	C11H10O5	222.053	222.053	-0.556392	2-Succinylbenzoate		C02730	2-(3-carboxypropanoyl)benzoic acid
2102	223.062	3.55	C8H14O5S	222.056	222.055	7.14437	2-(3'-Methylthio)propylmalic acid		C17214	2-hydroxy-2-(3-methylsulfanylpropyl)butanedioic acid
2104	223.075	9.267	C7H14N2O4S	222.067	222.067	0.749555	Cystathionine	535-34-2	C00542	2-amino-4-(2-amino-2-carboxyethyl)sulfanylbutanoic acid
2115	223.205	7.638	C15H26O	222.198	222.198	0.929132	(1E,4S,5E,7R)-Germacra-1(10),5-dien-11-ol		C16143	2-[(1R,2E,4S,7E)-4,8-dimethylcyclodeca-2,7-dien-1-yl]propan-2-ol
2123	224.015	0.892	C6H10NO4PS	223.007	223.008	-5.03818	4-Methyl-5-(2-phosphoethyl)-thiazole		C04327	2-(4-methyl-1,3-thiazol-5-yl)ethyl dihydrogen phosphate
2126	224.128	2.714	C12H17NO3	223.121	223.121	-0.374453	Anhalonidine		C16704	6,7-dimethoxy-1-methyl-1,2,3,4-tetrahydroisoquinolin-8-ol
2129	225.09	5.467	C15H12O2	224.084	224.083	4.71454	Flavanone	487-26-3	C00766	2-phenyl-2,3-dihydrochromen-4-one
2132	225.112	6.611	C13H12N4	224.106	224.105	6.23121	2-Amino-1-methyl-6-phenylimidazo[4,5-b]pyridine	105650-23-5	C16038	1-methyl-6-phenylimidazo[4,5-b]pyridin-2-amine
2136	225.149	3.538	C13H20O3	224.141	224.142	-3.36194	Methyl jasmonate	1211-29-6	C11512	methyl 2-[(1R,2R)-3-oxo-2-[(Z)-pent-2-enyl]cyclopentyl]acetate
2138	225.196	7.296	C13H24N2O	224.189	224.189	0.920883	Anapheline	19519-53-0	C06183	1,3-bis[(2S)-piperidin-2-yl]propan-2-one
2169	229.073	3.551	C10H12O6	228.063	228.065	-9.04813	2-Hydroxy-3-carboxy-6-oxo-7-methylocta-2,4-dienoate		C06581	(Z)-3-(dihydroxymethylidene)-7-methyl-2,6-dioxooct-4-enoic acid
2170	229.086	2.575	C14H12O3	228.079	228.079	-2.29547	3,4',5-Trihydroxystilbene	501-36-0	C03582	5-[(E)-2-(4-hydroxyphenyl)ethenyl]benzene-1,3-diol
2177	229.121	5.417	C15H16O2	228.115	228.114	4.98192	Bisphenol A	80-05-7	C13624	4-[2-(4-hydroxyphenyl)propan-2-yl]phenol
2179	229.145	11.027	C12H20O4	228.136	228.137	-5.01257	Traumatic acid	6402-36-4	C16308	(E)-dodec-2-enedioic acid
2188	231.026	0.951	C5H11O8P	230.019	230.019	1.72356	D-Ribose 5-phosphate	4300-28-1	C00117	[(2R,3S,4R)-3,4,5-trihydroxyoxolan-2-yl]methyl dihydrogen phosphate
2226	233.041	0.9	C5H13O8P	232.035	232.034	4.4237	D-Ribitol 5-phosphate		C01068	[(2R,3S,4S)-2,3,4,5-tetrahydroxypentyl] dihydrogen phosphate
2235	233.115	5.832	C9H16N2O5	232.106	232.108	-8.84746	N2-Succinyl-L-ornithine		C03415	(2S)-5-amino-2-(3-carboxypropanoylamino)pentanoic acid
2237	233.12	4.705	C11H20O3S	232.113	232.113	1.06177	2-Oxo-10-methylthiodecanoic acid		C17232	10-methylsulfanyl-2-oxodecanoic acid
2263	235.058	5.076	C12H10O5	234.053	234.05	9.93986	2-Hydroxy-6-oxo-6-(2-hydroxyphenyl)-hexa-2,4-dienoate		C07731	(3E,5Z)-6-hydroxy-6-(2-hydroxyphenyl)-2-oxohexa-3,5-dienoic acid
2272	235.132	5.587	C14H18O3	234.126	234.125	4.12792	Strigolactone ABC-rings		C18036	(3E,3aR,8bS)-3-(hydroxymethylidene)-8,8-dimethyl-3a,4,5,6,7,8b-hexahydroindeno[1,2-b]furan
2299	235.18	3.602	C14H22N2O	234.173	234.173	1.22325	Lidocaine	137-58-6	C07073	2-(diethylamino)-N-(2,6-dimethylphenyl)acetamide
2313	237.025	0.774	C13H10Cl2	236.016	236.018	-7.34505	Bis(4'-chlorophenyl)methane	101-76-8	C06641	1-chloro-4-[(4-chlorophenyl)methyl]benzene
2316	237.086	2.833	C11H12N2O4	236.08	236.079	4.26319	L-Formylkynurenine	1022-31-7	C02700	(2S)-2-amino-4-(2-formamidophenyl)-4-oxobutanoic acid
2321	237.114	4.151	C13H16O4	236.105	236.106	-6.28343	3-Dimethylallyl-4-hydroxymandelic acid		C12457	2-hydroxy-2-[4-hydroxy-3-(3-methylbut-2-enyl)phenyl]acetic acid
2344	237.186	7.577	C15H24O2	236.178	236.178	-2.76719	Farnesoic acid	462-11-3	C16502	(2E,6E)-3,7,11-trimethyldodeca-2,6,10-trienoic acid
2350	238.093	0.971	C9H11N5O3	237.086	237.086	1.20822	6-Pyruvoyltetrahydropterin		C03684	1-(2-amino-4-oxo-5,6,7,8-tetrahydro-1H-pteridin-6-yl)propane-1,2-dione
2359	239.069	8.693	C15H10O3	238.063	238.061	6.83202	Flavonol		C01495	3-hydroxy-2-phenylchromen-4-one
2389	241.069	4.621	C11H12O6	240.063	240.062	6.60847	(1R,6R)-6-Hydroxy-2-succinylcyclohexa-2,4-diene-1-carboxylate		C05817	(1R,6R)-2-(3-carboxypropanoyl)-6-hydroxycyclohexa-2,4-diene-1-carboxylic acid
2413	243.025	0.919	C6H11O8P	242.019	242.018	6.67902	6-Deoxy-5-ketofructose 1-phosphate		C16848	[(3S,4S)-3,4-dihydroxy-2,5-dioxohexyl] dihydrogen phosphate
2415	243.087	2.721	C12H10N4O2	242.08	242.08	1.01806	Lumichrome	1086-80-2	C01727	7,8-dimethyl-1H-benzo[g]pteridine-2,4-dione
2416	243.096	9.286	C10H14N2O5	242.09	242.089	6.59445	Thymidine	50-89-5	C00214	1-[(2R,4S,5R)-4-hydroxy-5-(hydroxymethyl)oxolan-2-yl]-5-methylpyrimidine-2,4-dione
2417	243.103	5.472	C15H14O3	242.094	242.096	-5.75622	4,5-Bisphenol-o-quinone	163405-36-5	C13628	4-[2-(4-hydroxyphenyl)propan-2-yl]cyclohexa-3,5-diene-1,2-dione
2427	244.093	0.964	C9H13N3O5	243.085	243.086	-0.179148	Cytidine	65-46-3	C00475	4-amino-1-[(2R,3R,4S,5R)-3,4-dihydroxy-5-(hydroxymethyl)oxolan-2-yl]pyrimidin-2-one
2432	245.076	1.814	C9H12N2O6	244.07	244.069	1.17365	Uridine	58-96-8	C00299	1-[(2R,3R,4S,5R)-3,4-dihydroxy-5-(hydroxymethyl)oxolan-2-yl]pyrimidine-2,4-dione
2434	245.083	3.092	C14H12O4	244.074	244.076	-7.92199	3,3',4'5-Tetrahydroxystilbene	10083-24-6	C05901	4-[(E)-2-(3,5-dihydroxyphenyl)ethenyl]benzene-1,2-diol
2438	245.119	4.709	C15H16O3	244.11	244.111	-6.24124	5-Hydroxybisphenol A	79371-66-7	C13626	4-[2-(4-hydroxyphenyl)propan-2-yl]benzene-1,2-diol
2461	247.097	3.229	C14H14O4	246.089	246.09	-2.57447	Marmesin	13849-08-6	C09276	(2S)-2-(2-hydroxypropan-2-yl)-2,3-dihydrofuro[3,2-g]chromen-7-one
2481	247.138	8.233	C9H18N4O4	246.133	246.131	8.11128	N2-(D-1-Carboxyethyl)-L-arginine	34522-32-2	C04137	(2S)-2-(1-carboxyethylamino)-5-(diaminomethylideneamino)pentanoic acid
2487	248.076	2.084	C9H13NO7	247.069	247.069	0.876077	N-Succinyl-L-glutamate		C05931	(2S)-2-(3-carboxypropanoylamino)pentanedioic acid
2497	249.062	2.866	C8H13N2O5P	248.056	248.055	6.27459	Pyridoxamine phosphate	529-96-4	C00647	[4-(aminomethyl)-5-hydroxy-6-methylpyridin-3-yl]methyl dihydrogen phosphate
2500	249.112	3.887	C14H16O4	248.105	248.104	1.83975	3-Dimethylallyl-4-hydroxyphenylpyruvate		C12456	3-[4-hydroxy-3-(3-methylbut-2-enyl)phenyl]-2-oxopropanoic acid
2504	249.124	2.433	C13H16N2O3	248.116	248.117	-2.71465	6-Hydroxymelatonin	2208-41-5	C05643	N-[2-(6-hydroxy-5-methoxy-1H-indol-3-yl)ethyl]acetamide
2506	249.148	5.432	C15H20O3	248.141	248.14	2.96787	Abscisic aldehyde		C13455	(2Z,4E)-5-[(1S)-1-hydroxy-2,6,6-trimethyl-4-oxocyclohex-2-en-1-yl]-3-methylpenta-2,4-diena
2520	251.03	0.808	C10H6N2O6	250.023	250.023	-0.414156	Blue pigment		C16152	5-(2,5-dihydroxy-6-oxo-1H-pyridin-3-yl)pyridine-2,3,6-trione
2523	251.054	7.743	C12H10O6	250.048	250.047	4.34498	2-Hydroxy-6-oxo-6-(2-hydroxyphenoxy)-hexa-2,4-dienoate		C07734	(3E,5E)-6-hydroxy-6-(2-hydroxyphenoxy)-2-oxohexa-3,5-dienoic acid
2527	251.095	2.516	C10H18O5S	250.088	250.088	-0.414048	2-(5'-Methylthio)pentylmalic acid		C17222	2-hydroxy-2-(5-methylsulfanylpentyl)butanedioic acid
2541	251.166	8.206	C15H22O3	250.157	250.158	-6.2103	Xanthoxin	8066-07-07	C13453	(2Z,4E)-5-[(1R,3S,6S)-3-hydroxy-1,5,5-trimethyl-7-oxabicyclo[4.1.0]heptan-6-yl]-3-methylpe
2544	252.107	0.89	C10H13N5O3	251.102	251.1	8.22954	Deoxyadenosine	958-09-8	C00559	(2R,3S,5R)-5-(6-aminopurin-9-yl)-2-(hydroxymethyl)oxolan-3-ol
2549	253.069	4.747	C8H16N2O3S2	252.06	252.062	-6.52046	S-(4-Methylthiobutylthiohydroximoyl)-L-cysteine		C17242	(2R)-2-amino-3-[(Z)-N-hydroxy-C-(3-methylsulfanylpropyl)carbonimidoyl]sulfanylpropanoic ac
2552	253.082	8.591	C11H12N2O5	252.075	252.075	-2.07696	5-Hydroxy-N-formylkynurenine		C05648	(2S)-2-amino-4-(2-formamido-5-hydroxyphenyl)-4-oxobutanoic acid
2556	253.103	2.578	C20H12	252.094	252.095	-5.72623	Benzo[a]pyrene	50-32-8	C07535	benzo[a]pyrene
2569	253.179	5.101	C15H24O3	252.173	252.172	1.21525	Juvenile hormone III acid		C16504	(2E,6E)-9-[(2R)-3,3-dimethyloxiran-2-yl]-3,7-dimethylnona-2,6-dienoic acid
2582	255.082	4.358	C11H14N2O3S	254.072	254.075	-8.83035	S-(Phenylacetothiohydroximoyl)-L-cysteine		C17237	(2R)-2-amino-3-[(Z)-C-benzyl-N-hydroxycarbonimidoyl]sulfanylpropanoic acid
2584	255.084	5.237	C6H15N4O5P	254.078	254.077	3.44954	L-Arginine phosphate	1189-11-3	C05945	(2S)-2-amino-5-[[amino-(phosphonoamino)methylidene]amino]pentanoic acid
2591	255.099	9.264	C11H14N2O5	254.09	254.091	-3.98893	2-Hydroxyfelbamate		C16582	(3-carbamoyloxy-2-hydroxy-2-phenylpropyl) carbamate
2596	255.108	0.937	C9H18O8	254.1	254.101	-1.27331	3-beta-D-Galactosyl-sn-glycerol		C05401	(2R,3R,4S,5R,6R)-2-[(2R)-2,3-dihydroxypropoxy]-6-(hydroxymethyl)oxane-3,4,5-triol
2599	255.23	9.392	C16H30O2	254.225	254.223	5.729	(9Z)-Hexadecenoic acid	373-49-9	C08362	(Z)-hexadec-9-enoic acid
2619	257.245	8.773	C16H32O2	256.24	256.238	9.66457	Hexadecanoic acid	57-10-3	C00249	hexadecanoic acid
2626	259.02	0.921	C6H11O9P	258.014	258.012	6.57503	D-Glucono-1,5-lactone 6-phosphate		C01236	[(2R,3S,4S,5R)-3,4,5-trihydroxy-6-oxooxan-2-yl]methyl dihydrogen phosphate
2635	259.095	2.867	C15H14O4	258.089	258.088	4.75205	Yangonin	500-62-9	C09980	4-methoxy-6-[(E)-2-(4-methoxyphenyl)ethenyl]pyran-2-one
2637	259.117	2.232	C8H21NO6P	258.111	258.11	2.42707	sn-glycero-3-Phosphocholine		C00670	2-[[(2R)-2,3-dihydroxypropoxy]-hydroxyphosphoryl]oxyethyl-trimethylazanium
2639	261.034	1.041	C7H15Cl2N2O2P	260.025	260.027	-7.16681	Ifosfamide	3778-73-2	C07047	N,3-bis(2-chloroethyl)-2-oxo-1,3,2$l^{5}-oxazaphosphinan-2-amine
2641	261.038	0.979	C6H13O9P	260.03	260.031	-4.6285	D-Fructose 6-phosphate	643-13-0	C00085	[(2R,3S,4S)-3,4,5-trihydroxy-5-(hydroxymethyl)oxolan-2-yl]methyl dihydrogen phosphate
2644	261.112	3.789	C15H16O4	260.105	260.104	2.21623	2,3-Bis(4-hydroxyphenyl)-1,2-propanediol	139755-03-6	C13634	2,3-bis(4-hydroxyphenyl)propane-1,2-diol
2651	261.149	11.705	C16H20O3	260.141	260.142	-3.70394	1-(4-Hydroxyphenyl)-1-decene-3,5-dione		C17744	(1E,3Z)-3-hydroxy-1-(4-hydroxyphenyl)deca-1,3-dien-5-one
2692	264.103	4.209	C12H15N4OS	263.097	263.095	5.57381	Thiamine aldehyde		C05856	2-[3-[(4-amino-2-methylpyrimidin-5-yl)methyl]-4-methyl-1,3-thiazol-3-ium-5-yl]acetaldehyde
2708	265.108	3.655	C11H20O5S	264.103	264.101	8.31664	2-(6'-Methylthio)hexylmalic acid		C17226	2-hydroxy-2-(6-methylsulfanylhexyl)butanedioic acid
2714	265.121	9.208	C13H16N2O4	264.111	264.113	-9.40343	alpha-N-Phenylacetyl-L-glutamine		C04148	(2S)-5-amino-5-oxo-2-[(2-phenylacetyl)amino]pentanoic acid
2729	265.144	2.931	C15H20O4	264.136	264.137	-2.47429	Abscisate	21293-29-8	C06082	(2Z,4E)-5-[(1S)-1-hydroxy-2,6,6-trimethyl-4-oxocyclohex-2-en-1-yl]-3-methylpenta-2,4-dieno
2747	266.117	4.804	C12H17N4OS	265.112	265.11	8.77534	Thiamine	59-43-8	C00378	2-[3-[(4-amino-2-methylpyrimidin-5-yl)methyl]-4-methyl-1,3-thiazol-3-ium-5-yl]ethanol
2779	267.16	10.991	C15H22O4	266.152	266.152	-2.56826	Xanthoxic acid		C13454	(2Z,4E)-5-[(1R,3S,6S)-3-hydroxy-1,5,5-trimethyl-7-oxabicyclo[4.1.0]heptan-6-yl]-3-methylpe
2783	268.104	1.887	C10H13N5O4	267.097	267.097	-1.21135	Adenosine	58-61-7	C00212	(2R,3R,4S,5R)-2-(6-aminopurin-9-yl)-5-(hydroxymethyl)oxolane-3,4-diol
2808	271.076	2.169	C11H14N2O4S	270.067	270.068	-3.60483	S-(Hydroxyphenylacetothiohydroximoyl)-L-cysteine		C17238	(2R)-2-amino-3-[(Z)-N-hydroxy-C-[(4-hydroxyphenyl)methyl]carbonimidoyl]sulfanylpropanoic a
2810	271.082	5.47	C6H15N4O6P	270.073	270.075	-8.01098	D-Lombricine		C01726	(2R)-2-amino-3-[2-(diaminomethylideneamino)ethoxy-hydroxyphosphoryl]oxypropanoic acid
2813	271.096	10.378	C16H14O4	270.089	270.089	2.39347	(-)-Medicarpin	32383-76-9	C10503	(6aR,11aR)-9-methoxy-6a,11a-dihydro-6H-[1]benzofuro[3,2-c]chromen-3-ol
2825	272.127	2.724	C16H17NO3	271.121	271.12	3.34335	(S)-Norcoclaurine	22672-77-1	C06160	(1S)-1-[(4-hydroxyphenyl)methyl]-1,2,3,4-tetrahydroisoquinoline-6,7-diol
2830	273.074	3.463	C15H12O5	272.068	272.067	5.50028	Naringenin	480-41-1	C00509	(2S)-5,7-dihydroxy-2-(4-hydroxyphenyl)-2,3-dihydrochromen-4-one
2840	273.095	2.455	C12H16O7	272.09	272.087	7.88877	Arbutin	497-76-7	C06186	(2R,3S,4S,5R,6S)-2-(hydroxymethyl)-6-(4-hydroxyphenoxy)oxane-3,4,5-triol
2854	275.091	5.557	C15H14O5	274.084	274.084	2.13968	Afzelechin	2545-00-8	C09320	(2R,3S)-2-(4-hydroxyphenyl)-3,4-dihydro-2H-chromene-3,5,7-triol
2865	276.066	5.29	C10H14NO6P	275.056	275.058	-8.95654	Paraoxon	311-45-5	C06606	diethyl (4-nitrophenyl) phosphate
2872	277.033	1.032	C6H13O10P	276.025	276.025	-2.25903	6-Phospho-D-gluconate		C00345	(2R,3S,4R,5R)-2,3,4,5-tetrahydroxy-6-phosphonooxyhexanoic acid
2879	277.112	3.793	C9H16N4O6	276.107	276.105	9.00539	5-Amino-6-(1-D-ribitylamino)uracil		C04732	5-amino-6-[[(2S,3S,4R)-2,3,4,5-tetrahydroxypentyl]amino]-1H-pyrimidine-2,4-dione
2881	277.138	0.873	C11H20N2O6	276.132	276.131	4.76747	N6-(L-1,3-Dicarboxypropyl)-L-lysine	997-68-2	C00449	(2S)-2-[[(5S)-5-amino-5-carboxypentyl]amino]pentanedioic acid
2888	277.216	6.422	C18H28O2	276.209	276.208	2.26804	Stearidonic acid	20290-75-9	C16300	(6Z,9Z,12Z,15Z)-octadeca-6,9,12,15-tetraenoic acid
2907	279.132	2.438	C14H18N2O4	278.127	278.125	6.49507	alpha-Ribazole	132-13-8	C05775	(2S,3R,4S,5R)-2-(5,6-dimethylbenzimidazol-1-yl)-5-(hydroxymethyl)oxolane-3,4-diol
2911	279.231	11.221	C18H30O2	278.225	278.224	3.76118	(6Z,9Z,12Z)-Octadecatrienoic acid	506-26-3	C06426	(6Z,9Z,12Z)-octadeca-6,9,12-trienoic acid
2956	281.249	11.027	C18H32O2	280.24	280.241	-3.90218	Linoleate	60-33-3	C01595	(9Z,12Z)-octadeca-9,12-dienoic acid
2958	282.097	3.686	C13H15NO6	281.09	281.089	2.08635	4-Hydroxyphenylacetylglutamic acid		C05595	2-[[2-(4-hydroxyphenyl)acetyl]amino]pentanedioic acid
2979	283.061	0.77	C16H10O5	282.053	282.054	-4.16074	Pseudobaptigenin	90-29-9	C10522	3-(1,3-benzodioxol-5-yl)-7-hydroxychromen-4-one
2986	283.155	5.327	C15H22O5	282.147	282.148	-3.09608	Dihydrophaseic acid		C15971	(2Z,4E)-5-[(1R,3S,5R,8S)-3,8-dihydroxy-1,5-dimethyl-6-oxabicyclo[3.2.1]octan-8-yl]-3-methy
2993	284.099	1.942	C10H13N5O5	283.092	283.092	-1.49615	Guanosine	118-00-3	C00387	2-amino-9-[(2R,3R,4S,5R)-3,4-dihydroxy-5-(hydroxymethyl)oxolan-2-yl]-3H-purin-6-one
2994	284.127	3.458	C17H17NO3	283.121	283.12	2.98972	Morphinone		C01735
3024	286.144	3.862	C17H19NO3	285.137	285.137	-1.59064	Morphine	57-27-2	C01516
3036	287.056	3.758	C15H10O6	286.048	286.049	-4.10263	Luteolin	491-70-3	C01514	2-(3,4-dihydroxyphenyl)-5,7-dihydroxychromen-4-one
3039	287.105	2.091	C20H14O2	286.099	286.097	6.87332	Benzo[a]pyrene-7,8-diol	13345-25-0	C14852	7,8-dihydrobenzo[a]pyrene-7,8-diol
3040	287.111	3.35	C13H18O7	286.105	286.104	3.83234	Salicin	138-52-3	C01451	(2R,3S,4S,5R,6S)-2-(hydroxymethyl)-6-[2-(hydroxymethyl)phenoxy]oxane-3,4,5-triol
3059	289.069	4.263	C15H12O6	288.063	288.062	6.13216	Dihydrokaempferol	480-20-6	C00974	(2R,3R)-3,5,7-trihydroxy-2-(4-hydroxyphenyl)-2,3-dihydrochromen-4-one
3074	289.109	2.514	C16H16O5	288.1	288.102	-6.50312	5-Deoxodihydrokalafungin		C12435	2-[(1R,3S)-9-hydroxy-1-methyl-10-oxo-1,3,4,5-tetrahydrobenzo[g]isochromen-3-yl]acetic acid
3077	289.217	11.152	C19H28O2	288.209	288.209	-1.40019	Testosterone	58-22-0	C00535	(8R,9S,10R,13S,14S,17S)-17-hydroxy-10,13-dimethyl-1,2,6,7,8,9,11,12,14,15,16,17-dodecahydr
3097	290.089	3.524	C11H15NO8	289.08	289.082	-6.827	N-Succinyl-2-L-amino-6-oxoheptanedioate		C04462	(2S)-2-(3-carboxypropanoylamino)-6-oxoheptanedioic acid
3102	291.049	0.964	C7H15O10P	290.04	290.042	-4.83915	Sedoheptulose 7-phosphate		C05382	[(2R,3R,4R,5S)-2,3,4,5,7-pentahydroxy-6-oxoheptyl] dihydrogen phosphate
3113	291.088	4.38	C15H14O6	290.079	290.081	-6.18296	cis-3,4-Leucopelargonidin		C03648	(2R,3S,4S)-2-(4-hydroxyphenyl)-3,4-dihydro-2H-chromene-3,4,5,7-tetrol
3120	291.13	8.36	C10H18N4O6	290.123	290.123	-1.39096	N-(L-Arginino)succinate	2387-71-5	C03406	(2S)-2-[[N'-[(4S)-4-amino-4-carboxybutyl]carbamimidoyl]amino]butanedioic acid
3124	291.233	11.24	C19H30O2	290.225	290.226	-5.35292	Androsterone	53-41-8	C00523	(3R,5S,8R,9S,10S,13S,14S)-3-hydroxy-10,13-dimethyl-1,2,3,4,5,6,7,8,9,11,12,14,15,16-tetrad
3125	291.268	5.229	C20H34O	290.261	290.261	1.57256	Aphidicolan-16beta-ol	101143-85-5	C11890
3150	293.211	9.228	C18H28O3	292.204	292.203	1.11721	12-OPDA		C01226	8-[(1S,5S)-4-oxo-5-[(Z)-pent-2-enyl]cyclopent-2-en-1-yl]octanoic acid
3157	294.116	6.121	C11H19NO8	293.111	293.108	8.9606	N-Acetylmuramate	61633-75-8	C02713	(2R)-2-[(3R,4R,5S,6R)-3-acetamido-2,5-dihydroxy-6-(hydroxymethyl)oxan-4-yl]oxypropanoic ac
3162	295.08	3.964	C14H14O7	294.074	294.073	3.76249	Cyclic de-hypoxanthine futalosine		C17017	(3'S,4'R)-3',4',5'-trihydroxy-8-oxospiro[6,7-dihydronaphthalene-5,2'-oxolane]-2-carboxylic
3186	295.225	10.17	C18H30O3	294.219	294.218	4.47439	8-[(1R,2R)-3-Oxo-2-{(Z)-pent-2-enyl}cyclopentyl]octanoate		C04780	8-[(1S,2S)-3-oxo-2-[(Z)-pent-2-enyl]cyclopentyl]octanoic acid
3196	296.066	0.882	C8H14N3O7P	295.057	295.059	-5.50249	Aminoimidazole ribotide	25635-88-5	C03373	[(2R,3S,4R,5R)-5-(5-aminoimidazol-1-yl)-3,4-dihydroxyoxolan-2-yl]methyl dihydrogen phospha
3203	296.142	9.457	C17H17N3O2	295.132	295.135	-8.27951	GYKI 52895		C15094	4-(8-methyl-8,9-dihydro-7H-[1,3]dioxolo[4,5-h][2,3]benzodiazepin-5-yl)aniline
3209	297.096	3.293	C14H16O7	296.09	296.089	1.47405	de-Hypoxanthine futalosine		C17010	3-[3-[(2R,3S,4R)-3,4,5-trihydroxyoxolan-2-yl]propanoyl]benzoic acid
3219	297.243	10.557	C18H32O3	296.235	296.235	-1.12596	13(S)-HODE		C14762	(9Z,11E,13S)-13-hydroxyoctadeca-9,11-dienoic acid
3221	298.095	2.699	C11H15N5O3S	297.09	297.088	4.66678	5'-Methylthioadenosine	2457-80-9	C00170	(2R,3R,4S,5S)-2-(6-aminopurin-9-yl)-5-(methylsulfanylmethyl)oxolane-3,4-diol
3225	298.144	3.364	C18H19NO3	297.137	297.137	-1.62736	Codeinone	467-13-0	C06171
3247	300.159	11.367	C18H21NO3	299.152	299.151	2.39494	(S)-N-Methylcoclaurine	3423-07-02	C05176	(1S)-1-[(4-hydroxyphenyl)methyl]-6-methoxy-2-methyl-3,4-dihydro-1H-isoquinolin-7-ol
3254	300.289	11.059	C18H37NO2	299.282	299.282	2.16001	Sphingosine	123-78-4	C00319	(E,2S,3R)-2-aminooctadec-4-ene-1,3-diol
3264	301.127	4.375	C14H20O7	300.121	300.12	2.35389	Salidroside	10338-51-9	C06046	(2R,3S,4S,5R,6R)-2-(hydroxymethyl)-6-[2-(4-hydroxyphenyl)ethoxy]oxane-3,4,5-triol
3271	302.138	2.963	C17H19NO4	301.131	301.131	0.619171	(S)-6-O-Methylnorlaudanosoline		C06517	4-[[(1S)-7-hydroxy-6-methoxy-1,2,3,4-tetrahydroisoquinolin-1-yl]methyl]benzene-1,2-diol
3278	303.05	4.209	C15H10O7	302.043	302.043	-0.342827	Quercetin	117-39-5	C00389	2-(3,4-dihydroxyphenyl)-3,5,7-trihydroxychromen-4-one
3284	303.084	4.838	C16H14O6	302.079	302.077	7.37043	Hesperetin	520-33-2	C01709	(2S)-5,7-dihydroxy-2-(3-hydroxy-4-methoxyphenyl)-2,3-dihydrochromen-4-one
3286	303.099	9.272	C20H14O3	302.094	302.092	7.20454	Benzo[a]pyrene-7,8-dihydrodiol-9,10-oxide	55097-80-8	C14853
3297	304.152	0.894	C17H21NO4	303.147	303.144	9.02681	Cocaine	50-36-2	C01416	methyl (1S,3S,4R,5R)-3-benzoyloxy-8-methyl-8-azabicyclo[3.2.1]octane-4-carboxylate
3303	305.101	3.01	C11H16N2O8	304.091	304.093	-8.8906	N-Acetyl-aspartyl-glutamate	3106-85-2	C12270	2-[(2-acetamido-3-carboxypropanoyl)amino]pentanedioic acid
3307	306.048	0.969	C9H12N3O7P	305.041	305.041	0.775147	2',3'-Cyclic CMP		C02354	1-[(3aR,4R,6R,6aR)-2-hydroxy-6-(hydroxymethyl)-2-oxo-3a,4,6,6a-tetrahydrofuro[3,4-d][1,3,2
3314	307.081	2.028	C15H14O7	306.074	306.074	-0.468999	Leucocyanidin	93527-39-0	C05906	(2R,3S,4S)-2-(3,4-dihydroxyphenyl)-3,4-dihydro-2H-chromene-3,4,5,7-tetrol
3327	307.264	11.021	C20H34O2	306.256	306.257	-2.42787	(8Z,11Z,14Z)-Icosatrienoic acid	1783-84-2	C03242	(8Z,11Z,14Z)-icosa-8,11,14-trienoic acid
3329	308.09	1.531	C10H17N3O6S	307.084	307.083	2.52847	Glutathione	70-18-8	C00051	(2S)-2-amino-5-[[(2R)-1-(carboxymethylamino)-1-oxo-3-sulfanylpropan-2-yl]amino]-5-oxopenta
3331	308.129	7.943	C19H17NO3	307.121	307.122	-3.49552	Rutacridone	17948-33-3	C10738	5-hydroxy-11-methyl-2-prop-1-en-2-yl-1,2-dihydrofuro[2,3-c]acridin-6-one
3354	309.115	0.91	C19H16O4	308.105	308.108	-9.52126	Bisdemethoxycurcumin	24939-16-0	C17743	(1E,4Z,6E)-5-hydroxy-1,7-bis(4-hydroxyphenyl)hepta-1,4,6-trien-3-one
3371	310.217	11.011	C21H27NO	309.209	309.21	-1.88723	Methadone	76-99-3	C07163	6-(dimethylamino)-4,4-diphenylheptan-3-one
3386	311.131	3.55	C20H14N4	310.122	310.123	-4.97723	Porphyrin	101-60-0	C05113	21,22-dihydroporphyrin
3397	312.161	9.267	C19H21NO3	311.152	311.154	-4.86434	Thebaine	115-37-7	C06173
3456	315.073	5.076	C10H20O7P2	314.068	314.066	8.13979	Geranyl diphosphate		C00341	[(2E)-3,7-dimethylocta-2,6-dienyl] phosphono hydrogen phosphate
3459	315.122	9.968	C14H14N6O3	314.113	314.114	-5.20052	Dihydropteroate		C00921	4-[(2-amino-4-oxo-7,8-dihydro-1H-pteridin-6-yl)methylamino]benzoic acid
3464	315.197	11.092	C20H26O3	314.188	314.189	-3.95797	all-trans-4-Oxoretinoic acid		C16678	(2E,4E,6E,8E)-3,7-dimethyl-9-(2,6,6-trimethyl-3-oxocyclohexen-1-yl)nona-2,4,6,8-tetraenoic
3477	317.065	4.236	C16H12O7	316.058	316.057	2.58323	3',4',5,7-Tetrahydroxy-3-methoxyflavone		C04443	2-(3,4-dihydroxyphenyl)-5,7-dihydroxy-3-methoxychromen-4-one
3480	317.082	0.863	C12H16N2O6S	316.073	316.075	-5.95922	Cysteinyldopa	19641-92-0	C17935	(2S)-2-amino-3-[3-[(2R)-2-amino-2-carboxyethyl]sulfanyl-4,5-dihydroxyphenyl]propanoic acid
3492	317.21	10.995	C20H28O3	316.204	316.203	2.26579	Gibberellin A12 aldehyde	19436-07-8	C06093
3497	318.3	7.954	C18H39NO3	317.293	317.293	1.50161	Phytosphingosine	554-62-1	C12144	(2S,3S,4R)-2-aminooctadecane-1,3,4-triol
3500	319.046	3.723	C15H10O8	318.038	318.039	-3.7843	Myricetin	529-44-2	C10107	3,5,7-trihydroxy-2-(3,4,5-trihydroxyphenyl)chromen-4-one
3514	321.059	6.483	C15H12O8	320.053	320.052	5.01933	Dihydromyricetin	27200-12-0	C02906	(2R,3R)-3,5,7-trihydroxy-2-(3,4,5-trihydroxyphenyl)-2,3-dihydrochromen-4-one
3520	321.1	4.159	C16H16O7	320.09	320.092	-8.91484	4-Coumaroylshikimate		C02947	(3R,4R,5R)-3,4-dihydroxy-5-[(E)-3-(4-hydroxyphenyl)prop-2-enoyl]oxycyclohexene-1-carboxyli
3522	321.24	11.246	C20H32O3	320.235	320.232	8.20164	(15S)-15-Hydroxy-5,8,11-cis-13-trans-eicosatetraenoate	54845-95-3	C04742	(5Z,8Z,11Z,13E,15S)-15-hydroxyicosa-5,8,11,13-tetraenoic acid
3534	323.125	4.379	C12H22N2O6S	322.12	322.118	7.40858	N-((R)-Pantothenoyl)-L-cysteine		C04079	(2R)-2-[3-[[(2R)-2,4-dihydroxy-3,3-dimethylbutanoyl]amino]propanoylamino]-3-sulfanylpropan
3544	324.134	4.034	C11H22N3O6P	323.125	323.127	-7.06708	Bialaphos	35597-43-4	C06457	(2S)-2-[[(2S)-2-[[(2S)-2-amino-4-[hydroxy(methyl)phosphoryl]butanoyl]amino]propanoyl]amino
3593	326.108	10.433	C11H19NO10	325.101	325.101	0.727318	N-Glycoloyl-neuraminate		C03410	(4S,5R,6R)-2,4-dihydroxy-5-[(2-hydroxyacetyl)amino]-6-[(1R,2R)-1,2,3-trihydroxypropyl]oxan
3595	326.139	3.288	C19H19NO4	325.131	325.132	-1.48724	(S)-Cheilanthifoline	483-44-3	C05174
3602	327.105	4.504	C15H18O8	326.1	326.097	8.39144	trans-beta-D-Glucosyl-2-hydroxycinnamate		C05158	(E)-3-[2-[(2S,3R,4S,5S,6R)-3,4,5-trihydroxy-6-(hydroxymethyl)oxan-2-yl]oxyphenyl]prop-2-en
3610	327.204	3.199	C20H26N2O2	326.199	326.197	8.54217	Ajmaline	4360-12-07	C06542
3614	328.153	3.6	C19H21NO4	327.147	327.145	5.369	(S)-Scoulerine	6451-73-6	C02106	(13aS)-3,10-dimethoxy-6,8,13,13a-tetrahydro-5H-isoquinolino[2,1-b]isoquinoline-2,9-diol
3629	329.109	5.464	C12H16N4O7	328.102	328.102	-0.711816	7-Hydroxy-6-methyl-8-ribityl lumazine		C05995	6-methyl-8-[(2S,3S,4R)-2,3,4,5-tetrahydroxypentyl]-1H-pteridine-2,4,7-trione
3633	329.16	10.857	C19H22NO4	328.155	328.153	6.44955	1,2-Dehydroreticuline	16202-17-8	C06167	1-[(3-hydroxy-4-methoxyphenyl)methyl]-6-methoxy-2-methyl-3,4-dihydroisoquinolin-2-ium-7-ol
3635	330.061	1.802	C10H12N5O6P	329.053	329.054	-4.11347	3',5'-Cyclic AMP	60-92-4	C00575	(4aR,6R,7R,7aS)-6-(6-aminopurin-9-yl)-2-hydroxy-2-oxo-4a,6,7,7a-tetrahydro-4H-furo[3,2-d][
3640	330.17	2.958	C19H23NO4	329.163	329.162	1.0829	(S)-Reticuline	485-19-8	C02105	(1S)-1-[(3-hydroxy-4-methoxyphenyl)methyl]-6-methoxy-2-methyl-3,4-dihydro-1H-isoquinolin-7
3656	331.155	3.506	C19H22O5	330.147	330.148	-3.28202	Gibberellin A51-catabolite		C11854
3669	333.097	3.186	C20H14NO4	332.092	332.089	8.63149	Sanguinarine	2447-54-3	C06162
3689	335.257	10.436	C21H34O3	334.251	334.25	1.96395	Allotetrahydrodeoxycorticosterone	567-02-2	C13713	2-hydroxy-1-[(3R,5S,8R,9S,10S,13S,14S,17S)-3-hydroxy-10,13-dimethyl-2,3,4,5,6,7,8,9,11,12,
3707	337.09	3.576	C16H16O8	336.084	336.083	4.30383	5-O-Caffeoylshikimic acid	73263-62-4	C10434	(3R,4R,5R)-5-[(E)-3-(3,4-dihydroxyphenyl)prop-2-enoyl]oxy-3,4-dihydroxycyclohexene-1-carbo
3730	339.071	5.081	C9H15N4O8P	338.063	338.064	-2.76146	1-(5'-Phosphoribosyl)-5-amino-4-imidazolecarboxamide	3031-94-5	C04677	[(2R,3S,4R,5R)-5-(5-amino-4-carbamoylimidazol-1-yl)-3,4-dihydroxyoxolan-2-yl]methyl dihydr
3741	339.108	3.577	C16H18O8	338.1	338.101	-1.01611	p-Coumaroyl quinic acid		C12208	(1S,3R,4R,5R)-1,3,4-trihydroxy-5-[(E)-3-(4-hydroxyphenyl)prop-2-enoyl]oxycyclohexane-1-car
3749	339.123	5.27	C20H18O5	338.115	338.116	-2.34697	(-)-Glyceollin I	57103-57-8	C01701
3750	339.253	11.246	C20H34O4	338.246	338.246	-0.0400546	Aphidicolin	38966-21-1	C06088
3752	340.155	3.523	C20H21NO4	339.147	339.147	-0.836063	(S)-Canadine	5096-57-1	C03329
3761	341.088	3.68	C15H16O9	340.079	340.081	-5.1857	Sinapoyl malate		C02887	(2S)-2-[(E)-3-(4-hydroxy-3,5-dimethoxyphenyl)prop-2-enoyl]oxybutanedioic acid
3769	341.139	3.197	C20H20O5	340.131	340.132	-1.39225	2-Dimethylallyl-(6aS,11aS)-3,6a,9-trihydroxypterocarpan		C15509	(6aS,11aS)-2-(3-methylbut-2-enyl)-6,11a-dihydro-[1]benzofuro[3,2-c]chromene-3,6a,9-triol
3780	342.103	0.835	C12H23NO6S2	341.097	341.096	1.42614	4-Methylthiobutyl-desulfoglucosinolate		C17248	[(2S,3R,4S,5S,6R)-3,4,5-trihydroxy-6-(hydroxymethyl)oxan-2-yl] (1Z)-N-hydroxy-5-methylsulf
3794	342.171	12.776	C20H23NO4	341.163	341.163	-2.26739	5,8,13,13a-Tetrahydrocolumbamine	483-34-1	C04118	(13aS)-3,9,10-trimethoxy-6,8,13,13a-tetrahydro-5H-isoquinolino[2,1-b]isoquinolin-2-ol
3805	343.124	0.922	C12H22O11	342.116	342.116	-0.36113	Sucrose	57-50-1	C00089	(2R,3R,4S,5S,6R)-2-[(2S,3S,4S,5R)-3,4-dihydroxy-2,5-bis(hydroxymethyl)oxolan-2-yl]oxy-6-(h
3807	343.139	10.322	C16H22O8	342.132	342.132	-0.945684	Coniferin	531-29-3	C00761	(2R,3S,4S,5R,6S)-2-(hydroxymethyl)-6-[4-[(E)-3-hydroxyprop-1-enyl]-2-methoxyphenoxy]oxane-
3814	343.175	4.925	C20H24NO4	342.171	342.168	7.35438	Magnoflorine	2141-09-05	C09581
3826	345.096	5.077	C18H16O7	344.09	344.088	3.85496	3',5-Dihydroxy-3,4',7-trimethoxyflavone		C04444	5-hydroxy-2-(3-hydroxy-4-methoxyphenyl)-3,7-dimethoxychromen-4-one
3837	346.053	1.863	C10H12N5O7P	345.047	345.046	4.04713	3',5'-Cyclic GMP	7665-99-8	C00942	9-[(4aR,6R,7R,7aS)-2,7-dihydroxy-2-oxo-4a,6,7,7a-tetrahydro-4H-furo[3,2-d][1,3,2]dioxaphos
3878	353.066	2.579	C12H17O10P	352.056	352.059	-9.18476	Arbutin 6-phosphate		C06187	[(2R,3S,4S,5R,6S)-3,4,5-trihydroxy-6-(4-hydroxyphenoxy)oxan-2-yl]methyl dihydrogen phospha
3885	353.14	2.91	C18H24O5S	352.134	352.133	5.32879	Estradiol-17beta 3-sulfate		C08357	[(8R,9S,13S,14S,17S)-17-hydroxy-13-methyl-6,7,8,9,11,12,14,15,16,17-decahydrocyclopenta[a]
3886	353.164	10.552	C21H22NO4	352.155	352.156	-3.87201	Palmatine	3486-67-7	C05315	2,3,9,10-tetramethoxy-5,6-dihydroisoquinolino[2,1-b]isoquinolin-7-ium
3896	354.092	3.177	C16H14F3N3OS	353.081	353.084	-9.8095	B 823-08	86604-69-5	C15664	2-[(4-methoxy-3-methylpyridin-2-yl)methylsulfanyl]-6-(trifluoromethyl)-1H-benzimidazole
3902	354.132	6.835	C20H19NO5	353.126	353.125	3.18994	Protopine	130-86-9	C05189
3905	354.175	4.443	C15H23N5O5	353.17	353.168	4.97339	Dihydrozeatin riboside		C16447	(2R,3S,4R,5R)-2-(hydroxymethyl)-5-[6-[(4-hydroxy-3-methylbutyl)amino]purin-9-yl]oxolane-3,
3916	355.103	3.103	C16H18O9	354.095	354.095	-0.970215	Chlorogenate		C00852	(1S,3R,4R,5R)-3-[(E)-3-(3,4-dihydroxyphenyl)prop-2-enoyl]oxy-1,4,5-trihydroxycyclohexane-1
3926	355.151	3.815	C21H22O5	354.147	354.144	7.35981	Xanthohumol	6754-58-1	C16417	(E)-1-[2,4-dihydroxy-6-methoxy-3-(3-methylbut-2-enyl)phenyl]-3-(4-hydroxyphenyl)prop-2-en-
3932	355.178	4.128	C21H24NO4	354.171	354.171	-1.25236	(S)-N-Methylcanadine		C02915
3934	356.134	2.813	C20H21NO3S	355.124	355.127	-7.02162	AL-321	74772-68-2	C17303	5-[[4-(2-methyl-2-phenylpropoxy)phenyl]methyl]-1,3-thiazolidine-2,4-dione
3944	356.187	8.706	C21H25NO4	355.178	355.18	-3.58566	Tetrahydropalmatine	10097-84-4	C02890	(13aS)-2,3,9,10-tetramethoxy-6,8,13,13a-tetrahydro-5H-isoquinolino[2,1-b]isoquinoline
3950	357.081	4.673	C9H17N4O9P	356.073	356.074	-1.32992	5-Amino-6-(5'-phosphoribitylamino)uracil		C04454	[(2R,3S,4S)-5-[(5-amino-2,4-dioxo-1H-pyrimidin-6-yl)amino]-2,3,4-trihydroxypentyl] dihydro
3962	358.115	1.579	C15H19NO9	357.106	357.108	-5.05046	cyclo-Dopa 5-O-glucoside		C17751	(2S)-6-hydroxy-5-[(2S,3R,4S,5S,6R)-3,4,5-trihydroxy-6-(hydroxymethyl)oxan-2-yl]oxy-2,3-dih
3968	358.165	3.12	C20H23NO5	357.158	357.158	-1.04589	Deacetylcolchicine	3476-50-4	C16712	(7S)-7-amino-1,2,3,10-tetramethoxy-6,7-dihydro-5H-benzo[a]heptalen-9-one
3973	359.134	3.546	C16H22O9	358.126	358.127	-1.43399	10-Deoxygeniposidic acid		C11672	(1S,4aS,7aS)-7-methyl-1-[(2S,3R,4S,5S,6R)-3,4,5-trihydroxy-6-(hydroxymethyl)oxan-2-yl]oxy-
3977	359.15	4.504	C20H22O6	358.142	358.143	-3.72352	(+)-Pinoresinol	487-36-5	C05366	4-[(3S,3aR,6S,6aR)-6-(4-hydroxy-3-methoxyphenyl)-1,3,3a,4,6,6a-hexahydrofuro[3,4-c]furan-3
3987	360.157	3.853	C15H22FN3O6	359.149	359.15	-0.956561	Capecitabine	154361-50-9	C12650	pentyl N-[1-[(2R,3R,4S,5R)-3,4-dihydroxy-5-methyloxolan-2-yl]-5-fluoro-2-oxopyrimidin-4-yl
3991	361.091	3.763	C18H16O8	360.084	360.083	2.98944	Rosmarinate		C01850	(2R)-3-(3,4-dihydroxyphenyl)-2-[(E)-3-(3,4-dihydroxyphenyl)prop-2-enoyl]oxypropanoic acid
3996	361.153	2.935	C16H24O9	360.142	360.145	-9.70047	7-Deoxyloganate		C11636	(1S,4aS,7S,7aR)-7-methyl-1-[(2S,3R,4S,5S,6R)-3,4,5-trihydroxy-6-(hydroxymethyl)oxan-2-yl]o
3997	361.159	4.139	C21H25ClO3	360.149	360.152	-7.83994	AL-294	62516-91-0	C17302	ethyl 2-chloro-3-[4-(2-methyl-2-phenylpropoxy)phenyl]propanoate
4008	363.107	2.867	C21H16NO5	362.103	362.1	8.60654	Chelirubine	18203-11-7	C06327
4013	364.062	5.422	C10H14N5O8P	363.058	363.055	8.50126	GMP	85-32-5	C00144	[(2R,3S,4R,5R)-5-(2-amino-6-oxo-3H-purin-9-yl)-3,4-dihydroxyoxolan-2-yl]methyl dihydrogen
4022	365.159	3.791	C19H24O7	364.152	364.152	0.319789	Gibberellin A8	7044-72-6	C03579
4053	369.094	2.23	C20H16O7	368.09	368.087	8.16772	PD116740		C12401	(5R,6R)-1,5,6-trihydroxy-3-(hydroxymethyl)-8-methoxy-5,6-dihydrobenzo[a]anthracene-7,12-di
4065	369.133	3.658	C21H20O6	368.126	368.126	1.1856	Curcumin	458-37-7	C10443	(1E,4Z,6E)-5-hydroxy-1,7-bis(4-hydroxy-3-methoxyphenyl)hepta-1,4,6-trien-3-one
4071	370.129	6.836	C20H19NO6	369.121	369.121	-0.0908869	6-Hydroxyprotopine		C05190
4074	370.165	4.342	C21H23NO5	369.158	369.157	0.559251	Allocryptopine		C02134
4076	370.202	4.562	C22H27NO4	369.194	369.194	-0.876364	Corydaline	518-69-4	C15530	(13S,13aR)-2,3,9,10-tetramethoxy-13-methyl-6,8,13,13a-tetrahydro-5H-isoquinolino[2,1-b]iso
4100	373.146	2.573	C17H24O9	372.142	372.139	7.75632	Syringin	118-34-3	C01533	(2R,3S,4S,5R,6S)-2-(hydroxymethyl)-6-[4-[(E)-3-hydroxyprop-1-enyl]-2,6-dimethoxyphenoxy]ox
4105	373.191	2.639	C16H28N4O4S	372.183	372.184	-2.85759	N6-D-Biotinyl-L-lysine		C05552	(2S)-2-amino-6-[5-[(4S)-2-oxo-1,3,3a,4,6,6a-hexahydrothieno[3,4-d]imidazol-4-yl]pentanoyla
4133	377.147	3.42	C17H20N4O6	376.138	376.14	-4.52905	Riboflavin	83-88-5	C00255	7,8-dimethyl-10-[(2S,3S,4R)-2,3,4,5-tetrahydroxypentyl]benzo[g]pteridine-2,4-dione
4161	381.096	2.93	C21H16O7	380.09	380.089	2.85841	Tetracenomycin F1 methylester		C12373	methyl 3,8,10,12-tetrahydroxy-1-methyl-11-oxo-6H-tetracene-2-carboxylate
4174	382.174	2.48	C16H23N5O6	381.165	381.166	-4.36438	O-beta-D-Glucosylzeatin		C03423	(2R,3S,4S,5R,6R)-2-(hydroxymethyl)-6-[(E)-2-methyl-4-(7H-purin-6-ylamino)but-2-enoxy]oxane
4179	383.079	0.985	C20H14O8	382.069	382.072	-7.73041	Nogalonic acid		C12416	2-[4,5-dihydroxy-9,10-dioxo-3-(3-oxobutanoyl)anthracen-2-yl]acetic acid
4182	383.141	10.96	C15H28O7P2	382.131	382.134	-8.22636	trans,trans-Farnesyl diphosphate	372-97-4	C00448	phosphono [(2E,6E)-3,7,11-trimethyldodeca-2,6,10-trienyl] hydrogen phosphate
4194	383.328	12.778	C27H42O	382.324	382.321	6.86971	7-Dehydrodesmosterol		C05107	(3S,9S,10R,13R,14R,17R)-10,13-dimethyl-17-[(2R)-6-methylhept-5-en-2-yl]-2,3,4,9,11,12,14,1
4216	385.129	5.816	C14H20N6O5S	384.122	384.121	0.329197	S-Adenosyl-L-homocysteine	979-92-0	C00021	(2S)-2-amino-4-[[(2S,3S,4R,5R)-5-(6-aminopurin-9-yl)-3,4-dihydroxyoxolan-2-yl]methylsulfan
4285	393.117	3.287	C22H18NO6	392.113	392.11	9.75853	Macarpine	23594-80-1	C06165
4292	394.056	0.959	C11H16N5O7PS	393.051	393.048	6.52957	6-Methylthioguanosine monophosphate	34020-33-2	C16620	[(2R,3S,4R,5R)-5-(2-amino-6-methylsulfanylpurin-9-yl)-3,4-dihydroxyoxolan-2-yl]methyl dihy
4323	399.121	5.083	C20H18N2O7	398.111	398.114	-6.21321	4-Dedimethyl-6-dehydro-anhydrotetracycline		C06654	(2Z,4S,4aS,12aS)-4-amino-2-[amino(hydroxy)methylidene]-10,11,12a-trihydroxy-6-methyl-4a,5-
4328	399.23	10.978	C23H30N2O4	398.221	398.223	-5.50837	Desacetoxyvindoline		C02673
4343	400.176	4.349	C22H25NO6	399.168	399.168	-0.0840455	Colchicine	64-86-8	C07592	N-[(7S)-1,2,3,10-tetramethoxy-9-oxo-6,7-dihydro-5H-benzo[a]heptalen-7-yl]acetamide
4368	403.032	1.206	C10H16N2O11P2	402.023	402.025	-5.70502	dTDP	491-97-4	C00363	[(2R,3S,5R)-3-hydroxy-5-(5-methyl-2,4-dioxopyrimidin-1-yl)oxolan-2-yl]methyl phosphono hyd
4382	405.011	1.099	C9H14N2O12P2	404.002	404.004	-4.78598	UDP	58-98-0	C00015	[(2R,3S,4R,5R)-5-(2,4-dioxopyrimidin-1-yl)-3,4-dihydroxyoxolan-2-yl]methyl phosphono hydro
4410	409.089	4.677	C22H16O8	408.084	408.081	7.95534	Tetracenomycin E		C12370	10,12-dihydroxy-3,8-dimethoxy-1-methyl-6,11-dioxotetracene-2-carboxylic acid
4417	409.385	7.171	C30H48	408.376	408.378	-4.7837	4,4'-Diapophytoene	11051-27-7	C16144	(6E,10E,12Z,14E,18E)-2,6,10,15,19,23-hexamethyltetracosa-2,6,10,12,14,18,22-heptaene
4461	415.225	10.948	C23H30N2O5	414.216	414.217	-4.42656	Deacetylvindoline		C01091
4467	417.104	5.468	C15H20N4O8S	416.1	416.097	8.71533	O-Carbamoyl-deacetylcephalosporin C		C06568	(6R,7R)-7-[[(5R)-5-amino-5-carboxypentanoyl]amino]-3-(carbamoyloxymethyl)-8-oxo-5-thia-1-a
4468	417.116	4.261	C21H20O9	416.111	416.108	5.92739	Daidzin	552-66-9	C10216	3-(4-hydroxyphenyl)-7-[(2S,3R,4S,5S,6R)-3,4,5-trihydroxy-6-(hydroxymethyl)oxan-2-yl]oxychr
4497	420.037	0.976	C12H19Cl2N3O7S	419.032	419.03	4.69284	S-(2,2-Dichloro-1-hydroxy)ethyl glutathione		C14861	(2S)-2-amino-5-[[(2R)-1-(carboxymethylamino)-3-(2,2-dichloro-1-hydroxyethyl)sulfanyl-1-oxo
4505	420.966	0.783	C6H15O15P3	419.962	419.958	9.39715	1D-myo-Inositol 1,3,4-trisphosphate		C01243	[(1S,2R,3R,4S,5S,6S)-2,3,5-trihydroxy-4,6-diphosphonooxycyclohexyl] dihydrogen phosphate
4552	427.199	2.929	C21H30O9	426.189	426.192	-6.62511	Abscisic acid glucose ester		C15970	[(2S,3R,4S,5S,6R)-3,4,5-trihydroxy-6-(hydroxymethyl)oxan-2-yl] (2Z,4E)-5-[(1S)-1-hydroxy-2
4585	431.352	11.472	C28H46O3	430.345	430.345	-0.728598	(22R,23R)-22,23-Dihydroxy-campest-4-en-3-one		C16253	(8S,9S,10R,13S,17R)-17-[(2S,3R,4R,5S)-3,4-dihydroxy-5,6-dimethylheptan-2-yl]-10,13-dimethy
4593	433.113	4.766	C21H20O10	432.106	432.106	-0.447919	Vitexin	3681-93-4	C01460	5,7-dihydroxy-2-(4-hydroxyphenyl)-8-[(2S,3R,4R,5S,6R)-3,4,5-trihydroxy-6-(hydroxymethyl)ox
4597	433.328	12.595	C27H44O4	432.324	432.321	7.85626	3beta,5beta-Ketotriol		C16494	(3S,5R,9R,10R,13R,14S,17R)-3,14-dihydroxy-17-[(2R)-6-hydroxy-6-methylheptan-2-yl]-10,13-di
4598	434.142	2.916	C15H24N5O8P	433.136	433.134	4.47077	Dihydrozeatin riboside monophosphate		C16445	[(2R,3S,4R,5R)-3,4-dihydroxy-5-[6-[(4-hydroxy-3-methylbutyl)amino]purin-9-yl]oxolan-2-yl]m
4613	435.129	3.736	C21H22O10	434.121	434.122	-0.90654	Naringenin 7-O-beta-D-glucoside	529-55-5	C09099	(2S)-5-hydroxy-2-(4-hydroxyphenyl)-7-[(2S,3R,4S,5S,6R)-3,4,5-trihydroxy-6-(hydroxymethyl)o
4641	437.145	4.376	C22H21ClN6O2	436.142	436.137	9.53005	EXP 3174	124750-92-1	C15554	2-butyl-5-chloro-3-[[4-[2-(2H-tetrazol-5-yl)phenyl]phenyl]methyl]imidazole-4-carboxylic ac
4698	443.149	6.973	C22H22N2O8	442.138	442.142	-9.37163	12-Dehydrotetracycline		C03206	(2E,4S,4aS,6S,12aS)-2-[amino(hydroxy)methylidene]-4-(dimethylamino)-6,10,12a-trihydroxy-6-
4723	446.18	3.566	C19H23N7O6	445.171	445.172	-3.1079	Tetrahydrofolate	135-16-0	C00101	(2S)-2-[[4-[(2-amino-4-oxo-5,6,7,8-tetrahydro-1H-pteridin-6-yl)methylamino]benzoyl]amino]p
4740	447.347	11.6	C28H46O4	446.34	446.34	-0.0303542	3-Dehydroteasterone		C15792	(5S,8S,9S,10R,13S,17R)-17-[(2S,3R,4R,5S)-3,4-dihydroxy-5,6-dimethylheptan-2-yl]-10,13-dime
4751	449.107	3.902	C21H20O11	448.101	448.1	1.68813	Luteolin 7-O-beta-D-glucoside	5373-11-05	C03951	2-(3,4-dihydroxyphenyl)-5-hydroxy-7-[(2S,3R,4S,5S,6R)-3,4,5-trihydroxy-6-(hydroxymethyl)ox
4760	449.358	12.601	C28H48O4	448.355	448.351	9.44887	Teasterone		C15791	(3S,5S,8S,9S,10R,13S,17R)-17-[(2S,3R,4R,5S)-3,4-dihydroxy-5,6-dimethylheptan-2-yl]-3-hydro
4768	450.325	11.07	C26H43NO5	449.314	449.317	-7.48596	Glycochenodeoxycholate	640-79-9	C05466	2-[[(4R)-4-[(3R,5S,7R,8R,9S,10S,13R,14S,17R)-3,7-dihydroxy-10,13-dimethyl-2,3,4,5,6,7,8,9,
4782	451.377	12.004	C28H50O4	450.371	450.369	3.52254	6-Deoxocastasterone		C15802	(2R,3S,5S,8R,9S,10S,13S,17R)-17-[(2S,3R,4R,5S)-3,4-dihydroxy-5,6-dimethylheptan-2-yl]-10,1
4785	452.152	9.242	C20H25N3O7S	451.141	451.145	-8.27578	(1R)-Hydroxy-(2R)-glutathionyl-1,2-dihydronaphthalene		C14791	(2S)-2-amino-5-[[(2R)-1-(carboxymethylamino)-3-[[(1R,2R)-1-hydroxy-1,2-dihydronaphthalen-2
4806	453.151	9.204	C25H24O8	452.147	452.144	6.71563	Urdamycinone B		C12404	(3R)-9-[(2R,4R,5S,6R)-4,5-dihydroxy-6-methyloxan-2-yl]-3,8-dihydroxy-3-methyl-2,4-dihydrob
4843	457.115	5.431	C17H21N4O9P	456.105	456.107	-6.01517	FMN	146-17-8	C00061	[(2R,3S,4S)-5-(7,8-dimethyl-2,4-dioxobenzo[g]pteridin-10-yl)-2,3,4-trihydroxypentyl] dihyd
4850	457.153	3.554	C24H24O9	456.142	456.146	-7.72467	Steganacin	41451-68-7	C10886
4855	458.184	0.949	C24H27NO8	457.174	457.177	-7.46663	Medermycin	60227-09-0	C12437
4859	459.131	3.178	C17H23N4O9P	458.12	458.124	-8.43348	Reduced FMN		C01847	[5-(7,8-dimethyl-2,4-dioxo-1,5-dihydrobenzo[g]pteridin-10-yl)-2,3,4-trihydroxypentyl] dihy
4871	460.195	3.006	C20H25N7O6	459.187	459.188	-3.0566	5-Methyltetrahydrofolate	134-35-0	C00440	(2R)-2-[[4-[(2-amino-5-methyl-4-oxo-1,6,7,8-tetrahydropteridin-6-yl)methylamino]benzoyl]am
4930	465.103	4.715	C21H20O12	464.096	464.096	-1.5375	Quercetin 3-O-glucoside	21637-25-2	C05623	2-(3,4-dihydroxyphenyl)-5,7-dihydroxy-3-[(2S,3R,4S,5S,6R)-3,4,5-trihydroxy-6-(hydroxymethy
4934	465.21	4.869	C24H32O9	464.205	464.203	3.52528	16-Glucuronide-estriol	1852-50-2	C05504	(2S,3S,4S,5R,6R)-6-[[(8R,9S,13S,14S,16R,17R)-3,17-dihydroxy-13-methyl-6,7,8,9,11,12,14,15,
4938	465.36	11.656	C28H48O5	464.35	464.353	-5.00387	Castasterone	80736-41-0	C15794	(2R,3S,5S,8S,9S,10R,13S,17R)-17-[(2S,3R,4R,5S)-3,4-dihydroxy-5,6-dimethylheptan-2-yl]-2,3-
4963	469.148	2.95	C25H24O9	468.142	468.141	2.96161	104-1		C12403	(3R)-9-[(2R,4R,5S,6R)-4,5-dihydroxy-6-methyloxan-2-yl]-3,6,8-trihydroxy-3-methyl-2,4-dihyd
4997	473.104	11.9	C23H20O11	472.101	472.096	8.97362	Tetracenomycin C	71135-22-3	C06801	methyl (6aR,7S,10aR)-6a,7,10a,12-tetrahydroxy-3,8-dimethoxy-1-methyl-6,10,11-trioxo-7H-tet
5004	474.172	2.633	C20H23N7O7	473.166	473.165	1.97912	10-Formyltetrahydrofolate	2800-34-2	C00234	(2S)-2-[[4-[(2-amino-4-oxo-5,6,7,8-tetrahydro-1H-pteridin-6-yl)methyl-formylamino]benzoyl]
5048	479.119	4.236	C22H23ClN2O8	478.114	478.112	5.66068	Chlortetracycline	57-62-5	C06571	(2Z,4S,4aS,5aS,6S,12aS)-2-[amino(hydroxy)methylidene]-7-chloro-4-(dimethylamino)-6,10,11,1
5064	480.122	4.235	C22H23O12	479.119	479.115	8.06992	Petunidin 3-O-glucoside		C12139	(2S,3R,4S,5S,6R)-2-[2-(3,4-dihydroxy-5-methoxyphenyl)-5,7-dihydroxychromenylium-3-yl]oxy-6
5122	487.12	5.237	C24H22O11	486.116	486.112	7.72748	Tetracenomycin X	121245-07-6	C12380	methyl (6aR,7S,10aR)-6a,7,12-trihydroxy-3,8,10a-trimethoxy-1-methyl-6,10,11-trioxo-7H-tetr
5140	489.117	0.831	C14H26N4O11P2	488.107	488.11	-5.78469	CDP-choline	987-78-0	C00307	[[(2R,3S,4R,5R)-5-(4-amino-2-oxopyrimidin-1-yl)-3,4-dihydroxyoxolan-2-yl]methoxy-hydroxyph
5209	497.308	8.574	C27H44O8	496.304	496.301	5.95694	20,26-Dihydroxyecdysone	19458-46-9	C16500	(2S,3R,5R,9R,10R,13R,14S,17S)-2,3,14-trihydroxy-10,13-dimethyl-17-[(2R,3R)-2,3,6,7-tetrahy
5228	501.163	3.003	C23H24N4O9	500.154	500.156	-3.26609	Nocardicin A	39391-39-4	C01941	(2R)-2-amino-4-[4-[(Z)-C-[[(3S)-1-[(R)-carboxy-(4-hydroxyphenyl)methyl]-2-oxoazetidin-3-yl
5260	505.175	0.962	C18H32O16	504.169	504.167	3.1665	Raffinose	512-69-6	C00492	(2S,3R,4S,5R,6R)-2-[[(2R,3S,4S,5R,6R)-6-[(2S,3S,4S,5R)-3,4-dihydroxy-2,5-bis(hydroxymethyl
5296	515.079	11.452	C16H24N2O13P2	514.075	514.072	7.3072	dTDP-4-oxo-2,3,6-trideoxy-D-glucose		C18032	[hydroxy-[[(2R,3S,5R)-3-hydroxy-5-(5-methyl-2,4-dioxopyrimidin-1-yl)oxolan-2-yl]methoxy]ph
5358	524.211	3.251	C25H33NO11	523.205	523.204	2.38234	Deacetylisoipecoside		C07304	methyl (2S,3R,4S)-4-[[(1S)-6,7-dihydroxy-1,2,3,4-tetrahydroisoquinolin-1-yl]methyl]-3-ethe
5394	531.181	6.599	C27H30O11	530.179	530.174	9.63157	Curcumin monoglucoside		C17749	(1E,4Z,6E)-5-hydroxy-1-(4-hydroxy-3-methoxyphenyl)-7-[3-methoxy-4-[(2S,3R,4S,5S,6R)-3,4,5-
5395	531.232	4.394	C27H34N2O9	530.226	530.225	3.40694	3-alpha(S)-Strictosidine	20824-29-7	C03470	methyl (2S,3R,4S)-3-ethenyl-4-[[(1S)-2,3,4,9-tetrahydro-1H-pyrido[3,4-b]indol-1-yl]methyl]
5426	535.274	4.52	C33H34N4O3	534.263	534.266	-6.29568	GV 150013X		C15096	1-[(3R)-1-(1-adamantylmethyl)-2,4-dioxo-5-phenyl-1,5-benzodiazepin-3-yl]-3-phenylurea
5469	545.24	10.932	C29H36O10	544.231	544.233	-3.29557	10-Deacetylbaccatin III	32981-86-5	C11700
5505	551.106	4.223	C24H22O15	550.096	550.099	-5.95087	Quercetin 3-O-(6-O-malonyl-beta-D-glucoside)	96862-01-0	C12638	3-[[(2R,3S,4S,5R,6S)-6-[2-(3,4-dihydroxyphenyl)-5,7-dihydroxy-4-oxochromen-3-yl]oxy-3,4,5-
5513	556.219	6.117	C29H33NO10	555.21	555.212	-2.25779	Desmethyldescarbamoylnovobiocin		C12475	4-hydroxy-N-[2-hydroxy-8-methyl-4-oxo-7-[(2R,3R,4R,5R)-3,4,5-trihydroxy-6,6-dimethyloxan-2
5550	563.242	10.841	C28H38N2O8S	562.235	562.235	0.420557	TMC 126	206362-00-7	C15659	[(3aS,4R,6aR)-2,3,3a,4,5,6a-hexahydrofuro[2,3-b]furan-4-yl] N-[(2S,3R)-3-hydroxy-4-[(4-met
5558	565.157	4.427	C26H28O14	564.148	564.149	-2.45246	Apigenin 7-O-[beta-D-apiosyl-(1->2)-beta-D-glucoside]	26544-34-3	C04858	7-[(2S,3R,4S,5S,6R)-3-[(2S,3R,4R)-3,4-dihydroxy-4-(hydroxymethyl)oxolan-2-yl]oxy-4,5-dihyd
5560	565.239	2.843	C22H36N4O13	564.228	564.231	-6.26263	Aerobactin		C05554	4-[[(1S)-5-[acetyl(hydroxy)amino]-1-carboxypentyl]amino]-2-[2-[[(1S)-5-[acetyl(hydroxy)ami
5561	565.402	10.977	C40H52O2	564.397	564.395	3.74994	Canthaxanthin	514-78-3	C08583	2,4,4-trimethyl-3-[(1E,3E,5E,7E,9E,11E,13E,15E,17E)-3,7,12,16-tetramethyl-18-(2,6,6-trimet
5565	567.423	11.596	C40H54O2	566.412	566.415	-5.07324	3'-Hydroxyechinenone		C15965	3-[(1E,3E,5E,7E,9E,11E,13E,15E,17E)-18-[(4R)-4-hydroxy-2,6,6-trimethylcyclohexen-1-yl]-3,7
5594	576.132	3.852	C18H31N3O14P2	575.128	575.125	5.08835	dTDP-D-mycaminose		C11933	[(2R,3R,4S,5S,6R)-4-(dimethylamino)-3,5-dihydroxy-6-methyloxan-2-yl] [hydroxy-[[(2R,3S,5R)
5619	580.196	4.891	C23H30N7O9P	579.184	579.189	-8.44903	N-Acetyl-O-demethylpuromycin-5'-phosphate		C07030	[(2S,3S,4R,5R)-3-[[(2S)-2-acetamido-3-(4-hydroxyphenyl)propanoyl]amino]-5-[6-(dimethylamin
5623	581.188	4.337	C27H32O14	580.179	580.181	-3.12584	Naringin	10236-47-2	C09789	(2S)-7-[(2S,3R,4S,5S,6R)-4,5-dihydroxy-6-(hydroxymethyl)-3-[(2S,3R,4R,5R,6S)-3,4,5-trihydr
5635	583.417	11.493	C40H54O3	582.407	582.41	-4.67636	Adonixanthin		C15968	(6S)-6-hydroxy-3-[(1E,3E,5E,7E,9E,11E,13E,15E,17E)-18-[(4R)-4-hydroxy-2,6,6-trimethylcyclo
5637	583.446	10.939	C41H58O2	582.444	582.438	9.29953	Hydroxyspirilloxanthin		C15879	(4E,6E,8E,10E,12E,14E,16E,18E,20E,22E,24E,26E,28E)-31-methoxy-2,6,10,14,19,23,27,31-octame
5694	593.276	11.298	C35H36N4O5	592.269	592.269	-0.208602	Pheophorbide a	15664-29-6	C18021
5720	599.254	11.344	C35H34MgN4O4	598.243	598.246	-5.45522	Magnesium protoporphyrin monomethyl ester		C04536	magnesium 3-[8,13-bis(ethenyl)-18-(3-methoxy-3-oxopropyl)-3,7,12,17-tetramethylporphyrin-2
5742	601.335	2.902	C34H48O9	600.33	600.328	2.80921	5-Oxoavermectin ''2a'' aglycone		C11970
5743	601.429	11.389	C40H56O4	600.418	600.422	-6.08501	Capsorubin	470-38-2	C08585	(2E,4E,6E,8E,10E,12E,14E,16E,18E)-1,20-bis[(1R,4S)-4-hydroxy-1,2,2-trimethylcyclopentyl]-4
5804	611.166	5.071	C27H30O16	610.153	610.158	-8.05297	Rutin	153-18-4	C05625	2-(3,4-dihydroxyphenyl)-5,7-dihydroxy-3-[(2S,3R,4S,5S,6R)-3,4,5-trihydroxy-6-[[(2R,3R,4R,5
5805	611.193	3.35	C28H34O15	610.19	610.186	6.89368	Neohesperidin	13241-33-3	C09806	(2S)-7-[(2S,3R,4S,5S,6R)-4,5-dihydroxy-6-(hydroxymethyl)-3-[(2S,3R,4R,5R,6S)-3,4,5-trihydr
5810	612.166	3.783	C27H31O16	611.161	611.159	3.92115	Cyanin	2611-67-8	C08639	(2S,3R,4S,5S,6R)-2-[2-(3,4-dihydroxyphenyl)-7-hydroxy-3-[(2S,3R,4S,5S,6R)-3,4,5-trihydroxy
5914	627.282	11.205	C35H38N4O7	626.274	626.275	-1.55451	Red chlorophyll catabolite		C18022	3-[(2Z,3S,4S,5Z)-5-[(4-ethenyl-3-methyl-5-oxo-1,2-dihydropyrrol-2-yl)methylidene]-2-[(2Z,5
6017	651.794	0.809	C15H12I3NO4	650.79	650.787	4.46604	Triiodothyronine	6893-02-03	C02465	(2S)-2-amino-3-[4-(4-hydroxy-3-iodophenoxy)-3,5-diiodophenyl]propanoic acid
6023	652.28	4.143	C35H41NO11	651.268	651.272	-6.63866	Rifamycin Z	79486-49-0	C14723
6041	654.333	11.089	C37H43N5O6	653.321	653.325	-6.31167	A 80987	144141-97-9	C15661	pyridin-2-ylmethyl N-[(2S)-1-[[(2S,3S,5S)-3-hydroxy-1,6-diphenyl-5-(pyridin-3-ylmethoxycar
6048	655.278	10.91	C36H38N4O8	654.269	654.271	-3.0317	Coproporphyrin I		C05769	3-[7,12,17-tris(2-carboxyethyl)-3,8,13,18-tetramethyl-21,22-dihydroporphyrin-2-yl]propanoi
6069	662.241	6.048	C21H40N7O15P	661.232	661.233	-2.18312	Streptomycin 6-phosphate		C01138	[(1S,2R,3S,4S,5R,6S)-2,4-bis(diaminomethylideneamino)-5-[(2R,3R,4R,5S)-3-[(2S,3S,4S,5R,6S)
6073	664.25	5.456	C21H42N7O15P	663.248	663.243	7.50316	Dihydrostreptomycin 6-phosphate	33014-54-9	C01221	[(1S,2R,3S,4S,5R,6S)-2,4-bis(diaminomethylideneamino)-5-[(2R,3R,4R,5S)-3-[(2S,3S,4S,5R,6S)
6084	667.23	0.959	C24H42O21	666.222	666.223	-0.935947	Stachyose		C01613	(2S,3R,4S,5R,6R)-2-[[(2R,3R,4S,5R,6S)-6-[[(2R,3S,4S,5R,6R)-6-[(2S,3S,4S,5R)-3,4-dihydroxy-
6164	696.306	4.063	C37H45NO12	695.294	695.299	-6.37651	Rifamycin S	13553-79-2	C14540
6171	698.318	3.994	C37H47NO12	697.31	697.311	-1.13801	Rifamycin	6998-60-3	C12044
6313	758.232	3.801	C33H41O20	757.219	757.224	-6.93795	Cyanidin 3-O-rutinoside 5-O-beta-D-glucoside	135558-26-8	C12646	(2R,3R,4R,5R,6S)-2-[[(2R,3S,4S,5R,6S)-6-[2-(3,4-dihydroxyphenyl)-7-hydroxy-5-[(2S,3R,4S,5S
6349	773.212	2.938	C33H40O21	772.206	772.205	2.10624	Kaempferol 3-O-beta-D-glucosyl-(1->2)-beta-D-glucosyl-(1->2)-beta-D-glucoside	80714-53-0	C12635	3-[(2S,3R,4S,5S,6R)-3-[(2S,3R,4S,5S,6R)-4,5-dihydroxy-6-(hydroxymethyl)-3-[(2S,3R,4S,5S,6R
6381	788.266	3.373	C31H44N6O16P	787.255	787.259	-5.13626	5,10-Methenyltetrahydromethanopterin		C04330	(2S)-2-[[(2R,3S,4R,5S)-5-[(2R,3S,4S)-5-[4-[(6S,6aR,7R)-3-amino-6,7-dimethyl-1-oxo-5,6,6a,7
6416	805.267	11.111	C31H45N6O17P	804.258	804.26	-2.37927	5-Formyl-5,6,7,8-tetrahydromethanopterin	99451-79-3	C01274	(2S)-2-[[(2R,3S,4R,5S)-5-[(2R,3S,4S)-5-[4-[[(1R)-1-[(6S,7S)-2-amino-5-formyl-7-methyl-4-ox
6452	840.151	11.015	C24H40N7O18P3S	839.136	839.144	-8.70365	Lactoyl-CoA		C00827	S-[2-[3-[[4-[[[(2R,3S,4R,5R)-5-(6-aminopurin-9-yl)-4-hydroxy-3-phosphonooxyoxolan-2-yl]met
6476	863.303	9.386	C42H46N4O16	862.291	862.296	-6.06935	Sirohydrochlorin	65207-12-7	C05778	3-[(2S,3S,7S,8S)-7,13,17-tris(2-carboxyethyl)-3,8,12,18-tetrakis(carboxymethyl)-3,8-dimeth
6482	871.57	11.7	C55H74N4O5	870.566	870.563	3.49939	Pheophytin a		C05797
6501	883.254	0.975	C39H42N6O18	882.256	882.247	9.89107	Corynebactin	95536-41-7	C12219	N-[2-[[(2R,3S,6R,7S,10R,11S)-7,11-bis[[2-[(2,3-dihydroxybenzoyl)amino]acetyl]amino]-2,6,10
6589	964.282	4.087	C45H52CoN4O16	963.271	963.275	-3.78247	Cobalt-precorrin 5A		C16242
6595	966.288	2.221	C33H58N7O18P3S	965.277	965.281	-3.99217	(S)-3-Hydroxydodecanoyl-CoA		C05262	S-[2-[3-[[4-[[[(2R,3S,4R,5R)-5-(6-aminopurin-9-yl)-4-hydroxy-3-phosphonooxyoxolan-2-yl]met

## Sheet: KNApSAck_mapping_MO
Supplementary Table 2: KNApSAcK Mapping of the acquired mass features from untargeted metabolome analysis of seven tissues of Magnolia obovata
Alignment ID	m/z	RT	Formula	Formula Mass	Mass Submitted	Delta Mass (ppm)	Compound_ID	Metabolite	Organism	Reference	Genus	Family	Kingdom
5	69.0694	10.34	C5H8	68.0626	68.0621	7.44472	C00046784	Isoprene	Bacillus subtilis 6051	Wagner,J.Nat.Prod.,63,(2000),37	Bacillus	Bacillaceae	Bacteria
24	83.0493	0.962	C5H6O	82.0419	82.042	-1.32536	C00048276	2-Methylfuran	Citrus aurantifolia	Jabalpurwala,Phytochem.,70,(2009),1428	Citrus	Rutaceae	Plantae
37	85.0283	2.868	C4H4O2	84.0211	84.021	1.02146	C00015490	Penitricin D	Aspergillus niger	Alvi,J. Antibiotics,53,(2000),110	Aspergillus	Trichocomaceae	Fungi
46	86.0605	0.855	C4H7NO	85.0528	85.0532	-5.40482	C00007666	3-Hydroxybutyl nitrile	Arabidopsis thaliana	Lambrix,Plant Cell,13,(2001),2793	Arabidopsis	Cruciferae	Plantae
47	86.0962	1.895	C5H11N	85.0891	85.0889	3.1239	C00028706	N-Methylpyrrolidine	Arisarum vulgare Targ.	Melhaoui,Planta Med.,64,(1998),476	Arisarum	Araceae	Plantae
59	86.0605	0.855	C3H7NO2	89.0477	89.0477	-0.281568	C00001332	L-Alanine	Arabidopsis thaliana	Nikiforova,Plant Physiol.,138,82005),304	Arabidopsis	Cruciferae	Plantae
68	93.0697	10.79	C7H8	92.0626	92.0625	1.37631	C00035779	1,5-Heptadien-3-yne	Lycopersicon esculentum Mill.	Hong,Phytochem.,65,(2004),159	Lycopersicon	Solanaceae	Plantae
70	95.049	0.966	C6H6O	94.0419	94.0417	1.28948	C00002664	Phenol	Melia azadirach	Ochi,Chem.Lett.,(1979),1137	Melia	Meliaceae	Plantae
82	97.0281	4.446	C5H4O2	96.0211	96.0208	3.28911	C00000301	Protoanemonin;Protoanemonene	Clematis flammula	Font,Anales Real Soc. Espan. Fis. Quim. Ser. B,62,(1966),705	Clematis	Ranunculaceae	Plantae
98	98.984	0.923	H3O4P	97.9769	97.9768	1.44449	C00007408	Phosphate	Arabidopsis thaliana	Fiehn,Anal.Chem.,72,(2000),3573	Arabidopsis	Cruciferae	Plantae
99	97.0281	5.473	C5H6O2	98.0368	98.0363	5.05818	C00029456	2-Furanmethanol;alpha-Furylcarbinol	Brassica hirta	Miyazawa,J.Nat.Med.,60,(2006),89	Brassica	Cruciferae	Plantae
105	100.111	12.76	C6H13N	99.1048	99.1041	6.61798	C00044142	Cyclohexylamine	Toddalia asiatica	Tsai,Phytochem.,48,(1998),1377	Toddalia	Rutaceae	Plantae
106	101.023	1.865	C4H4O3	100.016	100.016	4.00382	C00034296	Succinic anhydride;Tetrahydro-2,5-furandione	Sebertia acuminata	Callahan,Phytochem.,69,(2008),240	Sebertia	Sapotaceae	Plantae
109	101.059	2.913	C5H8O2	100.052	100.052	6.85592	C00001207	Tiglic acid	Angelica archangelica	Harborne,Phytochemical Dictionary Second Edition,Taylor and Francis,(1999),Chapter5	Angelica	Apiaceae	Plantae
112	74.0234	0.863	C4H8N2O	100.064	100.063	4.19077	C00001412	Gyromitrin	Gyromitra esculenta	Harborne,Phytochemical Dictionary Second Edition,Taylor and Francis,(1999),Chapter11	Gyromitra	Discinaceae	Fungi
117	102.055	0.883	C4H7NO2	101.048	101.047	3.21558	C00001343	L-Azetidine 2-carboxylic acid	Beta vulgaris	Harborne,Phytochemical Dictionary Second Edition,Taylor and Francis,(1999),Chapter10	Beta	Chenopodiaceae	Plantae
119	102.091	4.155	C5H11NO	101.084	101.084	4.25816	C00036556	3-Methyl-butanamide	Rhizoclonium hieroglyphicum	Dembitsky,Phytochem.,54,(2000),965	Rhizoclonium	Cladophoraceae	Viridiplantae
122	102.128	11.285	C6H15N	101.12	101.121	-2.41358	C00001413	Hexylamine	Helleborus foetidus	Harborne,Phytochemical Dictionary Second Edition,Taylor and Francis,(1999),Chapter11	Helleborus	Ranunculaceae	Plantae
138	81.0338	5.073	C3H4O4	104.011	104.011	3.12533	C00001193	Malonic acid	Phaseolus coccineus	Harborne,Phytochemical Dictionary Second Edition,Taylor and Francis,(1999),Chapter5	Phaseolus	Fabaceae	Plantae
144	105.071	4.672	C8H8	104.063	104.063	-6.37398	C00037855	Styrene	Rhodiola rosea L.	Rohloff,Phytochem.,59,(2002),655	Rhodiola	Crassulaceae	Plantae
149	106.05	0.849	C3H7NO3	105.043	105.043	-0.765886	C00001393	L-Serine	Arabidopsis thaliana	Rontein,J.Biol.Chem.,276,(2001),35523;Ho,J.Biol.Chem.,274,(1999),11007	Arabidopsis	Cruciferae	Plantae
155	107.049	2.592	C7H6O	106.042	106.042	0.29484	C00034452	Benzaldehyde	Citrus aurantifolia	Jabalpurwala,Phytochem.,70,(2009),1428	Citrus	Rutaceae	Plantae
185	95.0854	7.173	C8H12	108.094	108.094	3.39367	C00000241	Fucoserratene;(3E,5Z)-1,3,5-Octatriene	Fucus serratus	Mueller,FEBS Lett.,30,(1973),137;Jaenicke,Chem. Ber.,108,(1975),225	Fucus	Fucaceae	Plantae
196	110.071	0.845	C5H7N3	109.064	109.064	1.50093	C00002024	Brunfelsamidine	Brunfelsia grandiflora	Harborne,Phytochemical Dictionary Second Edition,Taylor and Francis,(1999),Chapter25	Brunfelsia	Solanaceae	Plantae
212	111.043	2.684	C6H6O2	110.037	110.036	8.05083	C00002644	Catechol;Pyrocatechol	Semecarpus vitiensis	Pramono,Plant Med.Phytother.,19,(1985),159	Semecarpus	Anacardiaceae	Plantae
223	112.05	1.347	C4H5N3O	111.043	111.043	2.23567	C00001498	Cytosine	0	Harborne,Phytochemical Dictionary Second Edition,Taylor and Francis,(1999),Chapter14	0	0	0
237	112.087	0.76	C5H9N3	111.08	111.08	-1.67663	C00001414	Histamine	Drosera spp.	Harborne,Phytochemical Dictionary Second Edition,Taylor and Francis,(1999),Chapter11	Drosera	Droseraceae	Plantae
238	113.023	1.679	C5H4O3	112.016	112.015	6.34236	C00000151	2-Furoic acid	Eucalyptus viminalis	0	Eucalyptus	Myrtaceae	Plantae
239	113.034	1.813	C4H4N2O2	112.027	112.027	3.78335	C00001513	Uracil	Ficus septica	Lansky,J.Ethnopharmacol.,119,(2008),195	Ficus	Moraceae	Plantae
242	113.06	0.906	C6H8O2	112.052	112.053	-1.82101	C00000303	Parasorbic acid	Chaptalia nutans	Truiti,Phytochem.,47,(1998),97	Chaptalia	Asteraceae	Plantae
253	115.039	2.637	C5H6O3	114.032	114.032	1.2322	C00036320	(+)-Tulipalin B	Artabotrys hexapetalus	Wong,Phytochem.,59,(2002),99	Artabotrys	Annonaceae	Plantae
263	116.071	4.131	C5H9NO2	115.063	115.064	-4.91042	C00001388	L-Proline	Escherichia coli	Simomi,Proc. Natl. Acad. Sci. USA,69,(1972),2663	Escherichia	Enterobacteriaceae	--
265	118.065	2.823	C8H7N	117.058	117.058	-1.9163	C00001418	Indole	Citrus aurantifolia	Jabalpurwala,Phytochem.,70,(2009),1428	Citrus	Rutaceae	Plantae
267	118.085	1.293	C5H11NO2	117.079	117.078	7.64488	C00001398	L-Valine	Arabidopsis thaliana	Nikiforova,Plant Physiol.,138,(2005),304	Arabidopsis	Cruciferae	Plantae
279	119.085	6.782	C9H10	118.078	118.078	1.58175	C00048943	3,4-Dimethyl heptane	Olea europaea	Williams,Phytochem.,47,(1998),1253	Olea	Oleaceae	Plantae
280	120.065	0.881	C4H9NO3	119.058	119.058	0.500705	C00001366	L-Homoserine	Arabidopsis thaliana	Nikiforova,Plant Physiol.,138,(2005),304	Arabidopsis	Cruciferae	Plantae
296	121.065	1.187	C8H8O	120.058	120.057	2.1767	C00002685	Acetophenone	Cistus creticus	Harborne,Phytochemical Dictionary Second Edition,Taylor and Francis,(1999),Chapter41	Cistus	Cistaceae	Plantae
311	121.101	9.907	C9H12	120.094	120.094	1.22266	C00035928	3,5-Nonadiyne	Cachrys ferulacea	Dokovic,Chem.Pharm.Bull.,52,(2004),853	Cachrys	Apiaceae	Plantae
313	122.096	2.64	C8H11N	121.089	121.089	2.60808	C00001426	Phenethylamine	Musa sapientum	Harborne,Phytochemical Dictionary Second Edition,Taylor and Francis,(1999),Chapter11	Musa	Musaceae	Plantae
319	123.044	3.138	C7H6O2	122.037	122.036	2.67041	C00000207	Benzoic acid	Burchardia multiflora	Potesilova,Phytochem.,26,(1987),1031	Burchardia	Colchicaceae	Plantae
325	123.08	6.312	C8H10O	122.073	122.073	0.257165	C00002663	2-Phenylethanol;Phenethyl alcohol;Phenylethyl alcohol;Phenylethyl alcohol;beta-Phenethyl alcohol	Rosa rugosa	Harborne,Phytochemical Dictionary Second Edition,Taylor and Francis,(1999),Chapter40	Rosa	Rosaceae	Plantae
333	95.085	10.783	C9H14	122.11	122.109	5.1339	C00037789	Santene	Rhodiola rosea L.	Rohloff,Phytochem.,59,(2002),655	Rhodiola	Crassulaceae	Plantae
345	124.039	1.418	C6H5NO2	123.032	123.032	-0.52943	C00000208	Nicotinic acid	Mortierella vinacea	Soman,J.Nat.Prod.,62,(1999),386	Mortierella	Mortierellaceae	Fungi
352	125.061	11.046	C7H8O2	124.052	124.053	-6.96519	C00000776	p-Hydroxybenzyl alcohol	Escherichia coli	White,Escherichia coli and Salmonella.Cellular and Molecular Biology,ASM Press.Washington DC,vol 1,(1996),p680	Escherichia	Enterobacteriaceae	--
354	125.095	4.782	C8H12O	124.089	124.088	5.00816	C00034761	2E,4Z-Octadienal	Thalassiosira rotula	d'Ippolito,Phytocyem.,67,(2006),314	Thalassiosira	Thalassiosiraceae	Chromalveolata
355	125.131	10.349	C9H16	124.125	124.124	9.80431	C00010808	Campholene;1,2,3,3-Tetramethylcyclopentene	Cinnamomum kanahirai	Naito,Nippon Kagaku Kaishi,64,(1943),1024	Cinnamomum	Lauraceae	Plantae
365	126.972	12.975	C2H6S3	125.963	125.964	-8.42442	C00001246	Dimethyl trisulfide	Allium sativum	Harborne,Phytochemical Dictionary Second Edition,Taylor and Francis,(1999),Chapter7	Allium	Alliaceae	Plantae
368	127.038	4.452	C6H6O3	126.032	126.031	6.51035	C00002665	Phloroglucinol	Alpinia blepharocalyx	Ali,J.Nat.Prod.,64,(2001),289	Alpinia	Zingiberaceae	Plantae
386	127.049	2.248	C5H6N2O2	126.043	126.042	6.13999	C00001511	Thymine	Escherichia coli	Goss,J. Bacteriol.,89,(1965),1068	Escherichia	Enterobacteriaceae	--
390	127.112	10.927	C8H14O	126.104	126.105	-2.60482	C00000395	1,5Z-Octadien-3R-ol	Psalliota bispora	Picardi,J.Agric.Biol.Chem,21,(1971),959;Tressl,J.Agric.Biol.Chem,30,(1982),89;Wurzenberger,Biochem.Biophys.Acta,795,(1984),163	0	0	0
392	128.07	0.976	C6H9NO2	127.063	127.062	7.35846	C00001344	L-Baikiain	Baikiaea plurijuga	Harborne,Phytochemical Dictionary Second Edition,Taylor and Francis,(1999),Chapter10	Baikiaea	Fabaceae	Plantae
393	128.143	11.912	C8H17N	127.136	127.136	2.80016	C00002031	(+)-Coniine	Conium maculatum	Harborne,Phytochemical Dictionary Second Edition,Taylor and Francis,(1999),Chapter25	Conium	Apiaceae	Plantae
401	95.049	0.966	C6H8O3	128.047	128.047	4.69025	C00048033	Osmundalactone;(-)-Osmundalactone	Angiopteris caudatiformis	Yu,J.Nat.Prod.,72,(2009),921	Angiopteris	Marattiaceae	Plantae
406	129.128	8.436	C8H16O	128.12	128.121	-4.82684	C00029423	1-Octen-3-ol	Lentinus edodes Sing.	Kamiya,Tetrahedron,28,(1972),899;Morita,Chem.Pharm.Bull.,15,(1967),998	Lentinus	Polyporaceae	Fungi
410	130.049	0.982	C5H7NO3	129.043	129.042	4.02618	C00007403	Pyroglutamic acid	Arabidopsis thaliana	Fiehn,Anal.Chem.,72,(2000),3573	Arabidopsis	Cruciferae	Plantae
411	130.065	4.337	C9H7N	129.058	129.058	-1.89309	C00026478	Quinoline	Oreophoetes peruana	Eisner,J.Exp.biol.,200,(1997),2493	0	0	0
415	130.086	1.363	C6H11NO2	129.079	129.078	3.99023	C00000210	L-Pepecolic acid	Lemna gibba	Fujioka,Plant Cell Physiol.,28,(1987),995;Fujioka,Plant Cell Physiol.,33,(1992),419	Lemna	Araceae	Plantae
433	131.07	2.638	C6H10O3	130.063	130.062	4.84871	C00019677	4-Methyl-2-oxopentanoic acid;2-Oxoisocaproate	Escherichia coli	Poewll,J. Bacteriol.,136,(1978),1	Escherichia	Enterobacteriaceae	--
439	131.128	0.768	C5H14N4	130.122	130.121	4.86412	C00001400	Agmatine	Lyallia kerguelensis	Hennion,Phytochem.,52,(1999),247	Lyallia	Hectorellaceae	Plantae
441	132.08	2.828	C9H9N	131.073	131.073	2.33263	C00001430	Skatole	Arum spp.	Harborne,Phytochemical Dictionary Second Edition,Taylor and Francis,(1999),Chapter11	Arum	Araceae	Plantae
444	132.102	0.938	C6H13NO2	131.095	131.095	-0.800045	C00001334	beta-Alaninebetaine	Limonium vulgare	Harborne,Phytochemical Dictionary Second Edition,Taylor and Francis,(1999),Chapter10	Limonium	Plumbaginaceae	Plantae
448	133.049	3.348	C5H8O4	132.042	132.042	4.65908	C00001184	Glutaric acid	Beta vulgaris	Harborne,Phytochemical Dictionary Second Edition,Taylor and Francis,(1999),Chapter5	Beta	Chenopodiaceae	Plantae
450	133.06	5.326	C4H8N2O3	132.053	132.053	7.03191	C00001341	L-Asparagine	Trifolium pratense L.	Wong,Chem.Ind.(London),(1961),1963;Harper,J.Chem.Soc.,Chem.Commun.,(1965),310;Kazakov,Khim.Prir.Soedin.,(1976),258	Trifolium	Fabaceae	Plantae
455	133.064	9.232	C9H8O	132.058	132.057	7.2039	C00002725	Cinnamaldehyde	Cinnamomum zeylanicum	Harborne,Phytochemical Dictionary Second Edition,Taylor and Francis,(1999),Chapter42	Cinnamomum	Lauraceae	Plantae
471	133.101	10.546	C10H12	132.094	132.094	-1.15952	C00010905	alpha,4-Dimethylstyrene;p-Isopropenyltoluene	Chamaecyparis sp.	Attaway,Phytochem.,5,(1966),1273	Chamaecyparis	Cupressaceae	Plantae
473	134.045	0.939	C4H7NO4	133.038	133.037	1.68503	C00001342	L-Aspartic acid	Arabidopsis thaliana	Prade, L.et al.,J.Mol.Biol.,(2000),569-577	Arabidopsis	Cruciferae	Plantae
477	135.045	2.511	C8H6O2	134.037	134.038	-5.40234	C00000211	Phenylglyoxal	Pharbitis purpurea	Suzuki,Agric. Biol. Chem.,52,(1988),1013	Pharbitis	Convolvulaceae	Plantae
479	119.048	9.249	C9H10O	134.073	134.073	1.12918	C00000621	Chavicol;p-Hydroxyallylbenzene	Jackiella javanica	Nagashima,Phytochem.,29,(1990),2169;Asakawa,Progress in the Chemistry of Organic Natural Products.Springer-Verlag Wien,vol 65,(1995)	0	0	0
483	135.116	5.89	C10H14	134.11	134.108	8.02999	C00003040	p-Cymene	Cinnamomum illicioides	Giang,J.Nat.Med.,60,(2006),248	Cinnamomum	Lauraceae	Plantae
509	136.061	0.979	C5H5N5	135.054	135.054	3.64037	C00001490	Adenine	Cicer arietinum	Zlataroff,Z. Nahr. Genussm.,31,(1916),180	Cicer	Fabaceae	Plantae
513	136.075	1.823	C8H9NO	135.068	135.068	5.70354	C00007327	Phenylacetaldoxime	Arabidopsis thaliana	Wittstock,J.Biol.Chem.,275,(2000),14659	Arabidopsis	Cruciferae	Plantae
528	137.059	3.655	C8H8O2	136.052	136.052	3.13079	C00000750	Phenylacetic acid	Streptomyces humidus S5-55	Saleem,Nat.Prod.Rep.,27,(2010),238	Streptomyces	Streptomycetaceae	Bacteria
539	137.133	7.922	C10H16	136.125	136.126	-7.3685	C00000184	alpha-Thujene	Citrus aurantifolia	Jabalpurwala,Phytochem.,70,(2009),1428	Citrus	Rutaceae	Plantae
545	113.106	12.776	C7H7NO2	137.048	137.047	2.07904	C00001401	p-Aminobenzoic acid	Arabidopsis thaliana	Basset,PNAS,101,(2004),1496	Arabidopsis	Cruciferae	Plantae
547	138.091	1.28	C8H11NO	137.084	137.083	4.16119	C00001435	Tyramine	Trichocereus spachianus	Mata,Lloydia,39,(1976),461	Trichocereus	Cactaceae	Plantae
561	139.039	3.134	C7H6O3	138.032	138.032	-0.793224	C00000206	Salicylic acid;2-Carboxyphenol;Saligel;Salonil;o-Hydroxybenzoic acid	Populus pseudosimonii	Pei,Zhongcaoyao,14,(1983),433	Populus	Salicaceae	Plantae
563	129.055	3.618	C9H14O	138.104	138.105	-1.07512	C00001317	Nona-2,6-dienal	Cucumis sativus	Harborne,Phytochemical Dictionary Second Edition,Taylor and Francis,(1999),Chapter9	Cucumis	Cucurbitaceae	Plantae
574	140.995	10.275	C2H5O5P	139.987	139.988	-4.59889	C00019559	Acetyl phosphate	Escherichia coli KO11	Underwood,Appl. Environ. Microbiol.,70,(2004),2734	Escherichia	Enterobacteriaceae	--
577	141.054	2.185	C7H8O3	140.047	140.046	7.71578	C00002649	Gentisyl alcohol	Aspergillus parasiticus	Son,J.Nat.Prod.,65,(2002),794	Aspergillus	Trichocomaceae	Fungi
582	141.127	6.016	C9H16O	140.12	140.119	4.79292	C00011055	(2-exo,3-endo)-2,3-dimethyl-Bicyclo[2.2.1]heptan-2-ol	Santalum album	Demole,Helv.Chim.Acta.,59,(1976),737	Santalum	Santalaceae	Plantae
604	142.051	1.901	C6H7NO3	141.043	141.044	-6.59695	C00001975	Gentianaine	Gentiana turkestanorum	Harborne,Phytochemical Dictionary Second Edition,Taylor and Francis,(1999),Chapter23	Gentiana	Gentianaceae	Plantae
608	112.05	0.97	C6H6O4	142.027	142.027	-2.63942	C00007489	3-Oxoadipate enol-lactone	Pseudomonas putida	Ignacio,Environmental Microbiol,4,(2002),824	Pseudomonas	Pseudomonadaceae	Bacteria
609	143.107	5.198	C8H14O2	142.099	142.1	-1.22349	C00010289	(+)-1,5-Dimethyl-6,8-dioxabicyclo[3.2.1]octane;(R)-(+)-Frontalin	Dendroctonus brevicomis	Kinzer,Nature,221,(1969),477	Dendroctonus	Curculionidae	Animalia
611	143.144	5.253	C9H18O	142.136	142.136	-3.85794	C00029344	(Z)-2-Nonen-1-ol	Houttuynia cordata	Lu,Chem.Pharm.Bull.,54,(2006),936	Houttuynia	Saururaceae	Plantae
617	144.065	0.956	C6H9NO3	143.058	143.058	2.65356	C00018434	(+)-SQ 26517;SQ 26517	Bacillus sp. 11,480	Parker,J. Antibiotics,35,(1982),900	Bacillus	Bacillaceae	Bacteria
625	144.102	2.766	C7H13NO2	143.095	143.095	-1.15226	C00002074	Stachydrine	Stachys tubifera	Henry,J.Chem.Soc.,(1950),2866	Stachys	Labiatae	Plantae
652	145.05	3.676	C6H8O4	144.042	144.042	-0.380471	C00017967	(-)-Pentenomycin I;Antibiotic C 2554B;Antibiotic XB 94;Pentenomycin I	Streptomyces eurythermus MCRL 0738	Umino,J.Antibiotics,26,(1973),506	Streptomyces	Streptomycetaceae	Bacteria
658	145.097	6.131	C6H12N2O2	144.09	144.09	-0.804401	C00042853	p-Hydroxypipecolamide	Acacia rigidula Benth.	Clement,Phytochem.,49,(1998),1377	Acacia	Fabaceae	Plantae
664	146.06	2.83	C9H7NO	145.053	145.052	3.31124	C00000112	Indole-3-carboxaldehyde;1H-Indole-3-carboxaldehyde	Streptomyces sp. M491	Wu,J.Nat.Prod.,70,(2007),304	Streptomyces	Streptomycetaceae	Bacteria
665	146.081	2.465	C6H11NO3	145.074	145.074	2.47927	C00034907	trans-4-Hydroxy-N-methyl-L-proline;(-)-trans-4-Hydroxy-N-methyl-L-proline	Cleidion spiciflorum (Burm. f.) Merr.	Naengchomnong,Phytochem.,67,(2006),1029	Cleidion	Euphorbiaceae	Plantae
677	147.028	1.461	C5H6O5	146.022	146.021	4.31275	C00000769	alpha-Ketoglutaric acid;alpha-Oxoglutaric acid	Methanococcus voltae	White,Biochemistry,33,(1994),7077;White,Biochemisty,28,(1989),860	Methanococcus	Methanococcaceae	Euryarchaeota
683	147.043	4.138	C9H6O2	146.037	146.036	5.79229	C00002460	Coumarin	Scabiosa comosa	Dargaeva,Khim.Prir.Soedin.,(1976),387	Scabiosa	Dipsacaceae/Diervillaceae/Linnaeaceae/Valerianaceae	Plantae
712	70.0646	0.96	C6H10O4	146.058	146.058	-2.01797	C00001178	Adipic acid	Beta vulgaris	Harborne,Phytochemical Dictionary Second Edition,Taylor and Francis,(1999),Chapter5	Beta	Chenopodiaceae	Plantae
714	74.0234	0.863	C5H10N2O3	146.069	146.069	1.97614	C00001359	L-Glutamine	Arabidopsis thaliana	Nikiforova,Plant Physiol.,138,(2005),304	Arabidopsis	Cruciferae	Plantae
715	145.067	9.248	C10H10O	146.073	146.074	-3.48186	C00010858	4-Isopropenylbenzaldehyde	Anthemis nobilis	Thomas,Helv.Chim.Acta,64,(1981),2393	Anthemis	Asteraceae	Plantae
716	130.086	0.767	C6H14N2O2	146.106	146.105	0.918225	C00001378	L-Lysine	Trifolium pratense L.	Wong,Chem.Ind.(London),(1961),1963;Harper,J.Chem.Soc.,Chem.Commun.,(1965),310;Kazakov,Khim.Prir.Soedin.,(1976),258	Trifolium	Fabaceae	Plantae
722	147.116	10.545	C11H14	146.11	146.109	3.81151	C00000246	Viridiene;(3R,4S)-cis-3-(1Z,3-Butadienry)-4-vinylcyclopentene	Syringoderma phinneyi	Mueller,Naturwissenschaften,69,(1982),501	Syringoderma	Syringodermataceae	Chromalveolata
734	148.06	0.89	C5H9NO4	147.053	147.053	1.11684	C00001358	L-Glutamic acid	Trifolium pratense L.	Wong,Chem.Ind.(London),(1961),1963;Harper,J.Chem.Soc.,Chem.Commun.,(1965),310;Kazakov,Khim.Prir.Soedin.,(1976),258	Trifolium	Fabaceae	Plantae
745	149.059	9.276	C9H8O2	148.052	148.052	4.49808	C00000170	trans-Cinnamic acid;trans-Cinnamate	Populus spp.	Harborne,Phytochemical Dictionary Second Edition,Taylor and Francis,(1999),Chapter42	Populus	Salicaceae	Plantae
748	113.059	2.234	C6H12O4	148.074	148.073	2.87238	C00001195	Mevalonic acid	Arabidopsis thaliana	Kasahara,J.Biol.Chem.,279,(2004),14049;Lange,Plant Mol.Biol.,51,(2003),925	Arabidopsis	Cruciferae	Plantae
750	149.096	4.406	C10H12O	148.089	148.089	-2.21856	C00000157	4-Phenylbutan-2-one	Artemisia rutifolia	Shavarda,Chem. Nat. Comp.12,(1977),42	Artemisia	Asteraceae	Plantae
753	149.131	9.264	C11H16	148.125	148.124	7.33813	C00000243	Finavarrene	Ascophyllum nodosum	Mueller,Science,218,(1982),1119	Ascophyllum	Fucaceae	Chromalveolata
774	150.055	2.107	C8H7NO2	149.048	149.048	-0.369499	C00001974	Gentianadine	Gentiana olgae	Harborne,Phytochemical Dictionary Second Edition,Taylor and Francis,(1999),Chapter23	Gentiana	Gentianaceae	Plantae
775	150.059	1.451	C5H11NO2S	149.051	149.051	-1.77265	C00001379	L-Methionine	Arabidopsis thaliana	Nikiforova,Plant Physiol.,138,(2005),304	Arabidopsis	Cruciferae	Plantae
785	151.039	3.967	C8H6O3	150.032	150.032	0.936535	C00002666	Piperonal	Piper philippinum	Chen,Phytochem.,68,(2007),2101	Piper	Piperaceae	Plantae
792	151.075	2.22	C9H10O2	150.068	150.067	4.03827	C00000613	p-Coumaryl alcohol	Arabidopsis thaliana	Kim,PNAS,101,(2004),1455	Arabidopsis	Cruciferae	Plantae
801	151.111	3.205	C10H14O	150.104	150.104	2.8748	C00000155	Thymol	Thymus X-porlock	Rasooli,Phytochem.,66,(2005),2851	Thymus	Labiatae	Plantae
807	152.056	2.179	C5H5N5O	151.049	151.049	1.6304	C00001501	Guanine	0	Harborne,Phytochemical Dictionary Second Edition,Taylor and Francis,(1999),Chapter14	0	0	0
809	152.071	1.415	C8H9NO2	151.063	151.063	0.297827	C00018213	p-Hydroxyphenylacetaldoxime	Streptomyces nigellus MD824-CG2	Hazato,J. Antibiotics,32,(1979),91	Streptomyces	Streptomycetaceae	Bacteria
814	151.076	2.087	C5H4N4O2	152.033	152.035	-8.01236	C00019660	Xanthine	Escherichia coli K12	Seeger,J. Bacteriol.,177,(1995),5506	Escherichia	Enterobacteriaceae	--
816	129.055	2.685	C4H4N6O	152.045	152.045	-4.76672	C00018697	8-Azaguanine;Azaguanine;Azan;Guanazol;Guanazolo;NSC 151069;NSC 223526;NSC 749;Pathocidin;Pathocidine	Streptomyces albus var. pathocidicus	Anzai,J. Antibiotics Series A,14,(1961),340	Streptomyces	Streptomycetaceae	Bacteria
819	153.054	2.519	C8H8O3	152.047	152.047	3.48953	C00000486	6-Methylsalicylic acid;6MSA	Eriodictyon angustifolium	Harborne,Phytochemical Dictionary Second Edition,Taylor and Francis,(1999),Chapter40	Eriodictyon	Hydrophyllaceae	Plantae
821	153.075	1.832	C5H12O5	152.068	152.068	5.85227	C00001156	D-Arabitol	Fabiana imbricata	Harborne,Phytochemical Dictionary Second Edition,Taylor and Francis,(1999),Chapter4	Fabiana	Solanaceae	Plantae
824	153.09	5.978	C9H12O2	152.084	152.083	5.03722	C00035002	2,6,6-Trimethyl-2-cyclohexene-1,4-dione	Nicotiana bonariensis	Raguso,Phytochem.,67,(2006),1931	Nicotiana	Solanaceae	Plantae
839	153.128	3.351	C10H16O	152.12	152.12	-2.15892	C00000135	(-)-Camphor	Artemisia californica	Mueller,Science,143,(1964),471-473;Rice,Alleropathy,Academic Press,New York,(1984)	Artemisia	Asteraceae	Plantae
845	154.087	1.583	C8H11NO2	153.079	153.079	-1.99208	C00001408	Dopamine	Cytisus scoparius	Harborne,Phytochemical Dictionary Second Edition,Taylor and Francis,(1999),Chapter11	Cytisus	Fabaceae	Plantae
851	155.035	0.837	C7H6O4	154.027	154.028	-8.86125	C00002648	2,5-Dihydroxybenzoic acid;Gentisic acid	Vitis vinifera	Harborne,Phytochemical Dictionary Second Edition,Taylor and Francis,(1999),Chapter40	Vitis	Vitaceae	Plantae
854	155.071	4.144	C8H10O3	154.063	154.064	-4.34473	C00002646	2,6-Dimethoxyphenol	Mucuna birdwoodiana	Harborne,Phytochemical Dictionary Second Edition,Taylor and Francis,(1999),Chapter40	Mucuna	Fabaceae	Plantae
856	155.106	10.968	C9H14O2	154.099	154.099	2.37602	C00003074	Boschnialactone	Boschniakia rossica	Harborne,Phytochemical Dictionary Second Edition,Taylor and Francis,(1999),Chapter49	Boschniakia	Orobanchaceae	Plantae
861	156.076	0.888	C6H9N3O2	155.069	155.069	3.24374	C00001363	L-Histidine	Trifolium pratense L.	Wong,Chem.Ind.(London),(1961),1963;Harper,J.Chem.Soc.,Chem.Commun.,(1965),310;Kazakov,Khim.Prir.Soedin.,(1976),258	Trifolium	Fabaceae	Plantae
867	157.049	0.957	C7H8O4	156.042	156.042	0.225555	C00000737	2,3-Dihydro-2,3-dihydroxybenzoic acid	Escherichia coli	Young,J.Bacteriol,106,(1971),51	Escherichia	Enterobacteriaceae	--
870	157.101	5.765	C12H12	156.094	156.094	1.64538	C00049063	1,4-Dimethyl-azulene	Calypogeia azurea	Tazaki,Phytochem.,47.(1998),147	Calypogeia	Calypogeia	Plantae
874	157.122	3.118	C9H16O2	156.115	156.115	2.9863	C00000447	4-Hydroxy-2E-nonenal	Vicia faba	Gardner,j.Biol.Chem,268,(1993),6971	Vicia	Fabaceae	Plantae
882	136.061	0.979	C8H15NO2	157.11	157.109	5.25225	C00001367	Homostachydrine	Achillea millefolium	Harborne,Phytochemical Dictionary Second Edition,Taylor and Francis,(1999),Chapter10	Achillea	Asteraceae	Plantae
901	97.0278	5.076	C6H6O5	158.022	158.021	3.60555	C00007534	4-Oxalocrotonate	Pseudomonas pseudoalcaligenes	He,J.Bacteriol.,180,(1998),2502	Pseudomonas	Pseudomonadaceae	Bacteria
902	146.117	0.917	C4H6N4O3	158.044	158.042	9.46913	C00007468	Allantoin	Tournefortia sarmentosa	Lin,J.Nat.Prod.,62,(1999),1500	Tournefortia	Heliotropiaceae	Plantae
903	159.064	3.882	C7H10O4	158.058	158.057	8.38465	C00015390	FO 6903B;Pentenocin B	Trichoderma hamatum FO-6903	Matsumoto,J.Antibiotics 52,(1999),754	Trichoderma	Hypocreaceae	Fungi
906	159.079	6.615	C11H10O	158.073	158.072	7.03088	C00034374	1-Methoxynaphthalene	Engelhardia roxburghiana	Wu,Phytochem.,68,(2007),1338	Engelhardia	Juglandaceae	Plantae
907	159.091	4.336	C10H10N2	158.084	158.084	5.59692	C00002058	Nicotyrine	Nicotiana tabacum	Harborne,Phytochemical Dictionary Second Edition,Taylor and Francis,(1999),Chapter25	Nicotiana	Solanaceae	Plantae
916	159.138	4.926	C9H18O2	158.131	158.131	-1.22512	C00030829	Pelargonic acid;n-Nonanoic acid	Anthemis aciphylla BOISS.var.discoidea BOISS	Baser,Chem.Pharm.Bull.,54,(2006),222	Anthemis	Asteraceae	Plantae
917	148.06	0.964	C7H13NO3	159.09	159.089	5.96985	C00001345	(-)-Betonicine;4-Hydroxyproline betaine	Marrubium vulgare	Harborne,Phytochemical Dictionary Second Edition,Taylor and Francis,(1999),Chapter10	Marrubium	Labiatae	Plantae
921	161.056	10.131	C5H8N2O4	160.048	160.049	-2.85407	C00001395	Tricholomic acid	Tricholoma muscarium	Harborne,Phytochemical Dictionary Second Edition,Taylor and Francis,(1999),Chapter10	Tricholoma	Tricholomataceae	Fungi
927	161.06	2.708	C10H8O2	160.052	160.052	0.474541	C00000552	1,8-Dihydroxynaphthalene	Daldinia concentrica	Allport,J.chem.Soc,(1960),654	Daldinia	Xylariaceae	Fungi
931	161.091	0.958	C6H12N2O3	160.085	160.084	4.73946	C00017987	NSC 234613;Ro 4468	Streptomyces sp. X-11085	Pruess,J.Antibiotics,27,(1974),229	Streptomyces	Streptomycetaceae	Bacteria
933	161.107	3.075	C10H12N2	160.1	160.1	2.71611	C00001434	Tryptamine;beta-(3-Indolyl)ethylamine	Nicotiana tabacum	Harborne,Phytochemical Dictionary Second Edition,Taylor and Francis,(1999),Chapter11	Nicotiana	Solanaceae	Plantae
939	161.132	8.277	C12H16	160.125	160.125	0.855344	C00021250	Trinoranastreptene	Calypogeia granulata	Takeda,Bull. Chem. Soc. Jpn.,56,(1983),1265	Calypogeia	Calypogeia	Plantae
944	161.091	0.958	C6H11NO4	161.069	161.069	0.0266917	C00007393	L-2-Aminoadipate;alpha-Aminoadipic acid	Arabidopsis thaliana	Physiologia Plantarum,116,(2002),460	Arabidopsis	Cruciferae	Plantae
945	88.039	0.869	C7H15NO3	161.105	161.104	4.40584	C00017741	Deoxyvalidamine	Streptomyces hygroscopicus subsp. limoneus (IFO 12703, ATCC 21431, FERM-P 468)	Kameda,J.Antibiotics,38,(1985),1816	Streptomyces	Streptomycetaceae	Bacteria
954	163.038	5.16	C9H6O3	162.032	162.031	4.07642	C00002503	7-Hydroxycoumarin;Umbelliferon;Umbelliferone	Vicia sativa	Kovaleva,Khim. Prir. Soedin.,(1986),778	Vicia	Fabaceae	Plantae
970	163.042	9.19	C6H10O3S	162.035	162.035	1.67475	C00007476	5-(Methylthio)-2-oxo-pentanoic acid	Arabidopsis thaliana	Textor,Planta,218,(2004),1026	Arabidopsis	Cruciferae	Plantae
971	163.059	2.223	C6H10O5	162.053	162.051	9.31722	C00001187	3-Hydroxy-3-methylglutaric acid	Crotalaria dura	Harborne,Phytochemical Dictionary Second Edition,Taylor and Francis,(1999),Chapter5	Crotalaria	Fabaceae	Plantae
978	163.075	6.614	C10H10O2	162.068	162.068	3.24564	C00002753	Isosafrole	Cananga odorata	Harborne,Phytochemical Dictionary Second Edition,Taylor and Francis,(1999),Chapter42	Cananga	Annonaceae	Plantae
982	163.111	11.051	C11H14O	162.104	162.104	5.68473	C00000247	Caudoxirene	Perithalia caudata	Mueller,Biol. Chem. Hoppe-Seyler ,369,(1988),655	Perithalia	Sporochnaceae	Chromalveolata
995	145.102	11.024	C12H18	162.141	162.141	-0.75844	C00012025	Geijeren;Geijerene	Geijera parviflora	Sutherland,Aust.J.Chem.,17,(1964),75	Geijera	Rutaceae	Plantae
1006	165.054	6.896	C9H8O3	164.047	164.047	2.01511	C00000152	p-Coumaric acid	Lens esculenta	El-Negoumy,Rev.Latinoam.Quim.,18,(1987),88	Lens	Fabaceae	Plantae
1010	165.077	0.889	C6H12O5	164.068	164.07	-6.2782	C00001118	L-Fucose;alpha-D-Fucopyranose;6-Deoxy-alpha-D-galactose	Arabidopsis thaliana	Fiehn,Anal.Chem.,72,(2000),3573	Arabidopsis	Cruciferae	Plantae
1012	165.09	6.36	C10H12O2	164.084	164.083	4.12033	C00000619	Eugenol	Cistus creticus	Paolini,Phytochem.,70,(2009),1146	Cistus	Cistaceae	Plantae
1017	165.164	11.029	C12H20	164.157	164.157	-0.139564	C00010861	1-Ethenyl-1-methyl-4-(1-methylethylidene)-cyclohexane;1-Vinylmenth-4(8)-ene	Mentha citrata	Singh,Phytochem.,19,(1980),2466	Mentha	Labiatae	Plantae
1019	166.049	2.113	C8H7NO3	165.043	165.041	7.02576	C00035531	Ascosonchine	Ascochyta sonchi	Evidente,Phytochem.,65,(2004),475	Ascochyta	Incertae sedis	Fungi
1023	166.086	1.384	C9H11NO2	165.079	165.079	1.54505	C00001386	L-Phenylalanine	Zyzzya fuliginosa	Tasdemir,Chem.Pharm.Bull.,49,(2001),1428	0	0	0
1026	166.122	5.887	C10H15NO	165.115	165.115	3.51609	C00001409	L-Ephedrine;Ephedrine;1(R),2(S)-erythro-(-)-Ephedrine	Ephedra intermedia	Kim,Chem.Pharm.Bull.,51,(2003),1382	Ephedra	Ephedraceae	Plantae
1031	167.034	0.924	C8H6O4	166.027	166.026	1.17531	C00031034	Piperonylic acid;3,4-Methylenedioxybenzoic acid	Piper philippinum	Chen,Phytochem.,68,(2007),2101	Piper	Piperaceae	Plantae
1038	167.071	1.878	C9H10O3	166.063	166.064	-3.66947	C00000150	D-beta-Phenyllactic acid	Lactobacillus plantarum MiLAB 393	Strom,Appl. Microbiol. Biotechnol.,68,(2002),4322	Lactobacillus	Lactobacillaceae	Firmicutes
1041	167.106	3.467	C10H14O2	166.099	166.099	3.76969	C00000841	6-Oxocamphor	Salvia officinalis	Funk,Arch. Biochem. Biophys.,294,(1992),306	Salvia	Labiatae	Plantae
1046	168.05	0.839	C5H5N5O2	167.044	167.043	8.92513	C00016393	Hydroxyakalone	Agrobacterium aurantiacum N-81106	Izumida,J.Antibiotics 50,(1997),916	0	0	0
1048	168.065	2.68	C8H9NO3	167.058	167.058	1.43431	C00007509	Pyridoxal	Arabidopsis thaliana	Lum,Planta,215,(2002),870	Arabidopsis	Cruciferae	Plantae
1051	168.102	1.791	C9H13NO2	167.095	167.094	1.58664	C00001354	L-2,5-Dihydrophenylalanine	Erwinia amylovora	Harborne,Phytochemical Dictionary Second Edition,Taylor and Francis,(1999),Chapter10	Erwinia	Enterobacteriaceae	Bacteria
1055	169.036	1.454	C5H4N4O3	168.028	168.028	-0.735139	C00007301	Urate;Uric acid	Arabidopsis thaliana	Nikiforova,Plant Physiol.,138,(2005),304	Arabidopsis	Cruciferae	Plantae
1057	169.049	2.497	C8H8O4	168.042	168.041	5.86279	C00000258	2,6-Dimethoxy-p-benzoquinone	Populus pseudosimonii	Pei,Zhongcaoyao,14,(1983),433	Populus	Salicaceae	Plantae
1060	169.086	5.189	C9H12O3	168.079	168.079	-1.18575	C00031551	3-(3,4-Dihydroxyphenyl)-1-propanol	Calocedrus microlepic var. formosana	Chien,Chem.Pharm.Bull.,52,(2004),762	Calocedrus	Cupressaceae	Plantae
1067	169.122	3.017	C10H16O2	168.115	168.115	1.10761	C00000146	(+)-Bottrospicatol	Mentha spicata	Koshimizu,kagaku to kougyou,43,(1990),1682	Mentha	Labiatae	Plantae
1070	170.044	1.9	C7H7NO4	169.038	169.036	6.65043	C00007500	Dihydrodipicolinic acid	Arabidopsis thaliana	Hudson,Biochim.Biophys.Acta,1721,(2005),27	Arabidopsis	Cruciferae	Plantae
1073	170.08	1.761	C8H11NO3	169.074	169.073	5.73523	C00001424	L-Noradrenaline;Norepinephrine;(-)-Norepinephrine	Solanum tuberosum L.	Szopa,Phytochem.,58,(2001),315	Solanum	Solanaceae	Plantae
1074	170.117	3.824	C9H15NO2	169.11	169.11	4.58389	C00025550	3alpha-Acetoxynortropane;Nortropine acetate; O-Acetylnortropine	Datura wrightii Regel	Parr,Phytochem.,29,(1990),2545	Datura	Solanaceae	Plantae
1077	171.028	2.322	C7H6O5	170.022	170.021	4.82148	C00002647	Gallic acid	Sarcolaeana multiflora	Paris,Plant Med.Phytother.,9,(1975),230	0	0	0
1079	139.038	2.442	C8H10O4	170.058	170.057	4.5	C00024006	Penicillic acid;3-Methoxy-5-methyl-4-oxo-2,5-hexadienoic acid	Aspergillus sulfureus	Cole,Handbook of Toxic Fungal Metabolites ;Academic Press,New York,(1981),	Aspergillus	Trichocomaceae	Fungi
1080	171.102	4.781	C9H14O3	170.094	170.095	-1.23011	C00010617	Boonein	Alstonia boonei	Sakan,Nippon Kagaku Kaishi,90,(1969),507;Marini-Bettolo,Tetrahedron,39,(1983),323	Alstonia	Apocynaceae	Plantae
1082	145.05	3.08	C10H18O2	170.131	170.129	7.61926	C00000838	3,4-Menthone lactone	Mentha piperita	Croteau,Plant Physiol.,76,(1984),647	Mentha	Labiatae	Plantae
1089	172.095	2.768	C8H13NO3	171.09	171.088	8.94117	C00002083	Crotanecine	Crotalaria spp.	Harborne,Phytochemical Dictionary Second Edition,Taylor and Francis,(1999),Chapter26	Crotalaria	Fabaceae	Plantae
1099	173.041	2.678	C11H8S	172.035	172.034	5.97227	C00041965	Xanthopappin A	Xanthopappus subacaulis	Tian,J.Nat.Prod.,69,(2006),1241	Xanthopappus	Asteraceae	Plantae
1100	173.044	2.754	C7H8O5	172.037	172.037	1.33586	C00019663	3-Dehydroshikimic acid;5-Dehydroshikimic acid	Escherichia coli	Rontenberg,J. Biol. Chem.,253,(1978),2210	Escherichia	Enterobacteriaceae	--
1102	173.059	3.669	C11H8O2	172.052	172.052	3.63814	C00000158	2Z-Dehydromatricaria ester	Solidago altissima	Ichihara,Agric. Biol. Chem.,40,(1976),353	Solidago	Asteraceae	Plantae
1121	174.122	1.868	C7H15N3O2	173.116	173.115	7.75892	C00001373	L-Indospicine	Indigofera spicata	Harborne,Phytochemical Dictionary Second Edition,Taylor and Francis,(1999),Chapter10	Indigofera	Fabaceae	Plantae
1123	175.023	1.669	C6H6O6	174.016	174.015	5.71427	C00001177	cis-Aconitic acid	Aconitum napellus	Harborne,Phytochemical Dictionary Second Edition,Taylor and Francis,(1999),Chapter5	Aconitum	Ranunculaceae	Plantae
1125	69.0332	0.954	C7H10O5	174.053	174.052	3.04438	C00000771	alpha-Ketopimelic acid;alpha-Oxopimelic acid	Methanococcus voltae	White,Biochemistry,33,(1994),7077;White,Biochemisty,28,(1989),860	Methanococcus	Methanococcaceae	Euryarchaeota
1132	175.075	3.933	C11H10O2	174.068	174.067	3.53893	C00000159	(Z,Z)-Marticaria ester	Grindelia paludosa	Bohlmann,Phytochem.,21,(1982),167	Grindelia	Asteraceae	Plantae
1135	175.086	1.855	C10H10N2O	174.079	174.079	2.52418	C00000108	Indole-3-acetamide;1H-Indole-3-acetamide;IAM	Phaseolus mungo	Isogai,Chem. Pharm. Bull.,15,(1967),151;Okamoto,Chem. Pharm. Bull.,15,(1967),163	Phaseolus	Fabaceae	Plantae
1137	95.049	0.966	C12H14O	174.104	174.103	9.54324	C00021948	Dihydropalutropone	Grindelia paludosa	Bohlmann,Phytochem.,21,(1982),167	Grindelia	Asteraceae	Plantae
1141	175.119	0.828	C6H14N4O2	174.112	174.112	0.29965	C00001340	L-Arginine	Arabidopsis thaliana	Nikiforova,Plant Physiol.,138,(2005),304	Arabidopsis	Cruciferae	Plantae
1146	175.147	7.057	C13H18	174.141	174.14	5.7254	C00021911	5,7a-Dihydro-1,4,4,7a-tetramethyl-4H-indene	Cydonia oblonga	Ishihara,J. Org. Chem.,51,(1986),491	Cydonia	Rosaceae	Plantae
1162	93.0326	0.961	C7H13NO4	175.084	175.086	-7.34295	C00002283	Calystegin B2;Calystegine B2	Ipomoea hederifolia	Schimming,Phytochem.,49,(1998),1989	Ipomoea	Convolvulaceae	Plantae
1163	161.131	10.954	C5H8N2O5	176.043	176.043	0.953363	C00001339	L-alpha-Amino-gamma-oxalylaminopropionic acid	Lathyrus sativus	Harborne,Phytochemical Dictionary Second Edition,Taylor and Francis,(1999),Chapter10	Lathyrus	Fabaceae	Plantae
1175	177.054	3.851	C10H8O3	176.047	176.047	1.87776	C00000553	5-Hydroxy-2-methylchromone	Daldinia concentrica	Allport,J.chem.Soc,(1960),654	Daldinia	Xylariaceae	Fungi
1185	177.057	5.996	C7H12O3S	176.051	176.049	7.67638	C00007648	2-Oxo-6-methylthiohexanoic acid;6-Methylthio-2-oxohexanoic acid	Arabidopsis thaliana	Textor,Planta,218,(2004),1026	Arabidopsis	Cruciferae	Plantae
1186	109.028	0.913	C4H8N4O4	176.055	176.054	3.6422	C00007470	Allantoic acid	Arabidopsis thaliana	Yang,Plant Physiol.,134,(2004),1039	Arabidopsis	Cruciferae	Plantae
1191	177.091	7.366	C11H12O2	176.084	176.084	-0.306223	C00001287	Lachnophyllum ester	Heterotheca grandiflora	Harborne,Phytochemical Dictionary Second Edition,Taylor and Francis,(1999),Chapter8	Heterotheca	Asteraceae	Plantae
1192	177.126	8.391	C12H16O	176.12	176.119	6.36829	C00017464	11,12,13-Trinor-6,9-eremophiladien-8-one	Senecio humillimus	Bohlmann,Phytochem.,20,(1981),1739	Senecio	Asteraceae	Plantae
1193	177.163	6.64	C13H20	176.157	176.155	6.96591	C00044038	(3E,5Z,7Z,9E)-Trideca-3,5,7,9-tetraene	Wahlenbergia marginata	Tan,Phytochem.,48,(1998),1245	Wahlenbergia	Campanulaceae/Lobeliaceae	Plantae
1209	179.032	3.446	C9H6O4	178.027	178.025	8.79156	C00002422	5,7-Dihydroxychromone;5,7-Dihydroxy-4-chromone	Begonia nantoensis	Wu,Chem.Pharm.Bull.,52,(2004),345	Begonia	Begoniaceae	Plantae
1221	124.039	2.074	C10H10O3	178.063	178.064	-6.90409	C00000171	3-Acethyl-6-methoxybenzaldehyde	Encelia farinosa	Chang,Agric. Biol. Chem.,33,(1969),398	Encelia	Asteraceae	Plantae
1223	179.106	6.125	C11H14O2	178.099	178.099	3.85258	C00002741	Methyleugenol;4-Allylveratrole;Eugenol methyl ether	Magnolia salicifolia	Li,J.Nat.Med.,61,(2007),222	Magnolia	Magnoliaceae	Plantae
1224	179.142	9.996	C12H18O	178.136	178.135	6.52114	C00011892	[R-(E)]-4-(4-Methyl-3-cyclohexen-1-yl)-3-penten-2-one	Cedrus atlantica	Adams,J.Chem.Soc.Perkin Trans.,1,(1975),1502	Cedrus	Pinaceae	Plantae
1232	180.088	2.409	C7H9N5O	179.081	179.081	-2.53295	C00032640	3,7-Dimethylguanine	Zyzzya fuliginosa	Tasdemir,Chem.Pharm.Bull.,49,(2001),1428	0	0	0
1234	180.101	1.804	C10H13NO2	179.095	179.094	2.59705	C00001915	Salsolinol;(-)-Salsolinol	Musa x paradisiaca	Harborne,Phytochemical Dictionary Second Edition,Taylor and Francis,(1999),Chapter21	Musa	Musaceae	Plantae
1241	180.138	1.176	C11H17NO	179.131	179.13	2.96221	C00001983	Tecomine	Calopogonium fulva	Harborne,Phytochemical Dictionary Second Edition,Taylor and Francis,(1999),Chapter23	Calopogonium	Fabaceae	Plantae
1244	181.048	5.235	C9H8O4	180.042	180.041	6.52733	C00000615	Caffeic acid	Begonia nantoensis	Wu,Chem.Pharm.Bull.,52,(2004),345	Begonia	Begoniaceae	Plantae
1253	86.0605	0.855	C6H12O6	180.063	180.063	1.63591	C00001117	D-Fructose;b-D-Fructofuranose	Arabidopsis thaliana	Nikiforova,Plant Physiol.,138,(2005),304	Arabidopsis	Cruciferae	Plantae
1254	163.074	2.385	C10H12O3	180.079	180.077	6.94531	C00000614	Coniferyl alcohol	Stemona collinsae	Pacher,J.Nat.Prod.,65,(2002),820	Stemona	Stemonaceae	Plantae
1269	181.122	11.479	C11H16O2	180.115	180.115	0.20102	C00000319	Dihydroactinidiolide	Actinidia polygama	Yoshihara,Chem.Lett.,(1978),433;Murai,Planta Med.,37,(1979),234	Actinidia	Actinidiaceae	Plantae
1273	182.081	1.822	C9H11NO3	181.074	181.073	3.42223	C00001397	L-Tyrosine	Arabidopsis thaliana	Lange,Plant Mol.Biol.,51,(2003),925	Arabidopsis	Cruciferae	Plantae
1275	182.116	1.01	C10H15NO2	181.11	181.109	9.02865	C00010951	(R)-Methyl-5-(1-methylethyl)-1-nitro-1,3-cyclohexadiene	Angelica archangelica	Escher,Helv.Chim.Acta,62,(1979),2061	Angelica	Apiaceae	Plantae
1289	183.065	3.47	C9H10O4	182.058	182.058	-1.39923	C00002694	2',6'-Dihydroxy-4'-methoxyacetophenone	Citrus sinensis cv.Valencia	Dubery,Phytochem.,50,(1999),983	Citrus	Rutaceae	Plantae
1290	183.079	8.378	C13H10O	182.073	182.072	8.52071	C00001276	Carlina oxide	Carlina vulgaris	Harborne,Phytochemical Dictionary Second Edition,Taylor and Francis,(1999),Chapter8	Carlina	Asteraceae	Plantae
1299	184.097	2.491	C9H13NO3	183.09	183.09	-0.329125	C00029643	Adrenalin	Scoparia dulcis L.	Giang,Chem.Pharm.Bull.,54,(2006),546	Scoparia	Plantaginaceae	Plantae
1301	184.985	12.958	C3H5O7P	183.977	183.978	-3.1229	C00019657	3-Phosphonooxypyruvate;Phosphohydroxypyruvic acid	Escherichia coli	Zhao,J. Bacteriol.,178,(1996),232	Escherichia	Enterobacteriaceae	--
1306	185.032	0.852	C5H4N4O4	184.023	184.025	-9.88409	C00007531	5-Hydroxyisourate	Glycine max	Sarma,J.Biol.Chem.,274,(1999),33863	Glycine	Fabaceae	Plantae
1308	147.044	2.076	C8H8O5	184.037	184.037	-0.490018	C00030754	Methyl 3,4,5-trihydroxybenzoate;Methyl gallate	Spatoglossum variabile	Hayat,Chem.Pharm.Bull.,50,(2002),1297	Spatoglossum	Dictyotaceae	Chromalveolata
1309	185.08	3.932	C9H12O4	184.074	184.073	2.03899	C00002637	3,4,5-Trimethoxyphenol;Antiarol	Antiaris toxicaria	Harborne,Phytochemical Dictionary Second Edition,Taylor and Francis,(1999),Chapter40	Antiaris	Moraceae	Plantae
1312	185.081	5.664	C5H15NO4P	184.074	184.074	0.684056	C00007299	Phosphorylcholine	Arabidopsis thaliana	Tasseva,FEBS Letters,566,(2004),115	Arabidopsis	Cruciferae	Plantae
1314	167.106	3.467	C10H16O3	184.11	184.109	3.91521	C00000396	10-Oxo-8E-decenoic acid	Psalliota bispora	Wurzenberger,Biochem.Biophys.Acta,795,(1984),163	0	0	0
1318	185.133	6.129	C14H16	184.125	184.125	-0.831162	C00003114	Chamazulene	Pinus kochiana	Kolesnikova,Rastit.Resur.,13,(1977),351	Pinus	Pinaceae	Plantae
1320	186.018	0.874	C3H8NO6P	185.009	185.011	-9.56744	C00007287	3-Phosphoserine	Arabidopsis thaliana	Ho,J.Biol.Chem.,274,(1999),11007	Arabidopsis	Cruciferae	Plantae
1328	165.054	3.85	C8H10O5	186.053	186.052	6.55664	C00017968	Antibiotic C 2554A-II;Antibiotic XB 94F2;Pentenomycin II	Streptomyces eurythermus MCRL 0738	Umino,J.Antibiotics,26,(1973),506	Streptomyces	Streptomycetaceae	Bacteria
1344	187.133	2.188	C10H18O3	186.126	186.126	-0.263839	C00010298	2,6-Dimethyl-3,6-octadiene-1,2,8-triol	Jasonia montana	Ahmed.,Phytochem.,29,(1990),3658	Jasonia	Asteraceae	Plantae
1347	187.148	9.575	C14H18	186.141	186.14	2.02549	C00021037	3,6-Dihydrochamazulene	Artemisia absinthium	Bertelli,Tetrahedron,24,(1968),2079	Artemisia	Asteraceae	Plantae
1352	188.038	2.393	C7H9NO3S	187.03	187.031	-2.67153	C00050208	Pyridinebetaine B	Agelas dispar	Cafieri,J.Nat.Prod.,61,(1998),1171	0	0	0
1357	146.06	2.83	C11H9NO2	187.063	187.063	-0.0802359	C00000111	Indole-3-acrylic acid	Lens culinaris	Hofinger,Phytochem.,19,(1970),1757;Hofinger,Phytochem.,14,(1975),475	Lens	Fabaceae	Plantae
1363	188.128	2.283	C9H17NO3	187.121	187.121	-1.12297	C00000758	8-Amino-7-oxopelargonic acid	Bacillus subtilis	Perkins,Bacillus subtilis and Other Gram-positive Bacteria.Biochenistry,Physiology,and Morecular Genetics,American Society for Microbiology,Washington DC,(1993),p319	Bacillus	Bacillaceae	Bacteria
1382	189.091	3.852	C12H12O2	188.084	188.083	1.46785	C00022615	(E,E)-2,8-Decadiene-4,6-diyn-1-ol acetate	Grindelia stricta	Bohlmann,Phytochem.,21,(1982),167	Grindelia	Asteraceae	Plantae
1395	189.133	0.851	C7H16N4O2	188.127	188.126	5.85899	C00001364	L-Homoarginine	Lathyrus cicera	Harborne,Phytochemical Dictionary Second Edition,Taylor and Francis,(1999),Chapter10	Lathyrus	Fabaceae	Plantae
1397	189.147	3.081	C10H20O3	188.141	188.14	6.22382	C00010310	2,6-Dimethyl-7-octene-2,3,6-triol	Vitis vinifera	Williams,Phytochem.,19,(1980),1137	Vitis	Vitaceae	Plantae
1399	189.16	0.793	C9H20N2O2	188.152	188.153	-1.57134	C00000759	7,8-Diaminopelargonic acid	Bacillus subtilis	Perkins,Bacillus subtilis and Other Gram-positive Bacteria.Biochenistry,Physiology,and Morecular Genetics,American Society for Microbiology,Washington DC,(1993),p319	Bacillus	Bacillaceae	Bacteria
1400	189.163	8.129	C14H20	188.157	188.155	6.25591	C00011894	(R)-1-Methyl-4-(1-methyl-5-hexenyl)-benzene	Senecio digitalifolius	Bohlmann,Phytochem.,17,(1978),759	Senecio	Asteraceae	Plantae
1409	181.048	3.108	C10H7NO3	189.043	189.043	-0.848754	C00026453	Kynurenic acid	Ephedra pachyclada ssp.sinaica	Michael,Nat.Prod.Rep.,15,(1998),595	Ephedra	Ephedraceae	Plantae
1410	190.086	9.228	C11H11NO2	189.079	189.079	-0.766587	C00000101	Methyl indole-3-acetate;IAA methyl ester	Picea sitchensis	Little,Planta,139,(1978),133	Picea	Pinaceae	Plantae
1412	190.107	2.209	C8H15NO4	189.1	189.099	4.62415	C00002013	Alexine	Alexa leiopetala	Harborne,Phytochemical Dictionary Second Edition,Taylor and Francis,(1999),Chapter25	Alexa	Fabaceae	Plantae
1415	190.127	11.905	C9H19NOS	189.119	189.119	-3.37662	C00007676	8-Methylthiooctanaldoxime	Arabidopsis thaliana	Chen,Plant J.,33,(2003),923	Arabidopsis	Cruciferae	Plantae
1422	191.07	3.891	C6H11ClN4O	190.062	190.062	-0.6042	C00028304	Girolline;(+)-Girolline	Pseudaxinyssa cantharella	Newman,J.Nat.Prod.,67,(2004),1216	0	0	0
1423	191.07	3.722	C11H10O3	190.063	190.063	0.897795	C00038203	2,5-Dimethyl-7-hydroxychromone	Alternaria sp.	Aly,J.Nat.Prod.,71,(2008),972	Alternaria	Dothideomycetes	Fungi
1425	191.102	0.942	C7H14N2O4	190.095	190.095	3.96329	C00007595	meso-2,6-Diaminoheptanedioate;meso-2,6-Diaminopimelate	Arabidopsis thaliana	Hudson,Biochim.Biophys.Acta,1721,(2005),27	Arabidopsis	Cruciferae	Plantae
1427	191.107	4.214	C12H14O2	190.099	190.099	0.768771	C00002439	Precocene 1	Ageratina aromatica	Harborne,Phytochemical Dictionary Second Edition,Taylor and Francis,(1999),Chapter34	Ageratina	Asteraceae	Plantae
1439	191.143	5.283	C13H18O	190.136	190.136	-1.83212	C00021958	2,2,6,7-Tetramethylbicyclo[4.3.0]nona-1(9),4-dien	Cydonia oblonga	Ishihara,J. Org. Chem.,51,(1986),491	Cydonia	Rosaceae	Plantae
1446	191.163	6.375	C10H22O3	190.157	190.156	6.26336	C00045690	Bombardolide A	Bombardioidea anartia	Hein,J.Nat.Prod.,64,(2001),809	Bombardioidea	Lasiosphaeriaceae	Fungi
1450	191.181	4.942	C14H22	190.172	190.174	-9.53266	C00011917	Senedigitalene	Senecio digitalifolius	Bohlmann,Phytochem.,17,(1978),759	Senecio	Asteraceae	Plantae
1456	192.066	2.985	C10H9NO3	191.058	191.059	-3.82285	C00000104	5-Hydroxyindole-3-acetic acid	Cryptocarya pyriformis	Weekley,Biodeterior.Res.1.ed.by Llewellyn GC. O'rear CE. Plenum New York,(1986),236-249	Cryptocarya	Lauraceae	Plantae
1458	192.102	2.208	C11H13NO2	191.095	191.095	0.602416	C00027140	Dihydrobackebergine;3,4-Dihydro-6,7-dimethoxyisoquinoline; 3,4-Dihydrobackebergine; 6,7-Dimethoxy-3,4-dihydroisoquinoline	Xylopia parviflora	Nishiyama,Phytochem.,65,(2004),939	Xylopia	Annonaceae	Plantae
1459	193.035	1.673	C6H8O7	192.027	192.027	-1.56716	C00001188	Isocitric acid	Bryophyllum calycinum	Harborne,Phytochemical Dictionary Second Edition,Taylor and Francis,(1999),Chapter5	Bryophyllum	Crassulaceae	Plantae
1461	193.05	4.268	C10H8O4	192.042	192.042	-0.44159	C00000548	1,3,6,8-Tetrahydroxynaphthalene;T4HN	Colletotrichum lagenarium	Sankawa,Chem.Pharm.Bull,29,(1981),3586	Colletotrichum	Phyllachoraceae	Fungi
1463	179.032	3.446	C7H12O6	192.063	192.062	7.31305	C00001201	Quinic acid	Arabidopsis thaliana	Fiehn,Anal.Chem.,72,(2000),3573	Arabidopsis	Cruciferae	Plantae
1471	175.076	4.37	C11H12O3	192.079	192.078	3.96036	C00002721	Carpacin	Cinnamomum sp.	Harborne,Phytochemical Dictionary Second Edition,Taylor and Francis,(1999),Chapter42	Cinnamomum	Lauraceae	Plantae
1479	193.124	9.518	C12H16O2	192.115	192.116	-6.21395	C00003065	Thymyl acetate	Thymus vulgaris	Harborne,Phytochemical Dictionary Second Edition,Taylor and Francis,(1999),Chapter48	Thymus	Labiatae	Plantae
1490	193.159	5.826	C13H20O	192.151	192.151	-0.0951749	C00021957	2,2,6,7-Tetramethylbicyclo[4.3.0]nona-1(9),4-dien-8-ol	Cydonia oblonga	Ishihara,J. Org. Chem.,51,(1986),491	Cydonia	Rosaceae	Plantae
1493	123.116	10.931	C14H24	192.188	192.189	-6.36244	C00036992	Cyprotene	Cyperus alopecuroides	Sonwa,Phytochem.,56,(2001),321	Cyperus	Cyperaceae	Plantae
1496	194.118	2.119	C11H15NO2	193.11	193.11	-0.542787	C00001865	Heliamine	Pachycereus pecten-arboriginum	Strombon,Acta Pharm.Suec.,15,(1978),127	Pachycereus	Cactaceae	Plantae
1500	130.086	0.767	C6H10O7	194.043	194.043	0.150105	C00001120	D-Galacturonic acid	Arabidopsis thaliana	Nikiforova,Plant Physiol.,138,(2005),304	Arabidopsis	Cruciferae	Plantae
1503	195.064	0.822	C10H10O4	194.058	194.056	8.42666	C00000119	4-Hydroxymellein	Aspergillus ochraceus Wilhelm	Moore,Appl.Microbiol.,23,(1972),1067	Aspergillus	Trichocomaceae	Fungi
1511	109.028	0.913	C7H14O6	194.079	194.078	3.11539	C00001157	L- Bornesitol	Rhamnus spp.	Harborne,Phytochemical Dictionary Second Edition,Taylor and Francis,(1999),Chapter4	Rhamnus	Rhamnaceae	Plantae
1517	195.102	5.379	C11H14O3	194.094	194.094	0.261549	C00010346	Nectriapyrone	Gymnostroma missouriensis	Nair,Tetrahedron Lett.,(1975),1655	0	0	0
1525	195.137	4.802	C12H18O2	194.131	194.129	6.36824	C00010863	Thymoquinol dimethyl ether;4-Hydroxythymol dimethyl ether	Eupatorium spp.	Sherk,J.Am.Pharm.Assoc.,10,(1921),97;Zavarin,J.Org.Chem.,20,(1955),82;Pilo,Acta Chem.Scand.,14,(1960),353;Chow,Acta Chem.Scand.,16,(1962),1291;Metwally,Chem.Pharm.Bull.,34,(1986),378	Eupatorium	Asteraceae	Plantae
1531	195.173	5.207	C13H22O	194.167	194.166	5.46836	C00011949	(+-)-5-(1-Methylethyl)-2-(2-methylpropyl)-2-cyclohexen-1-one	Anthemis nobilis	Thomas,Helv.Chim.Acta,64,(1981),1488	Anthemis	Asteraceae	Plantae
1543	196.133	0.985	C11H17NO2	195.126	195.126	1.56435	C00042775	N-Methyl-3,4-dimethoxyphenethylamine	Pilocereus chrysacanthus	Bruhn,Phytochem.,16,(1977),622	Pilocereus	Cactaceae	Plantae
1546	196.169	10.971	C12H21NO	195.162	195.162	0.874919	C00028002	Calyxamine A	Calyx podatypa	Rodriguez,J.Nat.Prod.,60<(1997),1331	0	0	0
1550	197.08	3.214	C10H12O4	196.074	196.073	3.49524	C00002686	Acetosyringone	Bulbine narcissifolia	Qhotsokoane-Lusunzi,J.Nat.Prod.,64,(2001),1368	Bulbine	Asphodelaceae	Plantae
1557	197.117	6.128	C11H16O3	196.11	196.109	2.75778	C00016856	Germicidin	Streptomyces viridochromogenes NRRL B-1551	Petersen,J.Antibiotics 46,(1993),1126	Streptomyces	Streptomycetaceae	Bacteria
1562	198.09	2.389	C13H11NO	197.084	197.083	7.6639	C00024672	2-Hydroxy-3-methylcarbazole	Murraya koenigii Spreng.	Bhattacharyya,Indian J.Chem.,24B,(1985),452	Murraya	Rutaceae	Plantae
1563	198.113	2.075	C10H15NO3	197.105	197.105	-0.457601	C00001554	Tenuazonic acid	Alternaria spp.	Harborne,Phytochemical Dictionary Second Edition,Taylor and Francis,(1999),Chapter16	Alternaria	Dothideomycetes	Fungi
1569	199.059	2.599	C9H10O5	198.053	198.052	3.68529	C00002674	Syringic acid;4-Hydroxy-3,5-dimethoxybenzoic acid	Arabidopsis thaliana	Tan,Phytochem.,65,(2004),691	Arabidopsis	Cruciferae	Plantae
1573	199.096	2.851	C10H14O4	198.089	198.089	1.84456	C00003041	1,2-Dihydroxymint lactone	Cheimonophyllum candidissimum	Harborne,Phytochemical Dictionary Second Edition,Taylor and Francis,(1999),Chapter48	Cheimonophyllum	Cyphellaceae	Fungi
1574	199.11	2.99	C14H14O	198.104	198.102	9.95192	C00015522	3-Hydroxybibenzyl	Radula frondescens	Asakawa,Phytochem.,26,(1987),1023	0	0	0
1578	199.148	11.011	C15H18	198.141	198.141	1.4486	C00003138	Guaiazulene	Guaiacum officinale	Harborne,Phytochemical Dictionary Second Edition,Taylor and Francis,(1999),Chapter50	Guaiacum	Zygophyllaceae	Plantae
1584	199.17	10.858	C12H22O2	198.162	198.162	-1.98626	C00000850	Menthyl acetate	Mentha piperita	Croteau,Plant Physiol,64,(1979),169	Mentha	Labiatae	Plantae
1589	200.092	3.816	C9H13NO4	199.084	199.084	0.624675	C00018799	Anticapsin;NSC 177854	Streptomyces griseoplanus NRRL 3507	Shah,J. Antibiotics 23,(1970),613	Streptomyces	Streptomycetaceae	Bacteria
1596	109.028	5.472	C13H12O2	200.084	200.084	0.830048	C00001292	Safynol	Carthamnus tinctorius	Bohlmannn,Chem.Ber.,103,(1970),2853	0	0	0
1599	135.081	7.357	C14H16O	200.12	200.119	5.40468	C00013216	Dehydrochamecynenal;(4aalpha,7alpha,8aalpha)-7-Ethynyl-4a,5,6,7,8,8a-Hexahydro-4a-methyl-1-naphthalenecarboxaldehyde	Chamaecyparis formosensis	Asao,Tetrahedron Lett.,(1968),3639	Chamaecyparis	Cupressaceae	Plantae
1602	201.161	9.413	C10H20N2O2	200.152	200.154	-8.57172	C00017536	Antibiotic KA 7367B;KA 7367B;Maniwamycin B	Streptomyces prasinopilosus KC-7367	Nakayama,J.Antibiotics,42,(1989),1535	Streptomyces	Streptomycetaceae	Bacteria
1616	201.164	8.943	C15H20	200.157	200.156	1.18452	C00000455	(3E)-Laurencenyne;trans-Laurencenyne	Laurencia nipponica	Kigoshi,Tetrahedron Lett,22,(1981),4729;Kigoshi,Tetrahedron Lett,22,(1981),1475	0	0	0
1645	203.072	6.144	C12H10O3	202.063	202.065	-8.36057	C00001282	Eutypine	Eutypa lata	Harborne,Phytochemical Dictionary Second Edition,Taylor and Francis,(1999),Chapter8	Eutypa	Diatrypaceae	Fungi
1647	147.044	2.076	C11H10N2O2	202.074	202.074	0.415838	C00002202	Vasicinone	Biebersteinia multifida	Harborne,Phytochemical Dictionary Second Edition,Taylor and Francis,(1999),Chapter27	Biebersteinia	Biebersteiniaceae	Plantae
1648	203.105	3.823	C13H14O2	202.099	202.097	9.33275	C00002412	Tremetone	Parastrephia lepidophylla	Bohlmann,Phytochem.,16,(1977),1973	Parastrephia	Asteraceae	Plantae
1651	203.128	3.005	C10H18O4	202.121	202.121	-3.43599	C00001202	Sebacic acid	Caesalpinia pulcherrima	Ragasa,J.Nat.Prod.,65,(2002),1107	Caesalpinia	Fabaceae	Plantae
1659	185.133	6.129	C14H18O	202.136	202.135	2.67963	C00013215	Dehydrochamecynenol;(-)-Dehydrochamecynenol;[4aS-(4aalpha,7alpha,8aalpha)]-7-Ethynyl-4a,5,6,7,8,8a-hexahydro-4a-methyl-1-naphthalenemethanol	Chamaecyparis formosensis	Asao,Tetrahedron Lett.,(1968),3639	Chamaecyparis	Cupressaceae	Plantae
1684	203.179	3.905	C15H22	202.172	202.172	1.56873	C00003122	(S)-(+)-Curcumene;(S)-alpha-Curcumene	Zingiber officinale	Harborne,Phytochemical Dictionary Second Edition,Taylor and Francis,(1999),Chapter50	Zingiber	Zingiberaceae	Plantae
1713	204.088	3.977	C8H13NO5	203.079	203.081	-5.56932	C00036643	7a-Epialexaflorine	Alexa grandiflora	Wawtson,Phytochem.,56,(2001),265	Alexa	Fabaceae	Plantae
1714	161.135	4.709	C7H13N3O4	203.091	203.09	2.5229	C00017767	Antibiotic YN 0165J-A	Streptomyces sp. YN-0165J	Imai,J.Antibiotics,39,(1986),601	Streptomyces	Streptomycetaceae	Bacteria
1716	174.075	0.984	C9H17NO4	203.116	203.115	3.46842	C00037284	Hyacinthacine B1;(+)-Hyacinthacine B1;(1S,2R,3R,5R,7aR)-1,2-Dihydroxy-3,5-dihydroxymethylpyrrolizidine	Hyacinthoides non-scripta	Wawtson,Phytochem.,56,(2001),265	Hyacinthoides	Hyacinthaceae	Plantae
1721	204.142	7.527	C10H21NOS	203.134	203.135	-2.84796	C00007677	9-Methylthiononanaldoxime	Arabidopsis thaliana	Chen,Plant J.,33,(2003),923	Arabidopsis	Cruciferae	Plantae
1727	205.084	6.167	C7H12N2O5	204.075	204.076	-8.58529	C00016855	Trehalamine	Micromonospora sp. SANK 62390	Ando,J. Antibiotics,46,(1993),1116	Micromonospora	Micromonosporaceae	Bacteria
1730	205.087	3.222	C12H12O3	204.079	204.079	-3.27961	C00002983	3-Butylidene-7-hydroxyphthalide	Ligusticum wallichii	Harborne,Phytochemical Dictionary Second Edition,Taylor and Francis,(1999),Chapter47	Ligusticum	Apiaceae	Plantae
1732	179.032	3.446	C9H16O3S	204.082	204.081	5.29963	C00007643	2-Oxo-8-methylthiooctanoic acid;8-Methylthio-2-octanoic acid	Arabidopsis thaliana	Textor,Planta,218,(2004),1026	Arabidopsis	Cruciferae	Plantae
1733	205.097	2.832	C11H12N2O2	204.09	204.09	-0.273929	C00001396	L-Tryptophan	Pleurocybella porrigens	Amakura,Chem.Pharm.Bull.,54,(2006),1213	Pleurocybella	Marasmiaceae	Fungi
1734	205.098	4.342	C10H17ClO2	204.092	204.091	2.86121	C00037428	Longifone;(+)-Longifone	Mentha longifolia	Ali,Phytochem.,59,(2002),889	Mentha	Labiatae	Plantae
1735	205.121	5.42	C13H16O2	204.115	204.113	7.57517	C00002699	4'-Hydroxy-3'-phenylacetophenone	Polymnia sonchifolia	Harborne,Phytochemical Dictionary Second Edition,Taylor and Francis,(1999),Chapter41	Polymnia	Asteraceae	Plantae
1739	169.122	3.201	C10H20O4	204.136	204.137	-2.32404	C00036344	(3E)-3,7-Dimethyl-3-octene-1,2,6,7-tetrol;(-)-(3E)-3,7-Dimethyl-3-octene-1,2,6,7-tetrol	Passiflora quadrangularis	Osorio,Phytochem.,53,(2000),97	Passiflora	Passifloraceae	Plantae
1743	191.144	7.402	C14H20O	204.151	204.151	2.8984	C00013214	(+)-Chamecynenol;(1alpha,4aalpha,7alpha,8aalpha)-(+)-7-ethynyl-1,2,4a,5,6,7,8,8a-Octahydro-4a-methyl-1-naphthalenemethanol	Chamaecyparis formosensis	Takase,Chem.Ind.,(1968),1638;Shimanouchi,Bull.Chem.Soc.Jpn.,42,81969),334	Chamaecyparis	Cupressaceae	Plantae
1769	205.197	12.217	C15H24	204.188	204.189	-8.09442	C00003106	beta-Cadinene	Zingiber officinale	Ukeh,Phytochem.,70,(2009),751	Zingiber	Zingiberaceae	Plantae
1775	206.044	2.435	C10H7NO4	205.038	205.036	5.5803	C00001540	6-Hydroxykynurenic acid	Nicotiana tabacum	Harborne,Phytochemical Dictionary Second Edition,Taylor and Francis,(1999),Chapter16	Nicotiana	Solanaceae	Plantae
1779	203.182	4.103	C11H11NO3	205.074	205.073	3.75317	C00001976	Gentianamine	Gentiana kaufmanniana Rgl.et Schamlh.	Rakhmatullaev,Khim.Prir.Soedin.,(1969),32	Gentiana	Gentianaceae	Plantae
1781	95.049	0.966	C8H15NO5	205.095	205.095	0.921763	C00036886	Casuarine;(+)-Casuarine	Eugenia jambolana	Wawtson,Phytochem.,56,(2001),265	Eugenia	Myrtaceae	Plantae
1786	207.064	4.368	C11H10O4	206.058	206.056	7.64474	C00002433	Lathodoratin	Lathyrus hirsutus	Robeson,Phytochem.,19,(1980),2171	Lathyrus	Fabaceae	Plantae
1794	207.101	3.506	C12H14O3	206.094	206.094	2.47831	C00002758	p-Methoxycinnamic acid ethyl ester	Hedychium spicatum	Harborne,Phytochemical Dictionary Second Edition,Taylor and Francis,(1999),Chapter42	Hedychium	Zingiberaceae	Plantae
1799	207.136	4.96	C13H18O2	206.131	206.129	7.35587	C00011500	trans-(+-)-2-Methyl-5-(2-methyl-5-isopropenyltetrahydro-2-furyl)furan	Nicotiana tabacum	Almqvist,Acta Chem.Scand.Ser.B.,28,(1974),528	Nicotiana	Solanaceae	Plantae
1808	207.175	8.352	C14H22O	206.167	206.167	-1.49502	C00003153	cis-alpha-Irone	Iris florentina	Harborne,Phytochemical Dictionary Second Edition,Taylor and Francis,(1999),Chapter50	Iris	Iridaceae	Plantae
1814	208.098	2.276	C11H13NO3	207.09	207.09	-4.05747	C00001965	Cantleyine	Cantleya corniculata	Harborne,Phytochemical Dictionary Second Edition,Taylor and Francis,(1999),Chapter23	Cantleya	Stemonuraceae	Plantae
1818	208.17	11.308	C13H21NO	207.162	207.163	-1.10661	C00001942	Lucidiuline	Lycopodium lucidulum	Harborne,Phytochemical Dictionary Second Edition,Taylor and Francis,(1999),Chapter22	Lycopodium	Lycopodiaceae	Plantae
1822	209.043	2.159	C10H8O5	208.037	208.036	7.40165	C00002473	Fraxetin	Hydrangea vestita	Talapatra,J.Indian Chem.Soc.,52,(1975),1222	Hydrangea	Hydrangeaceae	Plantae
1830	209.082	4.562	C11H12O4	208.074	208.074	-4.49205	C00000541	Pyrenocine A	Pyrenochaeta terrestris	Sato,Agric.Biol.Chem,45,(1981),795;Sato,Agric.Biol.Chem,45,(1981),1675	Pyrenochaeta	Incertae sedis	Fungi
1832	209.083	3.539	C11H13ClN2	208.077	208.076	4.86643	C00028244	Epibatidine;CMI 488	Epipedobates tricolr	Daly,J.Am.Chem.Soc.,102,(1980),830	Epipedobates	Dendrobatidae	Animalia
1834	209.093	2.837	C10H12N2O3	208.085	208.086	-3.8027	C00007604	L-Kynurenine	Arabidopsis thaliana	Katoh,Frontiers.Biosci.,9,(2004),1577	Arabidopsis	Cruciferae	Plantae
1835	209.117	3.814	C12H16O3	208.11	208.11	1.49358	C00000227	(+)-4,5-Didehydrojasmonic acid	Equisetum sylvaticum	Dathe,Biochem. Physiol. Pflanz.,185,(1989),83	Equisetum	Equisetaceae	Plantae
1840	209.152	5.594	C13H20O2	208.146	208.145	6.13191	C00011501	trans-(+-)-2-Methyl-5-(2-methyl-5-isopropyltetrahydro-2-furyl)furan	Nicotiana tabacum	Almqvist,Acta Chem.Scand.Ser.B.,28,(1974),528	Nicotiana	Solanaceae	Plantae
1854	153.075	0.969	C10H11NO4	209.069	209.067	7.38656	C00032630	2-Oxo-N-acetyldopamine	Cryptotympana sp.	Noda,Chem.Pharm.Bull.,48,(2000),1749	Cryptotympana	Cicadidae	Animalia
1858	210.148	2.405	C12H19NO2	209.142	209.141	3.22896	C00025559	3-Tigloyloxynortropane	Hyoscyamus pusillus L.	Parr,Phytochem.,29,(1990),2545	Hyoscyamus	Solanaceae	Plantae
1864	97.0276	3.551	C10H10O5	210.053	210.054	-7.80812	C00007336	5-Hydroxyferulic acid	Arabidopsis thaliana	Chapple,Plant Cell.,4,(1992),1413	Arabidopsis	Cruciferae	Plantae
1866	211.077	9.282	C11H14O2S	210.071	210.069	9.60089	C00018418	Antibiotic 2-200;Thiolactomycin	Nocardia sp. No. 2-200	Oishi,J. Antibiotics,35,(1982),391	Nocardia	Nocardiaceae	Bacteria
1870	211.096	3.071	C11H14O4	210.089	210.089	3.07197	C00002703	Multifidol	Jatropha multifida	Harborne,Phytochemical Dictionary Second Edition,Taylor and Francis,(1999),Chapter41	Jatropha	Euphorbiaceae	Plantae
1880	211.17	5.091	C13H22O2	210.162	210.163	-3.87131	C00029668	alpha-Cyclogeraniol acetate	Houttuynia cordata	Lu,Chem.Pharm.Bull.,54,(2006),936	Houttuynia	Saururaceae	Plantae
1882	212.127	2.533	C11H17NO3	211.121	211.12	3.74131	C00001419	Mescaline	Anhalonium lewinii	Kapadia,J.Pharm.Sci.,57,(1968),2017	0	0	0
1883	212.166	5.697	C12H21NO2	211.157	211.159	-8.59372	C00002337	Elaeokanine C	Elaeocarpus kaniensis	Harborne,Phytochemical Dictionary Second Edition,Taylor and Francis,(1999),Chapter31	Elaeocarpus	Elaeocarpaceae	Plantae
1891	213.054	9.275	C13H8O3	212.047	212.047	1.13453	C00035014	2-Hydroxyxanthone	Calophyllum cordata-oblongum	Gunasekera,J.Chem.Soc.,Perkin 1,(1975),2215	Calophyllum	Calophyllaceae/Clusiaceae/Clusiaceae-Guttiferae	Plantae
1893	213.074	2.495	C10H12O5	212.068	212.067	7.16724	C00002692	Danielone	Carica papaya	Harborne,Phytochemical Dictionary Second Edition,Taylor and Francis,(1999),Chapter41	Carica	Caricaceae	Plantae
1896	195.101	3.153	C11H16O4	212.105	212.104	6.39048	C00015406	F 11334A1	Acremonium murorum (Corda)W.Gams SANK 20793	Tanaka,J.Antibiotics 52,(1999),827	Acremonium	Hypocreaceae	Fungi
1897	133.101	6.124	C15H16O	212.12	212.12	2.08177	C00015526	3-Methoxybibenzyl	Frullania dilatata	Asakawa,Phytochem.,20,(1981),2187	Frullania	Jubulaceae	Plantae
1902	213.185	4.739	C13H24O2	212.178	212.178	0.0775855	C00034305	Tectoionol B	Tectona grandis	Macias,Phytochem.,69,(2008),2708	Tectona	Labiatae	Plantae
1904	214.254	7.34	C14H31N	213.246	213.247	-4.09646	C00016568	Medelamine A;NK 148198A	Streptomyces sp. NK14819	Morino,J.Antibiotics 48,(1995),904	Streptomyces	Streptomycetaceae	Bacteria
1911	215.071	0.824	C13H10O3	214.063	214.064	-4.5284	C00001289	Mycosinol	Botryotinia fuckeliana	Harborne,Phytochemical Dictionary Second Edition,Taylor and Francis,(1999),Chapter8	Botryotinia	Sclerotiniaceae	Fungi
1913	179.07	2.802	C10H14O5	214.084	214.084	2.429	C00030365	GEIR-2	Gelsemium elegans	Kogure,Chem.Pharm.Bull.,56,(2008),870	Gelsemium	Gelsemiaceae	Plantae
1914	215.105	0.818	C14H14O2	214.099	214.098	7.59527	C00001286	Ichthyotherol	Clibadium sylvestre	Harborne,Phytochemical Dictionary Second Edition,Taylor and Francis,(1999),Chapter8	Clibadium	Asteraceae	Plantae
1916	215.139	2.845	C10H18N2O3	214.132	214.132	-0.799005	C00000757	Dethiobiotin	Bacillus subtilis	Perkins,Bacillus subtilis and Other Gram-positive Bacteria.Biochenistry,Physiology,and Morecular Genetics,American Society for Microbiology,Washington DC,(1993),p319	Bacillus	Bacillaceae	Bacteria
1919	215.143	9.586	C15H18O	214.136	214.135	2.24927	C00011942	Furoventalene	Gorgonia ventalina	Weinheimer,Tetrahedron Lett.,(1969),3315	0	0	0
1924	216.064	0.864	C12H9NO3	215.058	215.056	8.50752	C00002195	Robustine;(-)-Rutacridone	Haplophyllum robustum	Harborne,Phytochemical Dictionary Second Edition,Taylor and Francis,(1999),Chapter27	Haplophyllum	Rutaceae	Plantae
1925	216.136	10.068	C9H17N3O3	215.127	215.128	-6.2852	C00018848	Dopastin;NSC 252927	Pseudomonas No. BAC-125	Kondo,J. Antibiotics 25,(1972),497	Pseudomonas	Pseudomonadaceae	Bacteria
1926	66.0184	0.729	C7H5BrO3	215.942	215.944	-6.18972	C00038251	3-Bromo-4,5-dihydroxybenzaldehyde	Rhodomela confervoides	Fan,J.Nat.Prod.,66,(2003),455	0	0	0
1934	187.078	2.582	C13H12O3	216.079	216.079	-0.783505	C00003007	Nepodin	Rumex alpinus	Bauch,J.Chem.Soc.,Perkin 1,(1975),689	Rumex	Polygonaceae	Plantae
1936	191.07	3.891	C14H16O2	216.115	216.114	5.1186	C00013228	Liguhodgsonal;(R)-5,6,7,8-Tetrahydro-3-hydroxy-7-(1-methylethenyl)-1-naphthalenecarboxaldehyde	Ligularia brachyphylla	Klasek,Collect.Czech.Chem.Commun.,36,(1971),2205;Bohlmann,Chem.Ber.,110,(1977),2640	Ligularia	Asteraceae	Plantae
1959	217.159	9.15	C15H20O	216.151	216.152	-1.75011	C00011448	(E,E,E)-3-(4,8-Dimethyl-2,4,6-nonatrienyl)-furan;(2E,4E,6E)-Dehydrodendrolasin;Dehydrodendrolasin	Pleraplysilla spinifera	Cimino,Tetrahedron,28,(1972),4761;Ksebati,J.Nat.Prod.(Lioydia),51,(1988),857	0	0	0
1967	218.103	1.68	C9H15NO5	217.095	217.095	-1.75477	C00015152	CJ 15801	Seimatosporium sp. CL28611	Sugie,J.Antibiotics 54,(2001),1060	0	0	0
1969	218.118	2.698	C13H15NO2	217.11	217.111	-4.25967	C00002360	Securinine	Securinega suffruticosa var. amamiensis	Ohsaki,J.Nat.Prod.,70,(2007),2003	Securinega	Phyllanthaceae	Plantae
1974	68.9817	0.725	C3H8O7P2	217.975	217.975	-3.75253	C00000788	Fosfomycin monophosphate	Streptomyces wedmorensis	Hidaka,J.Antibiotics,45,(1992),1008	Streptomyces	Streptomycetaceae	Bacteria
1977	219.064	2.598	C12H10O4	218.058	218.057	4.19732	C00002794	Aristolindiquinone	Aristolochia indica	Harborne,Phytochemical Dictionary Second Edition,Taylor and Francis,(1999),Chapter43	Aristolochia	Aristolochiaceae	Plantae
1984	219.101	4.143	C13H14O3	218.094	218.094	1.42491	C00002399	6-Hydroxytremetone	Abrotanella spp.	Harborne,Phytochemical Dictionary Second Edition,Taylor and Francis,(1999),Chapter33	Abrotanella	Asteraceae	Plantae
1991	219.104	4.405	C10H18O3S	218.098	218.096	6.47243	C00007654	2-Oxo-9-methylthiononanoic acid;9-Methylthio-2-nonanoic acid	Arabidopsis thaliana	Textor,Planta,218,(2004),1026	Arabidopsis	Cruciferae	Plantae
1993	219.135	1.824	C9H18N2O4	218.127	218.128	-6.40211	C00001544	Lysopine	0	Harborne,Phytochemical Dictionary Second Edition,Taylor and Francis,(1999),Chapter16	0	0	0
1995	191.143	3.563	C14H18O2	218.131	218.129	6.03432	C00011955	(R)-(-)-Noroxopenlanfuran;Noroxopenlanfuran	Dysidea fragilis	Guella,Helv.Chim.Acta,68,(1985),39	0	0	0
2000	219.148	3.728	C13H18N2O	218.142	218.141	5.04104	C00001420	5-Methoxy-N,N-dimethyltryptamine;N,N-Dimethyl-5-methoxytryptamine;O-Methylbufotenine	Phalaris tuberosa	Harborne,Phytochemical Dictionary Second Edition,Taylor and Francis,(1999),Chapter11	Phalaris	Poaceae	Plantae
2005	219.173	10.367	C15H22O	218.167	218.166	6.01271	C00000213	(+)-Vitrenal	Lepidozia vitrea	Matsuo,J. Chem. Soc. Perkin Trans. I,(1984),215	Lepidozia	Lepidoziaceae	Plantae
2033	220.084	11.895	C9H17NOS2	219.075	219.077	-8.8459	C00000137	(R)-7-Methylsulfinyl heptyl isothiocyanate	Rorippa indica (L.) Hiern.	Yamane,Kagaku to seibutu,29,(1991),92	Rorippa	Cruciferae	Plantae
2035	220.119	2.49	C10H13N5O	219.112	219.112	0.531809	C00000091	trans-Zeatin	Mercurialis ambigua	Dauphin,Planta,144,(1979),113	Mercurialis	Euphorbiaceae	Plantae
2041	221.081	3.261	C12H12O4	220.074	220.074	-2.52041	C00003012	Polygonolide	Polygonum hydropiper	Harborne,Phytochemical Dictionary Second Edition,Taylor and Francis,(1999),Chapter47	Polygonum	Polygonaceae	Plantae
2043	121.263	1.86	C11H12N2O3	220.085	220.085	0.493974	C00001371	5-Hydroxy-L-tryptophan	Griffonia simplicifolia	Harborne,Phytochemical Dictionary Second Edition,Taylor and Francis,(1999),Chapter10	Griffonia	Fabaceae	Plantae
2044	135.116	4.8	C13H16O3	220.11	220.111	-3.04017	C00002440	Precocene 2	Ageratina aromatica	Harborne,Phytochemical Dictionary Second Edition,Taylor and Francis,(1999),Chapter34	Ageratina	Asteraceae	Plantae
2045	221.12	5.517	C9H20O4Si	220.113	220.112	3.14415	C00018794	0AP Silane 55;AY 43-026;AZ 6137;GOPS MDM;S 520;SH 6023;Sila-Ace S 520;TSL 8355	Streptomyces diastaticus S-520	Shoji,J. Antibiotics 23,(1970),429	Streptomyces	Streptomycetaceae	Bacteria
2047	221.152	11.297	C14H20O2	220.146	220.145	8.25058	C00003135	Glutinosone	Nicotiana tabacum L.	Kisaki,Phytochem.,7,(1968),323;Enzell,Tetrahedron Lett.,(1971),1983;Demole,Helv.Chim.Acta,56,(1973),265	Nicotiana	Solanaceae	Plantae
2068	203.179	10.411	C15H24O	220.183	220.182	1.05294	C00000149	Spathulenol	Cistus creticus	Paolini,Phytochem.,70,(2009),1146	Cistus	Cistaceae	Plantae
2090	222.065	9.251	C6H12N3O4P	221.057	221.058	-6.24801	C00007480	L-Histidinol phosphate	Arabidopsis thaliana	Ingle,Plant Cell,(in press)	Arabidopsis	Cruciferae	Plantae
2091	222.076	2.952	C11H11NO4	221.069	221.069	1.24079	C00014954	NP 25301	Streptomyces sp. UMA-044	Zhang,J.Antibiotics 56,(2003),673	Streptomyces	Streptomycetaceae	Bacteria
2092	85.0281	0.916	C8H15NO6	221.09	221.088	9.19839	C00019583	N-Acetyl-D-mannosamine;2-Acetamido-2-deoxy-D-mannose	Escherichia coli K1	Ringenberg,Mol. Microbiol.,50,(2003),961	Escherichia	Enterobacteriaceae	--
2094	222.11	2.387	C12H15NO3	221.105	221.103	8.95413	C00011199	4-(3-Indolyl)butane-1,2,3-triol	Balansia epichloe	Cole,Handbook of Secondary Fungal Metabolites,Volume I,(2003),Indole Alkaloids;Porter,J.Agric.Chem.,25,(1977),88	Balansia	Clavicipitaceae	Fungi
2095	121.064	2.578	C13H19NO2	221.142	221.14	6.17392	C00001831	Carnegine	Carnegia gigantea	Ordez,Phytochem.,22,(1983),2101	0	0	0
2096	203.179	7.159	C15H27N	221.214	221.213	5.63399	C00011586	[R-(R*,R*)]-alpha,4-Dimethyl-alpha-(4-methyl-3-pentenyl)-3-cyclohexene-1-methanamine	Ciocalypta sp.	Sullivan,J.Org.Chem.,51,(1986),5134;Gulavita,J.Org.Chem.,51,(1986),5136	Ciocalypta	Halichondriidae	Animalia
2099	189.16	0.793	C10H6O6	222.016	222.016	0.69534	C00049232	Mompain	Helicobasidium mompa	Medentsev,Phytochem.,47,(1998),935	Helicobasidium	Helicobasidiaceae	Fungi
2100	223.06	0.908	C11H10O5	222.053	222.053	-0.450874	C00000743	o-Succinylbenzoic acid;OSB	Catalpa ovata	Inouye,The Chemistry of Quinonoid Compounds,vol II,(1988),1293;Inoue,Tetrahedron Lett,21,(1976),1975	Catalpa	Bignoniaceae	Plantae
2102	73.0302	3.55	C8H14O5S	222.056	222.055	7.11865	C00007646	2-(3'-Methylthio)propylmalic acid	Arabidopsis thaliana	Textor,Planta,218,(2004),1026	Arabidopsis	Cruciferae	Plantae
2104	103.054	9.267	C7H14N2O4S	222.067	222.067	0.874204	C00007498	L-Cystathionine	Arabidopsis thaliana	Lee,Plant J.,41,(2005),685	Arabidopsis	Cruciferae	Plantae
2107	223.096	7.743	C12H14O4	222.089	222.089	1.51015	C00002714	Apiol;Parsley apiole;Apiole	Cinnamomum camphora	Harborne,Phytochemical Dictionary Second Edition,Taylor and Francis,(1999),Chapter42	Cinnamomum	Lauraceae	Plantae
2108	223.132	5.839	C13H18O3	222.126	222.125	4.50598	C00022703	2-Isovaleroyl-4-[1-hydroxyethyl]-phenol	Brachyclados megalanthus	Zdero,Phytochem.,25,(1986),1986	Brachyclados	Asteraceae	Plantae
2112	223.168	7.636	C14H22O2	222.162	222.161	4.71007	C00003178	Rishitin	Solanum demissum	Kuhn,Ber.Dtsch.Chem.Ges.,80,(1947),406	Solanum	Solanaceae	Plantae
2119	223.207	11.331	C15H26O	222.198	222.2	-6.87717	C00000163	alpha-Eudesmol	Eucalyptus macathurii	McQuillan,J.Chem.Soc.,(1956),2973	Eucalyptus	Myrtaceae	Plantae
2123	224.015	0.892	C6H10NO4PS	223.007	223.008	-4.97076	C00007608	4-Metyl-5-(beta-hydroxyethyl)thiazole phosphate	Brassica napus	Kim,Plant Mol.Biol.,37,(1998),955	Brassica	Cruciferae	Plantae
2126	224.128	2.714	C12H17NO3	223.121	223.121	-0.179865	C00016868	(-)-Deacetylanisomycin;Deacetylanisomycin	Streptomyces SA3097	Hosoya,J.Antibiotics 46,(1993),1300	Streptomyces	Streptomycetaceae	Bacteria
2131	225.092	9.368	C15H12O2	224.084	224.084	-2.38268	C00046333	Pterocarpan;(-)-Pterocarpan	Machaerium aristulatum	Seo,J.Nat.Prod.,64,(2001),1483	Machaerium	Fabaceae	Plantae
2132	225.112	6.611	C12H16O4	224.105	224.105	0.247435	C00002691	Aspidinol	Athyrium filix-femina	Harborne,Phytochemical Dictionary Second Edition,Taylor and Francis,(1999),Chapter41	Athyrium	Woodsiaceae/Dryopteridaceae	Plantae
2137	225.149	6.25	C13H20O3	224.141	224.142	-3.56491	C00000219	Methyl jasmonate	Arabidopsis thaliana	Sandorf,Planta,216,(2002),173	Arabidopsis	Cruciferae	Plantae
2138	225.196	7.296	C13H24N2O	224.189	224.189	0.75764	C00002016	(-)-Anaferine	Withania somnifera	Harborne,Phytochemical Dictionary Second Edition,Taylor and Francis,(1999),Chapter25	Withania	Solanaceae	Plantae
2140	134.995	0.723	C9H8BrNO	224.979	224.98	-2.87477	C00035931	3-Bromo-4-methoxyphenylacetonitrile	Psammaplysilla purpurea	Goud,Chem.Pharm.Bull.,51,(2003),990	0	0	0
2143	198.183	11.312	C13H23NO2	225.173	225.172	3.84344	C00027808	Adalinine;(-)-Adalinine	Adalia bipunctata	Lognay,J.Nat.Prod.,59,(1996),510	0	0	0
2145	119.048	9.249	C14H10O3	226.063	226.064	-3.1379	C00030432	1-Hydroxy-3-methylxanthone	Gelsemium sempervirens AIT.f.	Kitajima,Chem.Pharm.Bull.,51,(2003),1211	Gelsemium	Gelsemiaceae	Plantae
2146	159.091	4.336	C13H10N2O2	226.074	226.074	-0.512973	C00026543	1-Acetyl-8-hydroxy-beta-carboline	Hypodematium squamuloso-pilosum	Zhou,Phytochem.,49,(1998),1807	Hypodematium	Hypodematiaceae/Dryopteridaceae/Woodsiaceae	Plantae
2148	227.09	3.217	C11H14O5	226.084	226.083	4.73279	C00000321	Genipin	Rothmannia globosa	Jensen,Phytochem.,22,(1983),1761	Rothmannia	Rubiaceae	Plantae
2153	227.092	1.871	C12H10N4O	226.085	226.085	1.80207	C00026501	Meridianin A	Aplidium meridianum	Hernandez Franco,J.Nat.Prod.,61,(1998),1130;Fresneda,Tetrahedron,57,(2001),2355	0	0	0
2155	227.126	3.433	C12H18O4	226.121	226.119	6.83492	C00000220	11-Hydroxyjasmonic acid	Solanum demissum	Helder,Abstracts 14th International Conference on Plnat Growth Substances.Amsterdam,(1991),82	Solanum	Solanaceae	Plantae
2157	221.12	4.924	C13H22O3	226.157	226.156	5.26635	C00000226	(+)-9,10-Dihydro-7-iso-jasmonic acid	Botryodiplodia theobromae	Aldridge,J. Chem. Soc.,(1971),1623	Botryodiplodia	Incertae sedis	Fungi
2160	228.103	3.952	C14H13NO2	227.095	227.096	-4.07267	C00002162	Flindersine	Haplophyllum tuberculatum (Forssk.) Al Juss.	Al-Rehaily,Phytochem.,57,(2001),597	Haplophyllum	Rutaceae	Plantae
2163	228.195	7.05	C13H25NO2	227.189	227.188	3.19339	C00047003	Andrachcinidine;(-)-Andrachcinidine	Andrachne aspera	Mill,J.Nat.Prod.,63,(2000),762	Andrachne	Phyllanthaceae	Plantae
2164	228.231	10.953	C14H29NO	227.225	227.224	3.83324	C00045988	Halaminol A;(+)-Halaminol A	Haliclona sp. 1031	Clark,J.Nat.Prod.,64,(2001),1568	0	0	0
2166	187.148	7.414	C15H33N	227.261	227.262	-2.12746	C00016569	(S)-12-Methyl-1-tetradecanamine;Medelamine B;NK 148198B	Streptomyces sp. NK14819	Morino,J.Antibiotics 48,(1995),904	Streptomyces	Streptomycetaceae	Bacteria
2168	219.026	0.903	C10H12O6	228.063	228.063	3.39629	C00046213	Nortetillapyrone;(+)-Nortetillapyrone	Tetilla japonica	Watandilok,J.Nat.Prod.,64,(2001),1056	Tetilla	Melianthaceae	Plantae
2170	229.086	2.575	C14H12O3	228.079	228.079	-2.10146	C00000300	Seselin;Amyrolin;Seseline	Flindersia pimenteliana	Gupta,J.Indian Chem.Soc.,51,(1974),904	Flindersia	Rutaceae	Plantae
2171	188.07	4.34	C13H12N2O2	228.09	228.09	-0.946583	C00027266	Aaptamine	Aaptos aaptos	Shen,Taiwan Shuichan Xuehuikan,24,(1997),117	Aaptos	Suberitidae	Animalia
2173	229.106	4.834	C11H16O5	228.1	228.099	3.06916	C00010643	Octahydro-6-hydroxy-7-methyl-1-oxocyclopenta[c]pyran-4-carboxylic acid	Jasminum spp.	Hart,Aust.J.Chem.,22,(1969),1283	Jasminum	Oleaceae	Plantae
2177	187.11	5.417	C15H16O2	228.115	228.114	5.11236	C00002840	Mansonone C	Mansonia altissima	Harborne,Phytochemical Dictionary Second Edition,Taylor and Francis,(1999),Chapter43	Mansonia	Malvaceae	Plantae
2179	229.145	11.027	C12H20O4	228.136	228.137	-5.19173	C00022662	(E)-7-Hydroperoxy-3,7-dimethyl-, 3-acetate 1,5-octadien-3-ol	Eriocephalus kingesii	Zdero,Phytochem.,26,(1987),2763	Eriocephalus	Asteraceae	Plantae
2188	116.07	0.951	C5H11O8P	230.019	230.019	1.52279	C00007473	D-Ribose 5-phosphate	Escherichia coli	Hove-Jensen,J. Bacteriol.,175,(1993),5628	Escherichia	Enterobacteriaceae	--
2215	231.138	6.225	C15H18O2	230.131	230.131	0.679051	C00000739	Catalponol	Catalpa ovata	Inouye,The Chemistry of Quinonoid Compounds,vol II,(1988),1293;Inoue,Tetrahedron Lett,21,(1976),1975	Catalpa	Bignoniaceae	Plantae
2218	231.172	2.91	C16H22O	230.167	230.165	9.78322	C00020772	(1S)-7-Methoxy-1,2-dihydrocadalene	Lemnalia cervicornis	Bowden,Aust. J. Chem.,39,(1986),103	0	0	0
2231	174.076	2.634	C13H12O4	232.074	232.074	-2.73481	C00002992	(+)-Altholactone;Altholactone;Goniothalenol	Goniothalamus arvensis	Peris,Phytochem.,54,(2000),311	Goniothalamus	Annonaceae	Plantae
2232	141.124	4.305	C16H12N2	232.1	232.1	2.08897	C00001710	Cryptolepine	Cryptolepis sanguinolenta	Harborne,Phytochemical Dictionary Second Edition,Taylor and Francis,(1999),Chapter20	Cryptolepis	Apocynaceae	Plantae
2236	233.117	4.587	C14H16O3	232.11	232.109	2.24389	C00002426	Encecalin	Ageratina scorodonoides	Harborne,Phytochemical Dictionary Second Edition,Taylor and Francis,(1999),Chapter34	Ageratina	Asteraceae	Plantae
2238	135.116	10.988	C11H20O3S	232.113	232.115	-7.74757	C00007651	2-Oxo-10-methylthiodecaonoic acid;10Methylthio-2-decanoic acid	Arabidopsis thaliana	Textor,Planta,218,(2004),1026	Arabidopsis	Cruciferae	Plantae
2250	233.153	5.374	C15H20O2	232.146	232.146	1.83649	C00003155	Isovelleral	Lactarius spp.	Harborne,Phytochemical Dictionary Second Edition,Taylor and Francis,(1999),Chapter50	Lactarius	Russulaceae	Fungi
2259	234.112	2.431	C13H15NO3	233.105	233.105	0.0420604	C00026161	4-Methoxynorsecurinine	Phyllanthus niruri L.	Mulchandani,Planta Med.,(1984),104	Phyllanthus	Phyllanthaceae	Plantae
2266	235.096	4.394	C13H14O4	234.089	234.089	0.0657335	C00000543	Pyrenochaetic acid A	Pyrenochaeta terrestris	Sato,Agric.Biol.Chem,45,(1981),795;Sato,Agric.Biol.Chem,45,(1981),1675	Pyrenochaeta	Incertae sedis	Fungi
2278	235.135	4.599	C14H18O3	234.126	234.127	-7.89793	C00020324	Dehydrooreadone	Marasmius oreades	Ayer,Can. J. Chem.,67,(1989),1371	Marasmius	Marasmiaceae	Fungi
2283	235.168	10.396	C15H22O2	234.162	234.161	3.99893	C00000474	(3E)-Laurediol	Laurencia nipponica	Kazlauskas,Aust.J.Chem,30,(1977),2679	0	0	0
2299	235.18	3.602	C14H22N2O	234.173	234.173	1.28021	C00002208	Angustifoline	Diplotropis martiusii	Kinghorn,Phytochem.,21,(1982),2269	Diplotropis	Fabaceae	Plantae
2304	236.127	3.355	C13H17NO3	235.121	235.119	5.86876	C00001881	Lophophorine	Lophophora williamsii	Harborne,Phytochemical Dictionary Second Edition,Taylor and Francis,(1999),Chapter21	Lophophora	Cactaceae	Plantae
2307	236.165	3.782	C14H21NO2	235.157	235.158	-1.21037	C00028377	Huperzine W	Huperzia serrata	Tan,Chin.Chem.Lett.,13,(2002),331	Huperzia	Lycopodiaceae	Plantae
2314	237.075	2.305	C12H12O5	236.068	236.067	5.21012	C00002501	5,6,7-Trimethoxycoumarin	Aleurites fordii	Harborne,Phytochemical Dictionary Second Edition,Taylor and Francis,(1999),Chapter35	Aleurites	Euphorbiaceae	Plantae
2316	237.086	2.833	C11H12N2O4	236.08	236.079	4.29236	C00007605	L-Formylkynurenine	Arabidopsis thaliana	Katoh,Frontiers.Biosci.,9,(2004),1577	Arabidopsis	Cruciferae	Plantae
2321	237.114	4.151	C13H16O4	236.105	236.106	-6.45708	C00000545	Pyrenochaetic acid C	Pyrenochaeta terrestris	Sato,Agric.Biol.Chem,45,(1981),795;Sato,Agric.Biol.Chem,45,(1981),1675	Pyrenochaeta	Incertae sedis	Fungi
2322	237.127	9.262	C17H16O	236.12	236.12	-0.162695	C00036024	9-Methoxy-1,7-dimethylphenanthrene	Neoboutonia glabrescens Prain	Tchinda,Phytochem.,64,(2003),575	Neoboutonia	Euphorbiaceae	Plantae
2323	237.146	11.244	C10H16N6O	236.139	236.139	0.235577	C00044192	Halimedin	Halimeda xishaensis	Su,Phytochem.,48,(1998),583	Halimeda	Halimedaceae	Plantae
2326	237.149	6.617	C14H20O3	236.141	236.141	-0.207687	C00013231	(+)-Oxyglutinosone;Oxyglutinosone;[3R-(3alpha,4beta,4abeta,6alpha)]-4,4a,5,6,7,8-Hexahydro-3,4a-dihydroxy-4-methyl-6-(1-methylethenyl)-2(3H)-naphthalenone	Nicotiana glutinosa	Murai,Bull.Chem.Soc.Jpn.,53,(1980),1045	Nicotiana	Solanaceae	Plantae
2331	237.184	10.365	C15H24O2	236.178	236.177	4.26146	C00000478	(3E)-12,13-Dihydrolaurediol	Laurencia nipponica	Fukuzawa,Phytochem.,32,(1993),1435	0	0	0
2346	121.1	10.994	C16H28O	236.214	236.213	4.96146	C00036349	(4S*,5S*,6R*,7R*)-5-Methoxy-1(10)E-lepidozene	Porella subobtusa	Nagashima,Phytochem.,56,(2001),347	Porella	Porellaceae	Plantae
2351	238.106	2.102	C12H15NO4	237.1	237.099	4.86894	C00028091	Cotarnine	Papaver pseudo-orientale	Sariyar,J.Nat.Prod.,53,(1990),1302	Papaver	Papaveraceae	Plantae
2356	238.217	10.836	C15H27NO	237.209	237.21	-2.06171	C00011588	Aminobisabolenol	Theonella sp.	Sullivan,J.Org.Chem.,51,(1986),5134;Gulavita,J.Org.Chem.,51,(1986),5136	0	0	0
2359	239.069	8.693	C15H10O3	238.063	238.061	6.8076	C00002828	2-Hydroxymethylanthraquinone	Morinda parvifolia	Harborne,Phytochemical Dictionary Second Edition,Taylor and Francis,(1999),Chapter43	Morinda	Rubiaceae	Plantae
2360	188.092	3.971	C12H14O5	238.084	238.085	-5.0822	C00014925	(-)-EI 1941-2;EI 1941-2	Farrowia sp. E-1941	Koizumi,J.Antibiotics 56,(2003),464	Farrowia	Chaetomiaceae	Fungi
2362	239.107	9.379	C16H14O2	238.099	238.099	0.445792	C00006917	4'-Methoxychalcone	Citrus limon	Harborne, The Handbook of Natural Flavonoids, 2, (1999), 115,Chalcones,dihydrochalcones and aurones;Peyron,C.R.Hebd,Seances Acad.Sci.,257,(1963),235	Citrus	Rutaceae	Plantae
2363	239.108	4.419	C13H18O2S	238.103	238.101	7.04318	C00018483	Antibiotic OM 674;Thiotetromycin	Streptomyces sp. OM-674	Omura,J. Antibiotics,36,(1983),109	Streptomyces	Streptomycetaceae	Bacteria
2365	239.128	5.292	C13H18O4	238.121	238.121	-0.858745	C00011924	Agglomerone	Eucalyptus mackliana	Hellyer,Aust.J.Chem.,17,(1967),1419	Eucalyptus	Myrtaceae	Plantae
2367	239.163	5.116	C14H22O3	238.157	238.156	3.19546	C00000230	(1S,2S)-3-Oxo-2[(2Z)-pentenyl]cyclopentane-1-butyric acid	Botryodiplodia theobromae	Aldridge,J. Chem. Soc.,(1971),1623	Botryodiplodia	Incertae sedis	Fungi
2372	149.133	3.903	C15H26O2	238.193	238.194	-3.03734	C00003113	Centarol	Cedrus deodara	Kulshreshtha,Phytochem.,14,(1975),2237	Cedrus	Pinaceae	Plantae
2378	240.071	2.752	C11H13NO3S	239.062	239.064	-9.70264	C00043975	Thiobutacin	Lechevalieria aerocolonigenes VK-A9	Lee,J.Nat.Prod.,67,(2004),2076	0	0	0
2392	150.067	5.079	C15H12O3	240.079	240.079	-3.24601	C00002806	Chrysophanic acid 9-anthrone	Cassia siamea	Harborne,Phytochemical Dictionary Second Edition,Taylor and Francis,(1999),Chapter43	Cassia	Fabaceae	Plantae
2394	101.059	2.233	C12H16O5	240.1	240.1	-1.66567	C00014924	(-)-EI 1941-1;EI 1941-1	Farrowia sp. E-1941	Koizumi,J.Antibiotics 56,(2003),464	Farrowia	Chaetomiaceae	Fungi
2402	105.003	0.722	C6H11NO3S3	240.99	240.991	-2.56497	C00046658	Cassipoureamide B;(-)-Cassipoureamide B	Cassipourea guianensis	Ichimaru,J.Nat.Prod.,63,(2000),1675	Cassipourea	Rhizophoraceae	Plantae
2405	242.093	9.21	C13H11N3O2	241.085	241.086	-3.55447	C00026922	Dipodazine	Penicillium dipodomyis	Sorensen,Phytochem.,51,(1999),1181	Penicillium	Trichocomaceae	Fungi
2413	243.025	0.919	C9H10N2O2S2	242.018	242.018	3.24558	C00018653	Aureothricin	Streptomyces sp.	Maeda,J. Antibiotics,2,(1949),793	Streptomyces	Streptomycetaceae	Bacteria
2414	243.087	4.718	C12H10N4O2	242.08	242.08	1.99126	C00030694	Lumichrome	Zea mays L.	Suzuki,Chem.Pharm.Bull.,55,(2007),153	Zea	Poaceae	Plantae
2416	243.096	9.286	C10H14N2O5	242.09	242.089	6.47702	C00019698	Thymidine;Deoxythymidine	Phakellia mauritiana	Pettit,J.Nat.Prod.,60,(1997),180	Phakellia	Axinellidae	Animalia
2417	109.028	5.472	C15H14O3	242.094	242.096	-5.77971	C00000950	7,4'-Dihydroxyflavan;Cassiaflavan	Broussonetia papyrifera	Harborne,Phytochemical Dictionary Second Edition,Taylor and Francis,(1999),Chapter36	Broussonetia	Moraceae	Plantae
2426	244.092	1.35	C9H13N3O5	243.086	243.085	3.03186	C00042440	Cytidine	Morinda citrifolia	Su,J.Nat.Prod.,68,(2005),592	Morinda	Rubiaceae	Plantae
2432	245.076	1.814	C9H12N2O6	244.07	244.069	1.32169	C00001508	5-Ribosyluracil	Agrobacterium tumefaciens	Harborne,Phytochemical Dictionary Second Edition,Taylor and Francis,(1999),Chapter14	0	0	0
2434	231.05	3.092	C14H12O4	244.074	244.076	-8.0905	C00001300	Wyerone acid	Vicia faba	Harborne,Phytochemical Dictionary Second Edition,Taylor and Francis,(1999),Chapter8	Vicia	Fabaceae	Plantae
2435	130.065	4.337	C13H12N2O3	244.085	244.085	-1.02949	C00038653	Brunnein A;(-)-Brunnein A	Cortinarius brunneus	Teichert,J.Nat.Prod.,70,(2007),1529	Cortinarius	Cortinariaceae	Fungi
2436	245.102	2.414	C11H16O6	244.095	244.095	-0.103665	C00032299	Tensyuic acid A;(+)-Tensyuic acid A	Aspergillus niger EKI-2342	Hasegawa,Chem.Pharm.Bull.,55,(2007),1338	Aspergillus	Trichocomaceae	Fungi
2437	245.117	7.03	C15H16O3	244.11	244.109	1.88779	C00000577	Gerberacoumarin	Gerbera jamesonii	Inoue,Phytochem.,28,(1989),2329	Gerbera	Asteraceae	Plantae
2446	246.15	6.591	C15H19NO2	245.142	245.143	-5.40378	C00002305	3beta-Benzoyloxytropane;Benzoylpseudotropine;Pseudotropine benzoate;Tropacocain	Erythroxylum truxillense	Harborne,Phytochemical Dictionary Second Edition,Taylor and Francis,(1999),Chapter30	Erythroxylum	Erythroxylaceae	Plantae
2454	247.081	0.907	C11H10N4O3	246.075	246.074	6.20407	C00038953	Debromo-Z-axinohydantoin	Stylotella aurantium	Nakao,J.Nat.Prod.,70,(2007),689	Stylotella	Fabaceae	Plantae
2461	247.097	3.229	C14H14O4	246.089	246.09	-2.53815	C00000584	(+)-Marmesin	Tephrosia toxicaria	Jang,J. Nat. Prod.,66,(2003),1166	Tephrosia	Fabaceae	Plantae
2462	201.163	4.467	C13H14N2O3	246.1	246.1	0.848353	C00028686	Nigellicine	Nigella sativa	Atta-ur-Rahman,Tetrahedron Lett.,36,(1995),1993	Nigella	Ranunculaceae	Plantae
2467	247.119	3.865	C11H18O6	246.11	246.112	-7.49761	C00010552	Eccremocarpol A	Eccremocarpus scaber	Morota,Phytochem.,29,(1990),523	Eccremocarpus	Bignoniaceae	Plantae
2476	187.11	5.417	C15H18O3	246.126	246.126	-1.134	C00000497	2Z-8-Epixanthatin	Xanthium pungens	Ahmed,Phytochem.,29,(1990),2211	Xanthium	Asteraceae	Plantae
2481	247.138	8.233	C9H18N4O4	246.133	246.131	8.13197	C00001549	Octopine	0	Harborne,Phytochemical Dictionary Second Edition,Taylor and Francis,(1999),Chapter16	0	0	0
2488	248.128	2.89	C14H17NO3	247.121	247.121	1.33485	C00002742	Fagaramide	Fagara tessmannii	Okorie,Phytochem.,15,(1976),1799	Fagara	Rutaceae	Plantae
2497	107.05	2.866	C8H13N2O5P	248.056	248.055	6.30697	C00007506	Pyridoxamine phosphate	Arabidopsis thaliana	Lum,Planta,215,(2002),870	Arabidopsis	Cruciferae	Plantae
2500	249.112	3.887	C14H16O4	248.105	248.104	1.6745	C00002768	Prenyl cafeate	Populus spp.	Harborne,Phytochemical Dictionary Second Edition,Taylor and Francis,(1999),Chapter42	Populus	Salicaceae	Plantae
2504	249.124	2.433	C13H16N2O3	248.116	248.117	-2.74531	C00007738	12-Carboxycytisine methyl ester;N-Carbomethoxycytisine	Petteria ramentacea	Ohmiya,The Alkaloids,47,(1995),1,Lupine alkaloids;Veen,Phytochem.,31,(1992),3487	Petteria	Fabaceae	Plantae
2510	145.102	11.024	C15H20O3	248.141	248.141	0.769548	C00000173	Artabsin	Artemisia absinthium	Vokac,Tetrahedron Lett.,(1968),3855;Beauhaire,Tetrahedron Lett.,21,(1980),3191	Artemisia	Asteraceae	Plantae
2517	250.13	2.427	C10H19NO6	249.121	249.123	-7.21015	C00017096	(+)-Conagenin;Conagenin	Streptomyces filamentosus MI696-AF3	Yamashita,J.Antibiotics 44,(1991),557	Streptomyces	Streptomycetaceae	Bacteria
2518	250.18	4.43	C15H23NO2	249.173	249.173	-0.459772	C00001880	Lophocerine	Lophocereus schottii	Harborne,Phytochemical Dictionary Second Edition,Taylor and Francis,(1999),Chapter21	Lophocereus	Cactaceae	Plantae
2520	233.985	0.808	C11H10N2OS2	250.023	250.023	3.00319	C00026995	S-(-)-Spirobrassinin;Spirobrassinin	Brassica carinata	Pedras,Phytochem.,53,(2000),161	Brassica	Cruciferae	Plantae
2523	223.096	7.743	C12H10O6	250.048	250.047	4.49716	C00015711	Aureoquinone	Aureobasidium sp.	Berg,J.Antibiotics,53,(2000),1293	Aureobasidium	Dothioraceae	Fungi
2525	251.091	4.894	C13H14O5	250.084	250.084	1.39957	C00010734	Allamcin;(+)-Allamcin	Allamanda cathartica	Abe,Chem.Pharm.Bull.,32,(1984),2947	Allamanda	Apocynaceae	Plantae
2527	251.095	2.516	C10H18O5S	250.087	250.088	-0.436378	C00007642	2-(5'-methylthio)pentylmalic acid	Arabidopsis thaliana	Textor,Planta,218,(2004),1026	Arabidopsis	Cruciferae	Plantae
2528	251.107	4.012	C17H14O2	250.099	250.1	-2.13458	C00002428	Flindersiachromone	Aquilaria spp.	Harborne,Phytochemical Dictionary Second Edition,Taylor and Francis,(1999),Chapter34	Aquilaria	Thymelaeaceae	Plantae
2530	251.128	4.583	C14H18O4	250.121	250.121	-2.65666	C00002437	Methylripariochromene A	Eupatorium riparium	Harborne,Phytochemical Dictionary Second Edition,Taylor and Francis,(1999),Chapter34	Eupatorium	Asteraceae	Plantae
2531	251.139	2.43	C13H18N2O3	250.132	250.132	0.275485	C00002719	N-Caffeoylputrescine	Nicotiana tabacum	Harborne,Phytochemical Dictionary Second Edition,Taylor and Francis,(1999),Chapter42	Nicotiana	Solanaceae	Plantae
2536	145.101	5.663	C15H22O3	250.157	250.157	0.963477	C00003152	Ipomoeamarone;(+)-Ngaione	Ipomoea batatas	Harborne,Phytochemical Dictionary Second Edition,Taylor and Francis,(1999),Chapter50	Ipomoea	Convolvulaceae	Plantae
2544	148.06	0.89	C10H13N5O3	251.102	251.1	8.38612	C00001495	Cordycepin	Aspergillus nidulans	Harborne,Phytochemical Dictionary Second Edition,Taylor and Francis,(1999),Chapter14	Aspergillus	Trichocomaceae	Fungi
2549	253.069	4.747	C12H12O6	252.063	252.062	6.1277	C00024186	Cladobotrin III	Cladobotryum varium NEES et Duby(=Didymocladium ternatum BON.)	Tezuka Y.,Chem.Pharm.Bull.,42,(1994),2612-2616	Cladobotryum	Hypocreaceae	Fungi
2555	253.086	10.374	C16H12O3	252.079	252.079	-2.06007	C00003789	6-Methoxyflavone	Pimelea decora	Harborne, The Handbook of Natural Flavonoids, 1, (1999), 2.Flavones, John Wiley & Son;Freemann, Aust.J.Chem., 34(1179)1981	Pimelea	Thymelaeaceae	Plantae
2556	121.064	2.578	C8H16N2O7	252.096	252.095	1.61579	C00001535	Cycasin	Cycas circinalis	Harborne,Phytochemical Dictionary Second Edition,Taylor and Francis,(1999),Chapter16	Cycas	Cycadaceae	Plantae
2557	253.121	9.283	C17H16O2	252.115	252.113	6.60891	C00000722	cis-Hinokiresinol	Araucaria angustifolia	Harborne,Phytochemical Dictionary Second Edition,Taylor and Francis,(1999),Chapter39	Araucaria	Araucariaceae	Plantae
2562	171.149	6.49	C14H20O4	252.136	252.136	0.696365	C00011033	[1S-(1a,2b,5a,6a)]-4,7,7-trimethylbicyclo[3.1.1]hept-3-ene-2,6-diol diacetate	Diotis maritima	Teresa,An.Quim.,75,(1979),323	0	0	0
2574	253.181	10.405	C15H24O3	252.173	252.174	-5.82504	C00003119	Cuauhtemone	Pluchea odorata	Harborne,Phytochemical Dictionary Second Edition,Taylor and Francis,(1999),Chapter50	Pluchea	Asteraceae	Plantae
2575	253.218	6.623	C16H28O2	252.209	252.21	-5.48518	C00013555	Octahydro-1-(1-methoxy-2-methylpropyl)-3a-methyl-7-methylene-1H-inden-4-ol	Torilis japonica	Itokawa,Chem.Lett.,(1983),1253	Torilis	Apiaceae	Plantae
2578	254.094	9.265	C14H11N3O2	253.085	253.087	-6.38888	C00029042	Stellarine A	Stellaria dichotoma var.lanceolata	Cui,Nat.Prod.Lett.,7,(1995),59	Stellaria	Caryophyllaceae	Plantae
2590	255.087	2.235	C12H14O6	254.079	254.08	-3.79948	C00049306	Sporovexin B;(-)-Sporovexin B	Sporormiella vexans JS306	Soman,J.Nat.Prod.,62,(1999),659	Sporormiella	Sporormiaceae	Fungi
2595	147.043	8.539	C16H14O3	254.094	254.095	-1.64992	C00002456	Chalepensin	Ruta chalepensis	Sayed,J.Nat.Prod.,63,(2000),995	Ruta	Rutaceae	Plantae
2596	255.108	0.937	C9H18O8	254.1	254.101	-1.40101	C00019351	3-beta-D-Galactosyl-sn-glycerol	Escherichia coli	Boos,Eur. J. Biochem.,3,(1968),360	Escherichia	Enterobacteriaceae	--
2598	255.197	5.81	C15H26O3	254.188	254.19	-7.3129	C00011393	(E,Z,E)-6-(Hydroxymethyl)-2,10-dimethyl-2,6,10-dodecatriene-1,12-diol	Arctotis venusta	Tsichritzis,Phytochem.,29,(1990),195	Arctotis	Asteraceae	Plantae
2599	255.23	9.392	C16H30O2	254.225	254.223	5.65112	C00000350	omega-Cycloheptanenonanoic acid;Cycloheptanenonanoic acid	Alicyclobacillus acidocaldarius	Moore,J. Nat. Prod.,58,(1995),590	Alicyclobacillus	Alicyclobacillaceae	Bacteria
2602	256.097	2.972	C15H13NO3	255.09	255.09	0.0773873	C00015972	Bagremycin A	Streptomyces sp. Tu 4128	Bertasso,J.Antibiotics,54,(2001),730	Streptomyces	Streptomycetaceae	Bacteria
2607	256.264	11.205	C16H33NO	255.256	255.256	-0.348144	C00037269	Hexadecanamide	Boronella koniambiensis	Grougnet,J.Nat.Prod.,68,(2005),1083	Boronella	Rutaceae	Plantae
2615	188.092	3.971	C12H16O6	256.095	256.094	1.6974	C00030084	Dactylose A	Gymnadenia conopsea R.BR.	Morikawa,Chem.Pharm.Bull.,54,(2006),506	Gymnadenia	Orchidaceae	Plantae
2617	257.14	3.19	C14H16N4O	256.132	256.133	-2.46898	C00042029	1',8-Dihydroaplysinopsin	Thorectandra sp. NCI coll.no.0CDN5714	Segraves,J.Nat.Prod.,68,(2005),1484	0	0	0
2619	257.245	8.773	C16H32O2	256.24	256.238	9.78268	C00001233	Palmitic acid	Jatropha curcus	Naengchomnong,Tetrahedron Lett.,(1986),2439	Jatropha	Euphorbiaceae	Plantae
2622	93.0701	7.164	C15H31NO2	257.235	257.234	5.03699	C00044268	N-Methyl-2,6-bis-(2-hydroxypentyl)-piperidine	Dialypetalum floribundum	Krebs,Phytochem.,48,(1998),911	Dialypetalum	Campanulaceae	Plantae
2626	97.0285	0.921	C6H11O9P	258.014	258.012	6.45272	C00019434	2-keto-3-Deoxy-6-phosphogluconic acid	Escherichia coli	Conway,J. Bacteriol.,173,(1991),5247	Escherichia	Enterobacteriaceae	--
2630	157.049	0.957	C11H14O7	258.074	258.074	-1.70783	C00010660	Posoquenin	Posoqueria latifolia	Chao,J.Nat.Prod.,43,(1980),571	Posoqueria	Rubiaceae	Plantae
2635	213.038	2.867	C15H14O4	258.089	258.088	4.78667	C00000212	Lunularic acid	Allium spp.	Goda,105th Annual Meeting of the Pharmacological Society of Japan,(1985),468	Allium	Alliaceae	Plantae
2637	259.117	2.232	C12H18O6	258.11	258.11	1.41319	C00032988	Gardenate A;(-)-Gardenate A	Gardenia jasminoides ELLIS forma grandiflora (Loud.) MAKINO	Machida,Chem.Pharm.Bull.,48,(2000),746	Gardenia	Rubiaceae	Plantae
2640	203.15	0.928	C6H13O9P	260.03	260.03	0.0190636	C00007305	D-Fructose 6-phosphate	Arabidopsis thaliana	Nikiforova,Plant Physiol.,138,(2005),304;Giege,Plant Cell.,15,(2003),2140	Arabidopsis	Cruciferae	Plantae
2641	136.061	0.979	C13H8O6	260.032	260.031	4.55498	C00002946	Demethylbellidifolin;1,3,5,8-Tetrahdroxyyxanthone	Gentiana lactea	Harborne,Phytochemical Dictionary Second Edition,Taylor and Francis,(1999),Chapter46	Gentiana	Gentianaceae	Plantae
2644	261.112	3.789	C15H16O4	260.105	260.104	2.0586	C00000327	Capillarol	Artemisia capillaris	Takahashi,Syokubutu hormone handbook,Baifukan,(1994),327	Artemisia	Asteraceae	Plantae
2650	261.147	2.022	C16H20O3	260.141	260.14	6.19262	C00003158	Lacinilene C 7-methyl ether	Gossypium hirsutum	Harborne,Phytochemical Dictionary Second Edition,Taylor and Francis,(1999),Chapter50	Gossypium	Malvaceae	Plantae
2656	261.222	10.799	C18H28O	260.214	260.215	-2.79782	C00022180	Dinortrixagone	Bellardia trixago	de Pascual,Tetrahedron,38,(1982),1837	Bellardia	Orobanchaceae	Plantae
2665	262.217	11.521	C17H27NO	261.209	261.21	-1.33631	C00002032	Cryptophorine	Bathiorhamnus cryptophorous	Harborne,Phytochemical Dictionary Second Edition,Taylor and Francis,(1999),Chapter25	Bathiorhamnus	Rhamnaceae	Plantae
2671	189.127	3.973	C14H14O5	262.084	262.084	0.801307	C00002431	Khellin	Ammi visnaga	Harborne,Phytochemical Dictionary Second Edition,Taylor and Francis,(1999),Chapter34	Ammi	Apiaceae	Plantae
2678	263.107	8.533	C18H14O2	262.099	262.099	-0.358097	C00017058	(Z,E,E,E,E)-5-(2,4,6,12-Tetradecatetraene-8,10-diynylidene)-2(5H)-furanone;Xerulin	Xerula melanotricha sp. 80241	Kuhnt,J.Antibiotics 43,(1990),1413	Xerula	Physalacriaceae	Fungi
2685	263.129	7.579	C15H18O4	262.121	262.122	-4.28995	C00003164	Marasmic acid	Marismius conigenus	Harborne,Phytochemical Dictionary Second Edition,Taylor and Francis,(1999),Chapter50	0	0	0
2686	172.096	3.81	C12H22O6	262.142	262.143	-5.97048	C00029346	(Z)-3-Hexenyl beta-D-glucopyranoside;(Z)-3-Hexen-1-ol-beta-D-glucopyranoside;(-)-(Z)-3-Hexenyl-beta-glucopyranoside	Bellis perennis	Yoshikawa,Chem.Pharm.Bull.,56,(2008),559	Bellis	Asteraceae	Plantae
2690	263.237	11.02	C18H30O	262.23	262.23	0.122149	C00022163	Farnesyl acetone;Farnesylacetone	Centaurea sessilis	Yayli,Phytochem.,66,(2005),1741	Centaurea	Asteraceae	Plantae
2692	264.103	4.209	C17H13NO2	263.095	263.095	-2.2991	C00026070	Triclisine	Triclisia gilletii (De Wild.) Staner	Buckingham,Dictionary of Natural Products,T-01748.Champan & Hall,London,(1993)	Triclisia	Menispermaceae	Plantae
2693	264.111	9.33	C11H13N5O3	263.102	263.104	-8.87196	C00018327	(-)-Neplanocin A;Neplanocin A	Ampullariella regularis A11079	Yaginuma,J. Antibiotics,34,(1981),359	Ampullariella	Actinoplanaceae	Bacteria
2700	264.232	10.287	C17H29NO	263.225	263.225	-0.869954	C00024005	Victoxinine	Bipolaris sorokiniana	Dorn,J.C.S.Chem.Commun.,(1972),1342-1343;Pena-Rodriguez,J.Natural Products,52,(1989),899-901;Pringle,Can.J.Chem.,54,(1976),783-787;Pringle,Phytopathology,50,(1960),324-325	Bipolaris	Pleosporaceae	Fungi
2702	176.043	0.834	C7H14N2O4Se	264.018	264.016	7.84077	C00001392	L-Selenocystathionine	Neptunia amplexicaulis	Harborne,Phytochemical Dictionary Second Edition,Taylor and Francis,(1999),Chapter10	Neptunia	Fabaceae	Plantae
2704	265.106	4.269	C14H16O5	264.1	264.099	4.01391	C00002712	1'-Acetoxyeugenol acetate	Alpinia galanga	Harborne,Phytochemical Dictionary Second Edition,Taylor and Francis,(1999),Chapter42	Alpinia	Zingiberaceae	Plantae
2710	199.062	0.896	C11H20O5S	264.103	264.105	-7.26636	C00007653	2-(6'-Methylthio)hexylmalic acid	Arabidopsis thaliana	Textor,Planta,218,(2004),1026	Arabidopsis	Cruciferae	Plantae
2712	265.118	2.443	C13H16N2O4	264.111	264.111	0.808244	C00040211	Sanguinolentaquinone	Mycena sanguinolenta	Peters,J.Nat.Prod.,70,(2007),1274	Mycena	Mycenaceae	Fungi
2716	131.049	7.656	C18H16O2	264.115	264.114	2.86317	C00015761	Dehydrojuncusol;Papillosol	Juncus effusus	Shima,Phytochem.,30,(1991),3149	Juncus	Juncaceae	Plantae
2725	265.128	3.362	C11H20O7	264.121	264.121	1.39878	C00010546	Eccremocarpol B	Eccremocarpus scaber	Garbarino,Phytochem.,28,(1989),697	Eccremocarpus	Bignoniaceae	Plantae
2726	265.136	3.612	C16H21ClO	264.128	264.128	-1.28932	C00044403	(1Z,3E)-Chlorohexadeca-1,3-diene-5,7-diyne-14-ol	Haliclona lunisimilis	Jesus,J.Nat.Prod.,66,(2003),671	0	0	0
2727	203.141	5.418	C15H20O4	264.136	264.135	3.35274	C00000134	(s)-(+)-Abscisic acid;2,4-Pentadienoic acid	Malus pumila	Rosher,Planta,165,(1985),91	Malus	Rosaceae	Plantae
2731	265.154	2.716	C14H20N2O3	264.147	264.147	2.22971	C00002780	Subaphyllin	Citrus paradisi	Harborne,Phytochemical Dictionary Second Edition,Taylor and Francis,(1999),Chapter42	Citrus	Rutaceae	Plantae
2734	265.157	2.004	C19H20O	264.151	264.15	6.36647	C00029365	1,7-Diphenyl-4E-hepten-3-one	Alpinia officinarum	Yasukawa,J.Nat.Med.,62,(2008),374	Alpinia	Zingiberaceae	Plantae
2741	222.987	0.838	C12H11NO6	265.059	265.061	-9.6826	C00042483	Echinamine A	Scaphechinus mirabilis	Mischenko,J.Nat.Prod.,68,(2005),1390	0	0	0
2743	266.1	3.412	C13H15NO5	265.095	265.093	9.23838	C00015084	Nigerloxin	Aspergillus niger CFR-W-105	Sekhar,J.Antibiotics 55,(2002),789	Aspergillus	Trichocomaceae	Fungi
2744	266.117	7.243	C17H15NO2	265.11	265.109	3.6784	C00001807	Anonaine;(-)-Anonaine;(R)-Annonaine	Rollinia emarginata	Nieto,J.Nat.Prod.,49,(1986),717	Rollinia	Annonaceae	Plantae
2748	242.093	9.295	C11H15N5O3	265.117	265.119	-7.22007	C00018741	(-)-Aristeromycin;1'a-Carbaadenosine;Aristeromycin;Cycloadenosine;NSC 103526	Streptomyces citricolor nov. sp.	Kusaka,J. Antibiotics 21,(1968),255	Streptomyces	Streptomycetaceae	Bacteria
2750	266.129	9.342	C18H17O2	265.123	265.121	6.11505	C00030789	Monaspiloindole	Monascus pilosus BCRC38072	Cheng,Chem.Pharm.Bull.,56,(2008),394	Monascus	Elaphomycetaceae	Fungi
2754	171.102	4.781	C17H19N3	265.158	265.156	5.78553	C00001694	Brevicolline	Carex brevicollis	Harborne,Phytochemical Dictionary Second Edition,Taylor and Francis,(1999),Chapter20	Carex	Cyperaceae	Plantae
2755	267.084	4.669	C13H14O6	266.079	266.077	9.33795	C00030132	Dihydrocitrinone	Penicillium citrinum	Wakana,J.Nat.Med.,60,(2006),279	Penicillium	Trichocomaceae	Fungi
2757	267.091	2.304	C16H12NO3	266.082	266.083	-6.29615	C00029172	Ungeremine	Galanthus nivalis	Berkov,Phytochem.,68,(2007),1791	Galanthus	Amaryllidaceae	Plantae
2759	159.064	3.882	C10H14N6O3	266.113	266.113	-0.0570826	C00018261	2'-Amino-2'-deoxyadenosine;2'-Aminoadenosine;NSC 324326	Actinomadura sp. No. SA-4427	Matsuyama,J. Antibiotics,32,(1979),1367	Actinomadura	Thermomonosporaceae	Bacteria
2762	267.122	5.371	C14H18O5	266.115	266.115	1.69151	C00016224	Papyracon D	Lachnum papyraceum A 48-88	Shan,J.Antibiotics 49,(1996),447	Lachnum	Hyaloscyphaceae	Fungi
2763	263.093	3.361	C17H16NO2	266.118	266.117	4.51008	C00029179	Vasconine	Narcissus tortuous	Bastida,Phytochem.,38,(1995),549	Narcissus	Amaryllidaceae	Plantae
2764	250.13	2.427	C13H18N2O4	266.127	266.125	5.34907	C00014974	Jenamidine B	Streptomyces sp. HKI0297	Hu,J.Antibiotics 56,(2003),747	Streptomyces	Streptomycetaceae	Bacteria
2769	267.138	11.488	C18H18O2	266.131	266.131	-0.840675	C00000591	Magnolol	Magnolia obovata	Harborne,Phytochemical Dictionary Second Edition,Taylor and Francis,(1999),Chapter39	Magnolia	Magnoliaceae	Plantae
2776	191.142	6.127	C15H22O4	266.152	266.152	0.810224	C00002684	Zinniol	Alternaria zinnae	White,Can.J.Bot.,45,(1967),2087	Alternaria	Dothideomycetes	Fungi
2781	268.081	2.95	C12H13NO6	267.074	267.074	1.54866	C00014903	ICM 0201;Osteoclast differentiation inhibitor F-1490;(3S,10aR)-3,4a-Dihydroxy-2,3,4,4a-tetrahydro-2H-pyrano[3,2-b]benzo[e] morpholine-9-carboxylic acid	Cunninghamella sp. F-1490	Inoue,J.Antibiotics 56,(2003),209	Cunninghamella	Cunninghamellaceae	Fungi
2782	174.075	0.984	C9H17NO8	267.095	267.095	2.29498	C00001547	Miserotoxin	Astragalus galegiformis	Williams,Phytochem.,14,(1975),2306	Astragalus	Fabaceae	Plantae
2783	136.062	1.887	C10H13N5O4	267.097	267.097	-1.3838	C00007444	Adenosine	Allium tuberosum Rottl.ex Spreng.	Zou,Phytochem.,57,(2001),1219	Allium	Alliaceae	Plantae
2784	111.02	6.704	C17H17NO2	267.126	267.125	1.81654	C00001825	(-)-Caaverine;Caaverine	Ocotea glaziovii	Harborne,Phytochemical Dictionary Second Edition,Taylor and Francis,(1999),Chapter21	Ocotea	Lauraceae	Plantae
2791	269.101	2.896	C13H16O6	268.095	268.093	4.79195	C00016654	Citrinin hydrate	Penicillium sp. AB 2089ZZD-62(NRRL 22560)	Kadam,J.Antibiotics 47,(1994),836	Penicillium	Trichocomaceae	Fungi
2793	269.117	8.518	C17H16O3	268.11	268.11	0.226881	C00015302	3,4,6-Trimethoxyphenanthrene;O-Methyl-alpha-thebaol;O-Methylthebaol	Papaver bracteatum	Theuns,Phytochem.,24,(1985),163	Papaver	Papaveraceae	Plantae
2796	97.0281	5.473	C14H20O5	268.131	268.131	1.86551	C00000292	G3	Eucalyptus grandis	Paton,Aust. J. Bot.,18,(1970),175;Crow,Tetrahedron Lett.,(1971),1353;Sterns,J. Cryst. Mol. Struct.,1,(1971),373	Eucalyptus	Myrtaceae	Plantae
2798	217.159	11.025	C15H24O4	268.167	268.168	-1.28388	C00011379	2-Hydroperoxy-10-hydroxy-2,6,10-trimethyl-3,6,11-dodecatrien-5-one	Artemisia douglasiana	Bohmann,Phytochem.,21,(1982),2693	Artemisia	Asteraceae	Plantae
2804	270.169	6.502	C14H23NO4	269.163	269.162	3.73262	C00037252	Heliohoustine	Ageratum houstonianum (Mill)	Wiedenfeld,Phytochem.,58,(2001),1269	Ageratum	Asteraceae	Plantae
2809	195.174	4.75	C16H14O2S	270.071	270.074	-8.26865	C00015246	Micrandrol C;2,6-Dihydroxy-7-methyl-1-methylthiophenanthrene	Micrandropsis scleroxylon	De Alvarenga,Phytochem.,13,(1974),1283;De Alvarenga,Phytochem.,20,(1981),1159	Micrandropsis	Euphorbiaceae	Plantae
2813	271.096	10.378	C16H14O4	270.089	270.089	2.42656	C00001006	Strobopinin	Alnus sieboldiana	Hashimoto,Chem.Pharm.Bull.,34,(1986),1846	Alnus	Betulaceae	Plantae
2814	271.118	2.576	C13H18O6	270.11	270.111	-1.01899	C00029539	4-Methylphenyl beta-D-glucopyranoside	Gymnadenia conopsea R.BR.	Morikawa,Chem.Pharm.Bull.,54,(2006),506	Gymnadenia	Orchidaceae	Plantae
2815	271.132	3.049	C17H18O3	270.126	270.125	3.48317	C00007978	4-Hydrocinnamoyl-2,2,5-trimethyl-4-cyclopentene-1,3-dione	Myrica gale	Harborne, The Handbook of Natural Flavonoids, 2, (1999), 115,Chalcones,dihydrochalcones and aurones;Anthonsen,Acata Chem.Scand.,25,(1971),1929;Uyar,Phytochem.,17,(1978),2011	Myrica	Myricaceae	Plantae
2825	272.127	2.724	C16H17NO3	271.121	271.12	3.50349	C00001565	Caranine	Urginea altissima	Miyakado,Phytochem.,14,(1975),2717	Urginea	Hyacinthaceae	Plantae
2830	273.074	3.463	C15H12O5	272.068	272.067	5.40285	C00000945	Butin;7,3',4'-Trihydroxyflavanone	Acacia oshanesii	Tindale,Phytochem.,8,(1969),1713	Acacia	Fabaceae	Plantae
2837	273.086	4.348	C14H12N2O4	272.08	272.079	2.84232	C00026653	Dichotomine B	Stellaria dichotoma	Sun,J.Nat.Prod.,67,(2004),1464	Stellaria	Caryophyllaceae	Plantae
2838	273.093	4.065	C19H12O2	272.084	272.086	-7.73262	C00038276	4'-Dehydroxyirenolone	Musa acuminota	Otalvaro,J.Nat.Prod.,70,(2007),887	Musa	Musaceae	Plantae
2840	129.053	2.455	C12H16O7	272.09	272.087	7.8993	C00002638	Arbutin	Cotoneaster simonsii	Palme,Phytochem.,42,(1996),903	Cotoneaster	Rosaceae	Plantae
2846	273.148	7.386	C17H20O3	272.141	272.141	1.87754	C00002424	2,2-Dimethyl-8-prenylchromene 6-carboxylic acid	Piper aduncum	Harborne,Phytochemical Dictionary Second Edition,Taylor and Francis,(1999),Chapter34	Piper	Piperaceae	Plantae
2849	274.092	2.132	C12H19NO2S2	273.086	273.085	2.36838	C00002281	Brugine	Bruguiera exaristata	Harborne,Phytochemical Dictionary Second Edition,Taylor and Francis,(1999),Chapter30	Bruguiera	Rhizophoraceae	Plantae
2854	165.054	5.557	C15H14O5	274.084	274.084	2.22563	C00000937	Afzelechin	Desmoncus polyacanthos	Marletti,Phytochem.,15,(1976),443	Desmoncus	Palmae	Plantae
2857	247.096	2.683	C12H18O7	274.105	274.107	-5.0733	C00010801	Xylomollin	Xylocarpus moluccensis	Kubo,J.Am.Chem.Soc.,98,(1976),6704	Xylocarpus	Meliaceae	Plantae
2859	275.125	6.518	C16H18O4	274.121	274.118	9.03075	C00002880	4,4'-Dihydroxy-3,5-dimethoxybibenzyl	Dendrobium candidum	Li,Chem.Pharm.Bull.,56,(2008),1477	Dendrobium	Orchidaceae	Plantae
2860	275.156	8.328	C19H18N2	274.147	274.148	-4.65064	C00026906	11-Isopropylcryptolepine	Cryptolepis sanguinolenta	Hadden,J.Nat.Prod.,62,(1999),238	Cryptolepis	Apocynaceae	Plantae
2862	275.26	10.999	C16H34O3	274.251	274.253	-7.83442	C00007436	1,7,16-Hexadecanetriol	Arabidopsis thaliana	Bonaventure,Plant J.,40,(2004),920	Arabidopsis	Cruciferae	Plantae
2865	276.066	5.29	C17H9NO3	275.058	275.058	-0.437678	C00001878	Liriodenine;Oxoushinsunine;Spermatheridine	Annona senegalensis	PHilipov,Fitoterapia,66,(1995),275	Annona	Annonaceae	Plantae
2866	276.107	1.962	C11H17NO7	275.101	275.1	2.61125	C00001440	Cardiospermin	Cardiospermum grandiflorum	Harborne,Phytochemical Dictionary Second Edition,Taylor and Francis,(1999),Chapter12	Cardiospermum	Sapindaceae	Plantae
2868	144.065	0.956	C15H17NO4	275.116	275.114	6.84981	C00002153	Dubinidine	Haplophyllum foliosum Vved.	Razzakova,Khim.Prir.Soedin.,133,(1972),755	Haplophyllum	Rutaceae	Plantae
2871	97.0285	0.921	C6H13O10P	276.025	276.024	0.505677	C00001158	2-Carboxyarabinitol 1-phosphate	Cucumis spp.	Harborne,Phytochemical Dictionary Second Edition,Taylor and Francis,(1999),Chapter4	Cucumis	Cucurbitaceae	Plantae
2873	277.07	3.968	C14H12O6	276.063	276.063	1.28437	C00023707	Norjavanicin 2-Acetonyl-7-methoxynaphthazarin	Fusarium solani	Tatum,Phytochem.,22,(1983),543-547	0	0	0
2875	130.049	0.871	C17H12N2O2	276.09	276.091	-5.12842	C00026057	Telazoline	Telitoxicum glaziovii Moldenke	Menachery,J.Nat.Prod.,51,(1988),1283	Telitoxicum	Menispermaceae	Plantae
2876	97.0278	5.076	C15H16O5	276.1	276.1	-1.33983	C00000310	Vernolepin	Vernonia guineensis	Harborne,Phytochemical Dictionary Second Edition,Taylor and Francis,(1999),Chapter51	Vernonia	Asteraceae	Plantae
2877	213.038	2.867	C16H12N4O	276.101	276.101	-1.24054	C00027033	Xestomanzamine A	Acanthostrongylophora sp.	Karunanchi,J.Nat.Prod.,69,(2006),1034	0	0	0
2880	101.059	2.233	C12H20O7	276.121	276.12	3.22122	C00036914	Clandonensine	Caryopteris x clandonensis	Hannedouche,Phytochem.,54,(2000),807	Caryopteris	Labiatae	Plantae
2881	277.138	0.873	C11H20N2O6	276.132	276.131	4.89924	C00007227	Saccharopine	Arabidopsis thaliana	Goyer,J.Biol.Chem.,279,(2004)16947	Arabidopsis	Cruciferae	Plantae
2883	277.157	3.334	C15H20N2O3	276.147	276.15	-7.717	C00007725	Sophorasine A	Sophora griffithii	Ohmiya,The Alkaloids,47,(1995),1,Lupine alkaloids;Atta-ur-Rahman,Phytochem.,30,(1991),1001	Sophora	Fabaceae	Plantae
2884	277.214	9.128	C18H28O2	276.209	276.207	6.25103	C00000405	Stearidonate	Acrosiphonia coalita	Bernart,J. Nat. Prod.,56,(1993),245	Acrosiphonia	Flavobacteriaceae	Bacteria
2894	278.08	4.812	C17H11NO3	277.074	277.073	4.58245	C00027775	7-Oxodehydroasimilobine	Monocyclanthus vignei	Achenbach,J.Nat.Prod.,54,(1991),1331	Monocyclanthus	Annonaceae	Plantae
2895	278.21	5.574	C17H27NO2	277.204	277.203	5.82807	C00026717	Neostenine;(+)-Neostenine; Isostenine	Stemona tuberosa	Chung,Planta Med.,69,(2003),914	Stemona	Stemonaceae	Plantae
2897	279.086	3.304	C14H14O6	278.079	278.079	0.915682	C00033726	Citreoisocoumarin	Penicillium nalgiovense	Larsen,J.Nat.Prod.,62,(1999),1182	Penicillium	Trichocomaceae	Fungi
2904	279.103	9.237	C18H14O3	278.094	278.096	-4.92363	C00007020	Ovalitenin A	Milletia ovalifolia	Gupta,Phytochem.,18,(1979),2021;Gupta,Indian J.Chem.,17B,(1979),291;Gupta,Phytochem.,15,(1976),832	0	0	0
2905	217.119	2.989	C15H18O5	278.115	278.115	-0.143331	C00000238	Chrysartemin A;Canin	Artemisia ashurbajevii	Sakirov,Khim.Prir.Soedin.,(1985),573	Artemisia	Asteraceae	Plantae
2909	279.159	11.712	C16H22O4	278.152	278.152	-1.09421	C00013198	Ivangulin;[3aR-[3aalpha,5(S*),7aalpha]]-2,3,3a,4,7,7a-Hexahydro-gamma,6-dimethyl-3-methylene-2-oxo-5-benzofuranbutanoic acid methyl ester	Iva angustifolia	Herz,J.Org.Chem.,32,(1967),3658;Herz,J.Org.Chem.,45,(1980),3163	Iva	Asteraceae	Plantae
2910	127.039	3.674	C15H22N2O3	278.163	278.163	1.65024	C00007748	(2S,9R)-Dihydroxyaphyllidine	Castilleja flava	Ohmiya,The Alkaloids,47,(1995),1,Lupine alkaloids;Arslanian,J.Org.Chem.,55,(1990),1204	Castilleja	Orobanchaceae	Plantae
2915	279.232	9.785	C18H30O2	278.225	278.225	-1.91696	C00001216	alpha-Eleostearic acid	Aleurites cordata	Harborne,Phytochemical Dictionary Second Edition,Taylor and Francis,(1999),Chapter6	Aleurites	Euphorbiaceae	Plantae
2918	280.227	10.803	C17H29NO2	279.22	279.22	-1.01845	C00028589	Micropine	Micrococos philippinensis	Bayquen,Tetrahedron,52,(1996),467	0	0	0
2924	281.067	0.911	C13H12O7	280.058	280.06	-6.323	C00049443	Diaportinic acid	Penicillium nalgiovense	Larsen,J.Nat.Prod.,62,(1999),1182	Penicillium	Trichocomaceae	Fungi
2926	281.1	3.242	C14H16O6	280.095	280.093	7.33572	C00036913	Citreoisocoumarinol	Penicillium corylophilum	Malmstrom,Phytochem.,54,(2000),301	Penicillium	Trichocomaceae	Fungi
2948	281.118	7.338	C18H16O3	280.11	280.11	-1.63925	C00002435	2-(4-Methoxyphenethyl)chromone	Aquilaria spp.	Harborne,Phytochemical Dictionary Second Edition,Taylor and Francis,(1999),Chapter34	Aquilaria	Thymelaeaceae	Plantae
2954	281.122	7.27	C11H20O8	280.116	280.114	4.97676	C00033039	Hymenoside M;(-)-Hymenoside M	Hymenophyllum barbatum	Toyota,Chem.Pharm.Bull.,50,(2002),508	Hymenophyllum	Hymenophyllaceae	Plantae
2955	237.146	11.244	C17H28O3	280.204	280.206	-6.52663	C00011429	(+)-9-Acetoxynerolidol	Dolichlasium lagascae	Gambaro,Phytochem.,25,(1986),739;Zdero,Phytochem.,25,(1986),2873	Dolichlasium	Asteraceae	Plantae
2956	229.145	11.027	C18H32O2	280.24	280.241	-3.79418	C00001212	Chaulmoogric acid	Hydnocarpus wightiana	Harborne,Phytochemical Dictionary Second Edition,Taylor and Francis,(1999),Chapter6	Hydnocarpus	Flacourtiaceae	Plantae
2959	282.113	4.206	C17H15NO3	281.105	281.105	-1.03234	C00001806	(-)-Anolobine;Anolobine	Annona cherimolia	Simeon,Plant Med.Phytother,23,(1989),159	Annona	Annonaceae	Plantae
2971	201.103	4.341	C18H19NO2	281.142	281.143	-3.50247	C00024699	Euchrestine A	Murraya euchrestifolia	Ito,Chem.Pharm.Bull.,39,(1991),1668	Murraya	Rutaceae	Plantae
2979	283.061	0.77	C16H10O5	282.053	282.054	-4.07767	C00002385	4,5-Methylenedioxy-6-hydroxyaurone;Cephalocerone;(Z)-4-Hydroxy-7-(phenylmethylene)-furo[3,2-e]-1,3-benzodioxol-8(7H)-one	Cephalocereus senilis	Harborne,Phytochemical Dictionary Second Edition,Taylor and Francis,(1999),Chapter32	Cephalocereus	Cactaceae	Plantae
2984	149.059	9.276	C18H18O3	282.126	282.126	-1.73365	C00002622	Randainol	Sassafras randaiense	Harborne,Phytochemical Dictionary Second Edition,Taylor and Francis,(1999),Chapter39	Sassafras	Lauraceae	Plantae
2987	283.155	5.518	C15H22O5	282.147	282.148	-4.71292	C00000290	G1	Eucalyptus grandis	Paton,Aust. J. Bot.,18,(1970),175;Crow,Tetrahedron Lett.,(1971),1353;Sterns,J. Cryst. Mol. Struct.,1,(1971),373	Eucalyptus	Myrtaceae	Plantae
2989	121.064	9.274	C20H42	282.329	282.33	-4.78948	C00022076	Tetramethylhexadecane	Homo sapiens	Kates,Biochemistry,6,(1967),3329	Homo	Hominidae	Animalia
2993	152.056	1.942	C10H13N5O5	283.092	283.092	-1.6072	C00001496	Crotonoside	Croton tiglium	Harborne,Phytochemical Dictionary Second Edition,Taylor and Francis,(1999),Chapter14	Croton	Euphorbiaceae	Plantae
2995	284.128	2.555	C17H17NO3	283.121	283.121	0.140817	C00002131	Acrophylline	Acronychia haplophylla	Harborne,Phytochemical Dictionary Second Edition,Taylor and Francis,(1999),Chapter27	Acronychia	Rutaceae	Plantae
2999	284.137	11.352	C16H17N3O2	283.132	283.13	7.04004	C00011202	8-Hydroxyergine	Claviceps paspali	Cole,Handbook of Secondary Fungal Metabolites,Volume I,(2003),Indole Alkaloids;Flieger,J.Nat.Prod.,52,(1989),1003	Claviceps	Clavicipitaceae	Fungi
3001	284.184	6.088	C15H25NO4	283.178	283.177	4.0778	C00002077	Amabiline	Lindelofia angustifolia	Suri,Indian J.Pharm.,37,(1975),69	Lindelofia	Boraginaceae	Plantae
3003	284.294	11.644	C18H37NO	283.288	283.287	1.48705	C00037572	Octadecanamide	Rhizoclonium hieroglyphicum	Dembitsky,Phytochem.,54,(2000),965	Rhizoclonium	Cladophoraceae	Viridiplantae
3008	101.071	11.105	C17H16O4	284.105	284.103	7.34043	C00000325	Batatasin I;6-Hydroxy-2,4,7-trimethoxyphenanthrene	Dioscorea opposita	Hashimoto,Planta,108,(1972),369;Hashimoto,Phytochem.,13,(1974),2849;Ireland,Phytochyem.,20, (1981),1569;Letcher,Phytochem.,12,(1973),2789;Hasegawa,J.Exp.Bot.,26,(1975),757;Hashimoto,Plant Growth Substances.,(1974),150;Takasugi,Phytochem.,26,(1987),371	Dioscorea	Dioscoreaceae	Plantae
3011	285.117	2.04	C14H20O4S	284.108	284.11	-5.15188	C00017571	Resorthiomycin	Streptomyces collinus 45H-6	Suzuki,J.Antibiotics,43,(1990),129	Streptomyces	Streptomycetaceae	Bacteria
3014	236.127	3.355	C14H20O6	284.126	284.128	-5.8255	C00016202	Karalicin	Pseudomonas fluorescens/putida strain SS-3(CCM 4430)	Lampis,J.Antibiotics 49,(1996),260	Pseudomonas	Pseudomonadaceae	Bacteria
3018	286.092	2.073	C12H15NO7	285.085	285.084	1.7128	C00002025	Buchananine	Cryptolepis buchanani	Harborne,Phytochemical Dictionary Second Edition,Taylor and Francis,(1999),Chapter25	Cryptolepis	Apocynaceae	Plantae
3024	286.144	3.862	C17H19NO3	285.136	285.137	-1.6135	C00001578	Narwedine	Ungernia victoris	Harborne,Phytochemical Dictionary Second Edition,Taylor and Francis,(1999),Chapter17	Ungernia	Amaryllidaceae	Plantae
3027	286.202	7.196	C15H27NO4	285.194	285.195	-2.82331	C00026202	Heliovicine	Heliotropium floridum	Liddell,Nat.Prod.Rep.,16,(1999),499	Heliotropium	Boraginaceae	Plantae
3033	287.055	6.084	C15H10O6	286.048	286.048	0.505176	C00000674	Luteolin	Prosopis affinis	Gianinetto,Lloydia,38,(1975),265	Prosopis	Fabaceae	Plantae
3039	287.105	2.091	C20H14O2	286.099	286.097	6.80233	C00039750	Methoxyanigorufone	Musa acuminota	Otalvaro,J.Nat.Prod.,70,(2007),887	Musa	Musaceae	Plantae
3040	259.083	3.35	C13H18O7	286.105	286.104	3.66782	C00002672	Salicin;Saligenin beta-D-glucopyranoside	Populus spp.	Harborne,Phytochemical Dictionary Second Edition,Taylor and Francis,(1999),Chapter40	Populus	Salicaceae	Plantae
3042	189.093	4.07	C17H18O4	286.121	286.121	-2.00784	C00000952	7,3'-Dihydroxy-4'-methoxy-8-methylflavan	Lycoris radiata	Harborne,Phytochemical Dictionary Second Edition,Taylor and Francis,(1999),Chapter36	Lycoris	Amaryllidaceae	Plantae
3052	288.089	2.609	C15H13NO5	287.079	287.082	-8.15459	C00024250	Citrusinine II	Severinia buxifolia	Michael,Nat.Prod.Rep.,18,(2001),543	Severinia	Rutaceae	Plantae
3060	183.065	3.47	C15H12O6	288.063	288.062	4.18161	C00000960	Eriodictyol	Chrysothamnus viscidiflorus	Stevens,Phytochem.,51,(1999),771	Chrysothamnus	Asteraceae	Plantae
3066	289.084	4.344	C19H12O3	288.079	288.077	5.03578	C00037288	Hydroxyanigorufone	Anigozanthos preissii	Holschener,J.Nat.Prod.,63,(2000),1027	Anigozanthos	Haemodoraceae	Plantae
3070	177.163	4.749	C12H16O8	288.085	288.086	-4.67245	C00030712	Dianthoside;(-)-Dianthoside;Maltol beta-D-glucopyranoside;Maltol glucoside	Aeschynanthus bracteatus	Li,Phytochem.,69,(2008),2200	Aeschynanthus	Gesneriaceae	Plantae
3071	273.084	0.904	C18H12N2O2	288.09	288.087	9.07388	C00026773	1,2-Dihydroxyrutaecarpine;Reticulatate	Fascaplysinopsis reticulata	Segraves,Tetrahedron Lett.,44,(2003),3471	0	0	0
3072	289.104	2.974	C12H20N2O2S2	288.097	288.097	-0.361653	C00038385	Aglaidithioduline	Aglaia edulis	Saifah,Phytochem.,52,(1999),1085	Aglaia	Meliaceae	Plantae
3073	289.106	3.29	C16H16O5	288.1	288.099	3.67954	C00000859	Shikonin	Lithospermum officinale	Krivoshchekova,Khim.Prir.Soedin.,(1976),726	Lithospermum	Boraginaceae	Plantae
3074	123.044	2.514	C17H12N4O	288.101	288.102	-1.95249	C00028847	Plakinidine D	Didemnum rubeus	Ford,J.Nat.Prod.,60,(1997),1051	Didemnum	Didemnidae	Animalia
3077	289.217	11.152	C19H28O2	288.209	288.209	-1.29562	C00003675	Testosterone	Botrytis cinerea	Farooq,J.Nat.Prod.,63,(2000),489	0	0	0
3082	290.085	3.909	C11H15NO8	289.08	289.078	7.72422	C00007598	N-Succinyl-2-L-amino-6-oxopimelate;N-Succinyl-2-L-amino-6-ketopimelate	Arabidopsis thaliana	Hudson,Biochim.Biophys.Acta,1721,(2005),27	Arabidopsis	Cruciferae	Plantae
3096	290.088	3.089	C12H19NO3S2	289.081	289.081	-0.341109	C00033618	Aglatenin	Aglaia tenuicaulis	Greger,Phytochem.,69,(2008),928	Aglaia	Meliaceae	Plantae
3102	148.06	0.964	C14H10O7	290.043	290.042	3.27237	C00038453	Anhydrofulvic acid	Penicillium striatisporum	Capon,J.Nat.Prod.,70,(2007),1746	Penicillium	Trichocomaceae	Fungi
3113	291.088	4.38	C15H14O6	290.079	290.081	-6.05134	C00000559	Fonsecin	Aspergillus fonsecaeus	Galmarini,J.Org.Chem,30,(1965),112	Aspergillus	Trichocomaceae	Fungi
3114	159.091	4.336	C14H14N2O5	290.09	290.09	1.50996	C00000117	Indole-3-acetyl-L-aspartic acid	Gleditschia triacanthos	Klambt,Naturwissenschaften,47,(1960),398	0	0	0
3116	291.105	2.453	C12H18O8	290.1	290.097	9.97588	C00029438	2-[(beta-D-glucopyranosyloxy)methyl]-5-hydroxymethylfuran	Anoectochilus formosanus	Du,J.Nat.Med.,62,(2008),132	Anoectochilus	Orchidaceae	Plantae
3119	150.08	0.968	C10H18N4O6	290.123	290.12	7.75806	C00019688	L-Argininosuccinic acid;L-Arginosuccinic acid	Escherichia coli K12	Legrain,J. Bacteriol.,128,(1976),39	Escherichia	Enterobacteriaceae	--
3121	291.132	1.38	C15H18N2O4	290.127	290.125	6.07848	C00047494	Limazepine B1	Micrococcus sp. ICBB8177	Fotso,J.Nat.Prod.,72,(2009),690	Micrococcus	Micrococcaceae	Bacteria
3123	147.041	10.977	C18H26O3	290.188	290.189	-1.75352	C00000410	Ecklonialactone A	Ecklonia stolonifera	Kurata,Chem.Lett,(1989),267	Ecklonia	Lessoniaceae	Chromalveolata
3124	263.234	11.24	C19H30O2	290.225	290.226	-5.42114	C00023424	19-Noranticopalic acid	Agathis lanceolata	Khac,Phytochem.,18,(1979),1839	Agathis	Araucariaceae	Plantae
3125	291.268	5.229	C20H34O	290.261	290.261	1.45441	C00000875	cis-Abienol	Nicotiana tabacum	Guo,Arch. Biochem. Biophys.,308,(1994),103	Nicotiana	Solanaceae	Plantae
3131	292.096	5.483	C18H13NO3	291.09	291.089	2.47257	C00025773	Bianfugecine;5,9-Dimethoxy-7H-dibenzo[de,h]quinolin-7-one	Menispermum dauricum DC.	Hou,Yao Hsueh Hsueh Pao,20,(1985),112; Hou,Yao Hsueh Hsueh Pao,19,(1985),471; Kunutomo,Heterocycles,24,(1986),437	Menispermum	Menispermaceae	Plantae
3134	138.054	0.933	C14H12O7	292.058	292.056	9.07076	C00038040	(-)-2,3-Dihydrocitromycetin	Penicillium bilaii	Capon,J.Nat.Prod.,70,(2007),1746	Penicillium	Trichocomaceae	Fungi
3135	293.101	3.578	C15H16O6	292.095	292.094	2.41256	C00003251	Dihydromikanolide	Mikania monogasensis	Herz,Tetrahedron Lett.,(1967),3111	Mikania	Asteraceae	Plantae
3140	161.132	8.277	C16H12N4O2	292.096	292.098	-6.56596	C00026528	Didemnimide C	Didemnum conchyliatum	Hughes,Tetrahedron Lett.,39,(1998),9629	Didemnum	Didemnidae	Animalia
3141	293.116	3.36	C19H16O3	292.11	292.109	3.56314	C00007022	Purpuritenin A	Tephrosia purpurea	Harborne, The Handbook of Natural Flavonoids, 2, (1999), 115,Chalcones,dihydrochalcones and aurones;Sinha,Phytochem.,21,(1982),1468;Sinha,Indian J.Chem.Sect.B,25,(1986),519	Tephrosia	Fabaceae	Plantae
3142	277.07	3.968	C12H20O8	292.116	292.115	3.60839	C00039471	Itoside L;(-)-Itoside L	Itoa orientalis	Chai,J.Nat.Prod.,71,(2008),814	Itoa	Flacourtiaceae	Plantae
3146	169.122	3.561	C18H16N2O2	292.121	292.119	8.05906	C00015085	Endophenazine A	Streptomyces anulatus 9663	Gebhardt,J.Antibiotics 55,(2002),794	Streptomyces	Streptomycetaceae	Bacteria
3147	142.026	0.856	C15H20N2O4	292.142	292.14	8.19325	C00017542	Antibiotic RK 441;Epiderstatin	Streptomyces pulveraceus subsp. epiderstagenes RK-441	Osada,J.Antibiotics,42,(1989),1599	Streptomyces	Streptomycetaceae	Bacteria
3149	293.155	11.241	C20H20O2	292.146	292.147	-3.29857	C00046738	Excoecarin E;(-)-Excoecarin E	Excoecaria agallocha	Konishi,J.Nat.Prod.,63,(2000),344	Excoecaria	Euphorbiaceae	Plantae
3152	293.213	9.163	C18H28O3	292.204	292.206	-5.84793	C00000363	(12S,13S)-EOD;(12S,13S)-Epoxylinolenic acid	Zea mays	Hamberg,Biochim. Biophys. Acta.,920,(1987),76	Zea	Poaceae	Plantae
3159	294.279	11.075	C19H35NO	293.272	293.272	1.12932	C00028457	Lepadiformine	Clavelina lepadiformis	Biard,Tetrahedron Lett.,35,(1994),2691	Clavelina	Clavelinidae	Animalia
3162	129.053	3.964	C14H14O7	294.074	294.073	3.602	C00039851	Nigrospoxydon C;(+)-Nigrospoxydon C	Nigrospora sp. PSU-F5	Trisuwan,J.Nat.Prod.,71,(2008),1323	0	0	0
3164	295.093	4.332	C13H14N2O6	294.085	294.085	-0.637071	C00000744	Sarubicin A	Streptomyces helicus sp. n. (UC-5837)	Slechta,J. Antibiotics,33,(1980),919	Streptomyces	Streptomycetaceae	Bacteria
3166	295.101	5.357	C16H14N4S	294.094	294.094	-0.633614	C00026952	Didemnoline B	Didemnum sp.	Schumacher,Tetrahedron,51,(1995),10125	Didemnum	Didemnidae	Animalia
3167	295.102	2.636	C11H18O9	294.095	294.095	1.25343	C00001328	Tuliposide B	Tulipa hybrida	Harborne,Phytochemical Dictionary Second Edition,Taylor and Francis,(1999),Chapter9	Tulipa	Liliaceae	Plantae
3172	295.105	4.112	C17H14N2O3	294.1	294.098	8.36034	C00038720	Cephalandole B	Cephalanceropsis gracilis	Mason,J.Nat.Prod.,71,(2008),1447	0	0	0
3173	295.117	0.885	C15H18O6	294.11	294.11	0.832204	C00003381	Tutin	Coriaria angustissima	Harborne,Phytochemical Dictionary Second Edition,Taylor and Francis,(1999),Chapter51	Coriaria	Coriariaceae	Plantae
3175	295.126	3.171	C14H18N2O5	294.122	294.119	8.11961	C00018571	BBM 2040A;Chicamycin A	Streptomyces albus No. J576-99	Konishi,J. Antibiotics,37,(1984),191	Streptomyces	Streptomycetaceae	Bacteria
3181	263.105	9.345	C19H18O3	294.126	294.126	-1.35693	C00015901	3-Isopentadienyl-3',4,5'-trihydroxystilbene	Arachis hypogaea	Cooksey,Phytochem.,27,(1988),1015	Arachis	Fabaceae	Plantae
3191	295.228	8.35	C18H30O3	294.219	294.22	-2.61276	C00000366	3-Oxo-2-(2-entenyl)cyclopentaneoctanoic acid;OPC-8:0	Linum usitatissimum	Vick,Plant Physiol.,75,(1984),458	Linum	Linaceae	Plantae
3196	296.066	0.882	C8H14N3O7P	295.057	295.059	-5.37941	C00019655	Aminoimidazole ribonucleotide;AIR (nucleotide);5-Amino-1-beta-D-ribofuranosyl-5'-(dihydrogen phosphate)-imidazole	Escherichia coli K12	Smith,J. Biol. Chem.,262,(1987),10565	Escherichia	Enterobacteriaceae	--
3200	296.128	5.661	C18H17NO3	295.121	295.121	0.135091	C00001886	Mecambrine;(-)-Fugapavine; (-)-Mecambrine	Meconopsis cambrica	Harborne,Phytochemical Dictionary Second Edition,Taylor and Francis,(1999),Chapter21	Meconopsis	Papaveraceae	Plantae
3202	296.14	9.927	C17H17N3O2	295.132	295.133	-2.97067	C00028405	Isonaamine A	Leucetta cf. chagosensis	Gross,J.Nat.Prod.,65,(2002),1190	0	0	0
3204	296.164	4.276	C19H21NO2	295.157	295.157	1.50894	C00016477	Carbazoquinocin A;(S)-2-Methyl-1-(3-methylpentyl)-3H-carbazole-3,4(9H)-dione	Streptomyces violaceus 2448-SVT2	Tanaka,J.Antibiotics 48,(1995),326	Streptomyces	Streptomycetaceae	Bacteria
3206	191.144	7.402	C17H29NO3	295.215	295.217	-6.90937	C00048151	Stemaphylline N-oxide	Stemona aphylla	Mungkornasawakul,J.Nat.Prod.,72,(2009),848	Stemona	Stemonaceae	Plantae
3208	206.072	0.886	C15H21BrO	296.078	296.077	1.70443	C00012505	(1alpha,3beta,5beta)-(-)-2-(3-Bromo-2,2,5-trimethylcyclopentyl)-5-methylphenol	Laurencia imbricata	Coll,Aust.J.Chem.,42,(1989),1685	0	0	0
3209	297.096	3.293	C14H16O7	296.09	296.089	1.48373	C00030983	Phellodenol F	Phellodendron amurense	Leu,Chem.Pharm.Bull.,54,(2006),1308	Phellodendron	Rutaceae	Plantae
3212	297.112	10.966	C18H16O4	296.105	296.105	0.558759	C00001035	Dasytrichone	Dasymaschalon trichophorum	Harborne,Phytochemical Dictionary Second Edition,Taylor and Francis,(1999),Chapter37	Dasymaschalon	Annonaceae	Plantae
3215	145.101	5.663	C15H20O6	296.126	296.128	-5.48813	C00003201	Vomitoxin	Fusarium graminearum	Harborne,Phytochemical Dictionary Second Edition,Taylor and Francis,(1999),Chapter50	0	0	0
3217	297.149	9.451	C19H20O3	296.141	296.141	-0.537053	C00000656	Termilignan	Terminalia bellerica	Valsaraj,J. Nat. Prod.,60,(1997),739	Terminalia	Combretaceae	Plantae
3218	297.169	4.272	C16H24O5	296.162	296.161	3.4114	C00003137	(-)-Ovalicin;Graphinone;Ovalicin	Graphium	Harborne,Phytochemical Dictionary Second Edition,Taylor and Francis,(1999),Chapter50	Graphium	Microascaceae	Fungi
3219	297.243	10.557	C18H32O3	296.235	296.235	-0.974431	C00000398	8R-Hydroxylinoleic acid;Laetisaric acid	Gaeumannomyces graminis	Brodowsky,J.Biol.Chem,267,(1992),14738	Gaeumannomyces	Magnaporthaceae	Fungi
3222	298.123	9.244	C15H20ClNO3	297.113	297.116	-8.11922	C00040197	Salinosporamide J	Salinispora tropica	Reed,J.Nat.Prod.,70,(2007),269	0	0	0
3225	298.144	3.364	C18H19NO3	297.136	297.137	-1.6493	C00001808	(-)-Apoglaziovine;Apoglaziovine	Ocotea glaziovii	Harborne,Phytochemical Dictionary Second Edition,Taylor and Francis,(1999),Chapter21	Ocotea	Lauraceae	Plantae
3228	298.201	6.501	C16H27NO4	297.194	297.193	2.53979	C00026197	Heleurine;(-)-Heleurine;O3-Methylsupinine	Heliotropium bacciferum	Liddell,Nat.Prod.Rep.,15,(1998),363	Heliotropium	Boraginaceae	Plantae
3234	299.112	3.244	C14H18O7	298.105	298.105	2.37964	C00002707	Picein;4-Hydroxyacetophenone 4-glucoside	Salvia officinalis	Lu,Phytochem.,59,(2002),117	Salvia	Labiatae	Plantae
3236	299.114	4.053	C14H19ClN2O3	298.108	298.107	5.12112	C00041282	5-Chlorobohemamine C;(-)-5-Chlorobohemamine C	Streptomyces sp.	Bugni,J.Nat.Prod.,69,(2006),1626	Streptomyces	Streptomycetaceae	Bacteria
3237	299.125	3.387	C13H18N2O6	298.116	298.118	-4.6533	C00049710	Bengazole Z	Jaspis sp.	Groweiss,J.Nat.Prod.,62,(1999),1691	0	0	0
3238	299.127	3.743	C18H18O4	298.121	298.12	3.30576	C00000655	Ligballinol;p-coumarylresinol	Ecballium elaterium	Rao,Tetrahedron,30,(1974),3309	Ecballium	Cucurbitaceae	Plantae
3240	123.116	10.991	C20H26O2	298.193	298.193	0.893802	C00022306	Hedychenone	Hedychium spicatum	Sharma,Phytochem.,14,(1975),1059	Hedychium	Zingiberaceae	Plantae
3247	300.159	11.367	C18H21NO3	299.152	299.151	2.5405	C00001837	Codeine;(-)-Codeine	Papaver somniferum	Harborne,Phytochemical Dictionary Second Edition,Taylor and Francis,(1999),Chapter21	Papaver	Papaveraceae	Plantae
3251	300.181	5.325	C15H25NO5	299.173	299.174	-2.10792	C00002091	Indicine	Heliotropium amplexicaule	Harborne,Phytochemical Dictionary Second Edition,Taylor and Francis,(1999),Chapter26	Heliotropium	Boraginaceae	Plantae
3254	223.198	11.059	C18H37NO2	299.282	299.282	2.25835	C00007539	3-Ketosphinganine	Arabidopsis thaliana	Lynch,New Phytologist,161,(2004),677	Arabidopsis	Cruciferae	Plantae
3257	301.034	3.914	C15H8O7	300.027	300.027	-0.66973	C00002856	Pseudopurpurin	Galium spp.	Harborne,Phytochemical Dictionary Second Edition,Taylor and Francis,(1999),Chapter43	Galium	Rubiaceae	Plantae
3261	281.104	4.377	C17H16O5	300.1	300.101	-3.76517	C00002536	4-Hydroxyhomopterocarpin;Melilotocarpan A	Dalbergia odorifera	Chan,Planta Med.,64,(1998),153	Dalbergia	Fabaceae	Plantae
3264	301.127	4.375	C14H20O7	300.121	300.12	2.36387	C00030508	Icariside D2	Pimpinella anisum L.	Fujimatu,Phytochem.,63,(2003),609	Pimpinella	Apiaceae	Plantae
3267	301.133	2.524	C17H18NO4	300.124	300.125	-5.89916	C00028598	Mooreine	Crinum moorei	Elgorashi,Phytochem.,56,(2001),637	Crinum	Amaryllidaceae	Plantae
3270	173.089	0.934	C16H15NO5	301.095	301.097	-7.90764	C00018068	Nanaomycin C	Streptomyces rosa var. notoensis (FERM-P No.2209)	Tanaka,J. Antibiotics,28,(1975),925	Streptomyces	Streptomycetaceae	Bacteria
3271	302.138	2.963	C17H19NO4	301.131	301.131	0.646078	C00001569	Crinamine	Narcissus bujei	Bastida,Stud.Nat.Prod.Chem.,20,(1998),323;Labrana,Phytochem.,50,(1998),183	Narcissus	Amaryllidaceae	Plantae
3273	302.148	3.321	C16H19N3O3	301.143	301.14	7.76359	C00002160	Febrifugine	Dichroa febrifuga	Harborne,Phytochemical Dictionary Second Edition,Taylor and Francis,(1999),Chapter27	Dichroa	Hydrangeaceae	Plantae
3277	303.05	4.421	C15H10O7	302.043	302.043	-0.400186	C00001092	Robinetin	Albizia splendens	Lowry,Biochem. Syst. Ecol.,4,(1976),179	Albizia	Fabaceae	Plantae
3284	303.084	4.838	C11H15ClN4O4	302.078	302.077	4.66488	C00017706	2'-Chlorodeoxycoformycin;2'-Chloropentostatin;Adechlorin	Actinomadura sp. OMR-37	Omura,J.Antibiotics,38,(1985),1008	Actinomadura	Thermomonosporaceae	Bacteria
3285	236.127	3.355	C16H15ClN2O2	302.082	302.083	-3.20476	C00011243	8-Chlororugulovasine A	Penicillium islandicum	Cole,Handbook of Secondary Fungal Metabolites,Volume I,(2003);Cole,Handbook of Toxic Fungal Metabolites,(1981),537	Penicillium	Trichocomaceae	Fungi
3288	199.062	0.896	C13H18O8	302.1	302.101	-4.05824	C00019029	Tachioside;3-Methoxy-4-hydroxyphenyl-beta-D-glucopyranoside	Lasianthus acuminatissimus MERR.	Li,Chem.Pharm.Bull.,54,(2006),297	Lasianthus	Rubiaceae	Plantae
3291	303.157	4.87	C18H22O4	302.152	302.15	6.96882	C00000536	Solanapyrone A	Nigrospora sp. PSU-F18	Trisuwan,Phytochem.,70,(2009),554	0	0	0
3295	156.076	0.888	C16H15O6	303.087	303.087	-1.51883	C00014869	5-Methyl-6-hydroxyluteolinidin;6,7,3',4'-Tetrahydroxy-5-methoxy-flavylium	Arrabidaea chica	Zorn,Phytochem.,56,(2001),831	Arrabidaea	Bignoniaceae	Plantae
3296	110.071	0.845	C12H21N3O6	303.143	303.143	-0.752524	C00016287	Nicotianamine	Nicotiana tabacum L.	Kisaki,Phytochem.,7,(1968),323;Enzell,Tetrahedron Lett.,(1971),1983;Demole,Helv.Chim.Acta,56,(1973),265	Nicotiana	Solanaceae	Plantae
3297	200.042	0.894	C13H17N7O2	303.144	303.144	0.0306468	C00018728	Kikumycin A	Streptomyces phaeochromogenes R-719	Kikuchi,J. Antibiotics Series A,18,(1965),243	Streptomyces	Streptomycetaceae	Bacteria
3303	141.089	3.01	C16H16O6	304.095	304.093	4.22466	C00002394	beta-Cotonefuran	Cotoneaster acutifolius	Harborne,Phytochemical Dictionary Second Edition,Taylor and Francis,(1999),Chapter33	Cotoneaster	Rosaceae	Plantae
3308	306.074	6.435	C18H11NO4	305.069	305.066	8.11063	C00001813	Atherospermidine	Atherosperma moschatum	Harborne,Phytochemical Dictionary Second Edition,Taylor and Francis,(1999),Chapter21	Atherosperma	Monimiaceae	Plantae
3314	233.113	2.028	C15H14O7	306.074	306.074	-0.623201	C00007235	Leucocyanidin;(+)-2,3-trans-3,4-cis-3,4,5,7,3',4'-hexahydroxyflavan	Arabidopsis thaliana	Abrahams,Plant J.,35,(2003),624	Arabidopsis	Cruciferae	Plantae
3324	153.054	2.519	C16H18O6	306.11	306.111	-2.69589	C00002421	Cimifugin	Cimicifuga spp.	Harborne,Phytochemical Dictionary Second Edition,Taylor and Francis,(1999),Chapter34	Cimicifuga	Ranunculaceae	Plantae
3326	307.227	11.151	C19H30O3	306.219	306.22	-1.10615	C00018630	4a,5-Dihydromonacolin L;Dihydromonacolin L	Monascus ruber M82121	Endo,J. Antibiotics,38,(1985),321	Monascus	Elaphomycetaceae	Fungi
3327	149.023	11.021	C20H34O2	306.256	306.257	-2.4921	C00000316	4,8,13-Duratriene-1,3-diol;2,7,11-Cembratrien-4,6-diol	Nicotiana sylvestris	Harborne,Phytochemical Dictionary Second Edition,Taylor and Francis,(1999),Chapter52	Nicotiana	Solanaceae	Plantae
3329	162.022	1.531	C10H17N3O6S	307.084	307.083	2.5481	C00001518	L-Glutathione	Arabidopsis thaliana	Nikiforova,Plant Physiol.,138,(2005),304	Arabidopsis	Cruciferae	Plantae
3331	308.129	7.943	C19H17NO3	307.121	307.122	-3.35416	C00002148	Cusparine	Galipea officinalis	Harborne,Phytochemical Dictionary Second Edition,Taylor and Francis,(1999),Chapter27	Galipea	Rutaceae	Plantae
3335	308.188	3.564	C17H25NO4	307.178	307.181	-7.47206	C00012223	(+)-N-Acetylparthenolidine;N-Acetylparthenolidine	Michelia rajaniana	Ruangrungsi,J.Nat.Prod.,51,(1988),1220	Michelia	Magnoliaceae	Plantae
3350	309.098	3.922	C15H16O7	308.09	308.091	-3.70244	C00003069	Allamandin	Allamanda cathartica	Harborne,Phytochemical Dictionary Second Edition,Taylor and Francis,(1999),Chapter49	Allamanda	Apocynaceae	Plantae
3351	193.049	3.154	C14H16N2O6	308.101	308.099	5.10453	C00001591	Indicaxanthin	Mirabilis jalapa	Harborne,Phytochemical Dictionary Second Edition,Taylor and Francis,(1999),Chapter18	Mirabilis	Nyctaginaceae	Plantae
3353	309.113	4.453	C19H16O4	308.105	308.106	-4.20165	C00007021	O-Methylpongamol	Tephrosia purpurea	Harborne, The Handbook of Natural Flavonoids, 2, (1999), 115,Chalcones,dihydrochalcones and aurones;Tephosia purpurea	Tephrosia	Fabaceae	Plantae
3359	310.013	3.066	C13H8ClNO6	309.004	309.005	-4.33277	C00041717	Pachydermin	Chamonixia pachydermis	Lang,J.Nat.Prod.,69,(2006),151	Chamonixia	Boletaceae	Fungi
3362	310.072	3.196	C17H11NO5	309.064	309.065	-3.40085	C00027288	Aristoliukine B	Aristolochia kaempferi	Wu,Chem.Pharm.Bull.,46,(1998),1624	Aristolochia	Aristolochiaceae	Plantae
3368	310.143	6.46	C19H19NO3	309.136	309.135	3.65512	C00015160	CJ 15696	Cladobotryum varium CL12284	Sakemi,J.Antibiotics 55,(2002),6	Cladobotryum	Hypocreaceae	Fungi
3369	310.181	4.879	C20H23NO2	309.173	309.173	-1.43791	C00016478	CW 69B;Carbazoquinocin B;WS 63967D	Streptomyces violaceus 2448-SVT2	Tanaka,J.Antibiotics 48,(1995),326	Streptomyces	Streptomycetaceae	Bacteria
3370	310.2	5.419	C17H27NO4	309.194	309.192	4.99625	C00021374	6-Hydroxynobiline	Dendrobium hildebrandii	Elander,Acta Chim. Scand.,25,(1971),717	Dendrobium	Orchidaceae	Plantae
3371	199.148	11.011	C21H27NO	309.209	309.21	-2.00207	C00016011	(E)-2-(3,7-Dimethyl-2,6-octadienyl)-1,3-dimethyl-4(1H)-quinolinone;CJ 13217	Pseudonocardia sp. CL38489	Dekker,J. Antibiotics,51,(1998),145	Pseudonocardia	Pseudonocardiaceae	--
3372	310.31	11.684	C20H39NO	309.303	309.303	1.71781	C00031853	Hexadecanoylpyrrolidine;1-Hexadecanoylpyrrolidine	Piper nigrum L.	Siddiqui,Chem.Pharm.Bull.,52,(2004),1349	Piper	Piperaceae	Plantae
3374	184.073	3.24	C16H14N4O3	310.107	310.109	-6.26625	C00016344	LK 6A;Lymphostin	Streptomyces sp. KY11783	Nagata,J.Antibiotics 50,(1997),537	Streptomyces	Streptomycetaceae	Bacteria
3378	311.126	8.698	C19H18O4	310.121	310.119	4.27419	C00000322	Harringtonolide	Cephalotaxus harringtonia	Buta,J. Org. Chem.,43,(1978),1002	Cephalotaxus	Cephalotaxaceae	Plantae
3388	259.117	2.232	C13H18N4O5	310.128	310.127	3.88926	C00017647	Antibiotic DO 248B;Resorcinomycin B	Streptomyces roseoverticillatus DO-248	Kondo,J.Antibiotics,42,(1989),1	Streptomyces	Streptomycetaceae	Bacteria
3389	311.15	4.874	C16H22O6	310.142	310.142	-2.30576	C00031630	Bidenoside C;8Z-Decaene-4,6-diyn-1-O-beta-D-glucopyranoside	Bidens bipinnata LINNE	Li,Chem.Pharm.Bull.,52,(2004),439	Bidens	Asteraceae	Plantae
3391	311.255	10.99	C19H34O3	310.251	310.248	8.41707	C00016862	AS 183	Scedosporium sp. SPC-15549	Kuroda,J.Antibiotics 46,(1993),1196	Scedosporium	Microascaceae	Fungi
3392	312.124	4.084	C18H17NO4	311.116	311.117	-3.26409	C00001790	Actinodaphnine;(+)-Actinodaphnine;1,2-Methylenedioxy-9-hydroxy-10-methoxynoraporphine	Laurus nobilis	Harborne,Phytochemical Dictionary Second Edition,Taylor and Francis,(1999),Chapter21	Laurus	Lauraceae	Plantae
3397	103.054	9.267	C19H21NO3	311.152	311.154	-4.72439	C00001873	Isothebaine	Papaver orientale	Harborne,Phytochemical Dictionary Second Edition,Taylor and Francis,(1999),Chapter21	Papaver	Papaveraceae	Plantae
3399	312.162	5.23	C16H25NO3S	311.156	311.155	2.5738	C00038556	Axinisothiocyanate I;(+)-Axinisothiocyanate I	Axinyssa sp.	Zubia,J.Nat.Prod.,71,(2008),608	Axinyssa	Demospongiae	Animalia
3400	312.196	11.495	C20H25NO2	311.189	311.189	-1.55693	C00001664	Spiradine A	Spiraea japonica var. fortunei	Harborne,Phytochemical Dictionary Second Edition,Taylor and Francis,(1999),Chapter19	Spiraea	Rosaceae	Plantae
3401	312.215	6.098	C17H29NO4	311.21	311.208	6.41006	C00016397	YM 47515	Micromonospora echinospora subsp. echinospora Y-03559J	Sugawara,J.Antibiotics 50,(1997),944	Micromonospora	Micromonosporaceae	Bacteria
3413	277.138	0.873	C14H20N2O4S	312.114	312.114	0.430367	C00018303	Antibiotic PS 6;PS 6	Streptomyces cremeus subsp. aurantilis A 271	Shibamoto,J. Antibiotics,33,(1980),1128	Streptomyces	Streptomycetaceae	Bacteria
3416	313.142	3.447	C19H20O4	312.136	312.135	5.30403	C00002900	4'-Prenyloxyresveratrol	Morus alba	Harborne,Phytochemical Dictionary Second Edition,Taylor and Francis,(1999),Chapter44	Morus	Moraceae	Plantae
3419	271.132	3.049	C19H22NO3	312.16	312.16	0.913082	C00028709	N-Methylviguine	Sarcocapnos saetabensis	Blanco,Phytochem.,30,(1991),2071	Sarcocapnos	Fumariaceae	Plantae
3434	115.053	3.059	C15H20ClNO4	313.108	313.11	-5.45404	C00040190	Salinosporamide A;(-)-Salinosporamide A	Salinispora tropica	Reed,J.Nat.Prod.,70,(2007),269	0	0	0
3435	145.05	3.676	C14H19NO7	313.116	313.115	4.62583	C00030743	Menisdaurin	Cowania mexicana	Ito,Chem.Pharm.Bull.,55,(2007),492	Cowania	Rosaceae	Plantae
3436	314.137	3	C18H19NO4	313.131	313.13	5.22003	C00000660	Feruloyl tyramine	Jacquemontia paniculata	Henrich,Phytochem.,37,(1994),1637	Jacquemontia	Convolvulaceae	Plantae
3447	314.177	11.177	C19H23NO3	313.168	313.17	-5.77946	C00001810	Armepavine;(-)-Armepavine;(R)-(-)-Armepavine	Euonymus europaea	Harborne,Phytochemical Dictionary Second Edition,Taylor and Francis,(1999),Chapter21	Euonymus	Celastraceae	Plantae
3449	314.271	11.087	C18H35NO3	313.262	313.263	-5.10614	C00002067	(+)-Prosopinine	Prosopis africana	Harborne,Phytochemical Dictionary Second Edition,Taylor and Francis,(1999),Chapter25	Prosopis	Fabaceae	Plantae
3456	97.0278	5.076	C13H14O9	314.064	314.066	-6.56396	C00033253	Norbergenin	Woodfordia fruticosa	Tanayama,Phytochem.,22,(1983),1053	Woodfordia	Lythraceae	Plantae
3457	315.109	2.59	C14H18O8	314.1	314.101	-3.61667	C00024139	Bungeiside A	Cynanchum bungei DECNE	Li J.,Chem.Pharm.Bull.,40,(1992),3133-3137	Cynanchum	Apocynaceae	Plantae
3460	315.123	10.015	C18H18O5	314.115	314.116	-1.49583	C00006937	Tepanone	Ellipeia cuneifolia	Harborne, The Handbook of Natural Flavonoids, 2, (1999), 115,Chalcones,dihydrochalcones and aurones;Colegate,Phytochem.,31,(1992),2123;Nkunya,Phytochem.,34,(1993),853	Ellipeia	Annonaceae	Plantae
3461	315.128	3.043	C16H18N4OS	314.12	314.12	-0.991952	C00018051	TM 64	Thermoactinomyces strain No.TM-64	Omura,J. Antibiotics,28,(1975),609	Thermoactinomyces	Thermoactinomycetaceae	Bacteria
3463	163.059	2.223	C18H20NO4	314.139	314.138	3.56398	C00027560	Litcubinine;(-)-Litcubinine	Lisea cubeba	Lee,J.Nat.Prod.,59,(1996),80	0	0	0
3464	315.197	11.092	C20H26O3	314.188	314.189	-3.97485	C00000259	Momilactone A	Oryza sativa	Kato,Tetrahedron Lett.,(1973),3861	Oryza	Poaceae	Plantae
3467	251.095	2.516	C17H17NO5	315.111	315.113	-7.55572	C00001572	Hippeastrine	Ungernia sewerzowii	Sadykov,Khim.Prir.Soedin.,(1972),134	Ungernia	Amaryllidaceae	Plantae
3476	174.075	4.662	C16H17BrN2	316.058	316.056	5.87839	C00026681	(-)-Arborescidine B	Pseudodistoma arborescens	Chbani,J.Nat.Prod.,56,(1993),99	0	0	0
3478	267.086	4.82	C16H12O7	316.058	316.058	-0.0974801	C00001100	Sexangularetin	Dorycnium pentaphyllum	Jay,Biochem. Syst. Ecol.,8,(1980),127;Jay,Phytochem.,17,(1978),1196	Dorycnium	Fabaceae	Plantae
3480	74.0234	0.863	C20H12O4	316.074	316.075	-3.87466	C00035859	Palmarumycin CP1	Jatropha curcas	Ravindranath,Phytochem.,65,(2004),2387	Jatropha	Euphorbiaceae	Plantae
3483	317.103	3.365	C17H16O6	316.095	316.096	-3.84475	C00002513	Cajanol	Cajanus cajan	Harborne,Phytochemical Dictionary Second Edition,Taylor and Francis,(1999),Chapter38	Cajanus	Fabaceae	Plantae
3484	184.073	3.24	C15H21ClO5	316.108	316.109	-3.92922	C00000240	Chlorochrymorin	Chrysanthemum morifolium	Osawa,Tetrahedron Lett.,(1973),5135	Chrysanthemum	Asteraceae	Plantae
3485	127.039	2.517	C14H20O8	316.116	316.116	0.645549	C00030898	Osmanthuside F	Hypericum erectum Thunb.	Matsuoka,J.Nat.Med.,62,(2008),467	Hypericum	Hypericaceae	Plantae
3486	231.051	2.679	C17H20N2O2S	316.125	316.123	4.98246	C00034183	Pyrrolotenin;(-)-Pyrrolotenin	Aglaia tenuicaulis	Greger,Phytochem.,69,(2008),928	Aglaia	Meliaceae	Plantae
3487	141.054	3.745	C18H20O5	316.131	316.13	4.11285	C00000981	O-Methylodoratol	Acacia rubida	Tindale,Phytochem.,8,(1969),1713	Acacia	Fabaceae	Plantae
3488	317.195	5.358	C16H28O6	316.189	316.187	3.77964	C00010302	Linalool glucoside;Linaloyl beta-D-glucopyranoside	Arachniodes maximowiczii	Naves,Helv.Chim.Acta.,46,(1963),1056;Helv.Chim.Acta.,46,(1963),2551	Arachniodes	Dryopteridaceae	Plantae
3492	205.194	10.995	C20H28O3	316.204	316.203	2.40735	C00000414	Hybridalactone	Laurencia hybrida	Higgs,Tetrahedron,37,(1981),4259	0	0	0
3497	318.3	7.954	C18H39NO3	317.293	317.293	1.48308	C00007543	4-Hydroxysphinganine	Arabidopsis thaliana	Lynch,New Phytologist,161,(2004),677	Arabidopsis	Cruciferae	Plantae
3498	208.028	0.841	C16H11ClO5	318.03	318.028	4.23742	C00016700	SB 260082;7-Chloro-1-O-methylemodin	Fusarium aquaeductuum WC-5228	Shu,J.Antibiotics 47,(1994),1328	0	0	0
3500	319.046	3.723	C15H10O8	318.038	318.039	-3.88712	C00001071	Myricetin	Melilotus italica	Jurzysta,Can. J. Bot.,66,(1988),363	Melilotus	Fabaceae	Plantae
3502	319.079	3.575	C16H19BrN2	318.073	318.072	3.64059	C00026960	Pibocin A	Eudistoma sp.	Makarieva,Tetrahedron Lett.,40,(1999),1591	Eudistoma	Clavelinidae	Animalia
3503	319.1	2.478	C13H18O9	318.095	318.093	6.06305	C00033269	Opuntioside I;(-)-Opuntioside I	Opunitia dillenii HAW.	Qui,Chem.Pharm.Bull.,50,(2002),1507	0	0	0
3514	321.059	6.483	C15H12O8	320.053	320.052	5.07357	C00000938	Ampelopsin;Dihydromyricetin;(2R,3R)-3,5,7,3',4',5'-Hexahydroxyflavanone	Brassica carinata Y line	Marles,Phytochem.,62,(2003),663	Brassica	Cruciferae	Plantae
3519	321.097	3.076	C16H16O7	320.09	320.089	0.99759	C00007952	Gliricidol	Gliricidia sepium	Harborne, The Handbook of Natural Flavonoids, 2, (1999), 115,Chalcones,dihydrochalcones and aurones;Manners,Phytochem.,18,(1979),1037	Gliricidia	Fabaceae	Plantae
3520	85.0287	4.159	C19H14NO4	320.092	320.092	-0.532987	C00024668	Coptisine;YHL II	Corydalis intermedia	Slavik,Collect.Czech.Chem.Commun.,54,(1989),2009	Corydalis	Fumariaceae	Plantae
3521	321.169	10.979	C18H24O5	320.162	320.162	2.31235	C00010831	Diester with 4-(1,2-epoxy-1-methylethyl)-3-hydroxybenzyl alc. isobutyric acid	Gaillardia aristata	Bohlmann,Chem. Ber.,102,(1969),864	Gaillardia	Asteraceae	Plantae
3522	247.239	11.246	C20H32O3	320.235	320.232	8.34181	C00000182	12S-HETE;12S-Hydroxyeicosatetraenoic acid	Laurencia hybrida	Higgs,Tetrahedron,37,(1981),4259	0	0	0
3526	322.11	2.437	C19H15NO4	321.1	321.103	-9.51595	C00025788	Cepharadione B	Piper auritum	Haensel,Lloydia,38,(1975),529	Piper	Piperaceae	Plantae
3533	323.114	4.478	C16H18O7	322.105	322.107	-3.94473	C00019805	Buntansin C	Citrus grandis buntan	Wu,Phytochem.,30,(1994),217	Citrus	Rutaceae	Plantae
3534	147.044	4.379	C15H18N2O6	322.116	322.118	-3.18899	C00045696	Brachystemidine C;(-)-Brachystemidine C	Brachystemma calycinum	Cheng,J.Nat.Prod.,65,(2002),750	Brachystemma	Caryophyllaceae	Plantae
3536	311.127	4.036	C20H18O4	322.121	322.12	0.203387	C00002559	(-)-Phaseollin;Phaseolin	Erythrina suberosa var. glabrescences	Tanaka,Phytochem.,56,(2001),769	Erythrina	Fabaceae	Plantae
3539	323.132	3.481	C17H22O4S	322.124	322.125	-2.49478	C00021567	14-Acetylthioxyfurodysinin lactone	Dysidea sp.	Carte,Tetrahedron Lett.,30,(1989),2725	0	0	0
3540	281.119	11.061	C19H30O4	322.214	322.212	8.45989	C00002860	Rapanone	Rourea santaloides	Jeannoda,J.Ethnopharmacol.,14,(1985),11;Murthy,Tetrahedron,21,(1965),1445	Rourea	Connaraceae	Plantae
3543	324.109	10.062	C15H17NO7	323.101	323.101	-2.29539	C00007576	Indole-3-carboxylic acid beta-D-glucopyranosyl ester	Arabidopsis thaliana	Bednarek,PlantPhysiol,(2005)	Arabidopsis	Cruciferae	Plantae
3544	324.134	4.034	C18H17N3O3	323.127	323.127	0.333872	C00011288	Neoechinulin E	Eurotium rubrum	Blunt,Nat.Prod.Rep.,27,(2010),165	Eurotium	Trichocomaceae	Fungi
3545	237.127	9.262	C20H21NO3	323.152	323.152	0.371329	C00002164	Galipine	Cusparia febrifuga	Harborne,Phytochemical Dictionary Second Edition,Taylor and Francis,(1999),Chapter27	Cusparia	Rutaceae	Plantae
3568	171.148	5.163	C15H16O8	324.085	324.086	-3.96828	C00032165	Skimmin;(-)-Skimmin	Stellera chamaejasme L.	Jiang,Chem.Pharm.Bull.,50,(2002),137	Stellera	Thymelaeaceae	Plantae
3570	325.106	4.517	C19H16O5	324.1	324.098	4.04219	C00009547	Neoraunone	Neorautanenia amboensis	Harborne, The Handbook of Natural Flavonoids, 2, (1999), 517,Isoflavonoids and neoflavonoids;Breytenbach,J.Chem.Soc.Perkin Trans.,1,(1980),1804	Neorautanenia	Fabaceae	Plantae
3575	325.092	3.5	C20H20O4	324.136	324.134	5.84809	C00000696	Licarin B	Myristica fragrans	Taniguchi,Agric.Biol.Chem,53,(1989),631	Myristica	Myristicaceae	Plantae
3584	325.213	11.137	C22H28O2	324.209	324.206	9.76713	C00047228	Erythrophloin E	Beilschmiedia erythrophloia	Yang,J.Nat.Prod.,72,(2009),53	Beilschmiedia	Lauraceae	Plantae
3586	223.134	11.154	C19H32O4	324.23	324.23	0.481022	C00016637	(-)-Pironetin;NK 10958;NL 9C;PA 48153c;Pironetin	Streptomyces sp. NK10958	Kobayashi,J.Antibiotics 47,(1994),697	Streptomyces	Streptomycetaceae	Bacteria
3588	163.148	10.902	C20H36O3	324.266	324.265	5.58635	C00022112	14,15-Dihydro-14,15-dihydroxygeranyllinalol	Geigeria burkei	Bohlmann,Phytochem.,21,(1982),1739	Geigeria	Asteraceae	Plantae
3591	326.095	5.254	C20H11N3O2	325.085	325.088	-8.3576	C00027892	Arcyriacyanin A	Arcyria denudata	Steglich,Pure Appl.Chem.,61,(1989),281;Steglich,Angew.Chem.Int.Ed.Engl.,19,(1980),459	Arcyria	Arcyriaceae	Amoebozoa
3593	326.108	10.433	C17H21Cl2NO	325.1	325.101	-1.9804	C00034715	Taveuniamide H	Lyngbya majuscula x Schizothrix sp.	Tan,Phytochem.,68,(2007),954	0	0	0
3595	307.117	3.288	C19H19NO4	325.131	325.132	-1.46232	C00001801	Amurensine	Papaver alpinum	Harborne,Phytochemical Dictionary Second Edition,Taylor and Francis,(1999),Chapter21	Papaver	Papaveraceae	Plantae
3596	325.092	3.756	C12H23NO9	325.137	325.14	-7.69585	C00036462	2,5-Dideoxy-2,5-imino-DL-glycero-D-manno-heptitol 7-beta-D-xylopyranoside;Homo-DMDP 7-O-beta-D-xylopyranoside	Muscari armeniacum	Wawtson,Phytochem.,56,(2001),265	Muscari	Hyacinthaceae	Plantae
3598	222.065	9.251	C20H23NO3	325.168	325.166	4.49017	C00024944	Paniculadine	Aconitum paniculatum	Bessonova,Chem.Nat.Comp.,32,(1996),561	Aconitum	Ranunculaceae	Plantae
3600	326.305	11.13	C20H39NO2	325.298	325.298	0.756069	C00029288	(-)-Spectaline	Cassia spectabilis	Viegas,Chem.Pharm.Bull.,56,(2008),407	Cassia	Fabaceae	Plantae
3602	327.105	4.504	C15H18O8	326.1	326.097	8.29194	C00010730	Allamancin;(+)-Allamancin	Allamanda neriifolia	Abe,Chem.Pharm.Bull.,32,(1984),2947	Allamanda	Apocynaceae	Plantae
3603	327.116	4.14	C14H18N2O7	326.111	326.108	9.25266	C00001590	Humilixanthin	Beta vulgaris	Harborne,Phytochemical Dictionary Second Edition,Taylor and Francis,(1999),Chapter18	Beta	Chenopodiaceae	Plantae
3604	327.147	2.934	C19H20NO4	326.139	326.139	-0.767812	C00028106	Cryptowolidine	Cryptocarya oubatchensis	Leboeuf,Can.J.Chem.,67,(1989),947	Cryptocarya	Lauraceae	Plantae
3608	327.161	9.777	C20H22O4	326.152	326.153	-4.98037	C00002423	8-(3,3-Dimethylallyl)spatheliachromene	Cneorum pulverulentum	Harborne,Phytochemical Dictionary Second Edition,Taylor and Francis,(1999),Chapter34	Cneorum	Rutaceae	Plantae
3610	327.204	3.199	C20H26N2O2	326.199	326.197	8.62828	C00001679	Ajmaline	Rauwolfia canescens	Khan,Chem.Ind.(London),(1954),1264;Ulshafer,J.Org.Chem.,21,(1956),923	Rauwolfia	Apocynaceae	Plantae
3617	172.095	2.768	C19H21NO4	327.147	327.146	1.78702	C00001822	Boldine;d-Boldine	Boldea fragrans	Harborne,Phytochemical Dictionary Second Edition,Taylor and Francis,(1999),Chapter21	0	0	0
3619	112.076	0.967	C16H25NO6	327.168	327.169	-1.91342	C00026187	Cropodine;1beta,2-Dihydromonocrotaline	Crotalaria candicans W.& A.	Haksar,Indian J.Chem.Sect.B,21,(1982),492	Crotalaria	Fabaceae	Plantae
3622	303.099	9.272	C20H25NO3	327.183	327.183	0.428272	C00024824	2-Dehydrohetisine	Aconitum heterophyllum	Benn,Can.J.Chem.,44,(1966),1	Aconitum	Ranunculaceae	Plantae
3633	111.117	10.857	C16H24O7	328.152	328.153	-1.76877	C00003014	Betuloside;Rhododendrin;(-)-Rhododendrin	Rhododendron fauriae	Harborne,Phytochemical Dictionary Second Edition,Taylor and Francis,(1999),Chapter47	Rhododendron	Ericaceae	Plantae
3635	330.061	1.802	C10H12N5O6P	329.053	329.054	-4.05377	C00001497	3' 5'-cyclic AMP	Daucus carota	Harborne,Phytochemical Dictionary Second Edition,Taylor and Francis,(1999),Chapter14	Daucus	Apiaceae	Plantae
3638	330.139	2.526	C21H17N2O2	329.129	329.131	-7.08156	C00030903	Ourouparine	Ourouparia gambier	Kogure,J.Nat.Med.,61,(2007),208	Ourouparia	Rubiaceae	Plantae
3642	144.102	2.766	C19H23NO4	329.163	329.163	-0.259197	C00001910	(+)-Reticuline;Reticuline	Phoebe minutiflora	Huang,Chin.Pharm.J.(Taipei),49,(1997),217	Phoebe	Lauraceae	Plantae
3649	331.117	4.479	C18H18O6	330.11	330.11	0.650569	C00000267	Podolactone E	Podocarpus neriifolius	Arora,J. Org. Chem.,41,(1976),2458	Podocarpus	Podocarpaceae	Plantae
3652	331.13	4.345	C17H18N2O5	330.122	330.122	-2.58041	C00001597	Miraxanthin-III	Mirabilis jalapa	Harborne,Phytochemical Dictionary Second Edition,Taylor and Francis,(1999),Chapter18	Mirabilis	Nyctaginaceae	Plantae
3653	181.085	2.222	C15H22O8	330.131	330.13	5.7678	C00010481	Antirrhide;Antirride	Linaria japonica	Kitagawa,Chem.Pharm.Bull.,21,(1973),1978	Linaria	Plantaginaceae	Plantae
3655	331.155	4.071	C19H22O5	330.147	330.147	-1.54397	C00000005	Gibberellin A5;GA5	Arabidopsis thaliana	Tudynski,Appl. Microbiol. Biotechnol.,66,(2005),597	Arabidopsis	Cruciferae	Plantae
3658	331.285	9.993	C19H38O4	330.277	330.278	-1.79803	C00042063	1-Monopalmitin	Morinda citrifolia L	Pawlus,J.Nat.Prod.,68,(2005),1720	Morinda	Rubiaceae	Plantae
3662	332.134	0.974	C14H21NO8	331.127	331.127	-0.504014	C00032550	Zinolol	Anagallis monelli	Ammar,Chem.Pharm.Bull.,55,(2007),385	Anagallis	Myrsinaceae	Plantae
3665	332.185	3.673	C19H25NO4	331.178	331.178	1.64487	C00000538	Solanapyrone C	Alternaria solani	Ichihara,Tetrahedron,24,(1983),5373	Alternaria	Dothideomycetes	Fungi
3669	333.097	3.186	C17H16O7	332.09	332.089	0.509857	C00000572	Sulochrin	Aspergillus sp.	Hargreaves,J.Nat.Prod.,65,(2002),7	Aspergillus	Trichocomaceae	Fungi
3671	201.164	11.042	C15H24O8	332.147	332.146	3.32442	C00010540	Strictoside	Mentzelia decapetala	Esposito,Gazz.Chim.Ital.,106,(1976),57;El-Naggar,J.Nat.Prod.,45,(1982),539	Mentzelia	Loasaceae	Plantae
3672	153.127	4.521	C23H24O2	332.178	332.18	-8.34956	C00050235	Siphonodiol	Callyspongia truncata	Tsukamoto,J.Nat.Prod.,60,(1997),126	0	0	0
3678	87.0548	0.899	C16H19BrN2O	334.068	334.066	7.49127	C00026682	(-)-Arborescidine C	Pseudodistoma arborescens	Chbani,J.Nat.Prod.,56,(1993),99	0	0	0
3681	335.124	5.007	C16H18N2O6	334.116	334.116	0.0382337	C00026883	Cappariloside A;(-)-Cappariloside A	Capparis spinosa	Calis,Phytochem.,50,(1999),1205	Capparis	Capparaceae	Plantae
3683	243.88	12.801	C18H22O6	334.142	334.143	-4.41463	C00010837	2-Methyl-2-[2-[(acetyloxy)methyl]oxiranyl]-4-methoxy-5-methylphenyl ester	Mikania purpurascens	Bohlmann,Phytochem.,21,(1982),705;Bohlmann,Phytochem.,22,(1983),1035	Mikania	Asteraceae	Plantae
3684	311.226	11.243	C20H20N3O2	334.156	334.156	-1.23189	C00028549	Makaluvamine G	Zyzzya cf. fuliginosa	Casapullo,J.Nat.Prod.,64,(2001),1354	0	0	0
3691	335.258	10.915	C21H34O3	334.251	334.251	-0.504402	C00022380	8alpha,13R-Epoxy-14-labden-19-oic acid	Pinus sylvestris	Bardyshev,Khim. Prir. Soedin.,18,(1982),480	Pinus	Pinaceae	Plantae
3706	337.089	3.098	C18H14N3O2S	336.081	336.082	-3.72263	C00027088	Discorhabdin D	Strongylodesma algoaensis	Antunes,J.Nat.Prod.,67,(2004),1268	0	0	0
3707	337.09	3.576	C16H21BrN2O	336.084	336.083	2.00146	C00045950	Flustraminol A	Flustra foliacea	Peters,J.Nat.Prod.,65,(2002),1633	0	0	0
3709	154.966	12.8	C21H20O4	336.136	336.136	0.641344	C00004010	Lanceolatin A(flavonoid)	Tephrosia apollinea	Harborne, The Handbook of Natural Flavonoids, 1, (1999), 2.Flavones, John Wiley & Son;Ayengar,Indian J.Chem. Sect.B,11,(1973),85;Waterman,Phytochem.,19,(1980),909	Tephrosia	Fabaceae	Plantae
3718	337.274	10.291	C21H36O3	336.266	336.267	-1.42308	C00023419	Methyl 15-hydroxy-7-labden-17-oate	Halimium viscosum	Urones,Phytochem.26,(1987),3037	Halimium	Cistaceae	Plantae
3720	338.12	9.901	C16H19NO7	337.116	337.113	8.835	C00000122	1-DL-(Indole-3-acetyl)-myo-inositol;2-Q-(Indole-3-acetyl)-myo-inositol	Zea mays	Labarca,Biochem. Biophys. Res. Commun.,20,(1965),641;Nicholls,Planta,72,(1967),258;Nicholls,Phytochem.,10,(1971),2207;Ueda,Plant Physiol.,33,(1969),1175;Bandurski,Ann. N.Y. Acad. Aci.,165,(1969),655;Ueda,Plant Physiol.,46,(1970),715;Ueda,Phytochem.,13,(1974),243;Bandurski,Plant Growth Substances.ed.Mandava NB.American Chemical Society.Washington DC,(1979),1;Cohen,PhD thesis.Mich.State Univ.East L…	Zea	Poaceae	Plantae
3730	217.085	5.081	C9H15N4O8P	338.063	338.064	-2.90944	C00007383	AICAR;5-Amino-4-imidazolecarboxamide ribonucleotide	Arabidopsis thaliana	Boldt,Physiologia Plantarum,117,(2003),297	Arabidopsis	Cruciferae	Plantae
3732	339.106	3.296	C16H18O8	338.1	338.098	5.03994	C00002717	1-Caffeoyl-4-deoxyquinic acid	Arachis paraguariensis	Harborne,Phytochemical Dictionary Second Edition,Taylor and Francis,(1999),Chapter42	Arachis	Fabaceae	Plantae
3747	85.0278	3.675	C19H16NO5	338.103	338.102	1.13599	C00026152	Thalidastine	Thalictrum rogosum	Wu-N.Wu,Lloydia,39,(1976),65; Mitscher,Lloydia,35,(1972),167	Thalictrum	Ranunculaceae	Plantae
3749	339.123	5.27	C20H18O5	338.115	338.116	-2.27692	C00001045	Glepidotin A	Glycyrrhiza lepidota	Harborne,Phytochemical Dictionary Second Edition,Taylor and Francis,(1999),Chapter37	Glycyrrhiza	Fabaceae	Plantae
3750	247.239	11.246	C20H34O4	338.246	338.246	-0.0117503	C00000532	Betaenone E	Phoma betae	Ichihara,J.Am.Chem.Soc,105,(1983),2907;Ichihara,Agric.Biol.Chem,47,(1983),2965	Phoma	Incertae sedis	Fungi
3751	253.179	5.101	C18H17N3O4	339.122	339.12	4.48955	C00026656	Dichotomide I	Stellaria dichotoma	Sun,J.Nat.Prod.,67,(2004),1464	Stellaria	Caryophyllaceae	Plantae
3752	218.026	3.523	C20H21NO4	339.147	339.147	-0.959412	C00001827	Canadine;Tetrahydroberberine;Tetrahydroumbellatine;Xanthopuccine	Corydalis cheilantheifolia	Harborne,Phytochemical Dictionary Second Edition,Taylor and Francis,(1999),Chapter21	Corydalis	Fumariaceae	Plantae
3756	171.148	11.057	C23H33NO	339.256	339.256	1.35925	C00026374	(Z)-1-Methyl-2-(tridec-7-enyl)quinolin-4-one	Evodia rutaecarpa	Tang,Phytochem.,43,(1996),719	Evodia	Rutaceae	Plantae
3759	217.937	0.836	C12H13BrN4O3	340.017	340.018	-1.26563	C00049764	(-)-Agelastatin A	Cymbastela sp.	Hong,J.Nat.Prod.,61,(1998),158	0	0	0
3761	341.088	3.68	C15H16O9	340.079	340.081	-5.09127	C00002458	Cichoriin	Launaea spp.	Harborne,Phytochemical Dictionary Second Edition,Taylor and Francis,(1999),Chapter35	Launaea	Asteraceae	Plantae
3768	341.139	4.477	C20H20O5	340.131	340.132	-1.29303	C00000997	6-Prenylnaringenin	Humulus lupulus	Harborne,Phytochemical Dictionary Second Edition,Taylor and Francis,(1999),Chapter36	Humulus	Cannabaceae	Plantae
3775	97.0272	3.359	C17H24O7	340.152	340.152	2.05665	C00012638	15-Deacetylneosolaniol;Toxin NT 2	Fusarium sporotrichioides	Bamburg,Tetrahedron,24,(1968),3329;Tutel'yan,Dokl.Alad.Nauk SSSR, Ser.Khim.,274,(1984),727;Tutel'yan,Dev.Food Sci.,7,(1984),282	0	0	0
3776	341.162	3.391	C20H22NO4	340.155	340.154	1.85107	C00027173	(-)-N-methylcaryachine	Cryptocarya chinensis	Lin,Chem.Pharm.Bull.,50,(2002),157	Cryptocarya	Lauraceae	Plantae
3781	181.05	3.377	C17H15N3O5	341.101	341.102	-1.2106	C00016292	Pelagiomicin C	Pelagiobacter variabilis	Imamura,J.Antibiotics 50,(1997),8	0	0	0
3794	113.106	12.776	C20H23NO4	341.163	341.163	-2.24326	C00001832	Caseadine	Corydalis caseana	Harborne,Phytochemical Dictionary Second Edition,Taylor and Francis,(1999),Chapter21	Corydalis	Fumariaceae	Plantae
3802	305.057	3.913	C15H18O9	342.095	342.095	-0.617879	C00002716	Caffeic acid 3-glucoside	Populus nigra	Harborne,Phytochemical Dictionary Second Edition,Taylor and Francis,(1999),Chapter42	Populus	Salicaceae	Plantae
3804	331.117	4.479	C19H18O6	342.11	342.111	-1.88606	C00003832	5,6,7,8-Tetramethoxyflavone;5,6,7,8-Tetramethoxy-2-phenyl-4H-1-benzopyran-4-one;5,6,7,8-Tetramethoxy-2-phenyl-4H-1-benzopyran-4-one	Godmania aesculifolia	Williams,Phytochem.,46,(1997),1349	Godmania	Bignoniaceae	Plantae
3805	133.06	0.922	C12H22O11	342.116	342.116	-0.327378	C00001134	Cellobiose	Haemodorum corymbosum	Harborne,Phytochemical Dictionary Second Edition,Taylor and Francis,(1999),Chapter2	Haemodorum	Haemodoraceae	Plantae
3807	343.139	10.322	C16H22O8	342.131	342.132	-1.04015	C00002727	Coniferin;Coniferoside	Lonicera spp.	Harborne,Phytochemical Dictionary Second Edition,Taylor and Francis,(1999),Chapter42	Lonicera	Caprifoliaceae/Diervillaceae/Dipsacaceae/Linnaeaceae/Valerianaceae	Plantae
3809	185.08	3.932	C20H22O5	342.147	342.148	-2.6589	C00011114	Brosimacutin C	Brosimum acutifolium	Takashima,J.Nat.Prod.,65,(2002),1843	Brosimum	Moraceae	Plantae
3813	343.172	3.397	C12H26N2O9	342.164	342.165	-3.57461	C00018112	Sorbistin C	Pseudomonas sorbicinii sp. nov. D496-B83	Tsukiura,J. Antibiotics,29,(1976),1137	Pseudomonas	Pseudomonadaceae	Bacteria
3814	141.127	4.925	C18H22N4O3	342.169	342.168	3.52764	C00038446	Anacine	Penicillium aurantiogriseum SP0-19	Xin,J.Nat.Prod.,70,(2007),853	Penicillium	Trichocomaceae	Fungi
3819	344.149	2.841	C19H21NO5	343.142	343.142	-0.67249	C00000661	N-trans-Sinapoyltyramine	Populus trichocarpa	Chaves,Phytochem.,46,(1997),879	Populus	Salicaceae	Plantae
3823	149.132	10.992	C23H39N2	343.311	343.309	7.63363	C00028992	Senepodine B	Lycopodium chinense	Hirasawa,Tetrahedron,59,(2003),3567	Lycopodium	Lycopodiaceae	Plantae
3826	175.075	5.077	C18H16O7	344.09	344.088	3.86329	C00001075	Nevadensin	Iva nevadensis	Harborne,Phytochemical Dictionary Second Edition,Taylor and Francis,(1999),Chapter37	Iva	Asteraceae	Plantae
3827	127.039	3.762	C15H20O9	344.111	344.109	4.79116	C00010577	Hygrophiloside	Hygrophila difformis	Jensen,Phytochem.,24,(1985),602;Tantisewie,Phytochem.,14,(1975),1462;De Luca,Phytochem.,22,(1983),1185	Hygrophila	Acanthaceae	Plantae
3830	345.133	2.694	C19H20O6	344.126	344.126	1.32168	C00000166	1(10)E,8E-Millerdienolide	Milleria quinqueflora	Jakupovic,Phytochem.,26,(1987),2011	Milleria	Asteraceae	Plantae
3833	345.17	3.819	C20H24O5	344.162	344.162	0.0881235	C00007683	Gibberellin A117;GA117	Lygodium circinatum	Wynne,Phytochem.,49,(1998),1837	Lygodium	Lygodiaceae/Schizaeaceae	Plantae
3835	345.263	6.031	C22H34NO2	344.259	344.256	9.90762	C00027907	Atisinium	Aconitum orochryseum	Wangchuk,J.Nat.Prod.,70,(2007),1808	Aconitum	Ranunculaceae	Plantae
3837	217.952	1.863	C10H12N5O7P	345.047	345.046	4.14644	C00019673	3',5'-Cyclic GMP;Guanosine 3',5'-cyclic monophosphate;Cyclic GMP;cGMP	Escherichia coli K12	Lambden,J. Bacteriol.,115,(1973),992	Escherichia	Enterobacteriaceae	--
3838	346.129	2.527	C18H19NO6	345.121	345.121	-0.423622	C00001564	Candimine	Hippeastrum candidum	Harborne,Phytochemical Dictionary Second Edition,Taylor and Francis,(1999),Chapter17	Hippeastrum	Amaryllidaceae	Plantae
3839	190.143	2.282	C16H19N5O4	345.144	345.141	6.49174	C00047489	Leptoclinidamine A;(+)-Leptoclinidamine A	Leptoclinides durus	Carroll,J.Nat.Prod.,72,(2009),696	Leptoclinides	Didemnidae	Animalia
3840	346.163	3.039	C19H23NO5	345.158	345.156	5.53169	C00001559	Albomaculine	Haemanthus albomaculatus	Harborne,Phytochemical Dictionary Second Edition,Taylor and Francis,(1999),Chapter17	Haemanthus	Amaryllidaceae	Plantae
3841	151.107	5.469	C18H18O7	346.105	346.105	-0.406287	C00000281	Inumakilactone B	Podocarpus macrophyllus	Kupchan,Experientia,31,(1978),137	Podocarpus	Podocarpaceae	Plantae
3842	231.05	3.092	C22H18O4	346.121	346.121	-0.937491	C00013427	Ovalifolin;6-[(3-Methyl-2-butenyl)oxy]-2-phenyl-4H-furo[2,3-h]-1-benzopyran-4-one	Millettia erythrocalyx	Sritularek,J.Nat.Prod.,65,(2002),589	Millettia	Fabaceae	Plantae
3843	281.1	3.242	C20H18N4S	346.125	346.123	5.61584	C00028719	Nordercitin	Dercitus sp.	Mucci-LoRusso,Invest.New Drugs,7,(1989),295	0	0	0
3844	208.098	2.276	C16H18N4O5	346.128	346.129	-3.8247	C00027801	Acinetobactin	Acinetobacter baumannii ATCC19606	Yamamoto,Arch.Microbiol.,162,(1994),249	Acinetobacter	Moraxellaceae	Bacteria
3848	97.0281	5.473	C17H17NO7	347.101	347.101	-2.13668	C00024252	Fareanine	Medicosma fareana	Habtemariam,Phytochem.,43,(1996),291	Medicosma	Rutaceae	Plantae
3851	348.146	5.683	C18H21NO6	347.137	347.139	-5.89432	C00001568	Cavinine	Hippeastrum punecium	Harborne,Phytochemical Dictionary Second Edition,Taylor and Francis,(1999),Chapter17	Hippeastrum	Amaryllidaceae	Plantae
3854	348.17	3.573	C21H21N3O2	347.163	347.162	2.71742	C00011276	10,20-Dehydro[12,13-dehydroprolyl]-2-(1',1'-dimethylallyltryptophyl)diketopiperazine	Aspergillus ustus	Cole,Handbook of Secondary Fungal Metabolites,Volume I,(2003);Steyn,Tetrahedron,29,(1973),107	Aspergillus	Trichocomaceae	Fungi
3856	349.094	3.093	C20H14NO5	348.087	348.087	1.30432	C00027653	10-Hydroxysanguinarine	Eschscholtzia californica	Tanahashi,J.Nat.Prod.,53,(1990),579	Eschscholtzia	Papaveraceae	Plantae
3857	303.156	0.972	C17H20N2O6	348.132	348.132	-0.422718	C00049100	Achillamide;(-)-Achillamide	Astragalus trojanus	Bedir,J.Nat.Prod.,62,(1999),563	Astragalus	Fabaceae	Plantae
3858	157.122	3.197	C16H28O8	348.178	348.177	3.8323	C00030591	Kankanoside E;(-)-Kankanoside E	Cistanche tubulosa	Xie,Chem.Pharm.Bull.,54,(2006),669	Cistanche	Orobanchaceae	Plantae
3860	189.163	11.449	C20H32N2O3	348.241	348.242	-1.38021	C00007711	13alpha-(Isovaleroyloxy)-lupanine	Rothia trifoliata	Ohmiya,The Alkaloids,47,(1995),1,Lupine alkaloids;Hussain,J.Nat.Prod.51.,(1988),809	Rothia	Fabaceae	Plantae
3861	349.276	11.533	C22H36O3	348.266	348.269	-6.88706	C00002635	Anacardic acid	Anacardium occidentale	Harborne,Phytochemical Dictionary Second Edition,Taylor and Francis,(1999),Chapter40	Anacardium	Anacardiaceae	Plantae
3868	350.885	0.776	C10H11BrCl4	349.88	349.878	5.7178	C00010383	2-(Bromochloromethyl)-1,5,6-trichloro-6-methyl-1,3,7-octatriene	Plocamium cartilagineum	Crews,J.Org.Chem.,49,(1984),1371	0	0	0
3869	153.127	4.629	C19H10O7	350.043	350.044	-3.14497	C00046255	Oviedomycin	Streptomyces antibioticus ATCC11891	Mendez,J.Nat.Prod.,65,(2002),779	Streptomyces	Streptomycetaceae	Bacteria
3870	351.158	8.54	C22H22O4	350.152	350.151	3.38608	C00015284	3,3'-Dihydroxy-2-(4-hydroxybenzyl)-5-methoxybibenzyl;Isoarundinin-II	Arundina bambusifolia	Majumder,Phytochem.,35,(1994),205	Arundina	Orchidaceae	Plantae
3871	351.163	8.479	C19H26O4S	350.155	350.156	-2.32325	C00017402	S-Petasitolide A	Petasites officianalis	Novotny,Tetrahedron Lett.,(1961),697;Novotny,Collect.Czech.Chem.Commun.,29,(1964),2182	Petasites	Asteraceae	Plantae
3878	205.086	2.579	C19H12O7	352.058	352.059	-2.35986	C00002463	Daphnoretin	Wikstroemia elliptica	Duh,J.Nat.Prod.,49,(1986),706	Wikstroemia	Thymelaeaceae	Plantae
3881	179.032	3.446	C16H17ClN2O5	352.083	352.08	5.98107	C00000121	alpha-N-Carboethoxyacetyl-D-4-chlorotryptophan	Pisum sativum	Marumo,Planta,90,(1970),208	Pisum	Fabaceae	Plantae
3883	105.071	4.672	C17H20O8	352.116	352.113	8.19068	C00020431	Bishopantholide	Bishopanthus soliceps	Singh,Phytochem.,24,(1985),2110	Bishopanthus	Asteraceae	Plantae
3885	231.172	2.91	C21H20O5	352.131	352.133	-4.11721	C00007001	Demethylpraecanson B	Lonchocarpus costaricensis	Waterman,Phytochem.,24,(1985),571	Lonchocarpus	Fabaceae	Plantae
3886	353.164	10.552	C21H22NO4	352.155	352.156	-3.91972	C00001898	Palmatine	Berberis spp.	Harborne,Phytochemical Dictionary Second Edition,Taylor and Francis,(1999),Chapter21	Berberis	Berberidaceae	Plantae
3889	353.269	9.67	C21H36O4	352.261	352.261	0.0456743	C00003457	Montanol	Montanoa tomentosa	Levine,J. Am. Chem. Soc.,101,(1979),3404	Montanoa	Asteraceae	Plantae
3900	354.113	7.663	C18H17N4O2S	353.107	353.106	4.38393	C00028380	Hyrtiomanzamine	Hyrtios erecta	Bourguet-Kondracki,Tetrahedron Lett.,37,(1996),3457	0	0	0
3903	354.134	3.292	C20H19NO5	353.126	353.127	-2.26781	C00001900	Parfumine;(+)-Parfumine;d-Parfumine	Corydalis solida	Sener,J.Chem.Soc.Pak.,13,(1991),63	Corydalis	Fumariaceae	Plantae
3904	219.173	8.514	C21H23NO4	353.163	353.162	1.9104	C00001746	Melosatin A	Melochia tomentosa	Harborne,Phytochemical Dictionary Second Edition,Taylor and Francis,(1999),Chapter20	Melochia	Malvaceae	Plantae
3905	354.175	4.443	C15H23N5O5	353.17	353.168	5.02685	C00007556	Dihydrozeatin riboside	Arabidopsis thaliana	Werner,Physiologia Plantarum,118,(2003),127	Arabidopsis	Cruciferae	Plantae
3912	318.155	2.522	C15H18N2O4S2	354.071	354.072	-3.77046	C00039020	Didehydrobisdethiobis(methylthio)gliotoxin	Aspergillus sydowi PFW1-13	Zhang,J.Nat.Prod.,71,(2008),985	Aspergillus	Trichocomaceae	Fungi
3913	355.102	3.143	C16H18O9	354.095	354.095	1.21048	C00002500	Scopolin	Baptisia bracteata	Markham,Phytochem.,9,(1970),2359	Baptisia	Fabaceae	Plantae
3918	355.116	5.306	C20H18O6	354.11	354.109	4.05173	C00000601	(+)-Sesamin	Talauma hodgsoni	Krajniak,Aust.J.Chem.,26,(1973),687	Talauma	Magnoliaceae	Plantae
3924	355.12	5.201	C21H14N4O2	354.112	354.113	-3.89094	C00026869	Rhopaladin D	Rhopalaea sp.	Sato,Tetrahedron,54,(1998),8687	0	0	0
3926	137.059	3.815	C21H22O5	354.147	354.144	7.42705	C00002515	Cristacarpin;Erythrabyssin I	Erythrina abyssinica	Harborne,Phytochemical Dictionary Second Edition,Taylor and Francis,(1999),Chapter38	Erythrina	Fabaceae	Plantae
3928	355.177	3.897	C21H24NO4	354.171	354.169	3.66974	C00026085	(-)-alpha-canadine methohydroxide	Papaver albiflorum sub.spp.albiflorum	Slavik,Collect.Czech.Chem.Comm.,46,(1981),2587	Papaver	Papaveraceae	Plantae
3933	355.284	11.033	C21H38O4	354.277	354.277	-0.462482	C00022153	12,19,20-Trihydroxy-14-methylenegeranylnerol	Lasiolaena morii	Bohlmann,Phytochem.,21,(1982),161	Lasiolaena	Asteraceae	Plantae
3936	177.054	2.991	C20H21NO5	355.142	355.141	2.27864	C00002144	Buntanine	Citrus grandis	Harborne,Phytochemical Dictionary Second Edition,Taylor and Francis,(1999),Chapter27	Citrus	Rutaceae	Plantae
3942	356.185	4.148	C21H25NO4	355.178	355.177	2.65992	C00001809	(-)-Argemonine	Cryptocarya chinensis	Wu,J.Nat.Prod.,64,(2001),1404	Cryptocarya	Lauraceae	Plantae
3953	249.061	4.449	C21H12N2O4	356.08	356.077	8.85571	C00028561	Malasseziazole B	Malassezia furfur CBS1878	Mayser,Antonie van Leeuwenhoek,84,(2003),185;Kramer,ChemBioChem.,6,(2005),2290;Irlinger,Helv.Chim.Acta,88,(2005),1472	0	0	0
3954	179.034	2.719	C18H16N2O6	356.101	356.101	-1.56498	C00038846	Cordyformamide	Cordyceps brunnearubra BCC 1395	Isaka,J.Nat.Prod.,70,(2007),656	Cordyceps	Clavicipitaceae	Fungi
3955	357.111	3.252	C17H21ClO6	356.103	356.104	-3.98041	C00020890	Arctodecurrolide	Arctotis arctotoides	Jakupovic,Planta Med.,(1986),365	Arctotis	Asteraceae	Plantae
3956	339.108	4.5	C20H20O6	356.126	356.126	0.322424	C00000638	(+)-Piperitol	Sesamum indicum	Jiao,unpublished results,(1998)	Sesamum	Pedaliaceae	Plantae
3959	328.19	3.411	C17H24O8	356.147	356.149	-4.00341	C00020695	Ezoyomoginin	Artemisia montana	Nagaki,Phytochem.,28,(1989),2731	Artemisia	Asteraceae	Plantae
3960	357.3	11.324	C21H40O4	356.293	356.293	-0.908756	C00040790	2,3-Dihydroxypropyl oleate	Bauhinia purpurea L.	Kuo,Phytochem.,49,(1998),2529	Bauhinia	Fabaceae	Plantae
3963	227.091	2.139	C19H19NO6	357.121	357.125	-9.31393	C00034101	Penicidone C	Penicillium sp. IFB-E022	Ge,Phytochem.,69,(2008),571	Penicillium	Trichocomaceae	Fungi
3966	219.103	3.224	C20H23NO5	357.158	357.157	2.68594	C00024415	O,N-Diacetyl-N-demethylgalanthamine;N,O-Diacetyl-N-demethylgalanthamine; N-Acetylnorgalanthamine acetate	Crinum asiaticum L.	Ochi,Bull.Chem.Soc.Jpn.,49,(1976),3363	Crinum	Amaryllidaceae	Plantae
3969	192.054	0.847	C17H27NO7	357.179	357.181	-6.69503	C00002126	Uplandicine	Symphytum x.uplandicum	Culvenor,Aust.J.Chem.,33,(1980),1105	Symphytum	Boraginaceae	Plantae
3970	358.201	3.715	C21H27NO4	357.194	357.194	0.489397	C00001876	Laudanosine;L-(+)-Laudanosine;L-Laudanosine;O-Methylcodamine	Papaver setigerum	Slavikova,Collect.Czech.Chem.Commun.,61,(1996),1047	Papaver	Papaveraceae	Plantae
3972	354.175	4.443	C16H22O9	358.126	358.125	4.40837	C00010500	Brasoside	Verbena spp.	Z.Naturforsch.C.,34,(1979),311;Z.Naturforsch.C.,34,(1979),319	Verbena	Verbenaceae	Plantae
3976	359.146	4.922	C20H22O6	358.142	358.138	9.17203	C00000587	(-)-Pinoresinol	Daphne feddei	Liang,J.Nat.Prod.,71,(2008),1902	Daphne	Thymelaeaceae	Plantae
3977	327.105	4.504	C21H18N4O2	358.143	358.143	0.11811	C00026523	Fumiquinazoline F;(-)-Fumiquinozoline F	Penicillium thymicola	Larsen,J.Nat.Prod.,61,(1998),1154	Penicillium	Trichocomaceae	Fungi
3978	359.174	3.918	C20H24NO5	358.165	358.167	-4.62262	C00028838	Phyllocryptonine;(+)-Phyllocryptonine	Cryptocarya phyllostemon	Cave,Aust.J.Chem.,42,(1989),2243	Cryptocarya	Lauraceae	Plantae
3983	360.144	2.968	C19H21NO6	359.137	359.137	-0.601824	C00024404	Lutessine; Ungiminorine 1-acetate	Sternbergia lutea ker-Gawl	Evidente,J.Nat.Prod.,49,(1986),90	Sternbergia	Amaryllidaceae	Plantae
3990	273.094	3.375	C22H21N3O2	359.163	359.166	-8.06489	C00047961	Leuconicine C;(-)-Leuconicine C	Leuconotis sp.	Gan,J.Nat.Prod.,72,(2009),2098	Leuconotis	Apocynaceae	Plantae
3991	231.05	3.763	C18H16O8	360.085	360.083	3.03801	C00000979	6-Methoxyaromadendrin 3-O-acetate;3,5,7,4'-Tetrahydroxy-6-methoxyflavanone 3-acetate	Hymenoxys turneri	Harborne,Phytochemical Dictionary Second Edition,Taylor and Francis,(1999),Chapter36	Hymenoxys	Asteraceae	Plantae
3992	106.05	0.849	C19H20O7	360.121	360.122	-4.30565	C00000059	Gibberellin A59;GA59	Canavalia gladiata	Yokota,Agric. Biol. Chem.,45,(1981),1251	Canavalia	Fabaceae	Plantae
3993	112.05	0.97	C17H29BrO3	360.13	360.128	5.56506	C00012686	Austradiol acetate;[1R-(1a,4beta,4abeta,7alpha,8alpha,8aalpha)]-4-Bromodecahydro-1,4a-dimethyl-7-(1-methylethyl)-1,8-naphthalenediol 8-acetate	Laurencia filiformis	Brennan,J.Org.Chem.,47,(1982),3917	0	0	0
3994	222.11	2.387	C16H24O9	360.142	360.142	0.552054	C00010509	Ixoroside	Ixora chinensis	Takeda,Phytochem.,14,(1975),2647	Ixora	Rubiaceae	Plantae
3995	361.153	2.796	C22H20N2O3	360.147	360.145	5.35606	C00047963	Leuconicine E;(-)-Leuconicine E	Leuconotis sp.	Gan,J.Nat.Prod.,72,(2009),2098	Leuconotis	Apocynaceae	Plantae
4004	362.159	2.775	C19H23NO6	361.153	361.152	0.924614	C00001558	3-Acetylnerbowdine	Boophone disticha	Tutin,J.Chem.Soc.,99,(1911),1240	Boophone	Amaryllidaceae	Plantae
4005	116.035	3.813	C23H23NO3	361.168	361.167	3.43347	C00024241	Buxifoliadine-D	Severinia buxifolia	Michael,Nat.Prod.Rep.,18,(2001),543	Severinia	Rutaceae	Plantae
4006	98.0591	0.955	C17H14O9	362.064	362.06	9.82838	C00004787	5,7,8,3',4'-Pentahydroxy-3,6-dimethoxyflavone	Gutierrezia microcephala	Harborne, The Handbook of Natural Flavonoids, 1, (1999), 181.Flavonols;Roitman,Phytochem.,24,(1985),835	Gutierrezia	Asteraceae	Plantae
4007	217.085	5.081	C18H23BrN2O	362.099	362.099	-0.268649	C00047881	Flustramine F	Flustra foliacea	Rochfort,J.Nat.Prod.,72,(2009),1773	0	0	0
4013	282.166	5.422	C10H14N5O8P	363.058	363.055	8.49838	C00019569	Precursor Z	Escherichia coli	Rizzi,Curr. Opin. Struct. Biol.,12,(2002),709	Escherichia	Enterobacteriaceae	--
4017	106.086	12.777	C21H16O6	364.095	364.098	-9.05068	C00000701	Justicidin B	Justicia hayati	Okigawa,Tetrahedron,26,(1970),4301	Justicia	Acanthaceae	Plantae
4019	365.122	2.933	C18H20O8	364.116	364.115	2.81248	C00000280	Inumakilactone A	Podocarpus macrophyllus	Kupchan,Experientia,31,(1978),137	Podocarpus	Podocarpaceae	Plantae
4022	135.115	3.791	C19H24O7	364.152	364.152	0.328361	C00000008	Gibberellin A8;GA8	Althaea rosea	Harada,Phytochem.,6,(1967),1695	Althaea	Malvaceae	Plantae
4025	147.044	11.08	C18H32N6O2	364.259	364.26	-2.71576	C00015017	Sch 575948	Ptilocaulis spiculifer	Yang,J.Antibiotics 56,(2003),970	Ptilocaulis	Axinellidae	Animalia
4033	221.079	3.09	C17H18O9	366.095	366.095	-0.331535	C00031106	Psoralenoside;(-)-Psoralenoside	Psoralea corylifolia	Qiao,Chem.Pharm.Bull.,54,(2006),714	Psoralea	Fabaceae	Plantae
4034	367.142	0.865	C21H20NO5	366.134	366.135	-2.47393	C00027713	1-Methoxyberberine	Dactylocapnos torulosa	Zhang,Yaoxue Xuebao,25,(1990),604	0	0	0
4035	367.148	8.617	C17H22N2O7	366.143	366.141	4.63624	C00028988	Semilepidinoside B	Lepidium satisvum	Maier,Phytochem.,49,(1998),1791	Lepidium	Cruciferae	Plantae
4036	367.152	8.571	C22H22O5	366.147	366.145	4.61636	C00004013	cis-Tephrostachin	Tephrosia polystachyoides	Harborne, The Handbook of Natural Flavonoids, 1, (1999), 2.Flavones, John Wiley & Son;Vleggar,J.S.Afr.Chem.Inst.,26,(1983),71	Tephrosia	Fabaceae	Plantae
4039	367.286	11.532	C22H38O4	366.277	366.279	-5.36164	C00023360	3beta-Acetoxy-8beta,15-dihydroxy-ent-labda-13E-ene	Ophryosporus floribundus	Zdero,Phytochem.,29,(1990),3247	Ophryosporus	Asteraceae	Plantae
4043	145.05	3.676	C16H20BrN2O3	367.066	367.067	-4.72158	C00027837	Amathaspiramide A	Amathia wilsoni	Morris,J.Nat.Prod.,62,(1999),688	Amathia	Vesiculariidae	Animalia
4047	368.148	8.626	C21H21NO5	367.142	367.141	2.20416	C00024624	(+)-Corynoline;Corynoline	Corydalis melanochlora	Fang,Yaoxue Xuebao,16,(1981),708	Corydalis	Fumariaceae	Plantae
4049	368.194	4.444	C16H25N5O5	367.186	367.187	-3.87979	C00015572	WF 14865A	Aphanoascus fulvescens No.14865	Otsuka,J.Antibiotics 53,(2000),449	Aphanoascus	Onygenaceae	Fungi
4050	127.039	3.762	C21H25N3O3	367.19	367.19	-0.0867718	C00026932	Brevianamide E	Penicillium brevicompactum	Birch,J.Chem.Soc.Chem.Commun.,(1969),644;Birch,Tetrahedron,26,(1970),2329	Penicillium	Trichocomaceae	Fungi
4053	85.0279	2.23	C20H16O7	368.09	368.087	8.1755	C00000560	Averufin	Aspergillus flavus	Vederas,J.Chem.Soc,Chem.Commun,(1980),183	Aspergillus	Trichocomaceae	Fungi
4059	73.0302	3.55	C17H20O9	368.111	368.11	2.06104	C00020432	2beta,3beta-Epoxybishopantholide	Bishopanthus soliceps	Singh,Phytochem.,24,(1985),2110	Bishopanthus	Asteraceae	Plantae
4065	205.088	3.658	C21H20O6	368.126	368.126	1.15402	C00002593	5'-Demethoxydeoxypodophyllotoxin	Bursera morelensis	Harborne,Phytochemical Dictionary Second Edition,Taylor and Francis,(1999),Chapter39	Bursera	Burseraceae	Plantae
4071	370.129	6.836	C20H19NO6	369.121	369.121	0.010292	C00001838	Corpaine;(-)-Corpaine	Corydalis paczoskii	Harborne,Phytochemical Dictionary Second Edition,Taylor and Francis,(1999),Chapter21	Corydalis	Fumariaceae	Plantae
4074	205.098	4.342	C21H23NO5	369.158	369.157	0.621156	C00001799	Allocryptopine;Thalictrimine;alpha-Allocryptopine;beta-Homochelidonine;alpha-Fagarine	Chelidonium spp.	Harborne,Phytochemical Dictionary Second Edition,Taylor and Francis,(1999),Chapter21	Chelidonium	Papaveraceae	Plantae
4076	209.082	4.562	C22H27NO4	369.194	369.194	-0.853726	C00001670	Thalicsessine	Thalictrum sessile	Harborne,Phytochemical Dictionary Second Edition,Taylor and Francis,(1999),Chapter19	Thalictrum	Ranunculaceae	Plantae
4078	223.134	11.154	C21H39NO4	369.288	369.289	-3.18128	C00033679	Besarhanamide B;(+)-Besarhanamide B	Lyngbya majuscula	Tan,Phytochem.,69,(2008),2067	0	0	0
4079	269.169	11.078	C22H43NO3	369.324	369.325	-1.56855	C00034682	Semiplenamide F;(-)-Semiplenamide F;	Lyngbya semiplena	Tan,Phytochem.,68,(2007),954	0	0	0
4080	231.051	2.679	C18H10O9	370.032	370.034	-4.86884	C00031758	Eckstolonol	Ecklonia stolonifera OKAMURA	Kang,Chem.Pharm.Bull.,51,(2003),1012	Ecklonia	Lessoniaceae	Chromalveolata
4081	265.251	11.25	C16H18O10	370.09	370.091	-3.90919	C00002474	Fraxin	Aesculus hippocastanum	Harborne,Phytochemical Dictionary Second Edition,Taylor and Francis,(1999),Chapter35	Aesculus	Sapindaceae	Plantae
4085	192.065	4.095	C21H22O6	370.142	370.142	-0.36503	C00000643	Kobusin;(+)-Kobusin;(+)-Spinescin;Methylpiperitol	Machilus wangchiana	Cheng,J.Nat.Prod.,72,(2009),2145	Machilus	Lauraceae	Plantae
4089	371.17	4.243	C14H22N6O6	370.16	370.163	-7.0809	C00017938	FR 900490	Discosia sp. F-11809	Shibata,J.Antibiotics,41,(1988),1163	Discosia	Incertae sedis	Fungi
4090	371.315	11.747	C22H42O4	370.308	370.308	1.34018	C00034175	1,22-Docosane dioic acid	Arabidopsis thaliana	Molina,Phytochem.,67,(2006),2597	Arabidopsis	Cruciferae	Plantae
4094	282.113	4.206	C20H21NO6	371.137	371.139	-5.02816	C00024349	1,2-Diacetyllycorine;1,2-Di-O-acetyllycorine;Diacetyllycorine	Brunsvigia littoralis	Campbell,Planta Med.,64,(1998),91	Brunsvigia	Amaryllidaceae	Plantae
4098	373.133	4.184	C21H16N4O3	372.122	372.126	-9.27959	C00026621	Alantrypinone;PF 1198A;(+)-Alantrypinone	Penicillium thymicola	Larsen,J.Nat.Prod.,61,(1998),1154	Penicillium	Trichocomaceae	Fungi
4101	373.147	4.459	C17H24O9	372.142	372.14	6.52659	C00000010	Syringin	Jasminum lanceolarium	Sun,Chem.Pharm.Bull.,55,(2007),474	Jasminum	Oleaceae	Plantae
4102	295.133	3.82	C22H20N4O2	372.159	372.16	-2.51945	C00026623	Fellutanine A	Penicillium fellutanum	Kozlovsky,J.Nat.Prod.,63,(2000),698	Penicillium	Trichocomaceae	Fungi
4104	373.176	3.654	C20H24N2O5	372.169	372.169	-1.26732	C00026739	GS-2	Gelsemium sempervirens Ait.f.	Kitajima,Chem.Pharm.Bull.,51,(2003),1211	Gelsemium	Gelsemiaceae	Plantae
4105	105.07	2.639	C21H26NO5	372.181	372.184	-8.23685	C00033389	Stecepharine;(-)-Stecepharine	Stephania cepharantha	Tanahashi,Chem.Pharm.Bull.,48,(2000),370	Stephania	Menispermaceae	Plantae
4107	147.119	4.705	C19H32O7	372.215	372.214	2.63243	C00032794	Byzantionoside B;(+)-Byzantionoside B	Piper elongatum VAHL.	Masuoka,Chem.Pharm.Bull.,50,(2002),1413	Piper	Piperaceae	Plantae
4112	137.059	2.943	C20H23NO6	373.153	373.15	6.84419	C00024377	Cliviasindhine;O1-Acetyl-O2-(alpha-hydroxyethyl)lycorine	Clivia miniata Regel	Dopke,Z.Chem.,24,(1984),209	Clivia	Amaryllidaceae	Plantae
4118	374.19	6.62	C16H27N3O7	373.185	373.183	5.00205	C00027834	AM4299B	Chromelosporium fulvum	Morishita,J.Antibiotics,47,(1994),1065	0	0	0
4122	354.175	4.443	C18H18N2O5S	374.094	374.094	-0.831658	C00039847	Nigellidine 4-O-sulfite	Nigella sativa	Ali,J.Nat.Prod.,71,(2008),1111	Nigella	Ranunculaceae	Plantae
4123	375.106	5.427	C19H18O8	374.1	374.099	3.5659	C00001099	Skullcapflavone II;Neobaicalein	Scutellaria baicalensis	Harborne,Phytochemical Dictionary Second Edition,Taylor and Francis,(1999),Chapter37	Scutellaria	Labiatae	Plantae
4124	286.144	3.862	C21H26O6	374.173	374.173	1.00225	C00000161	Euserotin	Eupatorium serotinum	Herz,J. Org. Chem.,44,(1979),2784	Eupatorium	Asteraceae	Plantae
4128	376.158	3.087	C23H21NO4	375.147	375.151	-9.82383	C00025300	Dioncolactone A;Dioncopeltine A lactone	Triphyophyllum peltatum	Bringmann,Phytochem.,30,(1991),1691	Triphyophyllum	Dioncophyllaceae	Plantae
4133	377.147	3.42	C17H20N4O6	376.138	376.14	-4.57052	C00001552	Riboflavin	0	Harborne,Phytochemical Dictionary Second Edition,Taylor and Francis,(1999),Chapter16	0	0	0
4134	165.091	6.781	C25H28O3	376.204	376.207	-7.62562	C00007054	Spinochalcone A	Tephrosia spinosa	Harborne, The Handbook of Natural Flavonoids, 2, (1999), 115,Chalcones,dihydrochalcones and aurones;Sharma,Phytochem.,31,(1992),2915;Rao,Phytochem.,31,(1992),2121	Tephrosia	Fabaceae	Plantae
4135	377.221	11.234	C24H28N2O2	376.215	376.214	2.77661	C00046081	Limnazine	Bacillus sp. GW90a	Asolkar,J.Nat.Prod.,65,(2002),1664	Bacillus	Bacillaceae	Bacteria
4143	378.173	2.388	C23H23NO4	377.163	377.166	-8.81667	C00033744	Cycloatalaphylline A	Atalantia monophylla	Chukaew,Phytochem.,69,(2008),2616	Atalantia	Rutaceae	Plantae
4144	141.128	4.519	C18H35NO7	377.241	377.241	1.87925	C00032779	Broussonetine T;(+)-Broussonetine T	Broussonetia kazinoki SIEB.	Tsukamoto,Chem.Pharm.Bull.,49,(2001),492	Broussonetia	Moraceae	Plantae
4149	379.081	9.184	C21H14O7	378.074	378.073	1.90242	C00000720	Neojusticin A	Justicia procumbens	Chen,J. Nat. Prod.,59,(1996),1149	Justicia	Acanthaceae	Plantae
4150	379.1	4.168	C18H18O9	378.095	378.093	5.18025	C00030750	Methoxymatteucin	Dryopteris crassirhizoma	Lee,Chem.Pharm.Bull.,56,(2008),711	Dryopteris	Dryopteridaceae	Plantae
4153	380.136	4.17	C24H17N3O2	379.132	379.129	8.63356	C00016957	Benzomalvin B	Penicillium sp.	Sun,J.Antibiotics 47,(1994),515	Penicillium	Trichocomaceae	Fungi
4161	103.054	2.93	C21H16O7	380.09	380.089	2.86595	C00002600	Diphyllin	Taiwania cryptomerioides	Umezawa,Phytochem.Rev.,2,(2003),371;Umezawa,Wood Res.,No.90,(2003),27	Taiwania	Taxodiaceae	Plantae
4162	381.115	4.465	C18H20O9	380.111	380.108	8.25731	C00037071	Drosophylloside;(-)-Drosophylloside	Drosophyllum lustitanicum Link.	Budzianowski,Phytochem.,61,(2001),421	Drosophyllum	Drosophyllaceae	Plantae
4165	189.091	3.852	C19H24O8	380.147	380.145	6.27177	C00000075	Gibberellin A75;GA75	Helianthus annuus	Castellaro,J. Chem. Soc. Perkin Trans. I,(1990),145	Helianthus	Asteraceae	Plantae
4167	381.228	10.691	C21H32O6	380.22	380.22	-1.30134	C00011888	[3aS-(3aR*,4S*,6R*,9S*,10R*,11aS*)]-9-Ethoxydodecahydro-6,10-dimethyl-3-methylene-2-oxo-6,9-epoxycyclodeca[b]furan-4-yl ester 2-methyl-propanoic acid	Tithonia rotundifolia	Herz,J. Org. Chem.,40,(1975),3118	Tithonia	Asteraceae	Plantae
4170	269.169	11.078	C25H32O3	380.235	380.236	-3.31022	C00022696	5-Methyl-4-hydroxy-3-farnesylcoumarin	Mutisia spinosa	Zdero,Phytochem.,25,(1986),1986	Mutisia	Asteraceae	Plantae
4173	382.169	2.313	C16H23N5O6	381.165	381.162	7.03096	C00007547	Zeatin 9-glucoside	Arabidopsis thaliana	Werner,Physiologia Plantarum,118,(2003),127	Arabidopsis	Cruciferae	Plantae
4175	193.158	6.616	C20H28ClNO4	381.171	381.17	0.610098	C00045996	Haterumaimide G;(+)-Haterumaimide G	Lissoclinum sp.	Uddin,J.Nat.Prod.,64,(2001),1169	0	0	0
4179	196.133	0.985	C14H20Cl2N2O6	382.07	382.072	-5.26538	C00018251	(-)-Bactobolin;Antibiotic BN 183B;Bactobolin;NSC 325014;Y 12278	Pseudomonas BMG13-A7	Kondo,J. Antibiotics,32,(1979),1069	Pseudomonas	Pseudomonadaceae	Bacteria
4182	383.141	10.96	C15H28O7P2	382.131	382.134	-8.15772	C00000907	Farnesyl pyrophosphate;FPP	Erwinia uredovora	Misawa,J.Bacteriol,172,(1990),6704	Erwinia	Enterobacteriaceae	Bacteria
4185	383.148	3.649	C22H22O6	382.142	382.14	3.49317	C00008749	3,5,7-Trihydroxy-6-prenylflavanone 3-acetate	Helichrysum thapsus	Harborne, The Handbook of Natural Flavonoids, 2, (1999), 876,Flavanones and dihydroflavonols;Bohlmann,Phytochem.,22,(1983),2877	Helichrysum	Asteraceae	Plantae
4186	383.168	4.851	C19H26O8	382.163	382.161	4.38101	C00012613	Neosolaniol;Neozolaniol;Solaniol;Solaniol; (3alpha,4beta,8alpha)-12,13-Epoxy-trichothec-9-ene-3,4,8,15-tetrol 4,15-diacetate	Fusarium spp.	Lansden,J.Agric.Food Chem.,26,(1978),246;Ishii,Appl.Environ.Microbiol.,42,(1981),541	0	0	0
4190	125.061	11.046	C25H34O3	382.251	382.249	4.50333	C00022192	Apo-12'-capsorubinal	Capsicum annuum	Maoka,J. Agric. Food Chem.,49,(2001),1601	Capsicum	Solanaceae	Plantae
4193	229.145	11.027	C22H38O5	382.272	382.273	-1.77681	C00022114	2,6,10,14-Tetramethyl-6,10,15-hexadecatriene-2,3,8,14-tetrol 8-acetate	Geigeria burkei	Bohlmann,Phytochem.,21,(1982),1739	Geigeria	Asteraceae	Plantae
4194	325.09	12.778	C27H42O	382.324	382.321	6.78068	C00043446	Dendronesterone A	Dendronephthya gigantea	Duh,J.Nat.Prod.,67,(2004),1650	0	0	0
4200	177.054	4.016	C21H21NO6	383.137	383.138	-2.93926	C00001792	Adlumine;(+)-Adlumine	Fumaria vaillantii Loisl.	Alimova,Khim.Prir.Soedin.,(1979),874;Gozler,Tetrahedron,39,(1983),577	Fumaria	Fumariaceae	Plantae
4207	384.181	4.352	C22H25NO5	383.173	383.174	-0.627998	C00026369	(+)-trans-Erioaustralasine	Halfordia kendack	Michael,Nat.Prod.Rep.,20,(2003),476	Halfordia	Rutaceae	Plantae
4208	384.197	6.754	C14H29N3O9	383.19	383.19	1.19001	C00018111	Antibiotic BN 186B;Antibiotic BU 2183B;Antibiotic GlA2;Antibiotic P 2563-II;Antibiotic P 2563A;P 2563-II;Sorbistin B	Pseudomonas sorbicinii sp. nov. D496-B83	Tsukiura,J. Antibiotics,29,(1976),1137	Pseudomonas	Pseudomonadaceae	Bacteria
4212	134.995	0.723	C12H8Cl4N2O4	383.924	383.921	7.56413	C00042898	Pyrrolomycin H;(-)-Pyrrolomycin H	Streptomyces fumanus	Charan,J.Nat.Prod.,68,(2005),277	Streptomyces	Streptomycetaceae	Bacteria
4215	127.039	3.088	C17H20O10	384.106	384.105	1.85707	C00047445	Euoniside;(+)-Euoniside	Artemisia minor	He,J.Nat.Prod.,72,(2009),1198	Artemisia	Asteraceae	Plantae
4216	385.129	5.816	C14H20N6O5S	384.122	384.121	0.299321	C00007230	S-Adenosyl-L-homocysteine	Arabidopsis thaliana	Nikiforova,Plant Physiol.,138,(2005),304	Arabidopsis	Cruciferae	Plantae
4217	385.132	5.977	C22H16N4O3	384.122	384.125	-6.36032	C00026636	Gliocladin C;(+)-Gliocladin C;	Gliocladium roseum OUPS-N132	Usami,Heterocycles,63,(2004),1123	Gliocladium	Hypocreaceae	Fungi
4219	161.059	3.06	C22H24O6	384.157	384.156	4.56831	C00002634	Wuweizisu C;(-)-Wuweizisu C	Kadsura longipedunculata	Harborne,Phytochemical Dictionary Second Edition,Taylor and Francis,(1999),Chapter39	Kadsura	Schisandraceae	Plantae
4220	385.2	6.773	C23H28O5	384.194	384.192	3.22873	C00015987	(+)-Bisabosqual A;Bisabosqual A	Stachybotrys sp. RF-7260	Minagawa,J.Antibiotics 54,(2001),890	0	0	0
4222	386.114	6.823	C22H15N3O4	385.106	385.106	-0.0715605	C00028500	Lycogalic acid A;Chromopyrrolic acid	Chromobacterium violaceum JCM1249 (ATCC12472)	Hoshino,Biosci.Biotechnol.Biochem.,57,(1993),775;Duran,Crit.Rev.Microbiol.,27,(2001),201;Brazilian,Proc.Natl.Acad.Sci.USA,100,(2003),11660	Chromobacterium	Neisseriaceae	Bacteria
4223	386.159	4.53	C21H23NO6	385.153	385.152	1.41224	C00001904	Polycarpine	Enantia polycarpa	Harborne,Phytochemical Dictionary Second Edition,Taylor and Francis,(1999),Chapter21	Enantia	Annonaceae	Plantae
4227	387.107	4.518	C20H18O8	386.1	386.1	1.71977	C00002734	Diferulic acid	Lolium multiflorum	Harborne,Phytochemical Dictionary Second Edition,Taylor and Francis,(1999),Chapter42	Lolium	Poaceae	Plantae
4230	253.069	4.747	C18H26O9	386.158	386.159	-3.83553	C00015366	Macrosphelide K	Microsphaeropsis sp. FO-5050 IV	Fukami,J.Antibiotics 52,(1999),501	0	0	0
4231	387.181	7.691	C22H26O6	386.173	386.173	-0.996924	C00000640	(+)-Eudesmin	Fagara heitzii	Mbaze,Phytochem.,70,(2009),1442	Fagara	Rutaceae	Plantae
4232	191.944	0.826	C23H22N4O2	386.174	386.176	-4.42177	C00016809	(-)-Fiscalin B;Fiscalin B	Neosartorya fischeri	Wong,J.Antibiotics 46,(1993),545	Neosartorya	Trichocomaceae	Fungi
4233	387.201	6.784	C19H30O8	386.194	386.194	0.0631473	C00029329	(6S,9R)-Roseoside;Roseoside;Roseoside A;Roseoside II;Vomifoliol beta-D-glucopyranoside	Betula alba	Ciper,Phytochem.,15,(1976),1990;Tschesche,Chem.Ber.,110,(1977),3111	Betula	Betulaceae	Plantae
4234	387.204	3.543	C22H28NO5	386.197	386.196	0.658897	C00025620	(-)-N-Methylthaicanine	Anisocycla cymosa Troupin	Kanyinda,J.Nat.Prod.,55,(1992),607	Anisocycla	Menispermaceae	Plantae
4236	388.14	3.507	C20H21NO7	387.132	387.133	-2.25121	C00039956	Periglaucine C;(+)-Periglaucine C	Pericampylus glaucus	Yan,J.Nat.Prod.,71,(2008),760	Pericampylus	Menispermaceae	Plantae
4238	388.158	4.167	C18H21N5O5	387.154	387.151	8.30488	C00007428	6-(2Methoxybenzylamino)purine-9-beta-D-ribofuranoside	Arabidopsis thaliana	Tarkawska,Physiologia Plantarum,117,(2003),579	Arabidopsis	Cruciferae	Plantae
4241	181.122	3.811	C21H25NO6	387.168	387.165	7.52642	C00025098	16-Oxohasubanonine	Stephania japonica Miers	Watanabe,Phytochem.,14,(1975),2695	Stephania	Menispermaceae	Plantae
4242	389.16	4.529	C21H24O7	388.152	388.153	-2.29401	C00000253	(+-)-Strigol acetate	Gossypium sp.	Cook,Science,154,(1966),1189;Cook,J. Am. Chem. Soc.,94,(1972),6198;Coggon,J. Chem. Soc. Perkin Trans. II,(1973),465	Gossypium	Malvaceae	Plantae
4246	187.06	4.237	C25H24O4	388.167	388.169	-2.69032	C00004092	Kanzonol E;2-(2,2-Dimethyl-2H-1-benzopyran-6-yl)-7-hydroxy-6-(3-methyl-2-butenyl)-4H-1-benzopyran-4-one	Glycyrrhiza eurycarpa	Harborne, The Handbook of Natural Flavonoids, 1, (1999), 2.Flavones, John Wiley & Son;Fukai,Phytochem.,35,(1994),515	Glycyrrhiza	Fabaceae	Plantae
4249	389.183	6.584	C18H28O9	388.173	388.176	-6.52042	C00001326	Tuberonic acid glucoside;12-Hydroxyjasmonic acid glucoside	Solanum tuberosum	Harborne,Phytochemical Dictionary Second Edition,Taylor and Francis,(1999),Chapter9	Solanum	Solanaceae	Plantae
4253	390.154	4.85	C20H23NO7	389.147	389.146	2.82296	C00002114	Senaetnine	Senecio aetnensis	Harborne,Phytochemical Dictionary Second Edition,Taylor and Francis,(1999),Chapter26	Senecio	Asteraceae	Plantae
4262	390.21	11.347	C25H27NO3	389.199	389.203	-9.37775	C00025335	O-Methyl-1,2-didehydrotriphyophylline	Triphyophyllum peltatum	Lavault,C.R.Seances Acad.Sci.(Paris),C285,(1977),167	Triphyophyllum	Dioncophyllaceae	Plantae
4264	391.165	4.867	C22H27ClO4	390.16	390.158	5.41704	C00016924	Isochromophilone II	Penicillium sp. FO-2338	Omura,J.Antibiotics 46,(1993),1908	Penicillium	Trichocomaceae	Fungi
4266	391.191	6.593	C25H26O4	390.183	390.184	-1.36918	C00004088	Licoflavone B;Prenyllicoflavone A;7-Hydroxy-2-[4-hydroxy-3-(3-methyl-2-butenyl)phenyl]-6-(3-methyl-2-butenyl)-4H-1-benzopyran-4-one	Glycyrrhiza inflata	Harborne, The Handbook of Natural Flavonoids, 1, (1999), 2.Flavones, John Wiley & Son;Kajiyama,J.Nat.Prod.,55,(1992),1197	Glycyrrhiza	Fabaceae	Plantae
4269	391.285	11.714	C24H38O4	390.277	390.277	-1.13726	C00022099	(E,E,E)-2-(4,8,12-Trimethyl-3,7,11-tridecatrienyl)-2-butene-1,4-diol diacetate	Chlorodesmis fastigiata	Wright,J. Nat. Prod.,53,(1990),845	Chlorodesmis	Udoteaceae	Plantae
4275	392.136	4.714	C19H21NO8	391.127	391.128	-4.31291	C00002166	Glycoperine	Haplophyllum perforatum	Harborne,Phytochemical Dictionary Second Edition,Taylor and Francis,(1999),Chapter27	Haplophyllum	Rutaceae	Plantae
4277	337.274	10.159	C20H25NO7	391.163	391.166	-8.26097	C00025119	Oxostephasunoline	Stephania japonica Miers	Matsui,J.Nat.Prod.,47,(1984),465	Stephania	Menispermaceae	Plantae
4279	392.206	6.747	C22H25N5O2	391.201	391.198	6.54787	C00028944	Roquefortine D	Penicillium rogueforti	Chen,Tetrahedron Lett.,39,(1998),8401	Penicillium	Trichocomaceae	Fungi
4280	69.0693	10.859	C25H33N3O	391.262	391.26	5.26283	C00017797	Metacycloprodigiosin	Streptomyces sp. CP1130	Lewer,J.Nat.Prod.,66,(2003),143	Streptomyces	Streptomycetaceae	Bacteria
4284	181.086	4.909	C19H20O9	392.111	392.109	4.20466	C00018705	Cervicarcin;NSC 65380	Streptomyces ogaensis	Ohkuma,J. Antibiotics Series A,15,(1962),152	Streptomyces	Streptomycetaceae	Bacteria
4287	384.197	6.754	C25H28O4	392.199	392.202	-7.20085	C00002371	Abyssinone VI	Erythrina abyssinica	Harborne,Phytochemical Dictionary Second Edition,Taylor and Francis,(1999),Chapter32	Erythrina	Fabaceae	Plantae
4299	247.081	0.907	C25H14O5	394.084	394.086	-5.50641	C00032074	Newbouldiaquinone	Newbouldia laevis	Eyong,Chem.Pharm.Bull.,53,(2005),616	Newbouldia	Bignoniaceae	Plantae
4301	395.098	4.723	C18H18O10	394.09	394.09	-1.13363	C00019957	5-Methoxy-8-O-beta-D-glucosyloxy-psoralen	Apium graveolens	Ahluwalia,Phytochem.,27,(1988),1181	Apium	Apiaceae	Plantae
4304	396.033	1.115	C20H11Cl2N3O2	395.023	395.026	-7.2186	C00029133	Tjipanazole J	Tolypothrix tjipanasensis DB-1-1A	Bonjouklian,Tetrahedron,47,(1991),7739	0	0	0
4306	396.038	1.166	C13H17NO9S2	395.034	395.031	8.6551	C00007854	n-Phenyl glucosinolate	Armoracia lapathifolia	Ettlinger,Recent Adv. Phytochem.,1,(1968),59	Armoracia	Cruciferae	Plantae
4312	397.155	11.073	C22H22NO6	396.145	396.148	-8.50978	C00026109	Alborine	Papaver alboroseum	Pfeifer,Naturwissenschaften,21,(1966),701	Papaver	Papaveraceae	Plantae
4315	343.117	4.137	C23H24O6	396.157	396.161	-8.8981	C00002951	Gartanin	Garcinia mangostana	Harborne,Phytochemical Dictionary Second Edition,Taylor and Francis,(1999),Chapter46	Garcinia	Clusiaceae/Clusiaceae-Guttiferae	Plantae
4318	115.039	3.353	C14H27N3O10	397.17	397.173	-7.72829	C00044096	Ascaulitoxin;(-)-Ascaulitoxin	Ascochyta caulina	Evidente,Phytochem.,48,(1998),1131	Ascochyta	Incertae sedis	Fungi
4323	248.054	5.083	C19H23ClO7	398.113	398.114	-1.61449	C00003206	Acroptilin	Acroptilon repens	Harborne,Phytochemical Dictionary Second Edition,Taylor and Francis,(1999),Chapter51	Acroptilon	Asteraceae	Plantae
4324	127.038	2.865	C18H22O10	398.121	398.119	5.38373	C00036920	Cnidioside B	Leptothyrsa sprucei	Li,Phytochem.,58,(2001),627	Leptothyrsa	Rutaceae	Plantae
4326	181.048	3.108	C19H26O9	398.158	398.159	-2.74042	C00012633	(3alpha,4beta,7alpha,8alpha)-12,13-Epoxytrichothec-9-ene-3,4,7,8,15-pentol 4,15-diacetate	Fusarium spp.	Grove,J.Chem.Soc.C,(1970),375;Saito,Microb,Toxins,7,(1971),293;Blight,J.Chem.Soc.Perkin Trans.,1,(1974),1691;Ishii,Phytochem.,14,(1975),2469	0	0	0
4327	399.193	10.904	C21H31ClO5	398.186	398.185	1.32667	C00023472	Gutierolide	Gutierrezia dracunculoides	Cruse,J. Chem. Soc. Chem. Commun.,(1971),1278	Gutierrezia	Asteraceae	Plantae
4328	399.23	10.978	C23H30N2O4	398.221	398.223	-5.6152	C00001751	Mitragynine	Mitragyna speciosa	Harborne,Phytochemical Dictionary Second Edition,Taylor and Francis,(1999),Chapter20	Mitragyna	Rubiaceae	Plantae
4330	399.235	11.047	C21H34O7	398.23	398.227	7.80928	C00017784	Neorustmicin B	Micromonospora chalcea 1304-AV3	Nakayama,J.Antibiotics,39,(1986),1016	Micromonospora	Micromonosporaceae	Bacteria
4331	244.207	10.144	C25H34O4	398.246	398.244	3.98253	C00012080	Cyclachaenin	Iva xanthofolia	Bholmann,Phytochem.,18,(1979),1892	Iva	Asteraceae	Plantae
4334	400.107	3.054	C20H17NO8	399.095	399.099	-9.71452	C00034887	Prolinalin B	Bombyx mori	Hirayama,Phytochem.,67,(2006),579	Bombyx	Bombycidae	Animalia
4342	400.173	3.877	C22H25NO6	399.168	399.165	7.37531	C00002327	Colchicine;Colchineos;Colchisol;Colcin;Colsaloid;Condylon	Colchicum autumnale	Harborne,Phytochemical Dictionary Second Edition,Taylor and Francis,(1999),Chapter31	Colchicum	Colchicaceae	Plantae
4344	400.213	6.729	C23H29NO5	399.205	399.206	-3.83388	C00024953	Sczukinine;Sczukidine 2-acetate	Aconitum sczukinii	Chen,Nat.Prod.R&D.,3,(1991),1; Chen,Acta Chim.Sinica,51,(1993),825	Aconitum	Ranunculaceae	Plantae
4345	82.5368	0.728	C14H10Br2O4	399.895	399.897	-6.02394	C00034166	Polysiphenol	Polysyphonia ferulacea	Kovacs,Phytochem.,69,(2008),1084	0	0	0
4346	137.059	3.091	C17H20O11	400.101	400.102	-4.82895	C00030674	Linderofruticoside A;(-)-Linderofruticoside A	Lindera fruticosa	Song,Chem.Pharm.Bull.,56,(2008),707	Lindera	Lauraceae	Plantae
4347	401.158	5.498	C22H24O7	400.152	400.151	3.42263	C00000593	Chrysophyllon I A;Chrysophyllone I A	Licaria chrysophylla	Gottlieb,Natural Products og Woody Plants-Chemicals Extraneous to the Lignocellulosic Cell Wall.Springer-Verlag Berlin,(1989),p439	Licaria	Lauraceae	Plantae
4358	402.135	5.793	C16H23N3O7S	401.126	401.128	-5.89019	C00018480	N-Acetylisopenicillin N	Streptomyces tokunonensis sp. nov.	Shoji,J. Antibiotics,35,(1982),1646	Streptomyces	Streptomycetaceae	Bacteria
4362	402.154	2.798	C21H23NO7	401.147	401.147	0.843951	C00024373	Clivacetine	Clivia miniata Regel	Kobayashi,Chem.Pharm.Bull.,28,(1980),1827	Clivia	Amaryllidaceae	Plantae
4368	403.032	1.206	C10H16N2O11P2	402.023	402.025	-5.62455	C00019696	dTDP;Thymidine 5'-diphosphate	Escherichia coli	El-hajj,J. Bacteriol.,170,(1988),1069	Escherichia	Enterobacteriaceae	--
4369	403.174	3.062	C22H26O7	402.168	402.166	3.38077	C00007111	Antiarone K	Antiaris toxicaria	Harborne, The Handbook of Natural Flavonoids, 2, (1999), 115,Chalcones,dihydrochalcones and aurones;Hano,J.Nat.Prod.,54,(1991),1049	Antiaris	Moraceae	Plantae
4376	385.022	3.152	C21H25NO7	403.163	403.162	3.64273	C00024369	Bowdensine	Crinum bulbispermum Milne	Kobayashi,Chem.Pharm.Bull.,32,(1984),3015	Crinum	Amaryllidaceae	Plantae
4382	115.037	1.099	C9H14N2O12P2	404.002	404.004	-4.79364	C00007313	UDP;Uridine 5'-diphosphate	Escherichia coli	Fricke,J. Bacteriol.,177,(1995),517	Escherichia	Enterobacteriaceae	--
4384	389.175	3.195	C21H24O8	404.147	404.147	0.084612	C00002702	Mallotophenone	Mallotus japonicus	Harborne,Phytochemical Dictionary Second Edition,Taylor and Francis,(1999),Chapter41	Mallotus	Euphorbiaceae	Plantae
4385	374.16	3.378	C18H28O10	404.168	404.167	3.37376	C00010598	6-Deoxylamioside	Lamium amplexicaule	Scarpati,Tetrahedron,23,(1967),4709;Inouye,Phytochem.,16,(1977),1669	Lamium	Labiatae	Plantae
4387	405.191	3.788	C22H28O7	404.184	404.184	-0.272893	C00000169	1beta,10alpha-Epoxy-8beta-hydroxy-14-acetoxy-4E,11(13)-germacradien-12,6-olide	Tithonia rotundifolia	Romo,Phytochem.,21,(1982),375	Tithonia	Asteraceae	Plantae
4388	405.348	10.177	C30H44	404.344	404.341	9.39263	C00023135	4,4'-Diapo-7,8,11,12-tetrahydrolycopene	Streptococcus faecium UNH 564P	Taylor,Biochem. J.,139,(1974),761	Streptococcus	Streptococcaceae	Bacteria
4391	406.152	4.039	C21H19N5O4	405.144	405.145	-2.39277	C00028404	Isonaamidine D	Leucetta cf. chagosensis	Fu,J.Nat.Prod.,61,(1998),384	0	0	0
4392	406.168	3.327	C24H23NO5	405.158	405.161	-7.20879	C00027114	6-O-Demethylancistrobenomine A	Ancistrocladus benomensis	Bringmann,J.Nat.Prod.,67,(2004),2058	Ancistrocladus	Ancistrocladaceae	Plantae
4397	407.157	3.147	C17H26O11	406.148	406.15	-6.16001	C00003084	Ipolamiide	Lamium amplexicaule	Harborne,Phytochemical Dictionary Second Edition,Taylor and Francis,(1999),Chapter49	Lamium	Labiatae	Plantae
4398	407.188	4.242	C25H26O5	406.178	406.181	-6.54789	C00002482	Mammeisin;Mammea A/AA;5,7-Dihydroxy-8-(3-methyl-2-butenyl)-6-(3-methylbutyryl)-4-phenylcoumarin	Mammea africana	Harborne,Phytochemical Dictionary Second Edition,Taylor and Francis,(1999),Chapter35	Mammea	Clusiaceae-Guttiferae	Plantae
4405	408.203	4.339	C21H29NO7	407.194	407.195	-2.43436	C00026211	Ligularidine;O-Acetylcrotaverrine	Pittocaulon hintonii	Marin-Loaiza,Phytochem.,69,(2008),154	Pittocaulon	Asteraceae	Plantae
4410	409.089	4.677	C22H16O8	408.085	408.081	7.9982	C00000728	Prostalidin B	Justicia prostrata	Ghosal,Chem.Ind,(1979),854	Justicia	Acanthaceae	Plantae
4411	409.189	2.824	C21H28O8	408.178	408.181	-7.48613	C00003387	Vernoflexuoside;Glucozaluzanin C	Crepis sibirica L.	Zidorn,Phytochem.,69,(2008),2270	Crepis	Asteraceae	Plantae
4412	203.179	10.797	C16H24N8O5	408.187	408.184	7.18393	C00018163	Demethylblasticidin S	Streptomyces griseochromogenes	Seto,J. Antibiotics,30,(1977),1022	Streptomyces	Streptomycetaceae	Bacteria
4413	188	11.054	C25H28O5	408.194	408.196	-5.92744	C00000936	Abyssinone V	Erythrina sigmoidea	Harborne, The Handbook of Natural Flavonoids, 2, (1999), 578,Flavanones and dihydroflavonols;Kamat,Heterocycles,15,(1981),1163	Erythrina	Fabaceae	Plantae
4414	233.153	5.249	C24H28N2O4	408.205	408.201	9.48996	C00024296	(-)-Vincamedine;O-Acetylvincamajine; Vincamajine acetate	Alstonia deplanchei	Cosson,Universite de Paris-Sud.Orsay,(1975)	Alstonia	Apocynaceae	Plantae
4415	409.267	10.554	C22H36N2O5	408.262	408.26	5.87545	C00015631	SB 311009	Pseudomonas fluorescens DSM 11579	Thirkettle,J.Antibiotics 53,(2000),733	Pseudomonas	Pseudomonadaceae	Bacteria
4416	409.31	11.907	C28H40O2	408.303	408.303	0.555892	C00039313	Gymnasterone C	Gymnascella dankaliensis	Amagata,J.Nat.Prod.,71,(2008),340	Gymnascella	Gymnoascaceae	Fungi
4417	81.0695	7.171	C30H48	408.376	408.378	-4.77996	C00000915	4,4'-Diapophytoene	Staphylococcus aureus	Wieland,J. Bacteriol.,176,(1994),7719	Staphylococcus	Staphylococcaceae	Bacteria
4423	411.086	5.522	C25H14O6	410.079	410.079	0.401464	C00034879	Newbouldiaquinone A	Newbouldia laevis	Eyong,Phytochem.,67,(2006),605	Newbouldia	Bignoniaceae	Plantae
4429	411.153	5.318	C22H22N2O6	410.148	410.146	4.24945	C00026620	Tenuisine C	Kopsia tenuis	Kam,Tetrahedron Lett.,37,(1996),8811	Kopsia	Apocynaceae	Plantae
4430	411.172	11.186	C17H31ClN2O5S	410.164	410.165	-1.22632	C00018769	1'-Demethylclindamycin;7-Chloro-N-demethyllincomycin;N-Demethylclindamycin;U 26727A	Streptomyces punipalus	Argoudelis,J. Antibiotics,22,(1969),309	Streptomyces	Streptomycetaceae	Bacteria
4438	191.07	3.891	C19H24O10	412.137	412.139	-3.99518	C00032923	Dracunculifoside J;(-)-Dracunculifoside J	Baccharis dracunculifolia DC.	Nagatani,Chem.Pharm.Bull.,49,(2001),1388	Baccharis	Asteraceae	Plantae
4440	413.157	1.747	C23H24O7	412.152	412.149	6.64699	C00005018	Viscosol	Dodonaea viscosa	Harborne, The Handbook of Natural Flavonoids, 1, (1999), 181.Flavonols;Sachdev,Phytochem.,25,(1986),1967	Dodonaea	Sapindaceae	Plantae
4441	413.169	5.331	C22H24N2O6	412.163	412.162	3.91341	C00027090	10,11-Dimethoxynareline	Alstonia macrophylla	Kam,J.Nat.Prod.,67,(2004),547	Alstonia	Apocynaceae	Plantae
4442	149.023	11.715	C26H36O4	412.261	412.262	-0.688667	C00033628	Alisolide	Alisma orientale	Zhao,Phytochem.,69,(2008),527	Alisma	Alismataceae	Plantae
4453	414.182	10.754	C25H23N3O3	413.174	413.175	-1.91669	C00026971	Iheyamine B	Polycitorella sp.	Sasaki,Tetrahedron Lett.,40,(1999),303	0	0	0
4454	317.066	4.426	C23H27NO6	413.184	413.184	-1.58754	C00024781	AK-toxin I	Alternaria alternata	Nakashima,Tetrahedron Lett.,23,(1982),4469; Nakashima,Agric.Biol.Chem.,49,(1985),807; Ando,Heterocycles,29,(1989),1023	Alternaria	Dothideomycetes	Fungi
4457	415.176	4.233	C23H26O7	414.168	414.169	-2.31878	C00002613	Neoisostegane	Steganotaenia araliacea	Harborne,Phytochemical Dictionary Second Edition,Taylor and Francis,(1999),Chapter39	Steganotaenia	Apiaceae	Plantae
4458	231.048	4.409	C22H26N2O6	414.179	414.18	-2.38296	C00038587	Berkeleyamide C;(+)-Berkeleyamide C	Penicillium rubrum	Stierle,J.Nat.Prod.,71,(2008),856	Penicillium	Trichocomaceae	Fungi
4460	415.213	8.474	C24H30O6	414.204	414.206	-4.71955	C00000725	Magnoshinin	Magnolia salicifolia	Kimura,Planta Medica,51,(1985),Kadota,Tetrahedron Lett,28,(1987),2857	Magnolia	Magnoliaceae	Plantae
4461	253.143	10.948	C23H30N2O5	414.215	414.217	-4.49395	C00007705	Cinevanine	Rothia hirsuta	Hussain,J. Nat. Prod.,51,(1988),809	Rothia	Fabaceae	Plantae
4462	397.078	3.754	C20H17NO9	415.09	415.091	-2.53535	C00016783	Anthrotainin	Gliocladium catenulatum	Wong,J.Antibiotics 46,(1993),214	Gliocladium	Hypocreaceae	Fungi
4463	85.0281	5.082	C22H25NO5S	415.145	415.147	-4.48012	C00032352	Thiocolchicine	Colchicum autumnale L.	Itokawa,J.Nat.Med.,62,(2008),263	Colchicum	Colchicaceae	Plantae
4464	136.062	5.471	C22H25NO7	415.163	415.162	3.44109	C00027268	Adlumiceine	Corydalis sempervirens	Preininger,Phytochem.,12,(1973),2513	Corydalis	Fumariaceae	Plantae
4467	189.039	5.468	C15H20N4O8S	416.1	416.097	8.67778	C00018614	Chitinovorin C	Flavobacterium chitinovorum sp. nov.	Shoji,J. Antibiotics,37,(1984),1486	Flavobacterium	Flavobacteriaceae	Bacteria
4468	181.049	4.261	C21H20O9	416.111	416.108	6.00487	C00002518	Daidzin;Daidzein 7-O-glucoside;Daidzoside	Baptisia simplicifolia	Markham,Phytochem.,9,(1970),2359	Baptisia	Fabaceae	Plantae
4469	213.038	2.867	C18H24O11	416.132	416.131	1.9899	C00032701	Alpinoside;(-)-Alpinoside	Plantago alpina	Ronsted,Phytochem.,55,(2000),337	Plantago	Plantaginaceae	Plantae
4470	149.096	4.406	C22H24O8	416.147	416.145	5.72921	C00002588	1-Acetoxypinoresinol	Olea europaea	Harborne,Phytochemical Dictionary Second Edition,Taylor and Francis,(1999),Chapter39	Olea	Oleaceae	Plantae
4475	417.237	10.172	C21H37O6P	416.233	416.23	6.37109	C00015032	Cyclipostin N	Streptomyces sp. DSM 13381	Wink,J.Antibiotics 55,(2002),472	Streptomyces	Streptomycetaceae	Bacteria
4476	417.278	10.987	C29H36O2	416.272	416.271	1.98631	C00035336	Machillene	Machilus zuihoensis	Cheng,Phytochem.,66,(2005),1180	Machilus	Lauraceae	Plantae
4482	205.085	4.399	C20H29Cl2NO4	417.147	417.15	-5.32116	C00045840	Dichlorolissoclimide	Lissoclinum sp.	Uddin,J.Nat.Prod.,64,(2001),1169	0	0	0
4483	251.163	6.429	C22H27NO7	417.179	417.182	-8.72845	C00027538	FK 3000	Stephania cepharantha	Polson,J.Periodontol,68,(1997),119	Stephania	Menispermaceae	Plantae
4486	281.104	4.377	C22H18N4O5	418.128	418.129	-2.06595	C00023558	Tryptoquivaline E;FTE	Aspergillus fumigatus	Turner,Fungal Metabolites II,Academic Press, (1983),435;Yamazmki,Bull.,26,(1978),111-117	Aspergillus	Trichocomaceae	Fungi
4488	273.079	0.843	C20H22N2O8	418.138	418.135	6.05577	C00027914	Azotochelin	Azotobacter vinelandii	Cornish,BioMetals,8,(1995),332	Azotobacter	Pseudomonadaceae/Azotobacteraceae	Bacteria
4490	168.065	2.68	C18H26O11	418.148	418.15	-6.98766	C00033266	Oleoside dimethyl ester;(-)-Oleoside dimethyl ester	Syringa afghanica	Takenaka,Phytochem.,59,(2002),779	Syringa	Oleaceae	Plantae
4491	419.17	3.65	C22H26O8	418.163	418.162	0.655868	C00000625	(-)-Lirioresinol A;(-)-Episyringaresinol	Selaginella doederleinii	Lin,Planta Medica,60,(1994),168	0	0	0
4492	205.085	4.399	C22H27ClN2O4	418.166	418.165	1.15152	C00047714	Alstoyunine H;(-)-Alstoyunine H	Alstonia yunnanensis	Feng,J.Nat.Prod.,72,(2009),1836	Alstonia	Apocynaceae	Plantae
4493	419.191	3.799	C19H30O10	418.184	418.184	0.821724	C00032738	Ascleposide B;(-)-Ascleposide B	Asclepias fruticosa L.	Abe,Chem.Pharm.Bull.,48,(2000),1908	Asclepias	Apocynaceae	Plantae
4495	419.21	6.123	C26H28NO4	418.202	418.203	-2.39157	C00027177	Ancisheynine	Ancistrocladus heyneanus	Yang,Tetrahedron Lett.,44,(2003),5827	Ancistrocladus	Ancistrocladaceae	Plantae
4496	419.314	12.077	C26H42O4	418.308	418.307	2.64465	C00036687	Aculeatin D;(+)-Aculeatin D	Amomum aculeatum	Heilmann,Phytochem.,57,(2001),1281	Amomum	Zingiberaceae	Plantae
4498	327.204	3.199	C20H19O10	419.098	419.101	-7.52025	C00006650	Cyanidin 3-arabinoside	Polygonum spp.	Harborne, The Handbook of Natural Flavonoids, 2, (1999), 1,Anthocyanins;Forsyth,Biochem.J.,65,(1957),177;Zapsalis,J.Food Sci.,30,(1965),396	Polygonum	Polygonaceae	Plantae
4499	161.06	3.718	C14H22N5O8P	419.121	419.12	1.46893	C00007602	trans-Zeatin riboside monophosphate	Arabidopsis thaliana	Kasahara,J.Biol.Chem.,279,(2004),14049	Arabidopsis	Cruciferae	Plantae
4501	193.086	3.889	C25H25NO5	419.173	419.17	8.1097	C00027115	Ancistrobenomine A	Ancistrocladus benomensis	Bringmann,J.Nat.Prod.,67,(2004),2058	Ancistrocladus	Ancistrocladaceae	Plantae
4505	262.005	0.783	C15H18BrIO	419.959	419.958	0.279904	C00012563	[2S-(2alpha,5beta,10S*)]-7-Bromo-2,3,4,5-tetrahydro-2-(iodomethyl)-5,8,10-trimethyl-2,5-methano-1-benzoxepin;Iodoether A	Laurencia nana	Izae,J.Am.Chem.Soc.,101,(1979),6136	0	0	0
4507	421.086	1.974	C18H16N2O10	420.08	420.078	5.0257	C00001600	Musca-aurin-II	Amanita muscaria	Harborne,Phytochemical Dictionary Second Edition,Taylor and Francis,(1999),Chapter18	Amanita	Amanitaceae	Fungi
4510	197.08	3.214	C26H16N2O4	420.111	420.111	-1.0867	C00027001	Bismurrayaquinone A	Murraya koenigii	Ito,Chem.Pharm.Bull.,41,(1993),2096	Murraya	Rutaceae	Plantae
4511	113.059	2.234	C18H28O11	420.163	420.165	-5.31177	C00010597	Lamioside	Ferula olgae	Konovalova,Khim.Prir.Soedin.,(1975),590	Ferula	Apiaceae	Plantae
4512	421.246	11.985	C20H36O9	420.236	420.239	-7.52149	C00031392	Staphylionoside I;(-)-Staphylionoside I	Staphylea bumalda DC.	Yu,Chem.Pharm.Bull.,53,(2005),800	Staphylea	Staphyleaceae	Plantae
4513	421.335	11.548	C26H44O4	420.324	420.328	-8.57352	C00037312	Irisoquin C	Iris kumaonensis	Mahmood,Phytochem.,61,(2002),923	Iris	Iridaceae	Plantae
4517	187.132	3.556	C20H23NO9	421.137	421.136	1.87063	C00033401	Sutherlandin-5-trans-p-coumarate;(+)-Sutherlandin-5-trans-p-coumarate	Sorbaria sorbifolia var.stellipila	Kim,Chem.Pharm.Bull.,48,(2000),1766	Sorbaria	Rosaceae	Plantae
4520	145.101	5.663	C26H31NO4	421.225	421.223	5.02092	C00015948	TMC 69	Chrysosporium sp. TC1068	Hirano,J.Antibiotics 54,(2001),421	0	0	0
4525	423.146	3.137	C25H18N4O3	422.138	422.139	-1.59445	C00017935	Asperlicin E	Aspergillus alliaceus ATCC 20655	Goetz,J.Antibiotics,41,(1988),875	Aspergillus	Trichocomaceae	Fungi
4526	97.0272	3.359	C25H26O6	422.173	422.171	5.29407	C00004027	Albanin E	Brosimopsis oblongifolia	Harborne, The Handbook of Natural Flavonoids, 1, (1999), 2.Flavones, John Wiley & Son;Venkataraman,Phytochem.,11,(1972),1571;Deshpande,Tetrahedron Lett.,(1968),1715	Brosimopsis	Moraceae	Plantae
4527	205.195	10.843	C28H38O3	422.282	422.283	-1.72508	C00042072	20-epi-Isoiguesterinol	Salacia madagascariensis	Thiem,J.Nat.Prod.,68,(2005),251	Salacia	Celastraceae	Plantae
4528	165.094	12.088	C29H42O2	422.318	422.318	1.10589	C00042536	Garcinielliptone FA;(+)-Garcinielliptone FA	Garcinia subelliptica	Wu,J.Nat.Prod.,68,(2005),1125	Garcinia	Clusiaceae/Clusiaceae-Guttiferae	Plantae
4530	161.132	10.171	C30H46O	422.355	422.353	5.33329	C00023788	Glochidone	Glochidion hohenackeri	Hui,Phytochem.,17,(1978),156	Glochidion	Phyllanthaceae	Plantae
4531	374.145	4.169	C21H29NO8	423.189	423.19	-2.59136	C00026194	Florosenine;Otosenine 12-acetate	Senecio leptolobus	Liddell,Nat.Prod.Rep.,15,(1998),363	Senecio	Asteraceae	Plantae
4532	424.217	5.423	C22H33NO5S	423.208	423.21	-5.10304	C00028452	Latrunculin S	Fasciospongia rimosa	Higa,PCT Int.Appl.WO97,(1997),10242	0	0	0
4535	420.954	0.814	C20H8O11	424.007	424.006	1.78665	C00050091	Eschweilenol B	Eschweilera coriacea	Yang,J.Nat.Prod.,61,(1998),901	Eschweilera	Lecythidaceae	Plantae
4536	126.054	4.674	C18H16O10S	424.046	424.046	2.03731	C00013938	Quercetin 7,3',4'-trimethyl ether 3-sulfate;2-(3,4-dimethoxyphenyl)-5-hydroxy-7-methoxy-3-(sulfooxy)-4H-1-Benzopyran-4-one	Ipomoea regnellii	Mann,Phytochem.,50,(1999),267	Ipomoea	Convolvulaceae	Plantae
4537	225.09	5.467	C14H20N2O9S2	424.061	424.064	-7.76264	C00018518	Antibiotic KA 6643J;Carpetimycin D	Streptomyces sp. KC-6643	Nakayama,J. Antibiotics,36,(1983),943	Streptomyces	Streptomycetaceae	Bacteria
4539	215.071	0.824	C27H20O5	424.131	424.132	-2.40444	C00019808	Calanone	Calophyllum brasiliense	Ito,J.Nat.Prod.,66,(2003),368	Calophyllum	Calophyllaceae/Clusiaceae/Clusiaceae-Guttiferae	Plantae
4542	426.211	2.566	C21H31NO8	425.205	425.204	2.64208	C00039424	Isariotin B;(-)-Isariotin B	Isoria tenuipes BCC7831	Haritakun,J.Nat.Prod.,70,(2007),1478	0	0	0
4545	427.103	3.23	C22H18O9	426.095	426.096	-1.71646	C00008864	Epiafzelechin 3-O-gallate	Camellia sinensis var. assamica	Harborne, The Handbook of Natural Flavonoids, 2, (1999), 355,Flavans and proanthocyanidins;Hashimoto,Chem.Pharm.Bull.,35,(1987),611	Camellia	Theaceae	Plantae
4546	427.14	4.378	C23H22O8	426.131	426.133	-3.41648	C00005057	5-Hydroxy-3,8-dimethoxy-3',4'-methylenedioxy-7-prenyloxyflavone	Melicope triphylla	Harborne, The Handbook of Natural Flavonoids, 1, (1999), 181.Flavonols;Higa,Yakugaku Zasshi,110,(1990),822	Melicope	Rutaceae	Plantae
4548	147.064	2.682	C20H26O10	426.153	426.154	-3.32392	C00020028	Tortuoside	Seseli tortuosum	Ceccherelli,J. Nat. Prod.,52,(1989),888	Seseli	Apiaceae	Plantae
4549	85.0287	4.159	C24H26O7	426.168	426.164	9.71363	C00002451	Archangelicin	Angelica archangelica	Harborne,Phytochemical Dictionary Second Edition,Taylor and Francis,(1999),Chapter35	Angelica	Apiaceae	Plantae
4551	133.101	6.124	C21H30O9	426.189	426.187	5.72284	C00011761	Lactuside A	Lactuca lacianata	Nishimura,Phytochem.,25,(1986),2375	Lactuca	Asteraceae	Plantae
4552	131.049	2.929	C20H31N2O6P	426.192	426.192	0.351201	C00016174	FR901483	Cladobotryum sp. No. 11231	Sakamoto,J.Antibiotics 49,(1996),37	Cladobotryum	Hypocreaceae	Fungi
4553	267.091	2.304	C25H30O6	426.204	426.201	7.5202	C00000506	Andibenin B	Aspergillus variecolor	Bartlett,J.Chem.Soc,Chem.Commun,(1981),1198	Aspergillus	Trichocomaceae	Fungi
4556	153.125	3.187	C19H25NO10	427.148	427.145	5.85858	C00001449	Lucumin	Calocarpum sapota (=Lucuma mammosa)	Harborne,Phytochemical Dictionary Second Edition,Taylor and Francis,(1999),Chapter12	Calocarpum	Sapotaceae	Plantae
4561	428.21	4.929	C24H29NO6	427.199	427.203	-7.27033	C00027143	Floripavidine;(-)-Floripavidine;2-alpha-L-Rhamnosyl-N-methylasimilobine	Papaver fugax	Sari,Nat.Prod.Res.,18,(2004),265	Papaver	Papaveraceae	Plantae
4565	239.201	5.429	C20H28O10	428.168	428.168	1.52643	C00002745	Furcatin	Viburnum furcatum	Harborne,Phytochemical Dictionary Second Edition,Taylor and Francis,(1999),Chapter42	Viburnum	Adoxaceae	Plantae
4568	429.373	12.037	C29H48O2	428.365	428.365	-0.00647228	C00021222	(3beta)-28-Norlup-20(29)-ene-3,17-diol	Melaleuca leucadendron	Lee,J. Nat. Prod.,61,(1998),375	Melaleuca	Myrtaceae	Plantae
4571	355.119	3.904	C23H19N5O4	429.144	429.141	5.57059	C00047430	Cottoquinazoline A;(+)-Cottoquinazoline A	Aspergillus versicolor	Fremlin,J.Nat.Prod.,72,(2009),666	Aspergillus	Trichocomaceae	Fungi
4575	312.156	3.246	C23H27NO7	429.179	429.179	0.556124	C00027479	Romucosine G	Annona purpurea	Chang,J.Nat.Prod.,63,(2000),746	Annona	Annonaceae	Plantae
4579	419.137	5.562	C23H26O8	430.163	430.163	-0.431791	C00002627	Sesartemin	Artemisia absinthium	Harborne,Phytochemical Dictionary Second Edition,Taylor and Francis,(1999),Chapter39	Artemisia	Asteraceae	Plantae
4583	296.128	5.661	C23H30N2O6	430.21	430.211	-2.52631	C00002217	Cinegalline	Genista cinerea	Harborne,Phytochemical Dictionary Second Edition,Taylor and Francis,(1999),Chapter28	Genista	Fabaceae	Plantae
4584	431.28	9.439	C26H38O5	430.272	430.272	-1.20674	C00011736	Pittosporatobiraside A	Pittosporum tobira	Suga,Chem.Lett.,(1988),445;Ogihara,Phytochem.,28,(1989),3085	Pittosporum	Pittosporaceae	Plantae
4585	431.352	11.472	C28H46O3	430.345	430.345	-0.73944	C00023766	Cerevisterol;(-)-Cerevisteri;Ergosta-7,22-diene-5alpha,6beta,7beta-triol;(22E)-Ergosta-7,22-diene-3beta,5alpha,6beta-triol	Polyporus dryadeus	Andina,Phytochem.,19,(1980),93-97;Ceccerelli,Phytochem.,14,(1975),1434;Cherotchenko,Dokl.Akad.Naukssr.,212,(1973),486-487;Serebryakov,Tetrahedron,26,(1970),5215-5223;Turner,Fungal Metabolites II;Academic Press,New York,NY,316 pp.(1983)	Polyporus	Polyporaceae	Fungi
4587	116.034	0.854	C22H25NO8	431.158	431.162	-8.38849	C00033010	Glycocitrine V	Glycosmis citrifolia (WILLD.) LINDL.	Ito,Chem.Pharm.Bull.,48,(2000),65	Glycosmis	Rutaceae	Plantae
4590	432.226	2.331	C26H29N3O3	431.221	431.219	4.35569	C00026831	Stephacidin A;(+)-Stephacidin A	Aspergillus sp.	Tsukamoto,J.Nat.Prod.,71,(2008),2064	Aspergillus	Trichocomaceae	Fungi
4592	328.19	11.323	C21H41N3O6	431.3	431.3	-0.736111	C00017276	Sphingofungin A	Aspergillus fumigatus ATCC 20857	Vanmiddlesworth,J.Antibiotics 45,(1992),861	Aspergillus	Trichocomaceae	Fungi
4593	433.113	4.766	C21H20O10	432.106	432.106	-0.339471	C00001017	Cosmosiin;Apigenin 7-O-beta-D-glucopyranoside;Apigenin 7-glucoside;(-)-Apigenin 7-glucoside	Salvia triloba	Lu,Phytochem.,59,(2002),117	Salvia	Labiatae	Plantae
4596	433.174	2.58	C19H28O11	432.163	432.166	-7.13113	C00030899	Osmanthuside H;(-)-Osmanthuside H	Tabebuia impetiginosa	Warashina,Chem.Pharm.Bull.,54,(2006),14	Tabebuia	Bignoniaceae	Plantae
4597	427.376	12.595	C27H44O4	432.324	432.321	7.76349	C00003577	Gitogenin	Trigonella coerulea	Bogacheva,Khim.Prir.Soedin.,(1977),421	Trigonella	Fabaceae	Plantae
4598	434.142	2.916	C19H29Cl2N3O2S	433.136	433.134	3.43955	C00034491	Dysideaproline D;(+)-Dysideaproline D	Dysidea sp.	Tan,Phytochem.,68,(2007),954	0	0	0
4602	434.18	2.554	C22H27NO8	433.174	433.173	2.47776	C00027362	Fenfangjine G	Stephania tetrandra	Ogino,Heterocycles,48,(1998),311	Stephania	Menispermaceae	Plantae
4605	310.072	3.196	C23H23N5O4	433.175	433.179	-9.50952	C00024790	Meleagrin;Meleagrine	Penicillium meleagrinum	Kawai,Chem.Pharm.Bull.,32,(1984),94; Nozawa,J.Nat.Prod.,42,(1979),374	Penicillium	Trichocomaceae	Fungi
4608	191.107	4.214	C20H18O11	434.085	434.085	-0.580828	C00004378	6-Hydroxyluteolin 6-xyloside	Juniperus communis	Harborne, The Handbook of Natural Flavonoids, 1, (1999), 3.Flavone O-glycosides, John Wiley & Son;Lamer-Zarawska,Pol.J.Chem.,54,(1980),213	Juniperus	Cupressaceae	Plantae
4610	435.124	4.069	C16H22N2O12	434.117	434.117	1.15323	C00029220	Vibrioferrin;(+)-Vibrioferrin	Vibrio parahaemolyticus	Yamamoto,J.Biochem.,115,(1994),868	Vibrio	Vibrionaceae	Bacteria
4615	85.0287	4.159	C21H22O10	434.121	434.124	-5.82009	C00000998	Prunin;Naringenin 7-O-beta-D-glucoside;5,7,4'-Trihydroxyflavanone 7-O-beta-D-glucopyranoside	Crotalaria assamica	Ko,Bioorg. Med. Chem. Lett.,14,(2004),1011	Crotalaria	Fabaceae	Plantae
4617	435.138	4.859	C20H22N2O9	434.133	434.131	4.57641	C00026658	Glucodichotomine B	Stellaria dichotoma L.var. lanceolata	Morikawa,Chem.Pharm.Bull.,52,(2004),1194	Stellaria	Caryophyllaceae	Plantae
4618	435.161	3.997	C22H26O9	434.158	434.154	8.24328	C00003253	Eleganin	Liatris elegans	Harborne,Phytochemical Dictionary Second Edition,Taylor and Francis,(1999),Chapter51	Liatris	Asteraceae	Plantae
4620	131.048	4.026	C32H22N2	434.178	434.179	-0.494801	C00027938	Biscryptolepine	Cryptolepis sanguinolenta	CImanga,Tetrahedron Lett.,37,(1996),1703	Cryptolepis	Apocynaceae	Plantae
4621	314.39	3.665	C19H30O11	434.179	434.182	-6.47601	C00031339	Secologanin dimethyl acetal;(-)-Secologanin dimethyl acetal	Hydrangea macrophylla subsp.serrata (Thunb.) Makino	Sakai,J.Nat.Med.,61,(2007),226	Hydrangea	Hydrangeaceae	Plantae
4641	309.097	4.376	C21H24O10	436.137	436.137	-0.909255	C00000990	Phloridzin;Phloretin 2'-glucoside	Flemingia strobilifera	Saxena,Planta Med.,29,(1976),94	Flemingia	Fabaceae	Plantae
4642	184.075	4.33	C21H28N2O4S2	436.149	436.147	3.95578	C00015388	Melithiazol I;Melithiazole I	Melittangium lichenicola	Sasse,J.Antibiotics 52,(1999),721	Melittangium	Cystobacteraceae	Bacteria
4643	171.137	3.801	C26H29ClN2O2	436.192	436.191	2.50428	C00027104	Ambiguine E isonitrile	Fischerella ambigua	Mo,J.Nat.Prod.,72,(2009),894	0	0	0
4645	119.085	11.001	C24H40N2O5	436.294	436.292	3.50419	C00015632	SB 322823	Pseudomonas fluorescens DSM 11579	Thirkettle,J.Antibiotics 53,(2000),733	Pseudomonas	Pseudomonadaceae	Bacteria
4646	188	11.054	C29H40O3	436.298	436.298	0.209936	C00048531	Sargaol acetate	Stypopodium flabelliforme	Areche,Phytochem.,70,(2009),1315	0	0	0
4654	438.231	5.426	C26H31NO5	437.22	437.224	-7.91464	C00002334	Decaline	Decodon verticillata	Ferris,J.Org.Chem.,27,(1962),2985	Decodon	Lythraceae	Plantae
4655	231.049	3.86	C25H31N3O4	437.231	437.231	0.624273	C00002348	Lunarine	Lunaria biennis	Harborne,Phytochemical Dictionary Second Edition,Taylor and Francis,(1999),Chapter31	Lunaria	Cruciferae	Plantae
4656	438.268	12.103	C27H35NO4	437.257	437.261	-8.93053	C00023583	alpha-Paxitriol	Lolium perenne L.	Miles,J.Agric.Food Chem.,40,(1992),234-238	Lolium	Poaceae	Plantae
4662	337.089	3.098	C23H15ClO7	438.051	438.051	-0.0296854	C00038755	Chlorocyclinone D	Streptomyces sp.DSM17045	Potterat,J.Nat.Prod.,70,(2007),1934	Streptomyces	Streptomycetaceae	Bacteria
4663	144.981	11.293	C19H22N2O10	438.127	438.126	2.26279	C00047095	Speranculatine C;(+)-Speranculatine C	Speranskia tuberculata	Shi,J.Nat.Prod.,63,(2000),782	Speranskia	Euphorbiaceae	Plantae
4665	163.075	6.614	C25H30N2O5	438.215	438.213	5.2224	C00024324	(-)-10-Methoxyvincamedine	Alstonia sphaerocapitata	Caron,Phytochem.,23,(1984),2355	Alstonia	Apocynaceae	Plantae
4666	201.164	11.042	C29H42O3	438.313	438.314	-0.93162	C00024116	Salacenonal	Salacia reticulata WIGHT var. beta-diandra	Tezuka,J.Nat.Prod.,3,(1993),273-276	Salacia	Celastraceae	Plantae
4667	439.357	11.012	C30H46O2	438.35	438.35	0.0619681	C00033123	Lucialdehyde A	Ganoderma lucidum	Gao,Chem.Pharm.Bull.,50,(2002),837	Ganoderma	Ganodermataceae	Fungi
4675	441.138	4.286	C20H24O11	440.132	440.131	2.79022	C00024202	Tetrahydroswertianolin	Swertia japonika MAKINO	Hase K.,Chem.Pharm.Bull.,45,(1997),567-569;Hase K.,Chem.Pharm.Bull.,45,(1997),1823-1827	Swertia	Gentianaceae	Plantae
4676	153.128	4.969	C23H24N2O7	440.158	440.16	-2.82265	C00024562	Kopsinitarine D	Kopsia teoi	Kam,J.Nat.Prod.,59,(1996),1109	Kopsia	Apocynaceae	Plantae
4677	277.138	0.873	C21H28O10	440.168	440.169	-1.35501	C00012389	[3aR-(3aR*,5E,7R*,9Z,11aR*)]-2,3,3a,4,7,8,11,11a-Octahydro-7-hydroxy-6-methyl-3-methylene-2-oxo-, beta-D-glucopyranosyl ester cyclodeca[b]furan-10-carboxylic acid	Pertya glabrescens	Nagumo,Chem.Pharm.Bull.,31,(1983),2302	Pertya	Asteraceae	Plantae
4678	267.084	4.669	C18H33ClN2O6S	440.175	440.178	-7.78851	C00018768	Clindamycin sulfoxide;U 25026A	Streptomyces punipalus	Argoudelis,J. Antibiotics,22,(1969),309	Streptomyces	Streptomycetaceae	Bacteria
4679	255.087	2.235	C24H28N2O6	440.195	440.193	4.48232	C00024456	(-)-Lapidilectine A	Kopsia lapidilecta	Awang,Tetrahedron Lett.,33,(1992),2493; Awang,J.Nat.Prod.,56,(1993),1134	Kopsia	Apocynaceae	Plantae
4680	398.184	6.61	C17H28N8O6	440.213	440.213	-0.0746504	C00018162	Blasticidin H	Streptomyces griseochromogenes	Seto,J. Antibiotics,30,(1977),1019	Streptomyces	Streptomycetaceae	Bacteria
4681	441.298	6.779	C28H40O4	440.293	440.291	3.42094	C00037217	Grevirobstol B	Grevillea robusta A.Cunn	Ahmed,Phytochem.,53,(2000),149	Grevillea	Proteaceae	Plantae
4683	188	11.054	C29H44O3	440.329	440.325	9.17887	C00003539	Pfaffic acid	Pfaffia paniculata	Harborne,Phytochemical Dictionary Second Edition,Taylor and Francis,(1999),Chapter53	Pfaffia	Amaranthaceae	Plantae
4687	442.23	1.959	C24H31N3O5	441.226	441.223	7.76829	C00016297	Phebestin	Streptomyces sp. MJ672-m3	Nagai,J.Antibiotics 50,(1997),82	Streptomyces	Streptomycetaceae	Bacteria
4696	97.0272	3.359	C23H22O9	442.126	442.124	5.15408	C00000708	Rhinacanthin E	Rhinacanthus nasutus	Kernan,J. Nat. Prod.,60,(1997),635	Rhinacanthus	Acanthaceae	Plantae
4698	443.149	6.973	C27H22O6	442.142	442.142	-0.237735	C00016870	Bequinostatin D	Streptomyces sp. MI384-DF12	Yamazaki,J.Antibiotics 46,(1993),1309	Streptomyces	Streptomycetaceae	Bacteria
4700	240.078	9.207	C24H26O8	442.163	442.161	3.94484	C00002434	Mallotochromene	Mallotus japonicus	Harborne,Phytochemical Dictionary Second Edition,Taylor and Francis,(1999),Chapter34	Mallotus	Euphorbiaceae	Plantae
4701	443.216	3.896	C24H30N2O6	442.21	442.209	4.16806	C00024490	14-Hydroxycathovaline	Catharanthus ovalis	Langlois,Phytochem.,18,(1979),467	Catharanthus	Apocynaceae	Plantae
4703	119.085	11.001	C28H42O4	442.308	442.308	0.421156	C00017892	Paxisterol;UCY 1003	Penicillium paxilli KAC 1843	Nakano,J.Antibiotics,41,(1988),409	Penicillium	Trichocomaceae	Fungi
4711	444.202	4.823	C24H30ClN3O3	443.198	443.195	6.71486	C00040621	Variecolorin A;(-)-Variecolorin A	Aspergillus variecolor	Wang,J.Nat.Prod.,70,(2007),1558	Aspergillus	Trichocomaceae	Fungi
4714	199.148	11.011	C21H25BrN4O2	444.116	444.113	6.9023	C00026823	Kottamide B	Pycnoclavella kottae	Appleton,J.Org.Chem.,67,(2002),5402	Pycnoclavella	Clavelinidae	Animalia
4716	141.127	5.424	C23H24O9	444.142	444.141	3.26206	C00000654	(-)-5-Methoxypodophyllotoxin	Linum flavum	Uden,Biotechnology in Agriculture and Forestry.Springer-Verlag.Berlin,vol 26,(1994),219	Linum	Linaceae	Plantae
4717	445.243	4.882	C23H32N4O5	444.237	444.236	3.12134	C00046345	Radiosumin B;(+)-Radiosumin B	Microcystis aeruginosa	Coleman,J.Nat.Prod.,64,(2001),668	0	0	0
4718	445.365	11.767	C29H48O3	444.36	444.358	6.39537	C00003751	Messagenin	Melilotus messanensis	Harborne,Phytochemical Dictionary Second Edition,Taylor and Francis,(1999),Chapter59	Melilotus	Fabaceae	Plantae
4720	446.146	2.62	C22H23NO9	445.137	445.139	-3.84647	C00016469	Azicemicin B	Amycolatopsis sp. Mj126-NF4	Tsuchida,J.Antibiotics 48,(1995),217	Amycolatopsis	Pseudonocardiaceae	Bacteria
4723	446.18	3.566	C23H27NO8	445.174	445.172	2.88269	C00001890	Narceine	Papaver somniferum	Harborne,Phytochemical Dictionary Second Edition,Taylor and Francis,(1999),Chapter21	Papaver	Papaveraceae	Plantae
4726	446.231	5.884	C29H27N5	445.227	445.223	7.552	C00026569	Bengacarboline	Didemnum sp.	Foderano,J.Org.Chem.,62,(1997),6064	Didemnum	Didemnidae	Animalia
4728	393.117	3.287	C19H26O12	446.142	446.142	0.92515	C00024142	Bungeiside D	Cynanchum bungei DECNE	Li J.,Chem.Pharm.Bull.,40,(1992),3133-3137	Cynanchum	Apocynaceae	Plantae
4731	427.14	4.378	C23H26O9	446.158	446.159	-2.58007	C00014326	5-Hydroxy-7,8-dimethoxyflavanone 5-rhamnoside	Albizzia procera	Yadava,J.Inst.Chem.(India),71,(1999),202	Albizzia	Fabaceae	Plantae
4735	447.275	10.007	C26H38O6	446.267	446.267	-1.0859	C00016377	CJ 13103	Phanerochaete velutina CL6387	Dekker,J. Antibiotics,50,(1997),833	Phanerochaete	Phanerochaetaceae	Fungi
4737	447.345	11.143	C24H42N6O2	446.337	446.337	-1.0506	C00044696	Dehydrocrambine A	Monanchora sp.	Chang,J.Nat.Prod.,66,(2003),1490	0	0	0
4740	447.347	11.6	C28H46O4	446.34	446.34	-0.00804701	C00007262	3-Dehydroteasterone	Arabidopsis thaliana	Lange,Plant Mol.Biol.,51,(2003),925	Arabidopsis	Cruciferae	Plantae
4743	288.013	2.736	C23H29NO8	447.189	447.186	6.62664	C00019516	Glycoerysodin	Erythrina senegalensis	Wandji,Phytochem.,39,(1995),677	Erythrina	Fabaceae	Plantae
4750	255.082	4.358	C21H20O11	448.101	448.099	2.62873	C00001039	Fisetin 8-C-glucoside;8-C-Glucosylfisetin	Pterocarpus marsupium	Harborne,Phytochemical Dictionary Second Edition,Taylor and Francis,(1999),Chapter37	Pterocarpus	Fabaceae	Plantae
4757	449.144	4.48	C22H24O10	448.137	448.137	0.40934	C00003981	Agehoustin C	Ageratum houstonianum	Harborne, The Handbook of Natural Flavonoids, 1, (1999), 2.Flavones, John Wiley & Son;Quijano,Phytochem.,24,(1985)1085	Ageratum	Asteraceae	Plantae
4758	145.028	2.723	C27H28O6	448.189	448.189	-1.14889	C00002543	Lonchocarpenin	Derris scandens	Harborne,Phytochemical Dictionary Second Edition,Taylor and Francis,(1999),Chapter38	Derris	Fabaceae	Plantae
4759	449.291	10.956	C27H36N4O2	448.284	448.283	0.809474	C00040681	Xenortide B;(-)-Xenortide B	Xenorhabdus nematophilus	Lang,J.Nat.Prod.,71,(2008),1074	Xenorhabdus	Enterobacteriaceae	--
4760	449.358	12.601	C24H44N6O2	448.353	448.351	3.37044	C00050283	Crambescin A;(+)-Crambescin A	Batzella sp.	Patil,J.Nat.Prod.,60,(1997),704	0	0	0
4761	449.363	11.981	C28H48O4	448.355	448.355	-0.230906	C00000185	Typhasterol;2-Deoxycastasterone	Pinus thunbergi	Yokota,Agr.Biol.Chem.,47,(1983),2419	Pinus	Pinaceae	Plantae
4765	174.076	3.346	C26H27NO6	449.184	449.187	-6.09093	C00048912	Xylogranatin F;(+)-Xylogranatin F	Xylocarpus granatum	Blunt,Nat.Prod.Rep.,27,(2010),165	Xylocarpus	Meliaceae	Plantae
4767	450.232	4.972	C27H31NO5	449.22	449.225	-9.66217	C00024910	Hypognavine	Aconitum sanyoense	Pelletier,Tetrahedron Lett.,(1971),795; Sakai,Chem.Pharm.Bull.,5,(1957),1; Sakai,Chem.Pharm.Bull.,6,(1958),448	Aconitum	Ranunculaceae	Plantae
4768	147.93	11.07	C26H43NO5	449.314	449.317	-7.43368	C00028080	Columbidine	Aconitum columbianum	Pelletier,Heterocycles,23,(1984),331	Aconitum	Ranunculaceae	Plantae
4771	451.103	3.123	C24H18O9	450.095	450.096	-2.29146	C00045316	Gaboroquinone A	Bulbine frutescens	Abegaz,J.Nat.Prod.,65,(2002),1117	Bulbine	Asphodelaceae	Plantae
4774	451.152	9.189	C23H27ClO7	450.145	450.145	-1.04993	C00015496	Melleolide L	Armillariella mellea (Vahl. ex Fr.) Karst	Momose,J.Antibiotics 53,(2000),137	Armillariella	Marasmiaceae	Fungi
4776	451.16	2.607	C22H26O10	450.153	450.152	0.385434	C00007992	Asebotin	Kalmia angustifolia	Harborne, The Handbook of Natural Flavonoids, 2, (1999), 115,Chalcones,dihydrochalcones and aurones;Eykman,Rec.Trav.Chim.,2,(1883),99;Williams,Nature,202,(1964),824	Kalmia	Ericaceae	Plantae
4777	451.283	11.386	C29H38O4	450.277	450.276	2.21231	C00029919	Celastrol	Celastrus orbiculatus	Jin,J.Nat.Prod.,65,(2002),89	Celastrus	Celastraceae	Plantae
4779	112.086	11.082	C30H42O3	450.313	450.31	6.6213	C00000501	Perovskone	Perovskia abrotanoides	Parvez,J.Org.Chem,57,(1992),4339	Perovskia	Labiatae	Plantae
4782	451.377	12.004	C28H50O4	450.371	450.369	3.54494	C00000199	6-Deoxocastasterone	Arabidopsis thaliana	Lange,Plant Mol. Biol.,51,(2003),925	Arabidopsis	Cruciferae	Plantae
4786	452.155	9.32	C21H25NO10	451.148	451.148	0.670467	C00033692	Campyloside A	Campylospermum glaucum	Zintchem,Phytochem.,69,(2008),2209	Campylospermum	Ochnaceae	Plantae
4787	452.191	4.537	C22H29NO9	451.184	451.184	0.638287	C00024434	Pseudolycorine-1-O-beta-D-glucoside	Pancratium biflorum Roxb.	Ghosal,Phytochem.,23,(1984),1167	Pancratium	Amaryllidaceae	Plantae
4790	263.107	8.72	C27H33NO5	451.236	451.232	8.88587	C00016523	Pyripyropene E	Aspergillus fumigatus FO-1289-2501	Tomoda,J.Antibiotics 48,(1995),495	Aspergillus	Trichocomaceae	Fungi
4801	325.092	3.372	C21H24O11	452.132	452.132	0.0841847	C00006096	Aspalathin;3-(3,4-Dihydroxyphenyl)-1-(3-beta-D-glucopyranosyl-2,4,6-trihydroxyphenyl)-1-propanone	Aspalathus linearis	Harborne, The Handbook of Natural Flavonoids, 1, (1999), 549,C-glycosylflavones;Koeppen,Tetrahedron Lett.,(1965),3497;Koeppen,Biochem.J.,99,(1966),604	Aspalathus	Fabaceae	Plantae
4806	453.151	9.204	C20H24N2O10	452.143	452.144	-2.14212	C00047093	Speranculatine A;(+)-Speranculatine A	Speranskia tuberculata	Shi,J.Nat.Prod.,63,(2000),782	Speranskia	Euphorbiaceae	Plantae
4807	151.039	3.967	C29H24O5	452.162	452.165	-5.32922	C00007966	Chamuvaritin;1-[1,3-Dihydroxy-4-[(2-hydroxyphenyl)methyl]-9H-xanthen-2-yl]-3-phenyl-1-propanone	Uvaria chamae	Harborne, The Handbook of Natural Flavonoids, 2, (1999), 115,Chalcones,dihydrochalcones and aurones;Okorie,Phytochem.,16,(1977),1591;Muhammad,J.Nat.Prod.,48,(1985),571	Uvaria	Annonaceae	Plantae
4809	172.099	3.701	C26H29ClN2O3	452.187	452.188	-3.8989	C00038430	Ambiguine D isonitrile;(-)-Ambiguine D isonitrile	Fischerella sp.	Raveh,J.Nat.Prod.,70,(2007),196	0	0	0
4811	453.299	11.043	C29H40O4	452.293	452.292	2.4458	C00042369	Chabrolobenzoquinone F	Nephthea chabrolii	Su,J.Nat.Prod.,68,(2005),1651	0	0	0
4818	163.039	3.369	C23H23N3O5S	453.136	453.138	-3.93249	C00027021	Maremycin E;(-)-Maremycin E	Streptomyces sp.(GT051237)	Tang,Eur.J.Org.Chem.,(2001),261	Streptomyces	Streptomycetaceae	Bacteria
4820	223.198	11.059	C23H35NO8	453.236	453.234	4.19992	C00026180	Acetyllasiocarpine;Lasiocarpine monoacetate	Heliotropium europaeum	Liddell,Nat.Prod.Rep.,18,(2001),441	Heliotropium	Boraginaceae	Plantae
4821	454.295	10.069	C28H39NO4	453.288	453.288	0.518859	C00016561	FO 2546N;Terpendole F	Albophoma yamanashiensis	Tomoda,J.Antibiotics 48,(1995),793	0	0	0
4823	193.157	11.358	C20H26N2O6S2	454.123	454.122	1.83758	C00047859	Epicoccin G;(+)-Epicoccin G	Epicoccum nigrum	Guo,J.Nat.Prod.,72,(2009),2115	Epicoccum	Incertae sedis	Fungi
4825	343.117	4.137	C28H22O6	454.142	454.146	-9.03928	C00002883	Gnetin A	Gnetum leyboldii	Harborne,Phytochemical Dictionary Second Edition,Taylor and Francis,(1999),Chapter44	Gnetum	Gnetaceae	Plantae
4833	163.038	3.966	C25H26O8	454.163	454.166	-7.32279	C00004068	7,8,3',4',5'-Pentamethoxy-6'',6''-dimethylpyrano[2'',3'':5,6]flavone	Neoraputia alba	Harborne, The Handbook of Natural Flavonoids, 1, (1999), 2.Flavones, John Wiley & Son;Arruda,Phytochem.,30,(1991),3157	Neoraputia	Rutaceae	Plantae
4836	203.179	11.035	C24H42N2O6	454.304	454.306	-3.13988	C00038352	Acremolide D	Acremonium sp. MST-MF588a	Ratnayake,J.Nat.Prod.,71,(2008),403	Acremonium	Hypocreaceae	Fungi
4837	455.316	11.003	C29H42O4	454.308	454.309	-1.74709	C00023815	23-Deoxyantheridiol	Achlya ambisexualis	Green,Tetrahedron,27,(1971),1199-1203	0	0	0
4838	145.101	8.278	C30H46O3	454.345	454.34	9.49012	C00023782	3beta-Hydroxylanosta-7,9(11),24-trien-21-oic acid	Poria cocos	Kanematsu,Chem.Pharm.Bull.,18,(1970),779-783	0	0	0
4841	181.122	11.196	C21H33N3O8	455.227	455.224	6.30786	C00015128	HC 70III;Pyloricidin C	Bacillus sp. HC-70	Nakao,J.Antibiotics 54,(2001),926	Bacillus	Bacillaceae	Bacteria
4844	457.115	3.345	C23H20O10	456.106	456.108	-5.12313	C00008869	Epicatechin 3-O-(3-O-methylgallate)	Camellia sinensis	Harborne, The Handbook of Natural Flavonoids, 2, (1999), 355,Flavans and proanthocyanidins;Saijo,Agric.Biol.Chem.,46,(1982),1969;Nonaka,Chem.Pharm.Bull.,31,(1983),3906	Camellia	Theaceae	Plantae
4845	151.039	3.967	C20H24O12	456.127	456.125	4.19332	C00029702	Adicardin;Apiosylskimmin	Angelica furcijuga KITAGAWA	Matsuda,Chem.Pharm.Bull.,53,(2005),387	Angelica	Apiaceae	Plantae
4848	446.201	4.628	C31H20O4	456.136	456.135	2.13879	C00042417	Cryptoquindoline	Cryptolepis sanguinolenta	Miert,J.Nat.Prod.,68,(2005),674	Cryptolepis	Apocynaceae	Plantae
4850	457.153	3.554	C24H24O9	456.142	456.146	-7.65372	C00000612	(-)-Steganacin	Steganotaenia araliacea	Kupchan,J.Am Chem Soc,95,(1973),1335	Steganotaenia	Apiaceae	Plantae
4852	306.278	11.01	C29H44O4	456.324	456.322	3.34487	C00029490	3-Dehydro-15-deoxoeucosterol	Scilla scilloides DRUCE	Nishida,Chem.Pharm.Bull.,56,(2008),1022	Scilla	Hyacinthaceae	Plantae
4855	115.039	0.949	C23H33Cl2NO4	457.179	457.177	3.39128	C00038922	Dankastatin B	Gymnascella dankaliensis	Amagata,J.Nat.Prod.,71,(2008),340	Gymnascella	Gymnoascaceae	Fungi
4859	459.131	3.178	C23H22O10	458.121	458.124	-6.25735	C00006146	Puerarin 6''-acetate	Pueraria mirifica	Harborne, The Handbook of Natural Flavonoids, 1, (1999), 549,C-glycosylflavones;Ingham,Z.Naturforsch.C.,44,(1989),724	Pueraria	Fabaceae	Plantae
4860	459.139	2.696	C21H27ClO9	458.134	458.132	5.86427	C00020844	Linichlorin C	Centaurea linifolia	Gonzalez,Can. J. Chem.,56,(1978),491	Centaurea	Asteraceae	Plantae
4863	459.185	3.796	C21H30O11	458.179	458.178	2.3097	C00030286	Foliachinenoside B1;(-)-Foliachinenoside B1	Salacia chinensis LINN.	Yoshikawa,Chem.Pharm.Bull.,56,(2008),915	Salacia	Celastraceae	Plantae
4865	253.179	5.101	C22H34O10	458.215	458.215	0.72839	C00024028	Marioside	Davallia mariesii MOORE	Cui C.-B.,Chem.Pharm.Bull.,40,(1992),2035-2040	Davallia	Davalliaceae	Plantae
4871	460.195	3.006	C20H25N7O6	459.187	459.188	-2.98782	C00007252	5-Methyl-tetrahydrofolate;5-Methyltetrahydrofolic acid	Arabidopsis thaliana	Hanson,Annu.Rev.Plant Physiol.Plant.Mol.Biol.,52,(2001),119	Arabidopsis	Cruciferae	Plantae
4878	248.054	5.083	C23H25BrO5	460.089	460.085	7.94034	C00016109	(+)-5-Bromoochrephilone;5-Bromoochrephilone	Penicillium multicolor FO-2338	Matsuzaki,J.Antibiotics 51,(1998),1004	Penicillium	Trichocomaceae	Fungi
4888	291.086	3.366	C23H24O10	460.137	460.14	-5.64302	C00004126	7-Hydroxy-5,6-dimethoxyflavone 7-glucoside	Scutellaria ovata	Harborne, The Handbook of Natural Flavonoids, 1, (1999), 3.Flavone O-glycosides, John Wiley & Son;Nicollier,J. Agric. Food Chem.,29,(1981),1179	Scutellaria	Labiatae	Plantae
4889	85.028	2.686	C28H20N4O3	460.154	460.154	-0.0934771	C00016355	Phenazostatin A	Streptomyces sp. 833	Kim,J.Antibiotics 50,(1997),715	Streptomyces	Streptomycetaceae	Bacteria
4890	193.049	3.154	C19H40O8S2	460.216	460.22	-7.87419	C00045485	(2S)-2,6,10,14-tetramethylpentadeca-1,18-diyl sulfate	Sidnyum turbinatum	Aiello,J.Nat.Prod.,64,(2001),219	Sidnyum	Polyclinidae	Animalia
4894	461.36	11.612	C29H48O4	460.355	460.353	5.46637	C00000197	2-Deoxy-25-Methyldolichosterone	Phaseolus vulgaris	Kim,Natural occurrence of brassinosteroids,(1991),26	Phaseolus	Fabaceae	Plantae
4899	111.044	3.974	C24H31NO8	461.205	461.206	-1.27183	C00028308	Glucoerysodine	Erythrina lysistemon	Amer,J.Nat.Prod.,54,(1991),161	Erythrina	Fabaceae	Plantae
4906	253.029	0.817	C25H18O9	462.095	462.092	6.40264	C00017064	Antibiotic DC 116;Sapurimycin	Streptomyces sp. DO-116	Kara,J.Antibiotics 44,(1991),33	Streptomyces	Streptomycetaceae	Bacteria
4908	158.962	4.24	C22H22O11	462.116	462.115	3.00357	C00001058	Isoscoparin;Isoorientin 3'-methyl ether	Gentiana spp.	Harborne, The Handbook of Natural Flavonoids, 1, (1999), 549,C-glycosylflavones;Boutard,C.R.Acad.Sci.Ser.D.,274,(1972),1099	Gentiana	Gentianaceae	Plantae
4913	189.127	3.538	C23H26O10	462.153	462.155	-4.77439	C00003982	Agehoustin A	Ageratum houstonianum	Harborne, The Handbook of Natural Flavonoids, 1, (1999), 2.Flavones, John Wiley & Son;Quijano,Phytochem.,21,(1982),2965	Ageratum	Asteraceae	Plantae
4916	463.178	2.458	C24H30O7S	462.171	462.171	1.19111	C00050370	Ircinianin sulfate;(-)-Ircinianin sulfate	Ircinia wistarii	Coll,J.Nat.Prod.,60,(1997),1178	0	0	0
4917	147.064	2.682	C20H30O12	462.174	462.173	0.936609	C00030098	Decaffeoylverbascoside;(-)-Decaffeoylverbascoside;Verbasoside;(-)-Verbasoside	Lippia alba	Hennebelle,J.Ethnopharmacol.,116,(2008),211	Lippia	Verbenaceae	Plantae
4919	141.959	11.067	C28H46O5	462.335	462.339	-9.16862	C00000192	Dolichosterone	Oryza sativa	Abe,Agric. Biol. Chem.,48,(1984),1103	Oryza	Poaceae	Plantae
4922	202.07	2.346	C24H25N5O5	463.186	463.185	2.12744	C00028636	Naamidine B	Leucetta cf. chagosensis	Tetrahedron,56,(2000),8795	0	0	0
4924	436.218	4.971	C25H37NO5S	463.239	463.241	-4.74813	C00045902	Epothilone C1;(-)-Epothilone C1	Sorangium cellulosum	Hardt,J.Nat.Prod.,64,(2001),847	0	0	0
4931	263.091	4.068	C21H20O12	464.095	464.097	-2.6879	C00001046	Gossypetin 8-rhamnoside	Gossypium arboreum	Harborne,Phytochemical Dictionary Second Edition,Taylor and Francis,(1999),Chapter37	Gossypium	Malvaceae	Plantae
4932	145.049	0.963	C25H33ClO6	464.197	464.199	-4.17291	C00023911	Chloronectrin	Nectria coccinea CMI 120337C	Aldridge,J.Chem.Soc.,Perkin Trans,1,(1972),2136-2141	Nectria	Hypocreaceae	Fungi
4935	465.214	5.04	C24H32O9	464.205	464.207	-5.34447	C00011772	7-(Acetyloxy)-2,3,3a,4,5,6,7,8,9,11a-decahydro-10-methyl-3,6-bis(methylene)-2-oxocyclodeca[b]furan-4-yl ester 3-(acetyloxy)-2-hydroxy-2-methyl-butanoic acid	Ursinia anthemoides	Kroszczynski,Coolect.Czech.Chem.Commun.,50,(1985),94	Ursinia	Asteraceae	Plantae
4936	465.232	4.297	C21H36O11	464.226	464.224	3.22784	C00031188	Rosiridoside B;(-)-Rosiridoside B	Rhodiola sachalinensis	Yoshikawa,Chem.Pharm.Bull.,56,(2008),695	Rhodiola	Crassulaceae	Plantae
4937	465.292	11.041	C20H40N4O8	464.285	464.285	-0.94611	C00018417	Antibiotic SU 1;SU 1	Micromonospora sagamiensis KY 11509	Kase,J. Antibiotics,35,(1982),385	Micromonospora	Micromonosporaceae	Bacteria
4938	465.36	11.656	C28H48O5	464.35	464.353	-5.05848	C00000181	Castasterone	Alnus glutinosa	Plattner,J. Nat. Prod.,49,(1986),540	Alnus	Betulaceae	Plantae
4939	465.465	12.684	C31H60O2	464.459	464.458	3.87033	C00001251	Hentriacontane-14,16-dione	Andropogon spp.	Harborne,Phytochemical Dictionary Second Edition,Taylor and Francis,(1999),Chapter7	Andropogon	Poaceae	Plantae
4941	105.07	2.639	C26H27NO7	465.179	465.181	-5.72108	C00016294	0089A;Brasiliquinone A	Nocardia brasiliensis	Nemoto,J.Antibiotics 50,(1997),18	Nocardia	Nocardiaceae	Bacteria
4951	325.142	4.751	C25H22O9	466.126	466.122	9.15793	C00001002	Silandrin	Silybum marianum	Harborne,Phytochemical Dictionary Second Edition,Taylor and Francis,(1999),Chapter36	Silybum	Asteraceae	Plantae
4952	449.144	4.48	C22H26O11	466.148	466.148	-0.45452	C00003068	Agnuside;Buddlejoside A	Vitex trifoliata	Hansel,Phytochem.,4,(1965),19;Bianco,Tetrahedron,33,(1977),847;Bianco,Tetrahedron,38,(1982),362	Vitex	Labiatae	Plantae
4953	225.09	5.467	C27H30O7	466.199	466.2	-0.901407	C00009924	Pumilaisoflavone C;5,7,4'-Trihydroxy-3',5'-dimethoxy-6,2'-diprenylisoflavone	Tephrosia pumila	Harborne, The Handbook of Natural Flavonoids, 2, (1999), 517,Isoflavonoids and neoflavonoids;Yenesew,Phytochem.,28,(1989),1291	Tephrosia	Fabaceae	Plantae
4954	196.169	10.971	C26H42O7	466.293	466.293	0.600797	C00039614	Lemnaloside D;(+)-Lemnaloside D	Lemnalia sp.	Yao,J.Nat.Prod.,70,(2007),961	0	0	0
4956	468.159	7.242	C27H21N3O5	467.148	467.152	-8.54706	C00017726	(+)-Antibiotic K 252a;(+)-Antibiotic SF 2370;Protein kinase inhibitor K252a;SF 2370	Actinomadura sp. SF-2370	Sezaki,J.Antibiotics,38,(1985),1437	Actinomadura	Thermomonosporaceae	Bacteria
4961	331.125	4.404	C21H24O12	468.127	468.126	2.12055	C00009016	Catechin-4-ol 3-O-beta-D-galactopyranoside	Peltophorum pterocarpum	Harborne, The Handbook of Natural Flavonoids, 2, (1999), 355,Flavans and proanthocyanidins;Khare,Curr.Sci.,55,(1986),179	Peltophorum	Fabaceae	Plantae
4962	153.054	3.969	C22H24N6O2S2	468.14	468.137	6.64751	C00028851	Polycarpine;Polycarpine(Polycarpa)	Polycarpa aurata	Radchenko,Tetrahedron Lett.,38,(1997),3581	0	0	0
4964	85.0281	5.082	C26H28O8	468.178	468.175	7.03647	C00013496	Artoindonesianin B;(+)-6,7-Dihydro-6-(1-hydroperoxy-1-methylethyl)-3,9-dihydroxy-11-methoxy-10-[(1E)-3-methyl-1-butenyl]-8H-[1]benzopyrano[3,2-d][1]benzoxepin-8-one	Artocarpus champeden	Hakim,J.Nat.Prod.,62,(1999),613	Artocarpus	Moraceae	Plantae
4966	469.298	10.947	C29H40O5	468.288	468.291	-7.13058	C00038466	Antcin B	Antrodia camphorata	Chen,J.Nat.Prod.,70,(2007),989	Antrodia	Meripilaceae	Fungi
4967	123.116	10.991	C30H44O4	468.324	468.325	-3.25342	C00033231	Myrica acid;(-)-Myrica acid	Myrica cerifera L.	Nagai,Chem.Pharm.Bull.,48,(2000),1427	Myrica	Myricaceae	Plantae
4970	470.125	6.457	C20H23NO12	469.122	469.118	8.31694	C00001573	Kalbreclasine	Haemanthus kalbreyeri	Harborne,Phytochemical Dictionary Second Edition,Taylor and Francis,(1999),Chapter17	Haemanthus	Amaryllidaceae	Plantae
4984	325.092	3.219	C21H26O12	470.142	470.143	-1.5256	C00003096	Plumieride	Plumeria acutifolia	Harborne,Phytochemical Dictionary Second Edition,Taylor and Francis,(1999),Chapter49	Plumeria	Apocynaceae	Plantae
4988	471.176	2.457	C24H26N2O8	470.169	470.169	-0.0377007	C00024477	11,12-(Methylenedioxy)kopsaporine	Kopsia singapurensis	Awang,Nat.Prod.Lett.,3,(1993),283	Kopsia	Apocynaceae	Plantae
4989	471.31	10.983	C29H42O5	470.303	470.303	1.40527	C00016058	(-)-Sesquicillin;Sesquicillin;Sesquicillin A	Acremonium sp. 132-94	Engel,J.Antibiotics 51,(1998),518	Acremonium	Hypocreaceae	Fungi
4991	471.351	11.984	C30H46O4	470.34	470.344	-9.61771	C00003521	Glycyrrhitinic acid	Glycyrrhiza glabra	Harborne,Phytochemical Dictionary Second Edition,Taylor and Francis,(1999),Chapter53	Glycyrrhiza	Fabaceae	Plantae
4997	471.106	11.9	C23H20O11	472.101	472.096	8.89204	C00008883	Epigallocatechin 3-O-(3-O-methylgallate)	Camellia sinensis	Harborne, The Handbook of Natural Flavonoids, 2, (1999), 355,Flavans and proanthocyanidins;Saijo,Agric.Biol.Chem.,46,(1982),1969;Nonaka,Chem.Pharm.Bull.,31,(1983),3906	Camellia	Theaceae	Plantae
4999	473.149	4.048	C24H24O10	472.137	472.141	-9.12142	C00010156	Formononetin 7-O-(6''-acetylglcoside)	Ononis speciosa	Harborne, The Handbook of Natural Flavonoids, 2, (1999), 517,Isoflavonoids and neoflavonoids;Barrero,Phytochem.,28,(1989),161	Ononis	Fabaceae	Plantae
5000	473.154	3.376	C23H24N2O9	472.148	472.147	2.78902	C00041424	Cephalandole C;(+)-Cephalandole C	Cephalanceropsis gracilis	Wu,J.Nat.Prod.,69,(2006),1467	0	0	0
5001	439.357	11.012	C29H44O5	472.319	472.318	2.0134	C00046683	Comnostin D;(+)-Comnostin D	Nostoc commune	Jaki,J.Nat.Prod.,63,(2000),339	0	0	0
5004	213.076	2.633	C20H23N7O7	473.166	473.165	1.97096	C00007251	10-Formyl-THF	Arabidopsis thaliana	Hanson,Annu.Rev.Plant Physiol.Plant.Mol.Biol.,52,(2001),119	Arabidopsis	Cruciferae	Plantae
5009	475.157	3.804	C31H22O5	474.147	474.149	-5.71497	C00008799	Nordracorubin	Dracaena draco	Harborne, The Handbook of Natural Flavonoids, 2, (1999), 355,Flavans and proanthocyanidins;Cardillo,J.Chem.Soc.C.,(1971),3967;Agbakwuru,J.Chem.Soc.Perkin Trans.,1,(1976),1392	Dracaena	Dracaenaceae	Plantae
5011	472.152	3.379	C28H26O7	474.168	474.167	1.91839	C00041107	Rhinacanthin Q	Rhinacanthus nasutus	Wu,Phytochem.,49,(1998),2001	Rhinacanthus	Acanthaceae	Plantae
5013	475.38	12.022	C30H50O4	474.371	474.373	-4.16017	C00003678	Bryodulcosigenin	Bryonia dioica	Harborne,Phytochemical Dictionary Second Edition,Taylor and Francis,(1999),Chapter57	Bryonia	Cucurbitaceae	Plantae
5016	105.071	4.672	C20H33N3O8S	475.199	475.199	-0.710787	C00018574	Antibiotic OA 6129D	Streptomyces sp. OA-6129	Yoshioka,J. Antibiotics,37,(1984),211	Streptomyces	Streptomycetaceae	Bacteria
5020	163.038	3.966	C26H37NO5S	475.239	475.242	-6.41681	C00045906	Epothilone C5;(-)-Epothilone C5	Sorangium cellulosum	Hardt,J.Nat.Prod.,64,(2001),847	0	0	0
5027	477.139	4.073	C23H24O11	476.132	476.132	-0.424121	C00004234	Scutellarein 6,7-dimethyl ether 4'-glucoside	Cirsium maritimum	Harborne, The Handbook of Natural Flavonoids, 1, (1999), 3.Flavone O-glycosides, John Wiley & Son;Morita,Chem.Abstr.,59,(1963),15374	Cirsium	Asteraceae	Plantae
5029	325.092	3.372	C16H24N6O9S	476.133	476.134	-2.0087	C00015718	(S)-1-[4-[(Aminocarbonyl)imino]-3,4-dihydro-3-methyl-2-oxo-1(2H)-pyrimidinyl]-6-[(2-amino-3-hydroxy-1-oxopropyl)amino]-1,6-dideoxy-4-thio-L-glycero-alpha-L-ido-heptofuranuronic acid;SB 217452	Streptomyces sp. ATCC 700974	Stefanska,J.Antibiotics 53,(2000),1346	Streptomyces	Streptomycetaceae	Bacteria
5033	478.145	4.058	C23H25O11	477.14	477.138	4.44963	C00006736	Malvidin 3-rhamnoside	Ceanothus sp.	Harborne, The Handbook of Natural Flavonoids, 2, (1999), 1,Anthocyanins;Statham,Phytochem.,11,(1972),1083	Ceanothus	Rhamnaceae	Plantae
5035	478.16	3.238	C25H23N3O7	477.154	477.153	1.18738	C00017024	(+)-duocarmycin SA;Antibiotic DC 113;Duocarmycin SA	Streptomyces sp. DO113 (FERM BP-222)	Ichimura,J.Antibiotics 43,(1990),1037	Streptomyces	Streptomycetaceae	Bacteria
5037	223.198	11.059	C30H39NO4	477.288	477.284	7.51159	C00017264	18-Deoxycytochalasin H;L 696474	Hypoxylon fragiforme (ATCC 20995, MF5511)	Dombrowski,J. Antibiotics,45,(1992),671	Hypoxylon	Xylariaceae	Fungi
5048	207.065	4.236	C22H22O12	478.111	478.112	-0.977553	C00004400	Nepitrin;6-Methoxyluteolin 7-glucoside;Nepetin 7-glucoside	Inula britannica	Park,J.Nat.Prod.,63,(2000),34	Inula	Asteraceae	Plantae
5050	479.151	3.502	C30H22O6	478.142	478.144	-5.19744	C00015531	(-)-Blestriarene C;Blestriarene C;Cirrhopetalanthrin;4,4'-Dimethoxy-2,2',7,7'-tetrahydroxy-[1,1'-biphenanthrene]	Cremastra appendiculata	Kovacs,Phytochem.,69,(2008),1084	Cremastra	Orchidaceae	Plantae
5052	325.093	4.262	C23H26O11	478.148	478.147	1.79469	C00007910	Okanin 3,4-dimethyl ehter 4'-glucoside	Bidens torta	Harborne, The Handbook of Natural Flavonoids, 2, (1999), 115,Chalcones,dihydrochalcones and aurones;McCormick,Phytochem.,23,(1984),2400	Bidens	Asteraceae	Plantae
5057	479.156	3.746	C24H22N4O7	478.149	478.149	-0.260297	C00018638	Streptonigrone	Streptomyces sp. CAS No. 114	Herlt,J. Antibiotics,38,(1985),516	Streptomyces	Streptomycetaceae	Bacteria
5059	211.097	2.513	C20H30O13	478.169	478.169	-0.862669	C00030605	Kelampayoside A	Nauclea orientalis	Zhang,J.Nat.Prod.,64,(2001),1001	Nauclea	Rubiaceae	Plantae
5062	479.277	11.482	C30H38O5	478.272	478.27	3.68154	C00008020	3-Geranyl-4,2',4',6'-tetrahydroxy-5-prenyldihydrochalcone	Boronia inconspicua	Harborne, The Handbook of Natural Flavonoids, 2, (1999), 115,Chalcones,dihydrochalcones and aurones;Ahsan,Phytochem.,36,(1994),799	Boronia	Rutaceae	Plantae
5063	109.1	9.253	C29H38N2O4	478.283	478.286	-6.38917	C00018842	Ikarugamycin	Streptomyces sp. MDG-04-17-069	Perez,J.Nat.Prod.,72,(2009),2192	Streptomyces	Streptomycetaceae	Bacteria
5064	480.122	4.235	C22H23O12	479.119	479.115	7.96807	C00006721	Petunidin 3-O-beta-D-galactopyranoside;Petunidin 3-galactoside	Vaccinium myrtillus L.	Ichiyanagi,Chem.Pharm.Bull.,52,(2004),226	Vaccinium	Ericaceae	Plantae
5067	263.095	2.677	C27H29NO7	479.194	479.199	-8.62126	C00025124	Stephabenine;N,O-Dimethylstephine benzoate	Stephania japonica Miers	Kondo,Chem.Pharm.Bull.,31,(1983),2574	Stephania	Menispermaceae	Plantae
5072	480.329	10.959	C27H45NO6	479.325	479.322	5.32964	C00028843	Pingpeimine B	Fritillaria ussuriensis	Xu,Acta Pharm.Sin.,23,(1988),902	Fritillaria	Liliaceae	Plantae
5087	261.114	4.624	C23H24Cl2O7	482.09	482.087	5.73543	C00048977	Falconensin A;(+)-Falconensin A	Emericella falconensis	Ogasawara,Phytochem.,47,(1998),1131	0	0	0
5088	399.161	11.289	C21H22O13	482.106	482.102	8.872	C00007920	3,4,2',3',4',6',alpha-Heptahydroxychalcone 2'-glucoside	Gossypium barbadense	Harborne, The Handbook of Natural Flavonoids, 2, (1999), 115,Chalcones,dihydrochalcones and aurones;Pakudina,Khim.Prir.Soedin.,5,(1969),126	Gossypium	Malvaceae	Plantae
5089	273.099	10.854	C26H42O8	482.288	482.29	-4.57243	C00003427	Fusicoccin H	Fusicoccum amygdali	Harborne,Phytochemical Dictionary Second Edition,Taylor and Francis,(1999),Chapter52	Fusicoccum	Botryosphaeriaceae	Fungi
5090	177.053	11.016	C32H38N2O2	482.293	482.295	-3.28654	C00043849	Prochaetoglobosin I	Chaetomium globosum CANUN60	Jiao,J.Nat.Prod.,67,(2004),1722	Chaetomium	Chaetomiaceae	Fungi
5097	485.118	11.291	C23H26Cl2O7	484.106	484.11	-9.67752	C00048978	Falconensin B;(+)-Falconensin B	Emericella falconensis	Ogasawara,Phytochem.,47,(1998),1131	0	0	0
5100	485.164	4.493	C22H28O12	484.158	484.157	1.84405	C00033342	Rubinaphthin B;(-)-Rubinaphthin B	Rubia yunnanensis	Liou,Chem.Pharm.Bull.,50,(2002),276	Rubia	Rubiaceae	Plantae
5103	173.06	5.072	C24H36O10	484.231	484.231	-0.838808	C00033412	Taxumairol X;(+)-Taxumairol X	Taxus mairei (LEMEE & LEVL.) S.Y.Hu.	Shen,Chem.Pharm.Bull.,50,(2002),1561	Taxus	Taxaceae	Plantae
5104	485.261	12.795	C25H40O7S	484.249	484.254	-8.93999	C00047143	25-Hydroxyhalisulfate 9;(-)-25-Hydroxyhalisulfate 9	Fasciospongia sp.	Yao,J.Nat.Prod.,72,(2009),319	0	0	0
5106	485.29	9.431	C29H40O6	484.282	484.283	-0.0506698	C00036245	Zafaral	Azadirachta indica	Siddiqui,Phytochem.,65,(2004),2363	Azadirachta	Meliaceae	Plantae
5107	485.308	10.972	C26H44O8	484.304	484.301	5.44046	C00017910	(+)-Pseudomonic acid C;Pseudomonic acid C	Pseudomonas fluorescens NCIB 10586	Banks,J.Antibiotics,41,(1988),609	Pseudomonas	Pseudomonadaceae	Bacteria
5108	263.237	11.071	C30H44O5	484.319	484.316	6.01043	C00003545	Propapyriogenin A2	Bupleurum rotundifolium	Harborne,Phytochemical Dictionary Second Edition,Taylor and Francis,(1999),Chapter53	Bupleurum	Apiaceae	Plantae
5116	149.022	11.058	C27H27N5O4	485.206	485.204	5.25723	C00026231	(-)-Fumiquinazoline H	Acremonium sp.	Belofsky,Chem.Eur.J.,6,(2000),1355	Acremonium	Hypocreaceae	Fungi
5122	255.084	5.237	C20H26N2O8S2	486.113	486.112	1.26253	C00047860	Epicoccin H;(-)-Epicoccin H	Epicoccum nigrum	Guo,J.Nat.Prod.,72,(2009),2115	Epicoccum	Incertae sedis	Fungi
5123	487.124	3.965	C24H22O11	486.116	486.116	-0.168686	C00008884	Epigallocatechin 3-O-(3,5-di-O-methylgallate)	Stryphnodendron adstringens	Harborne, The Handbook of Natural Flavonoids, 2, (1999), 355,Flavans and proanthocyanidins;de Mello,Phytochem.,41,(1996),807	Stryphnodendron	Fabaceae	Plantae
5125	487.141	2.77	C28H22O8	486.131	486.134	-5.25757	C00015870	Scirpusin B	Scirpus fluviatilis	Nakajima,Chem.Pharm.Bull.,26,(1978),3050	Scirpus	Cyperaceae	Plantae
5131	163.039	3.221	C21H26O13	486.137	486.138	-2.08301	C00010740	Plumiepoxide	Allamanda neriifolia	Yamagauchi,Chem.Pharm.Bull,29,(1981),3051	Allamanda	Apocynaceae	Plantae
5134	322.148	0.959	C24H26N2O9	486.164	486.163	2.37964	C00024599	Singapurensine C;(-)-Singapurensine C	Kopsia singapurensis	Awang,Nat.Prod.Lett.,3,(1993),283	Kopsia	Apocynaceae	Plantae
5135	487.218	4.303	C23H34O11	486.21	486.211	-1.36077	C00013195	4-[6-[(6-O-Acetyl-beta-D-glucopyranosyl)oxy]-3-methyl-2-oxohexyl]dihydro-3-methylene-5-(2-oxopropyl)-2(3H)-furanone	Picradeniopsis woodhousei	Herz,J.Org.Chem.,45,(1980),3163	Picradeniopsis	Asteraceae	Plantae
5136	449.363	11.981	C26H46O8	486.319	486.316	6.85742	C00032408	Tricalysioside U;(-)-Tricalysioside U	Tricalysia dubia OHWI	Otuka,Chem.Pharm.Bull.,55,(2007),1600	Tricalysia	Rubiaceae	Plantae
5137	159.116	11.002	C30H46O5	486.335	486.334	0.269425	C00003546	Quillaic acid	Quillaja saponaria	Harborne,Phytochemical Dictionary Second Edition,Taylor and Francis,(1999),Chapter53	Quillaja	Quillajaceae	Plantae
5141	187.132	3.556	C27H20O9	488.111	488.113	-4.38693	C00023675	Protocercosporin	Cercospora kikuchi	Matsueda,Chem.Ind.(London),(1982),58	0	0	0
5142	81.0338	5.073	C21H24N6O4S2	488.13	488.131	-1.32913	C00040633	Venturamide A;(+)-Venturamide A	Oscillataria sp.	Linington,J.Nat.Prod.,70,(2007),397	0	0	0
5143	489.179	7.687	C26H24N4O6	488.17	488.171	-3.84911	C00023554	Nortryptoquivalone;Tryptoquivalone;Tryptoquivaline B	Aspergillus clavatus (NRRL5890)	Cole,Handbook of Toxic Fungal Metabolites,Academic Press, (1981),418;Turner,Fungal Metabolites II,Academic Press, (1983),434	Aspergillus	Trichocomaceae	Fungi
5144	189.133	0.851	C24H28N2O9	488.179	488.182	-5.51649	C00039584	Kopsimaline C;(-)-Kopsimaline C	Kopsia singapurensis	Subramaniam,J.Nat.Prod.,71,(2008),53	Kopsia	Apocynaceae	Plantae
5150	490.202	10.141	C25H31NO9	489.2	489.195	9.62398	C00016703	Menoxymycin B	Streptomyces sp. KB10	Hayakawa,J.Antibiotics 47,(1994),1344	Streptomyces	Streptomycetaceae	Bacteria
5152	491.118	3.121	C23H22O12	490.111	490.11	1.67844	C00004238	Pectolinarigenin 7-glucuronide	Comanthosphace japonica	Harborne, The Handbook of Natural Flavonoids, 1, (1999), 3.Flavone O-glycosides, John Wiley & Son;Arisawa,Chem.Pharm.Bull.,27,(1979),1252	Comanthosphace	Labiatae	Plantae
5155	491.15	4.489	C32H18N4O2	490.143	490.143	0.841183	C00042287	Bisindigotin	Isatis tinctoria	Mohn,Phytochem.,70,(2009),924	Isatis	Cruciferae	Plantae
5156	149.023	3.537	C29H30O7	490.199	490.196	6.42548	C00007971	Piperaduncin A	Piper aduncum	Harborne, The Handbook of Natural Flavonoids, 2, (1999), 115,Chalcones,dihydrochalcones and aurones;Orjala,J.Nat.Prod.,57,(1994),18	Piper	Piperaceae	Plantae
5158	491.372	11.236	C30H50O5	490.366	490.365	2.22519	C00003505	Barringtogenol C	Aesculus hippocastanum	Harborne,Phytochemical Dictionary Second Edition,Taylor and Francis,(1999),Chapter53	Aesculus	Sapindaceae	Plantae
5159	137.022	2.488	C17H33NO9S3	491.132	491.134	-4.13269	C00007845	9-Methylthiononyl glucosinolate	Arabis alpina	Cole,Phytochem.,15,(1976),759	Arabis	Cruciferae	Plantae
5163	219.138	6.613	C26H37NO8	491.252	491.256	-8.11474	C00023318	(-)-(trans-4'-alpha-L-Rhamnosyloxy-3'-methoxycinnamoyl)epilupinine	Lupinus hirsutus	Suzuki,Phytochem.,37,(1994),591	Lupinus	Fabaceae	Plantae
5164	240.098	8.728	C30H37NO5	491.267	491.266	3.11389	C00011329	Zygosporin E	Zygosporium masonii	Cole,Handbook of Secondary Fungal Metabolites,Volume I,(2003);Minato,J.Chem.Soc.,(1970),38	0	0	0
5165	492.335	10.01	C28H45NO6	491.325	491.328	-7.09383	C00027802	Acoforine	Aconitum vilmorinianum Kom	Ding,Acta Chim.Sin.,52,(1994),932	Aconitum	Ranunculaceae	Plantae
5168	493.17	4.482	C24H28O11	492.163	492.163	0.0572782	C00007911	Okanin 3,4,3'-trimethyl ether 4'-glucoside	Bidens torta	Harborne, The Handbook of Natural Flavonoids, 2, (1999), 115,Chalcones,dihydrochalcones and aurones;McCormick,Phytochem.,23,(1984),24	Bidens	Asteraceae	Plantae
5170	436.127	2.226	C21H32O13	492.184	492.188	-7.11611	C00031169	Rhyncoside D;(-)-Rhyncoside D	Bruguiera sexangula var.rhynchopetala	Bao,CHem.Pharm.Bull.,55,(2007),1175	Bruguiera	Rhizophoraceae	Plantae
5171	465.102	3.558	C25H32O10	492.2	492.197	4.84295	C00012282	Repandin A	Tetragonotheca repanda	Seaman,J.Org.Chem.,44,(1979),3400;Quijano,Phytochem.,23,(1984),829	Tetragonotheca	Asteraceae	Plantae
5172	493.218	4.105	C24H32N2O9	492.211	492.211	-0.0465492	C00027874	Antimycin A5;Antimycin A5b	Streptomyces sp. POL-129	Hisano,Jpn.Kokai Tokkyo Koho,1045,(1998),747	Streptomyces	Streptomycetaceae	Bacteria
5173	493.255	7.063	C30H36O6	492.251	492.248	7.10071	C00008323	Amorisin	Amorpha fruticosa	Harborne, The Handbook of Natural Flavonoids, 2, (1999), 436,Flavanones and dihydroflavonols;Rozsa,Heterocycles,19,(1982),1793	Amorpha	Fabaceae	Plantae
5174	493.267	3.806	C29H36N2O5	492.262	492.26	5.66512	C00026827	Cytochalasin Y	Pseuderotium zonatum	Feng,J.Nat.Prod.,65,(2002),1274	0	0	0
5176	284.294	11.644	C30H39NO5	493.283	493.286	-7.2376	C00011332	Cytochalasin H;Kodocytochalasin 1;Paspalin-P	Phomopsis spp.	Cole,Handbook of Secondary Fungal Metabolites,Volume I,(2003);Cole,J.Agric.Food Chem.,29,(1981),205	Phomopsis	Valsaceae	Fungi
5178	494.324	8.984	C26H43N3O6	493.315	493.317	-4.04897	C00015413	Vinylamycin	Streptomyces sp. MI982-63F1	Igarashi,J.Antibiotics 52,(1999),873	Streptomyces	Streptomycetaceae	Bacteria
5184	195.055	2.238	C30H22O7	494.137	494.139	-3.94727	C00006547	Bongosin	Lophira alata	Harborne, The Handbook of Natural Flavonoids, 1, (1999), 645,Biflavonyls;Tih,J.Nat.Prod.,53,(1990),964	Lophira	Ochnaceae	Plantae
5185	85.0285	4.67	C27H26O9	494.158	494.162	-9.04796	C00018388	Antibiotic 1072B;Gilvocarcin V;NSC 338943;NSC 348115	Streptomyces anandii C-22437	Balitz,J. Antibiotics,34,(1981),1544	Streptomyces	Streptomycetaceae	Bacteria
5186	495.244	3.737	C22H38O12	494.236	494.237	-0.661361	C00031155	Rhodioloside B	Rhodiala rosea	Ma,Chem.Pharm.Bull.,54,(2006),1229	0	0	0
5192	496.214	2.334	C20H29N7O8	495.208	495.207	1.69102	C00018118	Amipurimycin	Streptomyces novoguineensis sp. nov. T-36496	Iwasa,J. Antibiotics,30,(1977),1	Streptomyces	Streptomycetaceae	Bacteria
5194	496.274	4.3	C29H37NO6	495.262	495.266	-8.89555	C00029256	Zampanolide;(-)-Zampanolide	Fasciospongia rimosa	Ueki,Tetrahedron Lett.,37,(1996),5535	0	0	0
5205	348.167	4.162	C24H20N2O10	496.112	496.112	-0.0174809	C00018810	Kinamycin A	Streptomyces murayamaensis sp. nov.	Nakagawa,J. Antibiotics 24,(1971),353	Streptomyces	Streptomycetaceae	Bacteria
5206	110.071	0.845	C26H24O10	496.137	496.139	-3.82265	C00031712	Curtisian N;(-)-Curtisian N	Paxillus curtisii	Quang,Chem.pharm.Bull.,51,(2003),1064	Paxillus	Paxillaceae	Fungi
5207	109.521	12.798	C29H36O7	496.246	496.25	-7.03289	C00035887	Turraflorin B	Turraea floribunda	McFarland,Phytochem.,65,(2004),2031	Turraea	Meliaceae	Plantae
5210	497.312	9.453	C27H44O8	496.304	496.304	-1.58203	C00003666	Polypodine B	Beta vulgaris	Rubenstein,Phytochem.,70,(2009),100	Beta	Chenopodiaceae	Plantae
5218	275.26	10.999	C32H38N2O3	498.288	498.289	-1.42579	C00043382	Chaetoglobosin T	Chaetomium globosum CANUN60	Jiao,J.Nat.Prod.,67,(2004),1722	Chaetomium	Chaetomiaceae	Fungi
5222	127.039	2.517	C25H24O11	500.132	500.129	5.45469	C00004209	Apigenin 7-(6''-crotonylglucoside)	Thermopsis alterniflora	Harborne, The Handbook of Natural Flavonoids, 1, (1999), 3.Flavone O-glycosides, John Wiley & Son;Yuldashev,Khim.Prir.Soedin,(1989),352	Thermopsis	Fabaceae	Plantae
5227	339.108	4.172	C23H24N4O9	500.154	500.154	0.829439	C00018088	Antibiotic FR 1923;Nocardicin A	Nocardia uniformis subsp. tsuyamanensis ATCC 21806	Aoki,J. Antibiotics,29,(1976),492	Nocardia	Nocardiaceae	Bacteria
5231	112.086	11.19	C26H44O9	500.299	500.299	-0.680682	C00032407	Tricalysioside T;(-)-Tricalysioside T	Tricalysia dubia OHWI	Otuka,Chem.Pharm.Bull.,55,(2007),1600	Tricalysia	Rubiaceae	Plantae
5232	119.085	11.001	C24H44N4O7	500.321	500.319	4.56955	C00027908	Aurantimycin D	Streptomyces aurantiacus 1MET43917	Schlegel,Nat.Prod.Lett.,6,(1995),171	Streptomyces	Streptomycetaceae	Bacteria
5234	109.028	5.472	C24H21O12	501.103	501.106	-5.39292	C00014871	5-Carboxypyranopelargonidin 3-O-beta-glucopyranoside	Fragaria x ananassa	Andersen,Phytochem.,65,(2004),405	Fragaria	Rosaceae	Plantae
5243	179.067	2.52	C25H26O11	502.148	502.145	4.75583	C00032120	Sinocrassoside A1;(-)-Sinocrassoside A1	Sinocrassula indica	Yoshikawa,Chem.Pharm.Bull.,55,(2007),1308	Sinocrassula	Crassulaceae	Plantae
5245	503.19	4.475	C26H30O10	502.184	502.183	1.95871	C00014360	Phellodensin F;Flavaprin;5,7,4'-Trihydroxy-8-C-prenylflavanone 7-glucoside	Phellodendron chinense var.glabriusculum	Wu,Heterocycles,60,(2003),397	Phellodendron	Rutaceae	Plantae
5247	341.141	3.552	C27H26N4O6	502.185	502.185	1.09729	C00023562	Tryptoquivaline I	Aspergillus fumigatus	Cole,Handbook of Toxic Fungal Metabolites,Academic Press, (1981),438;Turner,Fungal Metabolites II,Academic Press, (1983),435;Yamazmki,Bull.,26,(1978),111-117	Aspergillus	Trichocomaceae	Fungi
5248	503.313	10.871	C28H42N2O6	502.304	502.306	-3.55653	C00038349	Acremolide A;(-)-Acremolide A	Acremonium sp. MST-MF588a	Ratnayake,J.Nat.Prod.,71,(2008),403	Acremonium	Hypocreaceae	Fungi
5251	157.049	0.957	C25H29NO10	503.179	503.18	-0.92888	C00024262	Gravacridonediol glucoside	Ruta graveolens	Kuzonkina,Phytochem.,65,(2004),1095	Ruta	Rutaceae	Plantae
5256	504.24	5.061	C30H33NO6	503.231	503.233	-4.18447	C00024883	Episcopalidine	Aconitum episcopale	Wang,Yaoxue Tongbao,17,(1982),300	Aconitum	Ranunculaceae	Plantae
5260	83.0493	0.962	C18H32O16	504.169	504.167	3.23588	C00001135	Gentianose	Gentiana lutea	Harborne,Phytochemical Dictionary Second Edition,Taylor and Francis,(1999),Chapter2	Gentiana	Gentianaceae	Plantae
5262	254.048	3.748	C26H32O10	504.2	504.202	-4.65352	C00011791	[3aR-[3aR*,4R*(E),6E,9S*,10Z,11aR*]]-9-(Acetyloxy)-2,3,3a,4,5,8,9,11a-octahydro-6,10-dimethyl-3-methylene-2-oxocyclodeca[b]furan-4-yl ester 4-(acetyloxy)-2-[(acetyloxy)methyl]-2-butenoic acid;Hiyodarilactone F	Eupatorium sachalinense	Takahashi,Chem.Pharm.Bull.,27,(1979),2539	Eupatorium	Asteraceae	Plantae
5264	505.217	3.51	C30H32O7	504.215	504.21	9.69791	C00005087	Broussoflavonol D	Broussonetia papyrifera	Harborne, The Handbook of Natural Flavonoids, 1, (1999), 181.Flavonols;Fukai,Heterocycles,29,(1989),2379;Fukai,Heterocycles,34,(1992),1213	Broussonetia	Moraceae	Plantae
5266	189.127	4.712	C24H40O11	504.257	504.256	1.62332	C00030300	Foliasalacioside B1;(+)-Foliasalacioside B1	Allium porrum L.	Schliemann,Phytochem.,69,(2008),1680	Allium	Alliaceae	Plantae
5267	270.169	6.502	C29H36N4O4	504.274	504.277	-6.32173	C00001996	Ceanothine B	Ceanothus americanus	Harborne,Phytochemical Dictionary Second Edition,Taylor and Francis,(1999),Chapter24	Ceanothus	Rhamnaceae	Plantae
5268	505.315	10.524	C29H44O7	504.309	504.307	2.53855	C00040353	Spongianolide B	Spongia sp.	Nakao,J.Nat.Prod.,70,(2007),689	0	0	0
5269	220.084	11.895	C20H33Br2N3O2	505.094	505.094	-0.297823	C00029227	Volutamide B	Amathia convoluta	Montanari,Tetrahedron,52,(1996),5371	Amathia	Vesiculariidae	Animalia
5273	507.152	4.271	C25H22N4O8	506.144	506.144	-1.30366	C00026485	Streptonigrin;Nigrin; Rufocromomycin; SN; STP; Streptonigran	Micromonospora sp. IM 2670	Michael,Nat.Prod.Rep.,20,(2003),476	Micromonospora	Micromonosporaceae	Bacteria
5274	341.141	3.552	C28H30N2O7	506.205	506.21	-9.6645	C00016942	Manumycin G	Streptomyces sp. WB-8376	Shu,J.Antibiotics 47,(1994),324	Streptomyces	Streptomycetaceae	Bacteria
5284	510.355	10.59	C32H47NO4	509.351	509.348	4.89927	C00038942	Daphnioldhanin I	Daphniphyllum oldhami	Mu,J.Nat.Prod.,71,(2008),564	Daphniphyllum	Daphniphyllaceae	Plantae
5290	485.308	10.972	C30H51N6O	511.412	511.408	8.4115	C00049522	Stellettazole B	Stelletta sp.	Matsunaga,J.Nat.Prod.,62,(1999),1202	Stelletta	Ancorinidae	Animalia
5298	127.039	3.088	C23H34N2O9S	514.199	514.197	3.02973	C00018844	7-O-Dimethylcelesticetin	Streptomyces caelestis strain 22227	Argoudelis,J. Antibiotics,25,(1972),445	Streptomyces	Streptomycetaceae	Bacteria
5302	517.172	4.356	C26H28O11	516.163	516.164	-2.30898	C00005806	Epimedoside C	Epimedium davidii	Harborne, The Handbook of Natural Flavonoids, 1, (1999), 297.Flavonol O-glycosides;Touoka,Yakugaku Zasshi,95,(1975),321;Li,J.Nat.Prod.,53,(1990),1337	Epimedium	Berberidaceae	Plantae
5307	517.266	5.009	C25H40O11	516.257	516.258	-2.73396	C00045921	Eriojaposide B;(+)-Eriojaposide B	Eriobotrya japonica	Ito,J.Nat.Prod.,64,(2001),737	Eriobotrya	Rosaceae	Plantae
5317	219.173	10.367	C30H47NO6	517.34	517.344	-7.51016	C00025509	Holarosine A	Holarrhena antidysenterica	Khuong-Huu,Bull.Soc.Chim.Fr.,(1971),864	Holarrhena	Apocynaceae	Plantae
5321	519.181	4.901	C26H30O11	518.179	518.174	9.64581	C00000989	Phellamurin	Phellodendron amurense	Harborne,Phytochemical Dictionary Second Edition,Taylor and Francis,(1999),Chapter36	Phellodendron	Rutaceae	Plantae
5322	189.147	3.081	C31H34O7	518.23	518.229	3.41526	C00019412	Euchretin N;5,7,4'-Trihydroxy-5'-methoxy-6,8,3'-triprenylcoumaronochromone	Euchresta formosana	Lo,Planta Med.,68,(2002),146	Euchresta	Fabaceae	Plantae
5324	519.332	8.754	C30H46O7	518.324	518.325	-1.60078	C00003687	Cucurbitacin F	Crinodendron hookerianum	Harborne,Phytochemical Dictionary Second Edition,Taylor and Francis,(1999),Chapter57	Crinodendron	Elaeocarpaceae	Plantae
5327	131.048	4.026	C29H29NO8	519.189	519.188	2.93412	C00041328	Aglaroxin A;(-)-Aglaroxin A	Aglaia edulis	Kim,J.Nat.Prod.,69,(2006),1769	Aglaia	Meliaceae	Plantae
5339	521.203	3.343	C26H32O11	520.194	520.196	-3.36736	C00003704	Brusatol	Brucea sumatrana	Harborne,Phytochemical Dictionary Second Edition,Taylor and Francis,(1999),Chapter58	Brucea	Simaroubaceae	Plantae
5343	521.345	9.589	C30H48O7	520.34	520.338	4.55537	C00003692	Cucurbitacin P	Brandegea bigelovii	Harborne,Phytochemical Dictionary Second Edition,Taylor and Francis,(1999),Chapter57	Brandegea	Cucurbitaceae	Plantae
5347	522.132	2.632	C24H25O13	521.13	521.125	9.15768	C00006894	Petunidin 3-(6''-acetylglucoside)	Vitis vinifera	Harborne, The Handbook of Natural Flavonoids, 2, (1999), 1,Anthocyanins;Fong,Phytochem.,13,(1974),1001;Gonzalez-San Jose,J.Sci.Food Agric.,51,(1990),337	Vitis	Vitaceae	Plantae
5348	522.141	6.461	C27H23NO10	521.132	521.134	-3.14236	C00017027	LL-D 42067beta;Simaomicin beta	Actinomadura madurae LL-D42067	Maiese,J.Antibiotics 43,(1990),1059	Actinomadura	Thermomonosporaceae	Bacteria
5350	522.346	9.365	C29H47NO7	521.335	521.339	-7.13684	C00018488	Demycinosylmycinamicin IV; Mycinamicin VII; Mycinomycin VII	Micromonospora griseorubida sp. nov.	Hayashi,J. Antibiotics,36,(1983),175	Micromonospora	Micromonosporaceae	Bacteria
5355	150.08	0.968	C25H30O12	522.174	522.174	-0.511561	C00003323	Melampodinin;Melampodinin A	Melampodium americanum	Malcolm,Phytochem.,21,(1982),151	Melampodium	Asteraceae	Plantae
5356	207.102	3.853	C26H34O11	522.21	522.208	3.82678	C00000631	trans-Dihydrodehydrodiconiferyl alcohol-9-O-beta-D-glucoside	Aeschynanthus bracteatus	Li,Phytochem.,69,(2008),2200	Aeschynanthus	Gesneriaceae	Plantae
5357	309.113	4.453	C22H29N5O10	523.191	523.19	2.19544	C00018237	Herbicidin E	Streptomyces saganonensis No.4075	Takiguchi,J. Antibiotics,32,(1979),857	Streptomyces	Streptomycetaceae	Bacteria
5359	524.213	2.839	C25H33NO11	523.205	523.206	-1.07538	C00028101	Cripowelline B;Cripowelline II	Crinum powellii	Velten,Tetrahedron Lett.,39,(1998),1737	Crinum	Amaryllidaceae	Plantae
5365	263.019	1.024	C24H28O13	524.153	524.156	-4.79357	C00010521	Verminoside;(-)-Verminoside	Veronica officinalis	Afifi-Yazar,Helv.Chim.Acta,63,(1980),1905;El-Naggar,J.Nat.Prod.,43,(1980),649	Veronica	Plantaginaceae	Plantae
5367	243.88	12.801	C29H32O9	524.205	524.205	-1.16544	C00020554	Diversolide F;Malaphyll	Ferula malacophylla	Bagirov,Khim. Prir. Soedin.,14,(1978),810	Ferula	Apiaceae	Plantae
5368	526.136	3.519	C32H19N3O5	525.132	525.129	7.40231	C00026699	Pityriarubin C	Malassezia furfur	Irlinger,Angew.Chem.Int.Ed.,43,(2004),1098	0	0	0
5377	527.293	11.504	C30H42N2O4S	526.287	526.286	0.769591	C00028746	Nupharpumilamine A	Nuphar pumilum	Yoshikawa,Heterocycles,46,(1997),301	Nuphar	Nymphaeaceae	Plantae
5382	87.0554	0.85	C27H32N2O9	528.211	528.21	1.11147	C00016240	Antibiotic UK 2C;UK 2C	Streptomyces sp. 517-02	Ueki,J.Antibiotics 49,(1996),639	Streptomyces	Streptomycetaceae	Bacteria
5384	205.121	5.42	C32H36N2O5	528.262	528.262	1.13339	C00011307	Chaetoglobosin A	Chaetomium cochlioides	Cole,Handbook of Secondary Fungal Metabolites,Volume I,(2003);Cole,Handbook of Toxic Fungal Metabolites,(1981),304;Nator,Mycotoxins and Phytoalexins,(1991),291	Chaetomium	Chaetomiaceae	Fungi
5392	395.098	4.723	C26H26O12	530.142	530.147	-7.9738	C00004352	Luteolin 3'-methyl ether 7-(6''-crotonylglucoside)	Thermopsis alterniflora	Harborne, The Handbook of Natural Flavonoids, 1, (1999), 3.Flavone O-glycosides, John Wiley & Son;Yuldashev,Khim.Prir.Soedin.,(1989<352	Thermopsis	Fabaceae	Plantae
5394	531.181	6.599	C27H30O11	530.179	530.174	9.65383	C00005819	Icariside I	Epimedium acuminatum	Harborne, The Handbook of Natural Flavonoids, 1, (1999), 297.Flavonol O-glycosides;Tokuoka,Yakugaku Zasshi,95,(1975),825;Mizuno,Phytochem.,26,(1987),861	Epimedium	Berberidaceae	Plantae
5396	531.237	4.575	C27H34N2O9	530.226	530.23	-5.87079	C00026772	Turbinatine;(-)-Turbinatine	Chimarrhis turbinata	Cardoso,J.Nat.Prod.,66,(2003),1017	Chimarrhis	Rubiaceae	Plantae
5402	85.0763	12.774	C31H43N6O2	531.345	531.346	-1.53175	C00049976	Ageline B	Agelas sp.	Fu,J.Nat.Prod.,61,(1998),548	0	0	0
5405	188.07	4.092	C27H32O11	532.194	532.193	3.02205	C00005833	Icaritin 3-rhamnoside	Epimedium sagittatum	Harborne, The Handbook of Natural Flavonoids, 1, (1999), 297.Flavonol O-glycosides;Phytochem.,26,(1987),861	Epimedium	Berberidaceae	Plantae
5406	119.085	6.782	C28H36O10	532.231	532.234	-6.49376	C00003715	12alpha-Hydroxyamoorstatin	Aphanamixis grandifolia	Harborne,Phytochemical Dictionary Second Edition,Taylor and Francis,(1999),Chapter58	Aphanamixis	Meliaceae	Plantae
5408	229.145	11.027	C31H48O7	532.34	532.343	-4.71439	C00046573	24-Epiquadrangularic acid G;(+)-24-Epiquadrangularic acid G	Combretum quadrangulare	Banskota,J.Nat.Prod.,63,(2000),57	Combretum	Combretaceae	Plantae
5421	235.171	4.584	C24H22O14	534.101	534.096	9.85182	C00001067	Luteolin 7-O-(6''-malonylglucoside)	Bryum capillare	Harborne,Phytochemical Dictionary Second Edition,Taylor and Francis,(1999),Chapter37	0	0	0
5422	535.122	3.522	C23H23ClN4O9	534.115	534.115	1.50253	C00018625	Chlorocardicin	Streptomyces sp.	Nisbet,J. Antibiotics,38,(1985),133	Streptomyces	Streptomycetaceae	Bacteria
5424	298.144	4.364	C26H30O12	534.174	534.175	-2.67165	C00005804	Phellatin	Phellodendron lavallei	Harborne, The Handbook of Natural Flavonoids, 1, (1999), 297.Flavonol O-glycosides;Glyzin,Khim.Prir.Soedin.,6,(1970),762;Otryashenkova,Acta Pharm.Jugosl.,27,(1977),131	Phellodendron	Rutaceae	Plantae
5425	311.255	10.99	C27H34O11	534.21	534.212	-3.91535	C00000646	(-)-Arctiin	Saussurea medusa	Xie,Chem.Pharm.Bull.,53,(2005),1416	Saussurea	Asteraceae	Plantae
5426	135.116	4.52	C25H42O12	534.268	534.266	2.1773	C00031390	Staphylionoside G;(-)-Staphylionoside G	Staphylea bumalda DC.	Yu,Chem.Pharm.Bull.,53,(2005),800	Staphylea	Staphyleaceae	Plantae
5430	536.16	5.463	C28H25NO10	535.148	535.152	-8.27345	C00017026	Antibiotic D 42067alpha;LL-D 42067alpha;Simaomicin alpha	Actinomadura madurae LL-D42067	Maiese,J.Antibiotics 43,(1990),1059	Actinomadura	Thermomonosporaceae	Bacteria
5431	536.164	11.306	C19H37NO10S3	535.158	535.157	2.53206	C00007834	11-(Methylsulfinyl)undecyl glucosinolate	Camelina microcarpa	Daxenbichler,Phytochem.,30,(1991),2623	Camelina	Cruciferae	Plantae
5435	136.062	5.471	C27H21F2N3O7	537.135	537.134	1.60649	C00015730	Fluoroindolocarbazole A	Lechevalieria aerocolonigenes ATCC 39243	Lam,J.Antibiotics 54,(2001),1	0	0	0
5439	313.091	3.781	C30H35NO8	537.236	537.232	7.52658	C00013183	Deacetylcelapanigine;Celapagine;6-(Acetyloxy)-10-(benzoyloxy)octahydro-4-hydroxy-2,2,5a,9-tetramethyl-2H-3,9a-methano-1-benzoxepin-5-yl ester 3-pyridinecarboxylic acid	Celastrus paniculatus	Wagner,Tetrahedron,31,(1975),1949	Celastrus	Celastraceae	Plantae
5440	272.075	5.094	C25H26N6O4S2	538.146	538.142	6.15312	C00044712	Didmolamide A;(-)-Didmolamide A	Didemnum molle	Rudi,J.Nat.Prod.,66,(2003),575	Didemnum	Didemnidae	Animalia
5443	540.241	3.855	C23H29N11O5	539.235	539.233	3.57834	C00015481	Pyrronamycin A	Streptomyces sp. KY11768	Asai,J. Antibiotics,53,(2000),66	Streptomyces	Streptomycetaceae	Bacteria
5449	541.149	1.034	C31H24O9	540.142	540.142	0.590248	C00030280	Floribundiquinone C;(+)-Floribundiquinone C	Berchemia floribunda	Wei,Chem.Pharm.Bull.,56,(2008),1248	Berchemia	Rhamnaceae	Plantae
5450	541.156	4.724	C24H28O14	540.148	540.149	-1.86605	C00029673	alpha-Sorinin	Rhamnus nakaharai	Ng,Chem.Pharm.Bull.,55,(2007),382	Rhamnus	Rhamnaceae	Plantae
5452	188.092	3.971	C26H36O12	540.221	540.221	-0.253475	C00010750	Foliamenthin	Menyanthes trifoliata	Loew,J.Chem.Soc.Chem.Commun.,(1968),1276	Menyanthes	Menyanthaceae	Plantae
5457	161.091	0.958	C30H22O10	542.121	542.125	-6.68969	C00000972	Isochamaejasmin	Stellera chamaejasme	Harborne,Phytochemical Dictionary Second Edition,Taylor and Francis,(1999),Chapter36	Stellera	Thymelaeaceae	Plantae
5461	476.177	2.083	C24H37N3O9S	543.225	543.23	-8.82326	C00018007	Desalicetin 2'-(4-aminosalicylate)	Streptomyces caelestis UC-2011	Argoudelis,J. Antibiotics,27,(1974),738	Streptomyces	Streptomycetaceae	Bacteria
5466	545.231	8.151	C31H32N2O7	544.221	544.224	-5.35106	C00016611	Aestivophoenin A	Streptomyces purpeofuscus	Shin-ya,J.Antibiotics 48,(1995),1378	Streptomyces	Streptomycetaceae	Bacteria
5468	328.19	11.323	C29H36O10	544.231	544.228	5.53777	C00012591	[2'E,7'R(S)]-2',3'-Didehydro-7'-deoxo-2'-deoxy-4'-hydroxy-7'-(1-hydroxyethyl)-8-oxo-verrucarin A;Baccharinoid B 27	Baccharis megapotamica	Jarvis,J.Org.Chem.,52,(1987),45	Baccharis	Asteraceae	Plantae
5470	545.264	7.322	C26H40O12	544.252	544.257	-8.68496	C00036694	Agnucastoside B;(-)-Agnucastoside B	Vitex agnus-castus	Kuruuzum-Uz,Phytochem.,63,(2003),959	Vitex	Labiatae	Plantae
5471	370.144	2.212	C28H19NO11	545.096	545.101	-9.74707	C00018643	Plastatin	Penicillium chermesinum	Singh,J. Antibiotics,38,(1985),706	Penicillium	Trichocomaceae	Fungi
5482	229.107	4.726	C26H26O13	546.137	546.14	-5.09511	C00004490	Scutellarein 4'-methyl ether 7-(2'',6''-diacetylalloside)	Sideritis perfoliata	Harborne, The Handbook of Natural Flavonoids, 1, (1999), 3.Flavone O-glycosides, John Wiley & Son;Ezer,Int.J.Pharmacogn.,30,(1992),61	Sideritis	Labiatae	Plantae
5483	409.189	2.824	C26H30N2O11	546.185	546.19	-8.42889	C00041720	Paratunamide B;(-)-Paratunamide B	Cinnamodendron axillare	Kagata,J.Nat.Prod.,69,(2006),1517	Cinnamodendron	Canellaceae	Plantae
5484	547.23	3.332	C27H34N2O10	546.221	546.223	-2.26689	C00025141	3alpha-Dihydrocadambine	Anthocephalus cadamba	Brown,Tetrahedron Lett.,(1976),1629;Banerji,J.Indian Chem.Soc.,55,(1978),275;Sahu,Indian J.Chem.,12,(1974),284	Anthocephalus	Rubiaceae	Plantae
5485	547.233	2.921	C32H34O8	546.225	546.226	-0.376191	C00016710	ES-242-6	Verticillium sp. SPC-15898	Toki,J.Antibiotics 45,(1992),1047	Verticillium	Plectosphaerellaceae	Fungi
5486	547.246	10.788	C31H34N2O7	546.237	546.238	-3.2808	C00016941	Manumycin F	Streptomyces sp. WB-8376	Shu,J.Antibiotics 47,(1994),324	Streptomyces	Streptomycetaceae	Bacteria
5488	268.133	6.76	C28H37NO10	547.242	547.237	9.36124	C00027315	Cephalezomine C	Cephalotaxus harringtonia	Morita,Tetrahedron,56,(2000),2929	Cephalotaxus	Cephalotaxaceae	Plantae
5489	530.258	2.356	C26H37N5O8	547.264	547.261	6.48617	C00016651	Antibiotic KO 8119B; Cytosaminomycin B	Streptomyces anakusaensis KO-8119	Haneda,J.Antibiotics 47,(1994),774	Streptomyces	Streptomycetaceae	Bacteria
5490	239.107	9.379	C28H41N3O8	547.289	547.286	5.26551	C00017994	(-)-Detoxin D1;Detoxin D1	Streptomyces caespitosus	Noboru,J. Antibiotics,27,(1974),484	Streptomyces	Streptomycetaceae	Bacteria
5498	549.163	4.719	C26H28O13	548.153	548.155	-4.25532	C00006174	Mirificin	Pueraria mirifica	Harborne, The Handbook of Natural Flavonoids, 1, (1999), 549,C-glycosylflavones;Ingham,Phytochem.,25,(1986),1772;Kinjo,Chem.Pharm.Bull.,35,(1987),4846	Pueraria	Fabaceae	Plantae
5499	91.5039	12.803	C24H36O14	548.211	548.209	2.68567	C00034010	Kunzeaphlogin F;(+)-Kunzeaphlogin F	Kunzea ambigua	Kasajima,Phytochem.,69,(2008).3080	Kunzea	Myrtaceae	Plantae
5500	441.138	4.286	C31H35NO8	549.236	549.239	-5.31	C00025580	Homoneoharringtonine	Cephalotaxus harringtonia var.drupacea	Takano,Phytochem.,44,(1997),735	Cephalotaxus	Cephalotaxaceae	Plantae
5505	551.106	4.223	C24H22O15	550.096	550.099	-6.00534	C00004395	6-Hydroxyluteolin 7-(6''-malonylglucoside)	Bryum capillare	Harborne, The Handbook of Natural Flavonoids, 1, (1999), 3.Flavone O-glycosides, John Wiley & Son;Stein,Z.Naturforsch.C,40,(1985),469	0	0	0
5506	209.081	3.72	C27H34O12	550.205	550.208	-4.84728	C00002601	Eucommin A	Allamanda neriifolia	Harborne,Phytochemical Dictionary Second Edition,Taylor and Francis,(1999),Chapter39	Allamanda	Apocynaceae	Plantae
5507	551.227	4.267	C31H34O9	550.22	550.22	0.707239	C00013162	Mortonol B;[3S-(3alpha,5beta,5aalpha,6alpha,7beta,9beta,9aalpha)]-7-(Acetyloxy)-5,6-bis(benzoyloxy)octahydro-9-hydroxy-2,2,5a,9-tetramethyl-2H-3,9a-methano-1-benzoxepin-10-one	Mortonia greggii	Martinez,Phytochem.,21,(1982),1335	Mortonia	Celastraceae	Plantae
5512	175.119	0.828	C27H20O13	552.09	552.086	7.52989	C00009353	Epitheaflagallin 3-O-gallate	Camellia sinensis var. assamica	Harborne, The Handbook of Natural Flavonoids, 2, (1999), 355,Flavans and proanthocyanidins;Nonaka,Chem.Pharm.Bull.,34,(1986),61;Hashimoto,Chem.Pharm.Bull.,37,(1989),3255	Camellia	Theaceae	Plantae
5513	556.219	6.117	C29H33NO10	555.21	555.212	-2.17443	C00018454	Auramycin D	Streptomyces galilaeus OBB-111-610	Hoshino,J. Antibiotics,35,(1982),1271	Streptomyces	Streptomycetaceae	Bacteria
5514	309.119	2.231	C31H41NO8	555.283	555.289	-9.62798	C00029802	Beiwudine	Aconitum manshuricum	Ishimi,J.Nat.Med.,60,(2006),255	Aconitum	Ranunculaceae	Plantae
5517	557.147	3.94	C31H24O10	556.137	556.139	-4.29132	C00002416	Aurasperone D	Mangifera indica	Harborne,Phytochemical Dictionary Second Edition,Taylor and Francis,(1999),Chapter34	Mangifera	Anacardiaceae	Plantae
5528	163.075	3.753	C30H22O11	558.116	558.116	0.892285	C00005040	(+)-Androyol	Alluaudia dumosa	Harborne, The Handbook of Natural Flavonoids, 1, (1999), 181.Flavonols;Rasamoelisendra,Phytochem.,30,(1991),1665	Alluaudia	Didiereaceae	Plantae
5530	141.959	11.067	C23H34N4O10S	558.2	558.199	0.538372	C00016648	Ustiloxin C	Ustilaginoidea virens	Koiso,J.Antibiotics 47,(1994),765	Ustilaginoidea	Incertae sedis	Fungi
5531	197.19	4.876	C26H38O13	558.231	558.233	-2.31489	C00030685	Lobetyolinin	Pratia nummularia	Ishimaru,Phytochem.,62,(2003),643	Pratia	Caryophyllaceae	Plantae
5535	561.161	3.181	C27H28O13	560.153	560.154	-1.21853	C00006394	3'-Deoxymaysin;Apimaysin;2,6-Anhydro-1-deoxy-5-O-(6-deoxy-alpha-L-mannopyranosyl)-6-C-[5,7-dihydroxy-2-(4-hydroxyphenyl)-4-oxo-4H-1-benzopyran-6-yl]-xylo-3-hexulose	Zea mays	Harborne, The Handbook of Natural Flavonoids, 1, (1999), 549,C-glycosylflavones;Elliger,Phytochem.,19,(1980),293	Zea	Poaceae	Plantae
5536	187.06	3.085	C26H37ClO11	560.202	560.2	4.47372	C00048635	Briaexcavatin Q	Briareum excavatum	Blunt,Nat.Prod.Rep.,27,(2010),165	0	0	0
5542	561.228	8.541	C29H36O11	560.226	560.221	9.04715	C00003626	Labriformidin	Asclepias eriocarpa	Harborne,Phytochemical Dictionary Second Edition,Taylor and Francis,(1999),Chapter55	Asclepias	Apocynaceae	Plantae
5545	561.241	10.393	C35H32N2O5	560.231	560.233	-3.92945	C00025637	(+)-1,2-Dehydrotelobine;1',2'-Didehydrotelobine;1,2-Dehydrotelobine	Anisocycla jollyana (Pierre) Diels	Kanyinda,J.Nat.Prod.,58,(1995),1587	Anisocycla	Menispermaceae	Plantae
5548	250.18	4.43	C26H26O14	562.132	562.132	0.00354596	C00043088	Trilobatin A;(-)-Trilobatin A	Bazzania trilobata	Martini,Phytochem.,49,(1998),1139	Bazzania	Lepidoziaceae	Plantae
5549	563.241	10.644	C36H34O6	562.236	562.234	2.96187	C00015291	3,3'-Dihydroxy-5-methoxy-2,5',6-tris(4-hydroxybenzyl)bibenzyl	Bletilla striata	Takagi,Phytochem.,22,(1983),1011	Bletilla	Orchidaceae	Plantae
5553	563.248	10.888	C29H38O11	562.241	562.241	0.708787	C00003621	Eriocarpin	Asclepias eriocarpa	Harborne,Phytochemical Dictionary Second Edition,Taylor and Francis,(1999),Chapter55	Asclepias	Apocynaceae	Plantae
5557	565.12	4.657	C25H24O15	564.112	564.112	-1.47745	C00006006	Isorhamnetin 3-(6''-malonylglucoside)	Pyrus communis	Harborne, The Handbook of Natural Flavonoids, 1, (1999), 297.Flavonol O-glycosides;Ulubelen,Phytochem.,23,(1984),2941;Wald,Phytochem.,28,(1989),663	Pyrus	Rosaceae	Plantae
5558	565.157	4.427	C26H28O14	564.148	564.149	-2.44252	C00001019	Apiin	Apium graveolens	Harborne,Phytochemical Dictionary Second Edition,Taylor and Francis,(1999),Chapter37	Apium	Apiaceae	Plantae
5559	565.205	2.85	C31H32O10	564.2	564.197	3.85271	C00039540	Kadsuphilol B	Kadsura philippinensis	Shen,J.Nat.Prod.,70,(2007),1139	Kadsura	Schisandraceae	Plantae
5560	565.239	2.843	C34H32N2O6	564.226	564.231	-9.56492	C00025664	(+)-Kohatine;5-Hydroxy-(+)-cocsoline; Kohatine	Cocculus pendulus (Forsk.) Diels	Hussain,Tetrahedron,40,(1984),2513	Cocculus	Menispermaceae	Plantae
5561	147.041	10.977	C35H52N2O4	564.393	564.395	-3.32284	C00025531	Semperviramidine; (+)-Semperviramidine	Buxus sempervirens	Atta-ur-Rahman,Phytochem.,(in press)	Buxus	Buxaceae	Plantae
5562	267.091	2.304	C27H35NO12	565.216	565.221	-8.86025	C00001868	Ipecoside	Cephaelis acuminata	Harborne,Phytochemical Dictionary Second Edition,Taylor and Francis,(1999),Chapter21	Cephaelis	Rubiaceae	Plantae
5564	567.419	11.944	C40H54O2	566.412	566.412	0.719297	C00003771	Eschscholtzxanthin	Eschscholzia californica	Strain,J. Biol. Chem.,123,(1938),425	Eschscholzia	Papaveraceae	Plantae
5567	568.185	2.377	C29H29NO11	567.174	567.177	-5.91136	C00016572	Amidepsine A;FO 2942A	Humicola sp. FO-2942	Tomoda,J.Antibiotics 48,(1995),937	0	0	0
5576	571.287	3.019	C32H42O9	570.283	570.279	5.99596	C00023825	Ganoderic acid F;3,7,11,15,23-pentaoxo-12-acetoxy-5alpha-lanost-8-en-26-oic acid	Ganoderma lucidum	Kikuchi,Chem.Pharm.Bull.,33,(1985),2624-2627	Ganoderma	Ganodermataceae	Fungi
5584	573.49	10.905	C37H64O4	572.48	572.483	-3.93554	C00044147	Dieporeticenin	Annona reticulata	Zafra-Polo,Phytochem.,48,(1998),1087	Annona	Annonaceae	Plantae
5585	297.112	10.966	C41H64O	572.496	572.493	4.26748	C00022857	3,4,11',12'-Tetrahydrospheroidene;1,2,7',8',11',12'-Hexahydro-1-methoxy-psi,psi-carotene	Rhodospirillum rubrum	Davies,J. Chem. Soc. C,(1969),1266	Rhodospirillum	Rhodospirillaceae	Bacteria
5590	575.269	4.004	C27H42O13	574.263	574.262	1.35457	C00010764	Jasmesoside	Jasminum mesnyi	Inoue,Phytochem.,24,(1985),1299;Tanahashi,Phytochem.,28,(1989),1413	Jasminum	Oleaceae	Plantae
5593	150.08	0.968	C30H22ClNO9	575.098	575.097	2.21783	C00017200	Dynemicin L	Micromonospora chersina M956-1 (ATCC 53710)	Konishi,J.Antibiotics 44,(1991),1300	Micromonospora	Micromonosporaceae	Bacteria
5595	576.241	2.722	C29H37NO11	575.237	575.234	4.7415	C00013176	Ejap 14;[3R-(3alpha,4alpha,5beta,5aalpha,6alpha,9alpha,9aalpha,10R*)]-4,6,10-tris(Acetyloxy)-5a-[(acetyloxy)methyl]octahydro-2,2,9-trimethyl-2H-3,9a-methano-1-benzoxepin-5-yl ester 3-pyridinecarboxylic acid	Euonymus japonicus	Rozsa,J.Chem.Soc.Perkin Trans.,1,(1989),1079	Euonymus	Celastraceae	Plantae
5596	189.091	3.852	C30H24O12	576.127	576.127	-0.915276	C00002934	Proanthocyanidin A-2;(+)-Proanthocyanidin A-2;Proanthocyanidin A2	Persea gratissima	Harborne,Phytochemical Dictionary Second Edition,Taylor and Francis,(1999),Chapter45	Persea	Lauraceae	Plantae
5597	136.062	5.471	C27H28O14	576.148	576.153	-9.36902	C00006349	Vitexin 6''-(3-hydroxy-3-methylglutarate)	Eleusine coracana	Harborne, The Handbook of Natural Flavonoids, 1, (1999), 549,C-glycosylflavones;Kim,Biosci.Biotech.Biochem.,58,(1994),380	Eleusine	Poaceae	Plantae
5598	165.054	5.557	C35H32N2O6	576.226	576.23	-6.1899	C00025270	(+)-Norstephasubine	Stephania suberosa Forman	Patra,J.Nat.Prod.,49,(1986),424	Stephania	Menispermaceae	Plantae
5599	188.092	3.971	C26H40O14	576.242	576.244	-4.12598	C00010544	6'-O-Apiosylebuloside	Sambucus ebulus	Gross,Helv.Chim.Acta,69,(1986),156;Hlev.Chim.Acta,70,(1987),91	Sambucus	Adoxaceae	Plantae
5600	577.278	10.444	C34H40O8	576.272	576.271	2.42022	C00031908	Isomoreollin B	Garcinia hanburyi	Sukpondma,Chem.Pharm.Bull.,53,(2005),850	Garcinia	Clusiaceae/Clusiaceae-Guttiferae	Plantae
5605	213.038	2.867	C26H26O15	578.127	578.127	0.288199	C00032588	1,3-Dihydroxy-2-carbomethoxy-9,10-anthraquinone 3-O-beta-primeveroside	Saprosma scortechinii	Ling,Chem.Pharm.Bull.,52,(2002),1035	Saprosma	Rubiaceae	Plantae
5610	203.105	3.823	C30H26O12	578.142	578.145	-4.14647	C00002917	Epicatechin-(4beta->8)-ent-epicatechin	Cassia fistula	Harborne, The Handbook of Natural Flavonoids, 2, (1999), 355,Flavans and proanthocyanidins;Foo,J.Chem.Soc.Perkin Trans,1,(1983),1535;Kashiwada,Chem.Pharm.Bull.,38,(1990),888	Cassia	Fabaceae	Plantae
5615	579.239	10.907	C29H38O12	578.236	578.231	8.77346	C00030496	Hydrangenoside C	Hydrangea macrophylla subsp.serrata (Thunb.) Makino	Sakai,J.Nat.Med.,61,(2007),226	Hydrangea	Hydrangeaceae	Plantae
5618	344.149	2.841	C29H25NO12	579.138	579.139	-2.96696	C00017044	Benanomicin C;Pradimicin N	Actinomadura hibisca P157-2	Sawada,J.Antibiotics 43,(1990),1367	Actinomadura	Thermomonosporaceae	Bacteria
5622	131.048	4.026	C27H32O14	580.179	580.18	-0.702913	C00000983	Naringin	Origanum vulgare	Harborne,Phytochemical Dictionary Second Edition,Taylor and Francis,(1999),Chapter36	Origanum	Labiatae	Plantae
5624	284.184	6.088	C31H32O11	580.194	580.195	-0.175255	C00030575	Kadsuphilin C	Kadsura philippinensis	Shen,Chem.Pharm.Bull.,55,(2007),280	Kadsura	Schisandraceae	Plantae
5630	175.147	4.675	C33H26O10	582.153	582.15	3.71639	C00006513	2,3-Dihydrosciadopitysin	Metasequoia glyptostroboides	Harborne, The Handbook of Natural Flavonoids, 1, (1999), 645,Biflavonyls;Beckmann,Phytochem.,10,(1971),2465	Metasequoia	Taxodiaceae	Plantae
5631	583.218	5.6	C31H34O11	582.21	582.211	-0.758521	C00019437	Auriculatin 4'-O-glucoside;5,2'-Dihydroxy-8-prenyl-6'',6''-dimethylpyrano[2'',3'':7,6]isoflavone 4'-O-glucoside	Erythrina eriotriocha	Nkengfack,Planta Med.,57,(1991),488	Erythrina	Fabaceae	Plantae
5632	349.276	11.533	C40H54O3	582.407	582.408	-0.906511	C00000917	Adonixanthin;Doradexanthin	Agrobacterium aurantiacum	Misawa,J.Bacteriol,177,(1995),6575	0	0	0
5637	111.018	10.939	C41H58O2	582.444	582.438	9.26707	C00000914	Spheroidenone	Rhodobacter sphaeroides	Lang,J.Bacteriol,176,(1994),3859	Rhodobacter	Rhodobacteraceae	--
5644	249.061	4.449	C36H28N2O6	584.195	584.196	-2.52811	C00027191	Bidebiline C	Polyalthia debilis	Kanokmedhakul,J.Nat.Prod.,65,(2003),616	Polyalthia	Annonaceae	Plantae
5645	207.064	3.055	C25H33Cl2N5O7	585.176	585.176	-0.42668	C00038528	Astin B	Aster tataricus	Mizutani,J.Nat.Prod.,71,(2008),1297	Aster	Asteraceae	Plantae
5647	336.99	0.812	C22H11BrCl4N2O4	585.866	585.867	-3.04328	C00048771	Marinopyrrole B	Streptomyces sp.	Blunt,Nat.Prod.Rep.,27,(2010),165	Streptomyces	Streptomycetaceae	Bacteria
5648	314.176	3.064	C29H30O13	586.169	586.174	-9.13133	C00002618	Phyllanthostatin A	Phyllanthus acuminatus	Harborne,Phytochemical Dictionary Second Edition,Taylor and Francis,(1999),Chapter39	Phyllanthus	Phyllanthaceae	Plantae
5649	587.191	6.445	C33H30O10	586.184	586.184	0.227969	C00030071	Curtisian J;(-)-Curtisian J	Paxillus curtisii	Quang,Planta Med.,69,(2003),1063	Paxillus	Paxillaceae	Fungi
5654	169.049	2.497	C28H26BrN7O3	587.128	587.132	-6.93699	C00048891	Tubastrindole D;(-)-Tubastrindole D	Tubastraea aurea	Blunt,Nat.Prod.Rep.,27,(2010),165	0	0	0
5658	163.059	2.223	C31H41NO10	587.273	587.279	-9.68376	C00045151	11,13-O-Diacetylglanduline;(+)-11,13-O-Diacetylglanduline	Consolida glandulosa	Ruiz-Mesia,J.Nat.Prod.,65,(2002),496	Consolida	Ranunculaceae	Plantae
5662	105.069	3.061	C31H24O12	588.127	588.121	9.16926	C00000976	Kolaflavanone	Garcinia buchananii	Harborne, The Handbook of Natural Flavonoids, 1, (1999), 645,Biflavonyls;Cotterill,J.Chem.Soc.Perkin Trans.,1,(1978),532	Garcinia	Clusiaceae/Clusiaceae-Guttiferae	Plantae
5664	311.127	4.373	C29H32O13	588.184	588.189	-7.29778	C00010181	Dalbinol O-glucoside;Dalbin	Amorpha fruticosa	Somleva,Planta Med.,43,(1985),219	Amorpha	Fabaceae	Plantae
5666	589.247	2.228	C27H40O14	588.242	588.239	3.9311	C00035523	Amritoside B	Tinospora cordifolia	Maurya,,Phytochem.,65,(2004),2051	Tinospora	Menispermaceae	Plantae
5668	589.487	12.646	C37H64O5	588.475	588.479	-6.86247	C00044363	Tripoxyrollin	Rollinia membranacea	Zafra-Polo,Phytochem.,48,(1998),1087	Rollinia	Annonaceae	Plantae
5673	137.059	4.374	C29H34O13	590.2	590.201	-1.34255	C00010179	Amorphigenol O-glucoside	Amorpha spp.	Harborne, The Handbook of Natural Flavonoids, 2, (1999), 517,Isoflavonoids and neoflavonoids;Kasymov,Khim.Prir.Soedin,(1970),197	Amorpha	Fabaceae	Plantae
5675	449.291	10.956	C30H38O12	590.236	590.235	3.02105	C00013143	Ejap 12;[3R-(3alpha,4alpha,5alpha,5aalpha,6alpha,7alpha,9alpha,9aalpha,10R*)]-5a-[(Acetyloxy)methyl]octahydro-2,2,9-trimethyl-, 5,7,10-triacetate 4-benzoate 2H-3,9a-methano-1-benzoxepin-4,5,6,7,10-pentol	Euonymus japonicus	Sugiura,Tetrahedron,38,(1982),3465;Begley,J.Chem.Soc.Perkin Trans.,1,(1986),535;Rozsa,J.Chem.Soc.Perkin Trans.,1,(1989),1079;Rozsa,J.Chem.Soc.Perkin Trans.,1,(1989),1089	Euonymus	Celastraceae	Plantae
5677	123.116	11.322	C34H38O9	590.252	590.254	-4.54168	C00024108	Swietenin F	Swietenia mahagoni JACQ.	Kadota S.,Chem.Pharm.Bull.,38,(1990),639-651	Swietenia	Meliaceae	Plantae
5680	591.499	10.92	C37H66O5	590.491	590.492	-1.63987	C00038665	Bullatencin;(+)-Bullatencin	Annona bullata	Zafra-Polo,Phytochem.,48,(1998),1087	Annona	Annonaceae	Plantae
5686	109.028	5.078	C27H28O15	592.143	592.148	-8.22997	C00004160	Apigenin 7-rhamnosyl-(1->2)-galacturonide	Silybum marianum	Harborne, The Handbook of Natural Flavonoids, 1, (1999), 3.Flavone O-glycosides, John Wiley & Son;Ahmed,Phytochem.,28,(1989),1751	Silybum	Asteraceae	Plantae
5687	593.217	5.236	C31H32N2O10	592.206	592.209	-6.04231	C00028898	Renieramycin I	Haliclona cribriculis Dendy	Tsuji,Jpn.Kokai Tokkyo Koho,JP10,(1998),114776	0	0	0
5688	593.219	11.294	C29H36O13	592.216	592.212	6.32825	C00044985	Osmanthuside B;(-)-Osmanthuside B	Ligustrum robustum	He,J.Nat.Prod.,66,(2003),851	Ligustrum	Oleaceae	Plantae
5690	593.227	4.821	C35H32N2O7	592.221	592.22	1.78623	C00026019	Punjabine;(-)-Punjabine	Cocculus pendulus (Forsk.) Diels	Suleiman,Planta Med.,59,(1993),276	Cocculus	Menispermaceae	Plantae
5691	313.138	8.49	C26H40O15	592.237	592.242	-9.61261	C00044880	Ligurobustoside M;(-)-Ligurobustoside M	Ligustrum robustum	He,J.Nat.Prod.,66,(2003),851	Ligustrum	Oleaceae	Plantae
5692	312.134	8.53	C30H40O12	592.252	592.248	5.93193	C00029629	Aceroside III	Acer nikoense	Morikawa,J.Nat.Med.,61,(2007),112	Acer	Sapindaceae	Plantae
5694	282.279	11.298	C35H36N4O5	592.269	592.269	-0.258766	C00036413	13-epi-Phaeophorbide a;Pheophorbide a'	Saussurea medusa Maxim	Duan,Phytochem.,59,(2002),85	Saussurea	Asteraceae	Plantae
5696	171.148	11.057	C29H23NO11S	593.099	593.102	-4.20205	C00043646	Lamellarin alpha	Didemnum obscurum	Krishnaiah,J.Nat.Prod.,67,(2004),1168	Didemnum	Didemnidae	Animalia
5700	595.163	3.759	C34H26O10	594.153	594.155	-4.4879	C00006456	Agathisflavone tetramethyl ether	Agathis australis	Harborne, The Handbook of Natural Flavonoids, 1, (1999), 645,Biflavonyls;Ofman,Phytochem.,38,(1995),1223	Agathis	Araucariaceae	Plantae
5703	287.055	4.018	C27H30O15	594.158	594.16	-3.22011	C00002557	Paniculatin	Dalbergia nitidula	Harborne,Phytochemical Dictionary Second Edition,Taylor and Francis,(1999),Chapter38;Harborne,The Handbook of Natural Flavonoids,1,(1999),549,C-glycosylflavones;Narayanan,Indian J.Chem.,9,(1971),14;van Heerden,J.Chem.Soc.,Perkin Trans.,1,(1980),2463	Dalbergia	Fabaceae	Plantae
5711	111.019	9.373	C28H33ClO12	596.166	596.163	5.62038	C00045310	Erythrolide L;(-)-Erythrolide L	Erythropodium caribaeorum	Banjoo,J.Nat.Prod.,65,(2002),314	0	0	0
5712	561.161	3.181	C27H32O15	596.174	596.175	-1.85045	C00000946	Butrin	Butea frondosa	Harborne, The Handbook of Natural Flavonoids, 2, (1999), 386,Flavanones and dihydroflavonols;Lal,J.Indian Chem.Soc.,12,(1935),262;Rao,J.Sci.Ind.Res.India,8B,(1949),178	Butea	Fabaceae	Plantae
5713	597.304	8.063	C34H44O9	596.299	596.296	3.82268	C00003728	Salannin	Azadirachta indica	Harborne,Phytochemical Dictionary Second Edition,Taylor and Francis,(1999),Chapter58	Azadirachta	Meliaceae	Plantae
5714	330.17	3.508	C26H29O16	597.146	597.151	-8.27883	C00006702	Delphinidin 3-lathyroside	Acanthopanax divaricatus	Harborne, The Handbook of Natural Flavonoids, 2, (1999), 1,Anthocyanins;Jarman,Phytochem.,12,(1973),171;Ishikura,Phytochem.,14,(1975),1439	Acanthopanax	Araliaceae	Plantae
5715	295.126	3.171	C24H31N5O11S	597.174	597.174	0.241224	C00016333	Glycine,Cyclothialidine D	Streptomyces sp. NR 0661	Yamaji,J.Antibiotics 50,(1997),402	Streptomyces	Streptomycetaceae	Bacteria
5716	598.229	2.547	C31H35NO11	597.221	597.222	-1.5113	C00018459	Sulfurmycin D	Streptomyces galilaeus OBB-111-610	Hoshino,J. Antibiotics,35,(1982),1271	Streptomyces	Streptomycetaceae	Bacteria
5719	599.198	4.028	C27H34O15	598.19	598.19	-0.87452	C00008844	Catechin 3-O-rutinoside	Quercus marilandica	Harborne, The Handbook of Natural Flavonoids, 2, (1999), 355,Flavans and proanthocyanidins;Bae,Phytochem.,35,(1994),473	Quercus	Fagaceae	Plantae
5720	599.254	11.344	C35H34MgN4O4	598.243	598.246	-5.37587	C00007372	Magnesium protoporphyrin monomethyl ester	Arabidopsis thaliana	Nakajima,Phytochem.,60,(2002),275;Lange,Plant Mol.Biol.,51,(2003),925	Arabidopsis	Cruciferae	Plantae
5721	251.047	11.203	C40H54O4	598.402	598.401	2.55123	C00022923	4,4'-Dihydroxydiatoxanthin;(3S,3'S,4S,4'S)-7,8-Didehydro-beta,beta-carotene-3,3',4,4'-tetrol	Asterina amurensis	Maoka,Comp. Biochem. Physiol.,93B,(1989),829	0	0	0
5727	599.477	11.968	C42H62O2	598.475	598.47	7.98308	C00022895	3,4-Dihydrospirilloxanthin;3,4-Didehydro-1,1',2,2'-tetrahydro-1,1'-dimethoxy-psi,psi-carotene	Rhodospirillum rubrum	Malhotra,Phytochem.,9,(1970),2369	Rhodospirillum	Rhodospirillaceae	Bacteria
5731	600.296	6.383	C29H46NO10P	599.286	599.289	-4.88975	C00017682	Phoslactomycin A	Streptomyces nigrescens SC-273	Fushimi,J.Antibiotics,42,(1989),1019	Streptomyces	Streptomycetaceae	Bacteria
5740	281.104	4.377	C28H37ClO12	600.197	600.194	5.14966	C00043538	Gemmacolide C	Junceella juncea	Anjaneyulu,J.Nat.Prod.,66,(2003),507	0	0	0
5742	601.335	2.902	C30H44N6O7	600.327	600.328	-1.6087	C00031738	Dianthin E;(-)-Dianthin E	Dianthus superbus var.longicalycinus (MAXIM.) WILL	Hsieh,Chem.Pharm.Bull.,53,(2005),336	Dianthus	Caryophyllaceae	Plantae
5743	479.276	11.389	C40H56O4	600.418	600.422	-6.15117	C00003764	Capsorubin	Capsicum annuum	Ruttimann,Helv. Chim. Acta,66,(1983),1939	Capsicum	Solanaceae	Plantae
5747	109.028	5.472	C32H26O12	602.142	602.147	-8.23269	C00034430	8,8'-Paepalantine dimer	Paepalanthus bromelioides	Davienne,Phytochem.,68,(2007),1075	Paepalanthus	Eriocaulaceae	Plantae
5748	101.059	2.233	C37H34N2O6	602.242	602.245	-5.67333	C00002165	Glycobismine A	Glycosmis citrifolia	Harborne,Phytochemical Dictionary Second Edition,Taylor and Francis,(1999),Chapter27	Glycosmis	Rutaceae	Plantae
5753	283.133	11.328	C34H57N3O6	603.425	603.431	-9.60679	C00017111	Fluvirucin B4	Actinomycete strain R516-16	Naruse,J.Antibiotics 44,(1991),733	0	0	0
5754	605.189	5.561	C29H32O14	604.179	604.181	-3.40597	C00030642	Lasianthuoside C	Lasianthus acuminatissimus MERR.	Li,Chem.Pharm.Bull.,54,(2006),297	Lasianthus	Rubiaceae	Plantae
5761	295.227	10.929	C32H35N3O9	605.237	605.241	-5.98742	C00043863	Renieramycin R;(-)-Renieramycin R	Xestospongia sp.	Amnuoypol,J.Nat.Prod.,67,(2004),1023	0	0	0
5765	291.086	4.067	C29H34O14	606.195	606.194	2.08225	C00006294	Embinin	Iris japonica	Harborne, The Handbook of Natural Flavonoids, 1, (1999), 549,C-glycosylflavones;Arisawa,Chem.Abstr.,80,(1974),68388	Iris	Iridaceae	Plantae
5771	221.079	3.09	C33H34O11	606.21	606.211	-1.04191	C00048447	Kadsuphilol L	Kadsura philippinensis	Shen,Phytochem.,70,(2009),114	Kadsura	Schisandraceae	Plantae
5774	607.234	4.238	C30H38O13	606.231	606.227	7.73262	C00003700	Bruceantinol	Brucea antidysenterica	Harborne,Phytochemical Dictionary Second Edition,Taylor and Francis,(1999),Chapter58	Brucea	Simaroubaceae	Plantae
5775	223.206	10.928	C34H38O10	606.246	606.249	-3.44103	C00039513	Kadangustin D	Kadsura angustifolia	Gao,J.Nat.Prod.,71,(2008),558	Kadsura	Schisandraceae	Plantae
5776	449.37	11.564	C36H38N4O5	606.284	606.286	-3.436	C00000332	Methyl pheophorbide a	Diospyros kaki	Hayashi,Syokubutu kagaku kennkyukai syouwa 52-nendo taikai kenkyu hapyo kiroku syuu,(1977),9	Diospyros	Ebenaceae	Plantae
5782	609.184	3.18	C28H32O15	608.174	608.176	-3.50754	C00002849	Physcion 8-gentiobioside	Rhamnus virgata	Harborne,Phytochemical Dictionary Second Edition,Taylor and Francis,(1999),Chapter43	Rhamnus	Rhamnaceae	Plantae
5785	609.219	3.559	C29H36O14	608.211	608.212	-2.79128	C00014355	Matteucinol 7-O-beta-D-apiofuranosyl(1->6)-beta-D-glucopyranoside;5,7-Dihydroxy-4'-methoxy-6,8-di-C-methylflavanone 7-O-beta-D-apiofuranosyl-(1->6)-beta-D-glucopyranoside	Rhododendron simsii	Takahashi,Phytochem.,56,(2001),875	Rhododendron	Ericaceae	Plantae
5788	609.279	11.301	C33H40N2O9	608.273	608.271	3.33295	C00001763	Reserpine	Rauwolfia serpentina Benth ex Kurz.	Stoll,Helv.Chim.Acta,38,(1955),270;Siddiqui,Planta Med.,53,(1987),288	Rauwolfia	Apocynaceae	Plantae
5790	610.172	12.367	C31H29O13	609.161	609.165	-6.71011	C00006861	Peonidin 3-(6''-p-coumarylglucoside)	Vitis cinerea	Harborne, The Handbook of Natural Flavonoids, 2, (1999), 1,Anthocyanins;Wulf,Am.J.Evol.Vitic.,29,(1978),42;Fong,Phytochem.,13(1974),1001	Vitis	Vitaceae	Plantae
5791	610.191	12.37	C28H33O15	609.182	609.184	-2.98459	C00006686	Peonidin 3-rutinoside	Dracula chimaera	Fossen,Phytochem.,63,(2003),783	Dracula	Orchidaceae	Plantae
5799	153.052	3.783	C27H30O16	610.153	610.153	0.133353	C00004248	Isoscutellarein 7-allosyl-(1->2)-glucoside	Sideritis leucantha	Harborne, The Handbook of Natural Flavonoids, 1, (1999), 3.Flavone O-glycosides, John Wiley & Son;Barberan,J.Nat.Prod.,58,(1985),28	Sideritis	Labiatae	Plantae
5805	259.083	3.35	C35H30O10	610.184	610.186	-2.78009	C00031835	Guangsangon M;(-)-Guangsangon M	Morus macroura	Dai,Chem.Pharm.Bull.,52,(2004),1190	Morus	Moraceae	Plantae
5806	611.234	3.898	C35H34N2O8	610.232	610.226	8.24692	C00000666	(+-)-Demethylgrossamide	Cannabis sativa	Sakakibara,Phytochem.,30,(1991),3013;Sakakibara,Phytochem.,31,(1992),3219;Sakakibara,Phytochem.,38,(1995),1003	Cannabis	Cannabaceae	Plantae
5810	153.052	3.783	C27H31O16	611.161	611.159	3.93742	C00002378	Cyanin;Cyanidin 3,5-diglucoside	Malus spp.	Harborne, The Handbook of Natural Flavonoids, 2, (1999), 1,Anthocyanins;Willstatter,Ann,401(1913),189	Malus	Rosaceae	Plantae
5814	126.055	5.474	C27H32O16	612.169	612.171	-2.62766	C00007901	Okanin 3',4'-diglucoside	Bidens pilosa	Harborne, The Handbook of Natural Flavonoids, 2, (1999), 115,Chalcones,dihydrochalcones and aurones;Hoffmann,Phytochem.,28,(1989),247	Bidens	Asteraceae	Plantae
5815	261.223	11.039	C33H40O11	612.257	612.257	-0.410656	C00033277	Orthosiphol J;(-)-Orthosiphol J	Orthosiphon stamineus	Tezuka,Chem.Pharm.Bull.,48,(2000),1711	Orthosiphon	Labiatae	Plantae
5816	613.339	11.132	C31H44N6O7	612.327	612.331	-7.06443	C00017204	BE 18257B;WS 7338B	Streptomyces misakiensis	Kojiri,J.Antibiotics 44,(1991),1342	Streptomyces	Streptomycetaceae	Bacteria
5817	613.422	12.555	C41H56O4	612.418	612.415	5.21985	C00023171	5',6'-Epoxy-3'-hydroxy-3-methoxy-4,6-didehydro-5',6'-dihydro-4,6-cyclo-5,6-seco-beta,beta-caroten-5-one	Pittosporum tobira	Fujiwara,Chem. Pharm. Bull.,49,(2001),985	Pittosporum	Pittosporaceae	Plantae
5822	299.127	3.743	C27H34O16	614.185	614.18	7.55716	C00002659	Leiocarposide	Solidago virgaurea	Harborne,Phytochemical Dictionary Second Edition,Taylor and Francis,(1999),Chapter40	Solidago	Asteraceae	Plantae
5823	223.198	11.059	C40H54O5	614.397	614.398	-1.51159	C00023027	(2R,2'R,3S,3'R)-2,2',3,3'-Tetrahydroxy-beta,beta-caroten-4-one	Rhizobium lupini	Kleinig,Helv. Chim. Acta,60,(1977),254	Rhizobium	Rhizobiaceae	Bacteria
5825	615.409	11.524	C33H58O10	614.403	614.401	2.48131	C00016787	Antibiotic X 14889C	Streptomyces sp. X-14889	Liu,J.Antibiotics 46,(1993),275	Streptomyces	Streptomycetaceae	Bacteria
5832	163.039	5.239	C34H32O11	616.194	616.195	-1.65805	C00032461	Upunoside C;(-)-Upunoside C	Upuna borneensis	Ito,Chem.Pharm.Bull.,55,(2007),1535	Upuna	Dipterocarpaceae	Plantae
5833	167.106	3.467	C23H32N6O14	616.198	616.197	1.43822	C00018723	Polyoxin A	Streptomyces cacaoi var. asoensis	Suzuki,J. Antibiotics Series A,18,(1965),131	Streptomyces	Streptomycetaceae	Bacteria
5834	191.084	3.614	C27H41IN2O6	616.201	616.201	0.416274	C00028216	Doliculide	Dolabella amicularia	Ishiwata,J.Org.Chem.,59,(1994),4710	0	0	0
5835	331.155	4.071	C33H32N2O10	616.206	616.204	2.90765	C00015179	Kosinostatin;Quinocycline B;TPU 0025A	Micromonospora sp. TP-A0468	Furumai,J.Antibiotics 55,(2002),128	Micromonospora	Micromonosporaceae	Bacteria
5841	135.117	11.374	C40H56O5	616.413	616.41	5.25841	C00022947	Vaucheriaxanthin;6,7-Didehydro-5',6'-epoxy-5,5',6,6'-tetrahydro-3,3',5,19'-tetrahydroxy-beta,beta-carotene	Nannochloropsis salina	Egeland,Dr. Ing. thesis Norwegian University of Science and Technology,Trondheim,(1996)	0	0	0
5846	189.091	9.239	C36H26O10	618.153	618.156	-5.09016	C00035410	Terrestrin F	Thelephora terrestris	Radulovic,Phytochem.,66,(2005),1052	Thelephora	Thelephoraceae	Fungi
5848	307.117	3.288	C32H30N2O11	618.185	618.182	4.00571	C00017919	Actinoplanone G;R 304F	Actinoplanes sp. R-304	Kobayashi,J.Antibiotics,41,(1988),741	Actinoplanes	Actinoplanaceae	Bacteria
5858	198.089	2.852	C36H28O10	620.168	620.17	-3.5578	C00041536	Garcilivin A	Garcinia livingstonei	Mbwambo,J.Nat.Prod.,69,(2006),369	Garcinia	Clusiaceae/Clusiaceae-Guttiferae	Plantae
5859	273.096	5.238	C29H32O15	620.174	620.177	-3.84278	C00004191	Apigenin 5-rhamnosyl-(1->2)-(6''-acetylglucoside)	Eurya japonica	Harborne, The Handbook of Natural Flavonoids, 1, (1999), 3.Flavone O-glycosides, John Wiley & Son;Inada,Chem.Pharm.Bull.,37,(1989),2819	Eurya	Theaceae/Pentaphylacaceae/Ternstroemiaceae	Plantae
5862	198.089	2.852	C34H36O11	620.226	620.222	6.60799	C00016707	ES-242-3	Verticillium sp. SPC-15898	Toki,J.Antibiotics 45,(1992),1047	Verticillium	Plectosphaerellaceae	Fungi
5863	280.227	10.803	C35H40O10	620.262	620.26	3.66611	C00045826	Dantaxusin A;(+)-Dantaxusin A	Taxus yunnanensis	Shinozaki,J.Nat.Prod.,64,(2001),1073	Taxus	Taxaceae	Plantae
5865	342.166	11.513	C36H36N4O6	620.263	620.265	-2.54511	C00000323	Methyl pheophorbide b	Diospyros kaki	Hayashi,Syokubutu kagaku kennkyukai syouwa 52-nendo taikai kenkyu hapyo kiroku syuu,(1977),9-	Diospyros	Ebenaceae	Plantae
5868	210.11	2.408	C29H33O15	621.182	621.185	-4.40799	C00014843	Pelargonidin 3-(2'-acetylrutinoside)	Tulipa spp.	Torskangerpoll,Phytochem.,52,(1999),1687	Tulipa	Liliaceae	Plantae
5877	127.039	3.357	C29H34O15	622.19	622.193	-4.76242	C00004235	Scutellarein 6,7-dimethyl ether 4'-rutinoside	Cirsium brevistylum	Harborne, The Handbook of Natural Flavonoids, 1, (1999), 3.Flavone O-glycosides, John Wiley & Son;Wallace,Phytochem.,10,(1971),452	Cirsium	Asteraceae	Plantae
5880	213.038	2.867	C26H38O17	622.211	622.215	-6.32222	C00033400	Suffruticoside E	Paeonia suffruticosa ANDREWS	Matsuda,Chem.Pharm.Bull.,49,(2001),69	Paeonia	Paeoniaceae	Plantae
5883	199.148	11.011	C35H42O10	622.278	622.282	-7.38575	C00038289	5-Cinnamoyltaxicin I triacetate	Taxus baccata	Shi,J.Nat.Prod.,67,(2004),108	Taxus	Taxaceae	Plantae
5884	149.097	3.555	C31H33N3O11	623.212	623.206	9.36339	C00018658	Azinomycin B;Cardinophyllin;Carzinophilin A;Carzinophillin A;NSC 20088	Streptomyces sahachiroi	Hata,J. Antibiotics Series A,7,(1954),107	Streptomyces	Streptomycetaceae	Bacteria
5889	273.096	5.238	C37H39N2O7	623.276	623.276	-0.0271682	C00027363	Fenfangjine H	Stephania tetrandra	Ogino,Heterocycles,48,(1998),311	Stephania	Menispermaceae	Plantae
5891	97.0278	5.076	C31H28O14	624.148	624.143	7.87002	C00004325	Luteolin 7-(6''-ferulylglucoside)	Salix gilgiana	Harborne, The Handbook of Natural Flavonoids, 1, (1999), 3.Flavone O-glycosides, John Wiley & Son;Mizuno,Phytochem.,26,(1987),2418	Salix	Salicaceae	Plantae
5893	207.065	4.236	C28H32O16	624.169	624.17	-1.59984	C00004344	Luteolin 3'-methyl ether 7-mannosyl-(1->2)-alloside	Cassia alata	Harborne, The Handbook of Natural Flavonoids, 1, (1999), 3.Flavone O-glycosides, John Wiley & Son;Gupta,Phytochem.,30,(1991),2761	Cassia	Fabaceae	Plantae
5896	495.244	3.737	C29H36O15	624.205	624.206	-1.19042	C00002744	Forsythiaside;Forsythoside A	Isoplexis chalcantha	Taskova,Phytochem.,66,(2005),1440	Isoplexis	Plantaginaceae	Plantae
5902	231.051	2.679	C31H41ClO11	624.234	624.232	2.5252	C00039227	Frajunolide K;(+)-Frajunolide K	Junceella fragilis	Liaw,J.Nat.Prod.,71,(2008),1551	0	0	0
5903	625.269	11.296	C27H44O16	624.263	624.262	1.87711	C00010647	Kanokoside D	Valeriana officinalis	Endo,Chem.Pharm.Bull.,25,(1977),2140	Valeriana	Valerianaceae/Linnaeaceae/Dipsacaceae/Diervillaceae	Plantae
5904	625.295	2.861	C37H40N2O7	624.284	624.288	-6.45845	C00025321	(-)-Limacine 2'-beta-N-oxide;Limacine 2'-beta-N-oxide	Anisocycla jollyana (Pierre) Diels	Kanyinda,J.Nat.Prod.,58,(1995),1587	Anisocycla	Menispermaceae	Plantae
5906	193.084	5.08	C27H29O17	625.14	625.144	-5.59721	C00006662	Cyanidin 3-(2''-glucuronosylglucoside)	Bellis perennis	Harborne, The Handbook of Natural Flavonoids, 2, (1999), 1,Anthocyanins;Takeda,Phytochem.,25,(1986),1337;Toki,Phytochem.,30,(1991),3769	Bellis	Asteraceae	Plantae
5913	627.154	3.414	C27H30O17	626.148	626.146	2.91622	C00004392	6-Hydroxyluteolin 7-sophoroside	Globularia elongata	Harborne, The Handbook of Natural Flavonoids, 1, (1999), 3.Flavone O-glycosides, John Wiley & Son;Klimek,Phytochem.,27,(1988),255	Globularia	Globulariaceae	Plantae
5914	256.264	11.205	C34H42O11	626.273	626.275	-3.7705	C00024101	Swietemahonin F	Swietenia mahagoni JACQ.	Kadota S.,Chem.Pharm.Bull.,38,(1990),894-901	Swietenia	Meliaceae	Plantae
5915	627.339	3.032	C32H50O12	626.33	626.331	-1.78258	C00022327	Phlomisoside II	Phlomis betonicoides	Nishizawa,J. Org. Chem.,52,(1987),4878	Phlomis	Labiatae	Plantae
5921	123.116	11.37	C38H65N3O4	627.498	627.493	6.65188	C00040104	Ptilomycalin D;(-)-Ptilomycalin D	Monanchora dianchora	Bensemhoun,J.Nat.Prod.,70,(2007),2033	0	0	0
5924	87.0079	5.075	C27H32O17	628.164	628.164	-0.834095	C00008714	Taxifolin 3-galactosyl-(1->6)-glucoside	Crotalaria prostrata	Harborne, The Handbook of Natural Flavonoids, 2, (1999), 840,Flavanones and dihydroflavonols;Yadava,J.Indian Chem.Soc.,68,(1991),632	Crotalaria	Fabaceae	Plantae
5926	322.148	0.959	C24H27N3O13S2	629.099	629.102	-5.37931	C00018385	Oganomycin A	Streptomyces aganonensis No. Y-G19Z	Gushima,J. Antibiotics,34,(1981),1507	Streptomyces	Streptomycetaceae	Bacteria
5929	421.09	5.476	C27H34O17	630.18	630.18	-0.212455	C00009022	Leucodelphinidin 3-O-(beta-D-glucopyranosyl-(1->4)-alpha-L-rhamnopyranoside)	Prosopis juliflora	Harborne, The Handbook of Natural Flavonoids, 2, (1999), 355,Flavans and proanthocyanidins;Shukla,Planta Med.(suppl.),(1980),48;Malhotra,Indian J.Chem.Sect.B.,22,(1983),936	Prosopis	Fabaceae	Plantae
5944	127.039	3.357	C29H45BrO10	632.22	632.216	5.34151	C00043461	Dolastatin 19;(+)-Dolastatin 19	Dolabella auricularia	Pettit,J.Nat.Prod.,67,(2004),1252	0	0	0
5945	135.045	2.511	C35H36O11	632.226	632.232	-9.16058	C00014749	Calyflorenone C;(2S,4R,6S,6aR,8R,10S,13bR)-2,3,4,6,6a,9,10,13b-Octahydro-4,8-dihydroxy-6,6a,12,13,13b-pentamethoxy-2,10-diphenyl-5H,8H-furo[2,3-f:5,4-h']bis[1]benzopyran-5-one	Calycopteris floribunda	Mayer,Phytochem.,65,(2004),593	Calycopteris	Combretaceae	Plantae
5946	435.29	10.993	C40H56O6	632.408	632.406	3.45659	C00023037	19'-Hydroxyfucoxanthinol;(3S,3'S,5R,5'R,6S,6'R)-6',7'-Didehydro-5,6-epoxy-5',6,6',7-tetrahydro-3,3',5',19'-tetrahydroxy-beta,beta-caroten-8(5H)-one	Emiliania huxleyi	Hertzberg,Acta Chem. Scand.,B,(1988),495	Emiliania	Noelaerhabdaceae	Chromalveolata
5947	149.132	11.053	C41H52N4O2	632.409	632.409	-0.706213	C00041666	Methylene-bismehranine;(-)-Methylene-bismehranine	Tabernaemontana bovina	Lien,J.Nat.Prod.,69,(2006),1797	Tabernaemontana	Apocynaceae	Plantae
5956	637.157	3.052	C32H28O14	636.148	636.15	-2.63766	C00005853	Kaempferol 3-(4''-acetyl-6''-p-coumarylglucoside)	Quercus cerris	Harborne, The Handbook of Natural Flavonoids, 1, (1999), 297.Flavonol O-glycosides;Romussi,Liebigs,Ann.Chem.,(1988),989;Romussi,Arch.Pharm.,324,(1991),519	Quercus	Fagaceae	Plantae
5957	204.104	4.362	C29H32O16	636.169	636.172	-3.95896	C00004190	Apigenin 7-(6'''-acetylallosyl-(1->2)glucoside)	Stachys aegyptiaca	Harborne, The Handbook of Natural Flavonoids, 1, (1999), 3.Flavone O-glycosides, John Wiley & Son;El-Ansari,Phytochem.,30,(1991),1169	Stachys	Labiatae	Plantae
5959	98.0591	0.955	C27H40O17	636.227	636.232	-8.14756	C00038821	Coelovirin C;(-)-Coelovirin C;Dactylorhin D	Gymnadenia conopsea	Zi,J.Nat.Prod.,71,(2008),799	Gymnadenia	Orchidaceae	Plantae
5960	485.118	11.291	C37H36N2O8	636.247	636.252	-7.50873	C00026030	Secocepharanthine	Stephania sasakii Hayata	Kunitomo,Chem.Pharm.Bull.,33,(1985),135	Stephania	Menispermaceae	Plantae
5962	529.395	11.118	C35H40O11	636.257	636.262	-7.01199	C00033911	Chloramultilide D;(-)-Chloramultilide D;Henriol B;(-)-Henriol B	Chloranthus spicatus	Xu,J.Nat.Prod.,70,(2007),1987	Chloranthus	Chloranthaceae	Plantae
5963	637.275	10.815	C34H40N2O10	636.268	636.268	0.191689	C00027097	10,11-Dimethoxy-1-methyldeacetylpicraline-3',4',5'-trimethoxy-benzoate;10,11-Dimethoxy-1-methylburnamine 3',4',5'-trimethoxybenzoate	Alstonia macrophylla	Kam,J.Nat.Prod.,67,(2004),547	Alstonia	Apocynaceae	Plantae
5964	637.307	11.09	C35H44N2O9	636.305	636.3	7.30385	C00025205	Rescinnamidine;2',3'-Dihydrorescinnamine	Rauwolfia serpentina	Shiddiqui,J.Nat.Prod.,50,(1987),238	Rauwolfia	Apocynaceae	Plantae
5966	638.184	2.407	C29H33O16	637.177	637.177	0.559438	C00006761	Pelargonidin 3-(6''-acetylglucoside)-5-glucoside	Verbena x hybrida	Harborne, The Handbook of Natural Flavonoids, 2, (1999), 1,Anthocyanins;Yamaguchi,Phytochem.,29,(1990),1269;Toki,Phytochem.,30,(1991),671	Verbena	Verbenaceae	Plantae
5974	449.144	4.48	C30H38O15	638.221	638.22	1.54648	C00014349	4'-Hydroxy-5,7,2'-trimethoxyflavanone 4'-rhamnosyl-(1->6)-glucoside	Terminalia alata	Srivastava,Fitoterapia,72,(2001),106	Terminalia	Combretaceae	Plantae
5975	639.28	10.84	C35H42O11	638.273	638.273	-0.738498	C00048015	Moluccensin G	Xylocarpus moluccensis	Li,J.Nat.Prod.,72,(2009),1657	Xylocarpus	Meliaceae	Plantae
5985	641.211	3.504	C29H36O16	640.2	640.204	-5.38651	C00002767	Plantamajoside	Plantago media	Ronsted,Phytochem.,55,(2000),337	Plantago	Plantaginaceae	Plantae
5986	221.152	11.297	C34H40O12	640.252	640.251	1.58249	C00034903	Swietephragmin G	Swietenia mahogani	Abdelgaleil,Phytochem.,67,(2006),452	Swietenia	Meliaceae	Plantae
5987	641.297	11.254	C36H40N4O7	640.29	640.289	0.353142	C00028103	Crooksiine;O17-Demethylcimiciphytine	Haplophyton crooksii	Mroue,J.Nat.Prod.,59,(1996),890	Haplophyton	Apocynaceae	Plantae
5993	529.395	11.118	C34H42O12	642.268	642.268	0.00507436	C00032532	Xylogranatin A	Xylocarpus granatum	Wu,Chem.Pharm.Bull.,54,(2006),1582	Xylocarpus	Meliaceae	Plantae
5994	643.311	11.277	C35H46O11	642.304	642.304	-0.266596	C00012660	Trichoverritone;[4beta(2Z,4E),15(E)]- 4-[6-[2-(2,5-Dihydro-5-oxo-3-furanyl)ethoxy]-7-hydroxy-2,4-octadienoate] 15-(5-hydroxy-3-methyl-2-pentenoate) 12,13-epoxy-trichothec-9-ene-4,15-diol	Myrothecium roridum	Jarvis,Tetrahedron Lett.,24,81983),3539	Myrothecium	Incertae sedis	Fungi
5997	266.117	3.458	C31H32O15	644.174	644.171	5.49045	C00033152	Majidine	Haplophyllum patavinum	Innocenti,Chem.Pharm.Bull.,50,(2002),844	Haplophyllum	Rutaceae	Plantae
5999	645.248	11.611	C33H40O13	644.247	644.24	9.97726	C00038660	Buddlenol D	Tarenna attenuata	Yang,J.Nat.Prod.,70,(2007),521	Tarenna	Rubiaceae	Plantae
6000	161.059	2.817	C36H40N2O9	644.273	644.277	-5.28139	C00041511	Edulirin A;(-)-Edulirin A	Aglaia edulis	Kim,J.Nat.Prod.,69,(2006),1769	Aglaia	Meliaceae	Plantae
6001	645.41	11.538	C32H52N8O6	644.401	644.402	-2.19133	C00016175	Plactin A	Fungal strain F165	Inoue,J.Antibiotics 49,(1996),45	0	0	0
6002	81.0338	5.073	C38H30O10	646.184	646.178	9.73969	C00014685	Pyranoamentoflavone 7,4',4'''-Trimethyl ether	Calophyllum venulosum	Cao,Nat.Prod.Lett.,15,(2001),291; Cao,J.Nat.Prod.,60,(1997),1245	Calophyllum	Calophyllaceae/Clusiaceae/Clusiaceae-Guttiferae	Plantae
6003	337.09	3.576	C35H34O12	646.205	646.21	-8.27446	C00015619	Kodaistatin C	Aspergillus terreus Thom DSM 11247	Vertesy,J.Antibiotics 53,(2000),677	Aspergillus	Trichocomaceae	Fungi
6004	85.0284	3.97	C39H34O9	646.22	646.216	6.73012	C00008103	Mulberrofuran O	Sorocea ilicifolia	Ferrari,J.Nat.Prod.,66,(2003),581	Sorocea	Moraceae	Plantae
6008	285.117	2.04	C31H36O15	648.205	648.209	-6.23732	C00006304	Embigenin 2''-(2'''-acetylrhamnoside)	Iris lactea	Harborne, The Handbook of Natural Flavonoids, 1, (1999), 549,C-glycosylflavones;Pryakhina,Khim.Prir.Soedin.,(1984),589	Iris	Iridaceae	Plantae
6009	649.303	2.923	C37H44O10	648.293	648.296	-4.23562	C00003431	Gnididin	Gnidia lamprantha	Harborne,Phytochemical Dictionary Second Edition,Taylor and Francis,(1999),Chapter52	Gnidia	Thymelaeaceae	Plantae
6010	447.343	11.034	C40H56O7	648.403	648.404	-1.9269	C00031433	Uncarinic acid A;(+)-Uncarinic acid A	Hibiscus taiwanensis	Wu,Chem.Pharm.Bull.,53,(2005),56	Hibiscus	Malvaceae	Plantae
6015	651.209	0.857	C34H34O13	650.2	650.202	-2.43367	C00032883	Dahuribirin B;(-)-Dahuribirin B	Angelica dahurica BENTH et HOOK.var.dahurica BENTH.et HOOK.	Wang,Chem.Pharm.Bull.,49,(2001),1085	Angelica	Apiaceae	Plantae
6021	471.176	2.457	C33H33NO13	651.195	651.193	3.48068	C00016624	Chrymutasin A;D 329P;Hayumicin C2	Streptomyces chartreusis D329-185	Uchida,J.Antibiotics 47,(1994),648	Streptomyces	Streptomycetaceae	Bacteria
6023	219.101	4.143	C35H41NO11	651.268	651.272	-6.6983	C00018369	Rifamycin Z	Nocardia mediterranea	Cricchio,J. Antibiotics,34,(1981),1257	Nocardia	Nocardiaceae	Bacteria
6030	191.084	3.614	C33H42Br2N4	652.178	652.173	6.50072	C00047890	Flustramine O;(-)-Flustramine O	Flustra foliacea	Rochfort,J.Nat.Prod.,72,(2009),1773	0	0	0
6032	653.263	11.081	C35H40O12	652.252	652.256	-6.31168	C00013137	Acetylpringleine;[3R-(3alpha,5beta,5aalpha,6alpha,7alpha,9beta,9aalpha,10R*)]-5a-[(Acetyloxy)methyl]octahydro-2,2,9-trimethyl-, 6,10-diacetate 5,7-dibenzoate 2H-3,9a-methano-1-benzoxepin-5,6,7,9,10-pentol	Celastrus pringlei	Sanchez,Phytochem.,26,(1987),2631;Rozsa,J.Chem.Soc.Perkin Trans.1,(1989),1089;Tu,J.Nat.Prod.,53,(1990),603	Celastrus	Celastraceae	Plantae
6035	180.088	2.409	C29H33O17	653.172	653.173	-2.46324	C00006814	Cyanidin 3-(6''-acetylglucoside)-5-glucoside	Verbena x hybrida	Harborne, The Handbook of Natural Flavonoids, 2, (1999), 1,Anthocyanins;Yamaguchi,Phytochem.,29,(1990),1269;Toki,Phytochem.,30,(1991),671	Verbena	Verbenaceae	Plantae
6036	107.049	9.268	C33H33O14	653.187	653.183	5.56842	C00014875	Hirsutidin 3-O-(6-O-p-coumaroyl)glucoside	Catharanthus roseus	Filippini,Fitoterapia,74,(2003),62	Catharanthus	Apocynaceae	Plantae
6043	147.043	9.22	C29H34O17	654.18	654.186	-9.4376	C00004467	Tricin 5,7-diglucoside	Lycopodium scariosum	Harborne, The Handbook of Natural Flavonoids, 1, (1999), 3.Flavone O-glycosides, John Wiley & Son;Markham,Biochem.Syst.Ecol.,8,(1980),17	Lycopodium	Lycopodiaceae	Plantae
6046	269.169	11.078	C35H42O12	654.268	654.268	-1.21776	C00034902	Swietephragmin F	Swietenia mahogani	Abdelgaleil,Phytochem.,67,(2006),452	Swietenia	Meliaceae	Plantae
6048	441.134	10.91	C35H43ClN2O8	654.271	654.271	-0.289595	C00033733	Cryptophycin A;(-)-Cryptophycin A	Nostoc sp.	Wagner,Phytochem.,69,(2008),323	0	0	0
6055	657.287	10.963	C35H44O12	656.283	656.279	5.81048	C00041155	Taxchinin D	Taxus chinensis	Parmar,Phytochem.,50,(1999),1267	Taxus	Taxaceae	Plantae
6062	659.305	11.282	C35H46O12	658.299	658.297	2.20779	C00039742	Meliatoxin B1	Melia toosendan Sieb.et Zuce.	Tada,Phytochem.,51,(1999),787	Melia	Meliaceae	Plantae
6063	302.896	12.796	C40H50O8	658.351	658.356	-8.90859	C00038359	Acutissimatriterpene A;(+)-Acutissimatriterpene A	Phyllanthus acutissima	Tuchinda,J.Nat.Prod.,71,(2008),655	Phyllanthus	Phyllanthaceae	Plantae
6066	661.254	6.587	C31H49BrO10	660.251	660.247	6.02368	C00046098	Lyngbyaloside	Lyngbya sp.	Luesch,J.Nat.Prod.,65,(2002),1945	0	0	0
6070	662.394	10.805	C37H51N5O6	661.384	661.387	-4.83706	C00027461	Paliurine A	Paliurus ramosissimus	Lin,J.Nat.Prod.,63,(2000),1338	Paliurus	Rhamnaceae	Plantae
6072	664.118	1.827	C21H27N7O14P2	663.109	663.111	-3.12459	C00007256	NAD;Nicotinamide adenine dinucleotide	Arabidopsis thaliana	Katoh,Frontiers.Biosci.,9,(2004),1577	Arabidopsis	Cruciferae	Plantae
6075	383.085	0.832	C28H26Br2N8O2	664.055	664.053	1.9191	C00039018	Dictazoline A;(-)-Dictazoline A	Smenospongia cerebriformis	Dai,J.Nat.Prod.,71,(2008),1287	0	0	0
6083	667.184	4.588	C30H34O17	666.18	666.177	4.28731	C00004252	Isoscutellarein 4'-methyl ether 7-(6'''-acetylallosyl)(1->2)-glucoside	Veronica filiformis	Harborne, The Handbook of Natural Flavonoids, 1, (1999), 3.Flavone O-glycosides, John Wiley & Son;Chari,Phytochem.,20,(1981),1977	Veronica	Plantaginaceae	Plantae
6084	322.148	0.959	C24H42O21	666.222	666.223	-0.998376	C00001139	Lychnose	Cucubalus baccifer	Harborne,Phytochemical Dictionary Second Edition,Taylor and Francis,(1999),Chapter2	Cucubalus	Caryophyllaceae	Plantae
6086	668.25	4.074	C36H43O8S2	667.24	667.243	-3.99967	C00038397	Akaterpin	Callyspongia sp.	Nakao,J.Nat.Prod.,70,(2007),689	0	0	0
6088	177.054	3.67	C33H32O15	668.174	668.179	-7.30826	C00014513	Okanin 4-methyl ether 4'-O-(2''-O-caffeoyl-6''-O-acetylglucoside);3,4,2',3',4'-Pentahydroxy-4-methoxychalcone 4-methyl ether 4'-O-(2''-O-caffeoyl-6''-O-acetylglucoside)	Bidens frondosa	Karikome,Chem.Pharm.Bull.,40,(1992),689	Bidens	Asteraceae	Plantae
6090	377.221	11.234	C25H45N6O13P	668.278	668.277	1.32955	C00017670	Alphostatin	Bacillus megaterium BMG59-R2	Aoyagi,J.Antibiotics,42,(1989),486	Bacillus	Bacillaceae	Bacteria
6095	671.219	4.402	C30H38O17	670.211	670.212	-1.03513	C00040371	Stachysoside E;(-)-Stachysoside E	Stachys lanata	Murata,J.Nat.Prod.,71,(2008),1768	Stachys	Labiatae	Plantae
6096	355.116	5.306	C29H33ClN9O8	670.214	670.22	-9.07433	C00038075	(+)-Cyclocinamide A	Psammocina aff. bulbosa	Rubio,J.Nat.Prod.,71,(2008),1475	0	0	0
6097	355.12	5.201	C40H34N2O8	670.232	670.231	0.675184	C00026694	Tetramethoxyscytonemin	Scytonema sp.	Bultel-Ponce,J.Nat.Prod.,67,(2004),678	Scytonema	Scytonemataceae	Bacteria
6099	355.177	3.897	C32H47BrO10	670.235	670.236	-1.83954	C00050384	Manauealide B	Gracilaria coronopifolia	Nagai,J.Nat.Prod.,60,(1997),925	Gracilaria	Gracilariaceae	--
6100	201.164	11.014	C36H46O12	670.299	670.297	2.25778	C00048013	Moluccensin E	Xylocarpus moluccensis	Li,J.Nat.Prod.,72,(2009),1657	Xylocarpus	Meliaceae	Plantae
6105	111.044	3.974	C28H48O12S3	672.231	672.23	0.588549	C00033111	Lembehsterol A	Petrosia strongylata	Aoki,Chem.Pharm.Bull.,50,(2002),827	0	0	0
6106	247.134	10.906	C35H44O13	672.278	672.279	-1.71366	C00033970	Ixerin Q;(-)-Ixerin Q	Ixeris stolonifera A.Gray	Zidorn,Phytochem.,69,(2008),2270	Ixeris	Asteraceae	Plantae
6108	675.267	7	C40H38N2O8	674.263	674.26	4.18629	C00025776	Bisjatrorrhizine;Bijatrorrhizine	Jateorhiza palmata Miers	Carvalhas,J.Chem.Soc.,Perkin Trans.,1,(1972),327	Jateorhiza	Menispermaceae	Plantae
6110	102.091	3.449	C32H36O16	676.2	676.203	-4.28637	C00017780	Elloramycin F	Streptomyces olivaceus	Fiedler,J.Antibiotics,39,(1986),856	Streptomyces	Streptomycetaceae	Bacteria
6119	217.159	9.15	C42H30O9	678.189	678.187	3.37518	C00015693	(+)-alpha-Viniferin;lpha-Viniferin	Shorea gibbosa	Saroyobudiono,J.Nat.Med.,62,(2008),195	Shorea	Dipterocarpaceae	Plantae
6121	679.22	4.706	C34H35ClN4O9	678.209	678.212	-4.52234	C00024682	AT 2433A1	Actinomadura melliaura sp.nov.(SCC 1655)	Matson,J.Antibiotics,42,(1989),154; Golik,J.Antibiotics,42,(1989),178	Actinomadura	Thermomonosporaceae	Bacteria
6122	679.224	4.868	C32H38O16	678.216	678.216	-0.543159	C00005810	Hexandraside E;8-Prenylkaempferol 3,7-diglucoside;Noranhydroicaritin 3,7-diglucoside;3,4',5,7-Tetrahydroxy-8-(3-methyl-2-butenyl)flavone 3,7-diglucoside;3,7-Bis(beta-D-glucopyranosyloxy)-5-hydroxy-2-(4-hydroxyphenyl)-8-(3-methyl-2-butenyl)-4H-1-benzopyran-4-one	Vancouveria hexandra	Harborne, The Handbook of Natural Flavonoids, 1, (1999), 297.Flavonol O-glycosides;Mizuno,Phytochem.,31,(1992),297;Yamamoto,Phytochem.,33,(1993),841	Vancouveria	Berberidaceae	Plantae
6123	388.14	3.507	C31H35O17	679.187	679.191	-5.57851	C00006770	Pelargonidin 3,5-di-(6-acetylglucoside)	Verbena x hybrida	Harborne, The Handbook of Natural Flavonoids, 2, (1999), 1,Anthocyanins;Toki,Phytochem.,38,(1995),515	Verbena	Verbenaceae	Plantae
6125	681.288	2.875	C37H44O12	680.283	680.281	3.09183	C00045289	Dantaxusin C	Taxus yunnanensis	Shinozaki,J.Nat.Prod.,65,(2002),371	Taxus	Taxaceae	Plantae
6128	317.195	5.358	C40H43NO9	681.294	681.293	1.56824	C00019980	Neoacrimarine A	Citrus sp.	Takemura,Heterocycles,36,(1993),675	Citrus	Rutaceae	Plantae
6130	293.116	3.36	C40H46N2O8	682.325	682.326	-0.992324	C00001858	Fetidine	Thalictrum foetidum	Harborne,Phytochemical Dictionary Second Edition,Taylor and Francis,(1999),Chapter21	Thalictrum	Ranunculaceae	Plantae
6133	189.091	3.852	C32H44O16	684.263	684.267	-6.58839	C00035900	Yadanzioside E	Brucea amarissima (Lour.) Desv.ex B.A.Gomes	Kim,Phytochem.,65,(2004),3167	Brucea	Simaroubaceae	Plantae
6134	685.285	11.163	C36H44O13	684.278	684.278	0.0992947	C00020841	Picrioside B	Picris hieracioides	Uchiyama,Phytochem.,29,(1990),2947	Picris	Asteraceae	Plantae
6135	374.16	3.378	C34H52O14	684.336	684.337	-2.18778	C00050228	Scupontin F;(-)-Scupontin F	Scutellaria pontica	Rodriguez,J.Nat.Prod.,60,(1997),348	Scutellaria	Labiatae	Plantae
6139	153.054	2.519	C32H30O17	686.148	686.15	-2.93524	C00043635	Kunzeachromone A;(+)-Kunzeachromone A	Kunzea ambigua	Ito,J.Nat.Prod.,67,(2004),411	Kunzea	Myrtaceae	Plantae
6141	687.301	11.257	C36H46O13	686.294	686.294	0.405087	C00039783	Mombasol	Cipadessa baccifera	Lin,J.Nat.Prod.,71,(2008),628	Cipadessa	Meliaceae	Plantae
6145	693.18	11.11	C35H32O15	692.174	692.173	1.85908	C00039261	Geomycin A	Geomyces sp.	Li,J.Nat.Prod.,71,(2008),1643	Geomyces	Myxotrichaceae	Fungi
6146	565.157	4.427	C32H36O17	692.195	692.2	-6.50658	C00005937	6-Methoxykaempferol 3,7-bis(3-acetylrhamnoside)	Kalanchoe gracilis	Harborne, The Handbook of Natural Flavonoids, 1, (1999), 297.Flavonol O-glycosides;Liu,J.Nat.Prod.,52,(1989),9970	Kalanchoe	Crassulaceae	Plantae
6149	694.178	3.532	C31H33O18	693.167	693.171	-5.61812	C00011097	3,5-di-O-(beta-Glucopyranosyl) pelargonidin 6''-O-4, 6'''-O-1-cyclic malate	Dianthus caryophyllus	Nakayama,Phytochem.,55,(2000),937	Dianthus	Caryophyllaceae	Plantae
6150	139.988	9.214	C35H35NO14	693.206	693.202	5.31053	C00014310	Licorice glycoside E	Glycyrrhiza uralensis	Hatano,Phytochem.,47,(1998),287	Glycyrrhiza	Fabaceae	Plantae
6153	606.285	11.567	C37H43NO12	693.279	693.279	-0.126503	C00016682	Altromycin I	AB 1246E-26 (NRRL 18371)	Brill,J. Antibiotics,47,(1994),1160	0	0	0
6155	694.411	10.937	C37H59NO11	693.409	693.403	7.75616	C00028297	Germerine	Veratrum lobelianum	Jia,Lanzhou Daxue Xuebao,19,(1983),203	Veratrum	Melanthiaceae	Plantae
6157	149.131	9.264	C32H38O17	694.211	694.218	-9.52701	C00004496	Scutellarein 6,7,4'-trimethyl ether 5-(6'''-acetylglucosyl)(1->3)-galactoside;5-[[3-O-(6-O-Acetyl-beta-D-glucopyranosyl)-beta-D-galactopyranosyl]oxy]-6,7-dimethoxy-2-(4-methoxyphenyl)-4H-1-benzopyran-4-one	Striga aspera	Harborne, The Handbook of Natural Flavonoids, 1, (1999), 3.Flavone O-glycosides, John Wiley & Son;Aqil,Ultrasci.Phys.Sci.,6,(1994),131	Striga	Orobanchaceae	Plantae
6158	695.303	2.691	C38H46O12	694.299	694.296	4.12414	C00013138	Euolalin;[3R-[3alpha,5beta(S*),5aalpha,6alpha,7alpha,9beta,9aalpha,10R*]]-10-(Acetyloxy)-5a-[(acetyloxy)methyl]-6,7-bis(benzoyloxy)octahydro-9-hydroxy-2,2,9-trimethyl-2H-3,9a-methano-1-benzoxepin-5-yl ester 2-methylbutanoic acid	Euonymus alatus	Sugiura,Chem.Lett,471,(1975)	Euonymus	Celastraceae	Plantae
6171	696.202	3.994	C37H47NO12	697.31	697.311	-1.10076	C00018428	16,17-Dihydrorifamycin S	Amycolatopsis mediterranei C 5/42	Traxler,J. Antibiotics,35,(1982),594	Amycolatopsis	Pseudonocardiaceae	Bacteria
6176	699.275	4.581	C40H42O11	698.273	698.268	7.01536	C00038166	15-Acetoxyorbiculin G	Microtropis japonica	Chen,J.Nat.Prod.,71,(2008),1016	Microtropis	Celastraceae	Plantae
6179	701.299	3.294	C34H44N4O12	700.296	700.292	4.78277	C00040291	Shimofuridin A	Aplidium multiplicatum	Nakao,J.Nat.Prod.,70,(2007),689	0	0	0
6180	702.323	4.013	C40H47NO10	701.32	701.315	6.70618	C00017748	Naphthoquinomycin A	Streptomyces No. S-1998	Mochizuki,J.Antibiotics,39,(1986),157	Streptomyces	Streptomycetaceae	Bacteria
6183	196.169	10.971	C36H46O14	702.289	702.29	-1.37745	C00003756	Taccalonolide A	Tacca plantaginea	Harborne,Phytochemical Dictionary Second Edition,Taylor and Francis,(1999),Chapter59	Tacca	Taccaceae	Plantae
6184	191.102	0.942	C36H32O15	704.174	704.176	-3.11456	C00006419	Occidentoside	Anacardium occidentale	Harborne, The Handbook of Natural Flavonoids, 1, (1999), 549,C-glycosylflavones;Murthy,Indian J.Chem. Sect.B.,20,(1981),150	Anacardium	Anacardiaceae	Plantae
6186	349.094	3.093	C32H34O18	706.175	706.175	-0.225528	C00005879	Kaempferol 3-[2''',3''',5'''-triacetyl-alpha-L-arabinofuranosyl-(1->6)-glucoside	Calluna vulgaris	Harborne, The Handbook of Natural Flavonoids, 1, (1999), 297.Flavonol O-glycosides;Allais,Phytochem.,30,(1991),3099	Calluna	Ericaceae	Plantae
6197	163.075	2.928	C32H39O18	711.214	711.217	-5.19408	C00006643	Pelargonidin 3-(2G-xylosylrutinoside)	Begonia spp.	Harborne, The Handbook of Natural Flavonoids, 2, (1999), 1,Anthocyanins;Harborne,Phytochem.,3,(1964),453;Chirol,Phytochem.,40,(1995),275	Begonia	Begoniaceae	Plantae
6200	325.143	2.926	C32H40O18	712.221	712.227	-8.17031	C00014309	Liquiritigenin 7-glucoside-4'-apiosyl-(1->2)-glucoside;7,4'-Dihydroxyflavanone 7-glucoside-4'-apiosyl-(1->2)-glucoside	Glycyrrhiza glabra	Kitagawa,Chem.Pharm.Bull.,42,(1994),1056	Glycyrrhiza	Fabaceae	Plantae
6205	600.469	10.944	C40H75NO9	713.544	713.542	2.40973	C00032175	Soyacerebroside I;(+)-Soyacerebroside I	Dimocarpus fumatus	Voutquenne,Phytochem.,50,(1999),63	Dimocarpus	Sapindaceae	Plantae
6213	223.198	11.059	C37H48O14	716.304	716.305	-1.22477	C00041173	Taxumairol A	Taxus mairei	Parmar,Phytochem.,50,(1999),1267	Taxus	Taxaceae	Plantae
[truncated: 90 more rows]
