# Supplementary material for: Multi-Omics Analysis Decodes Biosynthesis of Specialized Metabolites Constituting the Therapeutic Terrains of Magnolia obovata
Source: Int J Mol Sci. 2025 Jan 26;26(3):1068. doi: 10.3390/ijms26031068 (PMC11816741; doi:10.3390/ijms26031068)
Supplement: Supplementary file 1 [file ijms-26-01068-s001.zip › TableS3 MSMS fragmentation pattern of 105 MS2 confirmed metabolites of Magnolia obovata.xlsx]

## Sheet: Sheet1
Supplementary Table 3: MS/MS fragmentation pattern of 105 MS2 confirmed metabolites of Magnolia obovata.
Alignemnt_ID	Average Rt(min)	Average Mz	Metabolite_Name	Precursor	Ontology	MS/MS	Stem1_MSp	Stem3_MSp	Stem4_MSp	Stem5_MSp	Young_Leaf1_MSp	Young_Leaf2_MSp	Young_Leaf3_MSp	Young_Leaf4_MSp	Young_Leaf5_MSp	Mature_Leaf1_MSp	Mature_Leaf2_MSp	Mature_Leaf3_MSp	Mature_Leaf4_MSp	Mature_Leaf5_MSp	Bark1_MSp	Bark2_MSp	Bark3_MSp	Bark4_MSp	Bark5_MSp	Central_Cylinder1_MSp	Central_Cylinder2_MSp	Central_Cylinder3_MSp	Central_Cylinder4_MSp	Central_Cylinder5_MSp	Floral_Bud1_MSp	Floral_Bud2_MSp	Floral_Bud3_MSp	Floral_Bud4_MSp	Floral_Bud5_MSp	Pistil1_MSp	Pistil2_MSp	Pistil3_MSp	Pistil4_MSp	Pistil5_MSp	Average_Stem	Average_Young_Leaf	Average_Mature_leaf	Average_Bark	Average_Central_Cylinder	Average_Floral_Bud	Average_Pistil
1545	1.794	196.133	Magnosprengerine	[M+H]+	Alkaloids and derivatives	60.07923:47 91.05165:64 91.05611:74 96.95673:25 119.0526:52 137.05624:404 138.06119:36 138.06888:47 147.04195:35 152.9026:18 157.00874:18 158.96274:19 195.11743:19 195.12889:20 196.13197:1070	13	63	42	55	4	26	25	13	29	9	4	13	4	16	67085	73109	71075	65977	55201	9971	10156	11414	5324	9839	59	20	18	15	16	16	5	10	3	13	43.25	19.4	9.2	66489.4	9340.8	25.6	9.4
2747	4.804	266.117	Anonaine	[M+H]+	Alkaloids and derivatives	105.02971:29 115.07623:16 147.09268:28 154.70129:16 159.11511:16 163.93158:16 165.07216:68 165.08394:17 166.07022:25 166.17126:16 172.06267:33 177.05658:23 177.12161:20 178.05724:16 178.07582:309 178.09207:18 179.07797:99 179.08672:38 179.57852:16 181.24159:22 187.05133:18 189.06888:657 190.0773:1152 191.05963:23 191.08517:2952 191.48444:17 192.08896:486 193.10199:281 193.95042:16 194.07362:27 19…	124	1047	171	883	261557	109804	272783	277927	234860	176160	204997	202861	214089	221758	952507	907004	1130733	1068048	984247	774583	735290	751874	650682	514686	831	3200	924	340	2835	1848	8111	4451	4340	1151	556.25	231386	203973	1.00851e+06	685423	1626	3980.2
2865	5.29	276.066	Liriodenine;Oxoushinsunine;Spermatheridine	[M+H]+	Alkaloids and derivatives	160.12221:20 163.04883:18 164.05716:17 189.06248:16 190.06847:20 192.08719:18 193.07625:25 202.07597:16 218.05908:33 219.08752:17 220.08453:18 230.06847:19 248.07175:59 264.07504:27 265.07138:20 276.0661:537	9	8	3	7	3	6	12	21	5	68	2	15	3	2	999	1183	3781	365	1599	13	16	19	49	6	18	13	6	3	2	2	9	3	5	5	6.75	9.4	18	1585.4	20.6	8.4	4.8
2959	4.206	282.113	Michelalbine	[M+H]+	Alkaloids and derivatives	145.02469:18 163.0367:16 179.07993:20 189.0824:19 190.0683:19 191.05229:18 202.07318:17 204.06844:18 205.06898:28 206.09966:119 262.0939:18 264.07642:16 264.09109:74 264.10538:256 265.07901:21 265.09134:20	15	25	9	4	6886	2636	7680	4731	2563	20910	6987	23710	13534	12662	11534	29719	29732	14196	23500	8019	11104	11689	6003	3861	161	156	167	102	104	52	77	180	90	72	13.25	4899.2	15560.6	21736.2	8135.2	138	94.2
2970	8.521	282.149	Lirinidine	[M+H]+	Alkaloids and derivatives	111.02018:16 118.06244:41 119.04615:35 119.5435:27 121.94676:18 132.0498:18 132.07607:30 133.04527:18 144.0894:19 147.03938:72 147.04665:16 148.04675:52 148.07768:52 149.08382:38 150.08507:25 160.08368:22 165.05591:23 209.09117:26 211.07625:18 212.06738:33 212.07794:18 213.05869:16 222.07425:19 224.07918:23 238.09738:17 240.06036:77 240.08067:21 241.1071:107 242.10144:18 242.11195:16 254.09511:16…	2	9	12	38	18	11	10	19	6	3	20	14	4	6	31	5	19	32	44	14	26	13	13	10	13	19	20	14	49	1883	38656	5936	28420	1675	15.25	12.8	9.4	26.2	15.2	23	15314
2995	2.555	284.128	Anaxagoreine	[M+H]+	Alkaloids and derivatives	52.2928:23 105.06718:18 130.06015:22 133.0455:17 137.05832:19 137.06334:46 145.06477:47 146.03503:27 146.05684:120 154.0647:20 160.0768:24 161.05185:16 165.07526:23 167.08247:65 177.0695:64 178.07976:23 178.08786:67 178.09818:17 179.08832:45 181.09572:17 194.06372:23 194.07567:34 195.06259:21 195.07855:118 195.09186:16 196.08521:20 198.06435:16 207.08331:66 207.35141:30 208.08607:17 209.08836:17 …	33	37	28	30	19465	17257	22548	20265	22438	59451	64838	62374	67329	67989	3146	3525	3876	6049	5706	30507	28510	14065	23701	22392	15914	11298	16182	15051	7618	14240	15602	14803	14945	13786	32	20394.6	64396.2	4460.4	23835	13212.6	14675.2
3618	2.94	328.154	Corytuberine	[M+H]+	Alkaloids and derivatives	58.06067:17 83.98716:28 117.07216:19 121.05939:29 123.04488:19 130.03975:17 131.04507:24 137.05861:34 145.06544:21 151.07103:41 152.07625:16 159.04871:38 160.99026:16 167.08871:20 177.06841:19 180.98387:20 181.02951:25 187.07967:17 193.07745:19 193.09018:20 198.05945:16 205.0518:20 205.06737:62 206.06682:39 208.10205:30 209.07143:16 212.07654:16 223.07889:53 224.0817:63 225.08733:23 227.07335:25 …	5	22	23	11	188	174	265	317	204	247	175	209	468	554	35773	29268	43259	26666	12500	385	314	966	142	277	24	28	95	52	67	22	17	24	28	41	15.25	229.6	330.6	29493.2	416.8	53.2	26.4
525	3.815	137.059	4-Methoxybenzaldehyde (Anisaldehyde)	[M+H]+	Benzenoids	94.03728:27 122.03703:16 137.05847:396 137.06538:145 137.39296:24	231	373	422	449	1694	1472	1445	2155	1982	1305	1327	663	1065	2111	12209	10079	12080	15421	16314	17115	14859	19491	10200	14366	1138	2055	1214	1105	547	1438	1016	919	659	326	368.75	1749.6	1294.2	13220.6	15206.2	1211.8	871.6
526	2.671	137.059	4-hydroxyphenylacetaldehyde	[M+H]+	Benzenoids	137.05995:99	349	405	2208	3082	3795	4073	3206	3939	1068	1200	4089	1585	3785	1439	23017	21118	16534	21926	25848	2393	1529	1500	1632	901	927	1544	1339	1248	606	19383	18670	7910	20990	19899	1511	3216.2	2419.6	21688.6	1591	1132.8	17370.4
844	0.981	154.086	Dopamine	[M+H]+	Benzenoids	71.04662:29 83.05331:20 84.71921:16 91.05518:94 95.04981:25 111.07319:17 119.04422:33 119.05099:33 137.06105:1122 138.06429:89 154.08525:33	2625	6304	6090	7401	51497	48509	57159	60852	58618	24668	30892	26998	29006	28925	26621	25825	24772	31381	24938	341	170	291	222	77	20809	55031	18345	25849	22787	94086	103635	100706	100505	101095	5605	55327	28097.8	26707.4	220.2	28564.2	100005
1569	2.599	199.059	Syringic acid	[M+H]+	Benzenoids	93.03295:18 95.05177:42 96.95967:21 97.95431:16 109.02503:17 111.0388:36 113.02025:17 117.93462:17 123.04681:16 140.03703:21 140.04489:164 141.05234:33 149.06467:18 155.06822:53 158.95555:16 159.11574:25 167.07706:18 181.08496:16 181.08977:37 199.05798:59	261	620	303	654	1174	765	1131	788	629	529	393	493	596	549	8263	9082	10010	4681	8984	836	2263	2334	1276	1020	605	544	594	543	170	1621	1424	1157	1581	910	459.5	897.4	512	8204	1545.8	491.2	1338.6
322	1.57	123.044	Benzoic acid	[M+H]+	Benzenoids	78.05369:22 123.03963:46 123.04623:51 123.05283:23	96	605	424	120	220	368	1080	478	1284	377	396	351	870	1391	1066	416	577	1445	548	131	65	165	162	58	1195	2843	1027	1338	497	1470	3540	4433	940	5042	311.25	686	677	810.4	116.2	1380	3085
550	1.862	138.091	Tyramine	[M+H]+	Benzenoids	77.03889:16 91.05505:93 93.06837:187 103.05597:208 119.04406:25 121.04716:16 121.06385:3185 121.74602:16 121.98989:16 122.05857:122 122.06876:192 138.08913:131	4202	5404	8574	18151	176298	153954	159144	168614	179922	95852	109383	95835	109151	99929	1816	3039	3544	1752	2574	153	103	53	129	222	34427	52566	29318	49969	29482	97415	103043	106108	106010	94983	9082.75	167586	102030	2545	132	39152.4	101512
558	3.461	139.038	4-Hydroxybenzoic acid	[M+H]+	Benzenoids	121.02333:17 139.03188:61 139.03911:79	52	115	67	34	853	726	1544	1319	1412	11534	12028	7340	13149	13107	167	120	114	168	532	5	9	29	13	14	25575	22234	20092	14479	34416	6980	9732	8154	9638	6014	67	1170.8	11431.6	220.2	14	23359.2	8103.6
1013	9.823	165.091	Eugenol	[M+H]+	Benzenoids	79.05545:17 105.06802:22 108.08106:18 137.06232:40 165.08838:26	31	82	13	101	27	28	45	20	31	15	29	42	26	9	678	923	796	375	410	22	68	46	18	12	86	177	67	49	90	148	178	291	178	103	56.75	30.2	24.2	636.4	33.2	93.8	179.6
1059	2.424	169.05	Vanillic acid	[M+H]+	Benzenoids	93.03457:67 96.95792:17 111.04413:18 112.0452:17 125.05651:49 125.06591:17 139.03845:16 155.04028:23 167.07994:16 169.0461:20	10	18	42	72	129	72	42	128	124	94	121	129	95	106	9371	8839	9397	9159	8995	1414	1241	1400	1401	1022	162	198	233	226	229	80	42	47	43	76	35.5	99	109	9152.2	1295.6	209.6	57.6
1217	2.802	179.07	(2E)-3-(4-hydroxy-3-methoxyphenyl)prop-2-enal/coniferyldehyde	[M+H]+	Benzenoids	133.06381:20 141.95796:29 178.12177:17 179.07048:21	2073	1418	4821	2867	273	258	98	183	1825	237	353	131	72	77	256	193	888	160	1176	61	76	23	29	693	169	53	64	233	175	27	75	291	577	1158	2794.75	527.4	174	534.6	176.4	138.8	425.6
1223	6.125	179.106	Methyleugenol	[M+H]+	Benzenoids	68.05899:23 68.99585:16 79.05155:23 81.06739:17 91.05781:28 93.05192:52 97.06079:17 98.95851:18 98.96525:16 105.07442:31 107.05087:52 107.0722:16 109.06821:30 109.10705:20 119.04816:18 119.07928:16 119.08829:17 121.06153:21 121.06615:62 123.04062:42 123.04744:25 123.07639:29 123.08289:21 128.05862:16 133.09767:21 133.1035:25 134.10103:18 135.05937:17 138.06525:16 145.09694:25 161.09691:53 161.104…	22	33	16	29	47	52	33	73	14	17	29	63	31	27	85758	37405	61876	80124	75631	55	24	47	24	77	33	20	35	42	35	26	19	30	24	27	25	43.8	33.4	68158.8	45.4	33	25.2
1551	2.802	197.081	5-Hydroxyconiferyl alcohol	[M+H]+	Benzenoids	95.96656:17 96.9614:19 109.05132:21 116.98003:16 117.93346:43 138.97185:18 158.96568:20 165.04846:22 179.07185:36 182.09258:16 195.0563:17 197.08821:20	1440	1721	4728	2241	341	144	97	128	2319	78	52	63	67	53	430	385	782	178	1099	27	116	45	157	145	44	25	34	119	124	29	51	97	32	844	2532.5	605.8	62.6	574.8	98	69.2	210.6
1873	4.374	211.097	Sinapyl alcohol	[M+H]+	Benzenoids	78.04347:19 167.06111:63 167.06981:71	30	69	43	117	55	36	98	29	62	25	83	68	129	66	579	416	895	546	916	1628	1787	1935	2232	1536	14	33	28	53	18	36	44	25	27	25	64.75	56	74.2	670.4	1823.6	29.2	31.4
2765	8.78	267.137	Honokiol	[M+H]+	Benzenoids	142.07364:20 143.0851:17 145.06909:18 159.0791:16 163.03398:20 165.07008:23 167.08806:24 181.1067:16 182.07054:20 189.07101:22 192.07957:25 197.04417:18 197.06136:18 198.07039:16 202.08195:16 213.12485:20 225.09679:37 226.09778:17 237.10248:17 239.10135:37 239.10986:93 240.10455:35 240.11787:16 265.12283:42 266.12372:34 266.13339:107 267.12961:39 267.14447:34	1581	5848	2825	2240	643	63	233	547	154	45	66	184	102	143	7272	4280	6733	2564	1931	37	185	180	67	34	2082	3173	838	452	1221	1237	871	3592	6584	952	3123.5	328	108	4556	100.6	1553.2	2647.2
2768	9.379	267.138	Magnolol	[M+H]+	Benzenoids	65.03781:20 71.04727:28 103.04872:24 107.05315:20 121.06239:28 130.07918:22 132.94771:29 140.05528:24 141.06387:58 142.0648:18 142.40337:30 147.12048:16 150.01509:20 152.0433:17 152.05597:43 152.06339:40 156.06001:32 156.89326:16 163.74547:18 165.06839:195 165.07397:78 166.07556:35 166.08574:42 167.03873:31 167.06735:17 167.07782:17 167.08585:38 168.04605:28 168.05536:16 169.06641:45 169.09706:16…	26501	38107	36620	42711	7005	3780	8968	10442	6759	5698	3990	5375	4837	5288	61782	96205	91762	97181	78122	2654	9396	6949	5248	929	33455	59997	33542	22473	41210	28961	38270	47058	42959	23751	35984.8	7390.8	5037.6	85010.4	5035.2	38135.4	36199.8
2371	5.429	239.201	Cyperusol C	[M+H]+	eudesmane sesquiterpenoid	91.50597:17 93.06684:16 95.08139:35 95.08939:19 105.05334:16 146.03064:23 147.1189:52 161.26767:17 203.17715:16 221.18935:81 222.18292:34 222.19699:18 239.16582:25 239.20021:55	4	3	9	9	11	16	3	13	5	10	11	15	18	2	17415	6267	11050	15419	13552	2	5	10	7	7	4	11	3	5	5	44	30	29	8	26	6.25	9.6	11.2	12740.6	6.2	5.6	27.4
4349	3.654	401.16	(-)-Deoxypodorhizone;Dihydroanhydropodorhizol;(-)-Yatein;Yatein	[M+H]+	Lignan	124.05395:18 160.08357:25 167.06732:104 184.0437:27 187.0744:18 202.07288:18 217.08488:32 217.09993:16 220.07584:24 244.08884:19 248.07274:16 250.04909:36 265.0824:16 289.08429:20 313.11713:39 316.10757:24 321.10867:27 330.10574:46 330.12961:62 330.24957:16 331.10959:39 331.13806:18 343.13565:16 344.11807:17 351.10938:20 351.13043:21 353.991:20 373.14914:32 391.89413:16 401.13809:38 401.17145:117	30	56	123	155	316	222	314	578	292	363	561	394	308	637	50103	54436	58869	42570	39761	19371	17096	18053	16325	14514	616	970	390	439	680	383	380	243	64	175	91	344.4	452.6	49147.8	17071.8	619	249
5550	10.841	563.242	C00051433 (Magnolignan H)	[M+H]+	Lignan	103.10433:32 105.06989:16 145.10704:22 147.11469:30 205.1244:24 214.05603:60 217.16588:27 219.17285:16 237.09293:19 253.08752:31 255.08943:16 255.09816:18 255.10895:16 257.11292:16 283.13785:27 293.07401:20 293.10178:19 293.1142:20 295.10925:17 295.1304:24 296.13577:18 321.13821:17 546.22839:28 563.20129:20 563.23364:69	102	158	98	429	57	38	86	263	130	56	49	81	278	58	197	2315	1824	1961	1416	9	42	29	57	9	68	138	65	7	437	28	57	118	8	14	196.75	114.8	104.4	1542.6	29.2	143	45
2941	6.083	281.117	Magnaldehyde B	[M+H]+	Lignans	147.04073:106 148.05463:22 167.01318:19 240.0748:18 241.07724:26 248.07744:16 281.11023:18	167	87	256	108	89	29	79	13	63	48	13	50	38	18	614	303	437	301	666	21	12	26	19	7	44	36	73	32	68	1911	3135	682	6091	852	154.5	54.6	33.4	464.2	17	50.6	2534.2
2983	11.822	283.133	Randainol	[M+H]+	Lignans	79.05401:43 103.0531:17 107.05473:17 121.06646:20 133.05815:24 150.05702:36 223.10976:16 242.08713:29 282.13281:20	28	48	8	108	41	28	46	168	13	10	4	14	46	12	115	397	99	178	61	33	30	4	31	2	347	498	94	72	672	221	777	2363	260	113	48	59.2	17.2	170	20	336.6	746.8
3213	7.815	297.112	Obovatal	[M+H]+	Lignans	93.06812:29 105.06667:17 113.96777:30 118.03945:23 118.05042:21 132.21884:18 133.02756:16 133.03337:34 133.06747:26 134.03386:24 135.04732:24 141.06479:25 145.02631:17 146.03166:95 146.03888:41 147.04588:18 148.03824:16 153.07031:35 163.03842:315 164.04236:35 167.06575:18 181.06438:43 184.04585:27 209.05107:36 218.06239:23 220.03766:16 220.06516:22 221.06143:104 222.07033:17 227.08228:32 228.0749…	67959	86955	81571	28443	330	157	62	104	330	188	197	100	144	296	5300	8597	4015	4096	6943	237	386	343	234	39	252	573	180	79	538	1976	4065	4501	3544	2522	66232	196.6	185	5790.2	247.8	324.4	3321.6
4242	4.529	389.16	6-amino-4-(2,3-dimethoxyphenyl)-3-methyl-1-phenyl-4H-pyrano[2,3-c]pyrazole-5-carbonitrile (check for medioresinol)	[M+H]+	Lignans, neolignans and related compounds	187.11284:33 201.08801:16 209.0791:19 219.1008:33 220.1066:23 233.05167:22 235.07263:46 249.08508:20 271.03839:16 277.08926:49 292.06888:17 294.1254:22 294.88751:16 295.08078:31 296.11206:25 303.06766:16 307.13275:36 311.0751:22 326.12128:21 327.11331:17 328.12463:17 349.00998:30 349.02185:33 357.10532:20 371.13876:20 389.15216:43 389.16721:16 389.65604:24	20	36	21	30	61	131	53	127	133	165	213	205	149	195	11174	5416	4759	6711	8546	258	297	181	249	255	153	492	359	210	314	256	495	362	450	147	26.75	101	185.4	7321.2	248	305.6	342
503	8.386	135.117	p-Cymene	[M+H]+	Lipids and lipid-like molecules	93.07115:17 95.0517:23 105.06811:20 135.07657:23 135.11473:17	57	38	66	33	49	51	47	61	20	28	25	41	36	16	1809	1046	893	1237	1017	41	35	37	31	70	60	31	47	63	32	191	369	486	221	184	48.5	45.6	29.2	1200.4	42.8	46.6	290.2
538	8.073	137.132	7-Methyl-3-methylene-1,6-octadiene (Limonene)	[M+H]+	Lipids and lipid-like molecules	81.05834:58 95.08337:27 137.13232:71	48	18	36	19	42	17	56	50	21	70	24	112	43	94	1969	1504	420	909	2628	35	45	40	45	19	1387	1448	746	418	1532	494	248	516	368	220	30.25	37.2	68.6	1486	36.8	1106.2	369.2
2110	6.635	223.133	Dehydrovomifoliol	[M+H]+	Lipids and lipid-like molecules	71.39096:25 73.53172:17 79.05616:25 81.06037:16 81.07375:18 91.05734:32 93.0685:27 93.07536:38 97.06133:48 105.07156:31 107.08562:105 108.08908:24 119.08414:16 129.07295:19 131.0916:25 138.99028:24 145.09717:16 149.08975:21 159.11328:74 159.12115:44 161.12891:24 161.13794:21 172.08661:25 176.15028:24 177.12752:301 178.13014:28 190.13103:17 193.15669:33 203.13383:35 203.16234:18 204.18755:36 205.1…	7	9	9	16	16	13	15	4	16	21	6	9	6	10	29146	15929	36712	11440	18364	14	8	17	18	21	23	9	9	23	30	6	27	16	6	17	10.25	12.8	10.4	22318.2	15.6	18.8	14.4
2116	10.333	223.206	(-)-alpha-Bisabolol	[M+H]+	Lipids and lipid-like molecules	69.06727:41 71.05247:20 71.08959:28 81.05457:17 81.07193:120 83.08639:36 93.06918:88 93.98103:16 95.08297:48 95.08704:146 96.09148:25 107.08394:144 109.08846:36 109.09987:482 111.11322:18 119.08339:23 120.09315:53 121.00984:21 121.09384:40 121.10164:58 121.18779:16 123.09952:18 123.1115:51 123.11893:107 124.12395:28 127.11337:89 135.11363:68 135.11842:35 136.12338:36 137.96942:16 138.97592:43 143…	376	122	378	240	21075	10123	40816	27248	16405	24109	15107	24556	13369	15859	67345	43253	51202	42859	19825	6734	7225	5831	4748	1045	32741	38119	90030	23738	36715	26428	69938	111388	109543	42582	279	23133.4	18600	44896.8	5116.6	44268.6	71975.8
2117	7.175	223.206	alpha-Eudesmol	[M+H]+	Lipids and lipid-like molecules	67.05845:16 77.03974:24 81.07333:71 82.07119:33 85.06226:16 91.43172:33 92.05943:44 93.06818:68 95.08282:123 96.09174:27 97.09924:20 98.96747:19 105.07703:30 105.70886:16 107.08475:102 109.09793:89 109.10591:70 110.10445:32 121.09801:16 123.1164:377 124.11379:17 124.12067:21 125.13317:18 134.09399:31 135.1049:16 135.11583:175 137.96964:20 141.92505:16 143.95474:43 149.13159:278 150.13293:113 153.…	559	1336	954	1578	20	33	41	55	32	49	43	63	27	62	50270	48540	45071	55913	32336	479	953	1145	2544	492	1183	699	656	465	844	646	824	423	358	680	1106.75	36.2	48.8	46426	1122.6	769.4	586.2
2243	6.951	233.153	Costunolide	[M+H]+	Lipids and lipid-like molecules	79.05911:57 81.07126:30 91.04847:65 93.06541:27 95.08889:18 97.06495:31 105.07587:18 109.06231:61 109.09344:35 119.09018:18 120.2278:20 121.06175:17 121.10248:28 123.11699:19 130.07901:24 133.10315:55 137.05995:22 143.08286:21 145.08961:25 145.097:31 145.10684:16 146.10457:16 147.08815:45 147.11847:50 149.09459:18 153.06158:17 159.08205:20 159.11539:59 159.12439:24 160.11613:20 161.09357:19 161.1…	7	16	2	12	5	2	18	10	2	10	8	18	6	7	44706	17446	5945	19699	36238	29	27	13	38	28	15	32	5	4	5	8	12	18	15	13	9.25	7.4	9.8	24806.8	27	12.2	13.2
2507	6.125	249.148	2alpha-Hydroxyalantolactone	[M+H]+	Lipids and lipid-like molecules	67.05744:20 81.06565:29 87.04507:18 91.05572:58 92.05614:18 93.07325:21 95.04536:19 95.08296:31 99.08064:21 103.05341:27 105.06166:16 105.06767:49 105.07197:21 108.05251:17 109.05849:30 109.36886:20 110.8132:71 111.08331:20 117.06654:21 119.08601:22 120.09305:23 121.06499:24 121.07049:16 123.077:90 125.0567:16 127.07398:63 128.06316:86 129.0598:40 129.07018:54 131.08656:111 132.05362:16 133.10083…	10	14	9	8	5	18	7	38	8	15	2	15	17	5	199825	90052	141669	191855	183230	23	22	20	46	44	13	42	5	13	1	17	14	17	15	9	10.25	15.2	10.8	161326	31	14.8	14.4
2508	8.498	249.148	Reynosin	[M+H]+	Lipids and lipid-like molecules	79.05724:17 95.09134:16 97.06697:23 107.04898:19 109.06136:20 119.08849:16 131.08189:31 131.08821:35 133.03801:33 133.09074:16 133.09848:18 143.08282:16 144.093:24 145.1104:30 149.13274:16 163.1524:33 167.97372:21 175.14288:41 185.12775:16 189.09442:40 193.08376:24 202.07657:46 203.14235:53 204.14394:23 205.04988:20 205.15385:16 219.13524:24 231.17627:21 233.15135:18 249.13393:17 249.1521:86	3	7	2	2	5	4	21	15	14	16	6	15	9	2	4507	912	4086	3502	5517	23	6	4	12	10	7	14	5	12	5	6	6	13	2	5	3.5	11.8	9.6	3704.8	11	8.6	6.4
2512	6.698	249.149	Santamrin	[M+H]+	Lipids and lipid-like molecules	67.05849:16 79.05549:19 81.06588:24 93.06499:19 97.06107:16 105.07284:18 112.9921:20 117.06969:16 119.08263:44 123.08079:30 128.06075:18 133.06493:22 143.04633:19 153.08478:20 157.10609:24 161.08667:26 161.0919:18 161.12779:20 173.13605:20 179.13602:49 181.08784:21 187.14922:17 189.08891:89 189.13347:24 193.15962:16 203.13704:23 203.1456:17 207.13892:20 213.09506:24 233.15565:16 235.13155:29 242.…	8	10	10	14	4	4	4	9	5	3	3	4	5	4	23267	4585	29350	39358	20607	15	34	16	9	8	2	8	7	13	2	16	17	15	15	14	10.5	5.2	3.8	23433.4	16.4	6.4	15.4
4107	4.705	373.221	Blumenol C glucoside	[M+H]+	Lipids and lipid-like molecules	109.09737:38 121.05947:20 135.11868:51 135.12604:66 137.09772:28 140.99716:20 163.14394:17 175.14029:172 181.04591:16 193.16092:39 194.16153:41 195.16908:24 211.16626:245 212.17702:16 212.1843:20 213.18546:33 216.03644:17 231.08127:33 236.05083:32 237.09285:17 239.08186:19 241.08746:30 251.0817:19 255.06114:30 264.0708:31 269.07739:63 270.0824:35 297.09717:24 329.09427:18 329.11374:123 356.14731:…	128	154	54	210	37	34	40	94	24	85	164	28	49	67	12042	15306	15928	17169	15117	17	120	92	166	181	79	134	23	107	102	72	73	157	147	74	136.5	45.8	78.6	15112.4	115.2	89	104.6
2432	1.814	245.076	Uridine	[M+H]+	Nucleosides, nucleotides, and analogues	80.04838:26 81.10509:21 113.02975:248 113.03504:333 115.03101:23 115.04129:24 133.04446:45 133.05511:24 137.96642:18 138.0515:18 160.05466:17 180.12598:16 183.95276:16 202.95906:23 225.96649:29 245.0786:23	9677	4557	7003	3939	423	134	568	337	413	394	551	1018	260	171	145	70	163	108	135	45	30	22	70	34	817	557	1085	370	1201	180	275	366	360	329	6294	375	478.8	124.2	40.2	806	302
268	1.009	118.086	Betaine	[M+H]+	Organic acids and derivatives	72.07804:73 118.08608:43 118.0902:17	10574	4483	5599	4695	21530	19060	21133	12822	20730	22572	23322	23134	24425	23430	7088	6094	11640	4924	9617	2512	3066	5512	4982	5602	31824	33831	28927	31124	28486	189252	194905	192990	192344	182598	6337.75	19055	23376.6	7872.6	4334.8	30838.4	190418
1777	6.943	206.065	3-Hydroxyimino Quinic Acid	[M+H]+	Organic acids and derivatives	110.10262:23 116.05396:30 206.06438:41	244	1334	975	1063	500	158	431	852	420	208	87	211	176	216	109	69	88	75	71	27	18	13	10	7	187	108	284	92	203	145	394	89	255	86	904	472.2	179.6	82.4	15	174.8	193.8
1141	0.828	175.119	Arginine; LC-ESI-ITFT; MS2; CE 15.0 eV; [M+H]+	[M+H]+	Organic acids and derivatives	60.0533:78 60.32593:30 61.06066:23 70.06377:356 70.06933:96 71.05063:80 71.06998:26 72.07719:25 84.08093:20 98.06115:18 98.07165:16 112.08252:80 112.09072:31 113.06969:34 113.08108:17 114.10274:29 115.08479:21 116.05556:17 116.06651:170 116.07379:242 117.07639:25 117.27782:16 118.10499:39 119.43513:23 130.0988:232 131.71561:16 147.20378:20 157.10744:178 157.11673:100 158.08896:133 158.09991:185 1…	26988	19653	26618	25688	11562	11657	12223	11961	11843	151397	142573	152114	172352	154312	25932	39534	33723	33505	23082	39783	32275	37522	31122	43930	100491	98925	104737	113923	112702	409868	369073	359641	366050	348308	24736.8	11849.2	154550	31155.2	36926.4	106156	370588
451	0.922	133.06	Asparagine; LC-ESI-QTOF; MS2; CE	[M+H]+	Organic acids and derivatives	50.76451:21 70.02868:21 70.82941:16 71.00772:26 71.03444:19 74.02445:893 76.04002:34 76.86581:20 84.0453:16 84.07532:16 85.0453:26 85.05063:44 87.05547:1249 87.06416:38 88.03892:292 88.82377:31 89.03993:16 98.0163:36 115.05234:26 116.02699:65 116.03582:236 131.05295:39 133.06007:1067	2052	8272	5781	2631	5415	3446	2747	2653	2781	4914	7885	10503	6610	3805	638	886	1346	837	1845	2925	3991	7836	7308	11993	29017	37743	30116	38513	29237	273700	473791	456727	269854	254729	4684	3408.4	6743.4	1110.4	6810.6	32925.2	345760
474	0.876	134.045	Aspartic acid; LC-ESI-QTOF; MS2; CE	[M+H]+	Organic acids and derivatives	74.02522:53 88.03878:184 109.02892:16 116.03546:56 133.06686:17 134.04211:39 134.08391:16	40870	39533	41942	41270	26681	27510	25083	26004	20995	9086	27827	21118	20518	23394	22218	21896	24007	22621	20639	13842	11518	11359	12590	13650	30962	28200	25837	39362	19927	5358	4679	3649	4858	4252	40903.8	25254.6	20388.6	22276.2	12591.8	28857.6	4559.2
734	0.89	148.06	Glutamic acid; LC-ESI-QTOF; MS2; CE	[M+H]+	Organic acids and derivatives	69.02963:16 81.0323:20 84.03222:18 84.04369:388 101.07024:18 102.04636:16 102.05457:224 102.06052:67 115.12888:16 130.0495:458 131.05563:23 147.07339:21 148.06129:400	539	554	699	58787	194729	175731	194987	200839	181414	210018	214010	209129	218309	208607	59281	61687	65543	61701	61758	10669	11270	13926	11876	11644	188949	187046	193498	203383	180635	57577	53675	52413	55841	55597	15144.8	189540	212015	61994	11877	190702	55020.6
714	0.863	147.076	Glutamine; LC-ESI-QTOF; MS2; CE	[M+H]+	Organic acids and derivatives	84.04404:650 84.3482:63 87.84769:20 101.06796:23 101.07226:27 102.05544:135 103.07785:39 130.04826:1759 130.0657:39 131.05382:115 131.29004:18 147.07364:288 147.08415:40	24194	24713	28621	30822	64106	63182	63227	61571	69386	125915	128066	125368	131615	127589	24663	25762	30307	23923	20568	16239	18338	20161	16175	16771	134999	144844	129317	143823	136435	113226	117014	111716	118490	114656	27087.5	64294.4	127711	25044.6	17536.8	137884	115020
862	0.789	156.076	Histidine; LC-ESI-QTOF; MS2; CE	[M+H]+	Organic acids and derivatives	72.936:16 95.05535:27 95.06931:28 102.93986:18 110.07359:210 116.97855:19 156.07916:195	93	293	221	346	318	168	219	96	190	477	519	796	997	287	1376	663	2096	362	249	9579	7199	7583	12304	9200	2282	1616	1603	1328	1186	22617	20358	12577	21160	21320	238.25	198.2	615.2	949.2	9173	1603	19606.4
442	1.894	132.101	Isoleucine; LC-ESI-QTOF; MS2; CE	[M+H]+	Organic acids and derivatives	69.06034:16 86.09615:189 101.95241:20 131.92664:16 132.10028:23	25600	18914	24969	21624	14770	13689	13616	13676	14701	29664	28826	30036	31072	30846	11817	14107	14416	13457	11663	7324	9107	10501	5295	8570	77312	73619	80520	74591	69708	278631	286048	277238	275262	276747	22776.8	14090.4	30088.8	13092	8159.4	75150	278785
1022	2.342	166.086	Phenylalanine; PlaSMA ID-359	[M+H]+	Organic acids and derivatives	74.02183:17 77.03758:105 79.04906:46 79.05357:55 80.05745:39 91.04934:29 91.05372:17 93.06983:192 103.05352:1409 104.04979:37 104.05769:64 105.06544:38 107.03818:17 107.04919:98 107.7039:16 112.46572:17 116.24477:19 118.0631:17 118.07207:16 120.04585:37 120.05402:20 120.08061:16597 120.11076:67 120.11544:35 120.12446:26 120.38922:21 120.47464:50 120.96231:16 121.05257:16 121.0701:88 121.0839:1370…	40067	28661	38481	33121	52971	48910	59457	52981	58651	85732	93876	92289	96595	90099	24913	28397	30520	28006	20354	23559	24765	27093	23478	24607	99078	132963	90949	101277	104076	975056	944015	972084	941188	946270	35082.5	54594	91718.2	26438	24700.4	105669	955723
261	0.951	116.07	Proline; LC-ESI-ITFT; MS2; CE 45.0 eV; [M+H]+	[M+H]+	Organic acids and derivatives	70.06185:21 70.06725:88 116.07066:168 116.07579:101 116.08399:17	78525	74868	74783	80654	18498	16085	18236	18857	19676	15181	13701	14618	16087	12946	4424	4830	3761	5765	4556	1612	2164	2392	2137	2170	62670	49829	61985	63875	57791	49847	54681	51427	50085	49374	77207.5	18270.4	14506.6	4667.2	2095	59230	51082.8
3114	4.336	291.097	L-N-(1H-Indol-3-ylacetyl)aspartic acid	[M+H]+	Organic acids and derivatives	77.03391:17 81.34921:23 90.55272:16 96.39075:18 103.05086:51 108.04684:20 115.04873:47 115.05489:138 116.04639:27 116.05244:21 116.0597:18 117.03452:24 117.04874:17 117.05775:84 117.06882:30 118.06505:205 118.74974:40 119.06773:19 119.86166:20 121.06044:23 124.88071:18 127.05801:24 128.04933:32 129.06497:44 129.07121:36 130.06454:1966 130.3701:16 131.06773:204 132.07074:69 132.08174:806 133.07805…	91	101	97	432	709	562	994	477	454	728	204	339	288	243	265	471	606	372	256	67	64	91	136	48	155960	139795	170911	129851	213613	559836	561610	555569	560995	553287	180.25	639.2	360.4	394	81.2	162026	558259
171	0.913	109.028	Quinone	[M+H]+	Organic oxygen compounds	81.03418:391 109.02983:20	63350	57932	59257	59181	7120	13476	11746	13380	7685	9459	5588	9336	6809	8907	24444	24104	19842	22262	32584	5867	2963	4651	8506	8243	8088	5533	8385	7348	5199	243	183	374	360	169	59930	10681.4	8019.8	24647.2	6046	6910.6	265.8
1464	0.961	193.071	Quinic acid	[M+H]+	Organic oxygen compounds	55.05314:24 65.03783:26 67.05589:22 69.03082:45 69.03449:82 77.03743:40 81.03169:19 81.0372:17 82.03297:20 83.0496:121 83.05745:36 84.12769:40 85.02202:18 85.02928:90 93.03021:30 93.03509:43 95.04969:137 96.04456:20 97.02872:30 109.0285:145 111.04523:523 112.04621:19 113.06596:25 115.03129:17 119.05824:21 121.02517:56 121.03339:16 123.03179:16 127.04268:46 129.04311:57 129.05634:464 130.06133:45 …	160973	143273	145799	123649	126585	109238	130275	103113	105294	66667	63570	63047	64139	63797	6737	4538	5836	5952	3463	615	1525	842	430	694	45646	39851	43133	55298	40268	42849	42401	40047	41802	43369	143424	114901	64244	5305.2	821.2	44839.2	42093.6
3343	4.376	309.097	trans-o-Coumaric acid 2-glucoside (AKA Melilotoside)	[M-H2O+H]+	Organic oxygen compounds	85.02721:16 91.05273:108 92.05924:18 99.0494:37 105.06883:16 109.02925:37 119.03574:23 119.04385:177 119.0516:389 120.08469:28 127.04232:51 137.05823:22 140.60022:29 143.04695:23 147.04349:4011 148.0463:392 148.23256:16 163.04163:20 165.05835:40 179.05385:28 183.10416:34 251.09543:16 279.08743:20 291.07239:20 291.08859:22 297.09586:30 309.09485:308	7945	14912	5810	21794	118401	107556	118387	121131	120184	68862	71925	71365	73532	69822	1478	1911	2882	4034	2372	51	65	137	84	59	101655	119706	99605	106628	89267	59567	64027	64012	60987	57989	12615.2	117132	71101.2	2535.4	79.2	103372	61316.4
3736	3.069	339.107	3-O-p-Coumaroylquinic acid	[M+H]+	Organic oxygen compounds	91.05035:22 91.05803:19 110.06774:23 119.01694:16 119.04975:265 120.05034:24 147.04338:2933 148.04573:307 148.05536:34 150.05325:16 165.04167:60 323.1384:26 339.12439:17	31	24	22	25	70166	67252	67308	68585	75834	47740	49028	49491	53856	48794	120	74	239	77	179	17	10	29	10	10	26	19	32	7	42	36	45	16	46	163	25.5	69829	49781.8	137.8	15.2	25.2	61.2
3916	3.103	355.103	Chlorogenic acid (AKA 3-O-Caffeoylquinic acid)	[M+H]+	Organic oxygen compounds	64.30826:28 89.03486:29 89.04036:138 102.94802:29 107.05057:37 111.04646:28 117.0326:128 118.04028:21 129.0529:17 135.01979:21 135.04372:369 136.04242:17 136.04955:26 145.02806:934 146.03004:76 146.757:34 162.22145:16 162.99353:17 163.00676:22 163.01999:17 163.03957:8004 163.08069:18 163.20807:17 164.03706:287 164.04414:432 164.08751:17 165.02744:16 165.04564:32 165.26219:18 166.04599:20 174.5353…	21679	29935	18506	41840	273376	269262	274651	275977	303554	301524	329294	294907	345357	321053	2121	6568	6164	3434	4909	48	47	86	57	49	98402	80693	88896	78160	105637	13544	13271	12381	13995	12701	27990	279364	318427	4639.2	57.4	90357.6	13178.4
1558	4.631	197.118	(-)-Loliolide;Loliolide	[M+H]+	Organoheterocyclic compounds	89.94765:27 93.06987:17 96.95847:43 107.08639:21 117.93389:44 130.96532:18 158.00488:27 158.96269:129 161.09439:29 197.1153:18	3203	2697	2072	581	848	918	760	860	1324	608	731	899	985	502	177	99	201	130	117	21	23	13	27	22	90	156	83	69	40	314	145	198	246	256	2138.25	942	745	144.8	21.2	87.6	231.8
12	1.291	72.0802	Pyrrolidine; CE30; RWRDLPDLKQPQOW-UHFFFAOYSA-N	[M+H]+	Organoheterocyclic compounds	72.07895:28	234	263	224	239	666	130	617	211	263	272	941	1403	672	639	40	97	147	101	95	65	86	93	51	43	1047	388	524	1117	271	12453	14097	9700	13991	18021	240	377.4	785.4	96	67.6	669.4	13652.4
1733	2.832	205.097	Tryptophan; PlaSMA ID-689	[M+H]+	Organoheterocyclic compounds	74.02721:35 91.05208:62 91.05658:61 93.76194:33 103.00129:19 108.99039:17 109.56781:16 115.04536:38 115.05659:115 116.05085:51 117.05311:117 117.06461:41 117.07128:45 117.13103:16 118.01846:16 118.06371:1342 118.15191:16 118.64037:18 119.05334:25 119.06799:143 127.04903:18 128.04674:56 130.06712:50 132.06631:20 132.08026:343 133.02864:24 133.07607:28 137.40826:20 142.05606:16 142.06535:155 143.07…	11977	29841	32791	41161	26037	23911	26910	27040	29033	29905	34085	31652	33981	31961	7736	9573	10587	10708	8462	34738	33521	33259	26751	32787	309216	383491	317272	331448	290728	736840	812056	735103	747710	711726	28942.5	26586.2	32316.8	9413.2	32211.2	326431	748687
1828	1.87	209.081	6-Methoxymellein (Check for sinapaldehyde)	[M+H]+	Organoheterocyclic compounds	134.03177:17 149.06131:24 177.05711:37	12	12	3	8	8	13	4	18	18	19	8	9	37	14	3912	3231	2772	1196	4190	250	628	220	74	205	4	27	13	24	22	19	16	19	13	2	8.75	12.2	17.4	3060.2	275.4	18	13.8
2825	2.724	272.127	(R)-Higenamine ((S)-Norcoclaurine)	[M+H]+	Organoheterocyclic compounds	92.05797:28 107.04878:445 108.05443:133 108.61254:17 115.05678:51 121.06734:18 123.03726:16 123.04543:49 124.05254:61 143.05536:21 144.05501:30 145.05908:55 145.06686:17 148.07443:17 149.05963:22 161.05992:149 164.07637:26 165.06131:25 166.08014:32 190.07079:16 190.08521:23 194.08675:36 208.61766:26 209.0956:83 210.10962:38 218.06456:34 226.06654:40 238.09836:20 255.09813:361 256.10953:17 257.045…	523	660	1504	790	186	803	371	1282	1046	124	45	63	63	17	442	1155	187	1597	482	18	19	12	19	4	34629	104970	28076	37179	38870	45245	49567	48687	49677	44435	869.25	737.6	62.4	772.6	14.4	48744.8	47522.2
3025	3.221	286.144	Coclaurine	[M+H]+	Organoheterocyclic compounds	107.04554:38 107.05088:16 108.04691:18 158.06114:19 160.04701:20 166.0739:26 175.07356:75 182.07198:17 190.07704:37 269.11404:23 270.12958:16 286.11655:21 286.14206:239	346	129	260	441	4701	8192	11548	12315	11728	3054	9804	3338	6677	4301	5641	3206	3315	6231	1455	16947	15294	17948	18642	17884	46756	133465	35546	51587	47364	80108	93461	87585	90947	81590	294	9696.8	5434.8	3969.6	17343	62943.6	86738.2
3249	3.26	300.16	(S)-N-Methylcoclaurine	[M+H]+	Organoheterocyclic compounds	107.0455:164 107.0516:147 115.05534:38 119.05702:17 121.06806:19 132.04626:20 137.06169:38 145.06824:20 146.05956:66 154.05531:16 164.07666:20 175.0715:34 175.07944:21 176.08276:43 177.08241:25 178.08446:16 189.0513:16 197.08664:22 197.1013:18 198.05621:18 202.067:19 209.09958:16 212.07211:26 237.08632:22 239.09689:23 240.07637:24 269.11041:66 269.12433:26 270.10922:16 272.13391:20 300.15753:1184	12	101	21	119	3342	1803	1307	2430	1905	374	583	737	1109	1662	326	343	966	364	935	615	464	794	642	367	11969	71488	18049	29301	14111	45242	43916	43770	46857	35116	63.25	2157.4	893	586.8	576.4	28983.6	42980.2
3642	2.766	330.17	(S)-Reticuline	[M+H]+	Organoheterocyclic compounds	52.21871:20 58.06606:158 71.07485:35 81.03235:18 92.0606:29 95.04473:20 105.03276:16 115.04764:18 115.0535:39 119.04833:59 119.05583:77 123.04416:502 124.04619:27 125.06822:44 127.04865:18 131.05949:22 133.06267:16 135.04337:21 137.06151:185 137.07217:16 138.05933:18 138.06847:20 143.04591:67 144.05533:24 144.06516:20 145.06042:32 147.07613:27 149.05075:20 149.05807:17 150.0735:23 151.07338:25 15…	17	143	9	48	12	45	32	128	21	131	46	183	28	87	521911	521079	549833	598633	491944	29846	38658	38818	40399	33900	59	130	32	80	20	77	76	138	41	74	54.25	47.6	95	536680	36324.2	64.2	81.2
428	7.656	131.049	Cinnamic acid	[M+H-H2O]+	Phenylpropanoids and polyketides	103.05447:62 131.04926:16	116	579	286	533	914	256	615	2086	602	586	467	576	495	605	2495	1130	1247	619	1589	19	36	50	60	20	1382	3625	801	577	1192	301	2207	1582	690	503	378.5	894.6	545.8	1416	37	1515.4	1056.6
685	8.539	147.043	Coumarin	[M+H]+	Phenylpropanoids and polyketides	91.05368:42 147.04553:103	183	364	313	506	54	66	105	125	24	44	53	23	117	55	56354	106961	33520	55860	55133	440	616	1064	287	64	53	40	55	7	26	219	2318	1108	2596	252	341.5	74.8	58.4	61565.6	494.2	36.2	1298.6
704	3.925	147.044	4-Hydroxycinnamic acid	[M+H-H2O]+	Phenylpropanoids and polyketides	91.04897:18 119.04469:22 119.05138:59 147.03668:32 147.04659:44	9882	18770	17271	9862	5157	4968	10395	4768	10607	9975	5414	4151	2504	2843	7940	7600	7851	8884	8433	661	267	208	489	513	5175	5619	1895	4076	1012	11653	13021	12730	11450	12155	13946.2	7179	4977.4	8141.6	427.6	3555.4	12201.8
3031	4.764	287.055	Kaempferol	[M+H]+	Phenylpropanoids and polyketides	68.99818:80 69.03253:17 71.05025:22 81.02876:18 81.03234:49 105.03567:46 107.04683:34 107.05409:16 108.02176:70 108.05363:21 117.07276:27 119.0471:16 121.02792:191 124.00447:33 126.0598:16 127.05025:30 127.05915:16 128.06442:32 128.64403:19 129.06848:21 129.07375:17 130.08235:25 133.02774:34 133.06328:19 137.0188:44 139.02827:32 147.03807:44 147.04852:35 153.01599:326 153.02402:71 153.06004:29 15…	32	27	19	11	214514	107990	200020	233300	200714	279743	293598	295288	317239	335948	92	74	40	28	32	24	33	16	20	39	165	188	87	53	32	129	248	85	258	76	22.25	191308	304363	53.2	26.4	105	159.2
3062	2.489	289.071	Eriodictyol	[M+H]+	Phenylpropanoids and polyketides	112.08479:25 123.04633:17 127.03466:44 127.04794:18 137.06543:20 139.0363:29 139.04308:17 151.97968:25 152.24385:18 157.05446:26 159.09442:16 166.07901:23 194.11818:30 231.05977:16 241.04286:24 249.99632:16 287.04755:17	2	5	103	8	228	176	164	228	187	4548	2548	4926	6970	7406	105	78	53	23	50	3	5	8	15	5	8257	3322	3878	5114	4043	13	41	17	27	35	29.5	196.6	5279.6	61.8	7.2	4922.8	26.6
3105	2.558	291.086	Epicatechin	[M+H]+	Phenylpropanoids and polyketides	123.04309:67 139.03117:47 139.03854:147 140.03708:37 140.056:19 161.08673:20 165.05424:46 189.05153:16 207.0647:20 291.07828:100 291.0892:81	19	12	19	34	3414	1164	2160	2164	1379	12238	6219	12827	13691	13818	604	732	178	367	726	13	20	11	8	28	3923	2514	3361	3424	3261	3840	4414	2559	4477	3500	21	2056.2	11758.6	521.4	16	3296.6	3758
3106	3.189	291.086	Luteoforol	[M+H]+	Phenylpropanoids and polyketides	123.04497:18 127.04359:33 133.04936:61 137.06209:16 139.04337:16 273.08057:22	32	15	15	16	571	650	683	700	405	10471	3816	7162	4020	5182	2689	1055	1557	3117	526	11	11	22	21	8	3976	9367	6021	4161	5133	262	492	555	394	316	19.5	601.8	6130.2	1788.8	14.6	5731.6	403.8
3277	4.421	303.05	Quercetin	[M+H]+	Phenylpropanoids and polyketides	56.02219:17 68.99431:18 68.99804:51 77.03804:19 83.0132:28 84.01727:35 91.05154:24 93.0314:58 97.02161:46 103.0496:20 103.11472:32 105.03723:50 107.04547:21 109.02917:96 110.02869:28 111.00591:121 111.03619:17 115.04797:34 115.06126:19 117.07092:71 121.02952:39 121.06348:33 123.03779:16 123.04674:21 127.05193:37 128.05571:25 129.0332:16 129.06815:40 132.05563:18 133.06059:21 133.06947:21 134.0271…	40	172	61	185	1236356	760937	1206137	1285471	1172720	1394840	1507322	564351	1575953	1588558	1529	630	1717	1580	627	327	407	222	111	781	2412	1906	601	275	554	476	3490	502	769	3517	114.5	1.13232e+06	1.3262e+06	1216.6	369.6	1149.6	1750.8
3313	1.845	307.081	(-)-Epigallocatechin(Check for leucocyanidin)-Leucocyanidin	[M+H]+	Phenylpropanoids and polyketides	84.04285:80 85.0395:22 115.04307:17 130.04779:32 140.01945:16 142.0244:21 144.01306:25 147.00459:29 156.96149:19 181.04556:16 187.10382:50 189.96931:38	38	168	185	825	317	78	250	102	115	120	43	55	137	46	18	28	30	8	58	3	11	14	9	5	2745	2002	823	2080	1851	56	39	73	67	78	304	172.4	80.2	28.4	8.4	1900.2	62.6
3519	3.076	321.097	Gallocatechin 4'-methyl ether	[M+H]+	Phenylpropanoids and polyketides	135.04266:16 137.05705:17 147.03909:47 163.034:23 245.07538:20 321.09204:20	6	4	4	3	1691	1628	1921	1373	1210	713	1307	766	1185	1795	8	11	12	4	10	8	4	2	8	2	4	4	8	7	3	21	12	14	25	23	4.25	1564.6	1153.2	9	4.8	5.2	19
4110	2.759	374.124	6-(2-Pyrrolidinone-5-yl)-(-)-epicatechin	[M+H]+	Phenylpropanoids and polyketides	122.08644:17 135.01031:17 147.07986:24 167.08275:18 222.07964:38 222.08957:18 223.07674:40 319.09329:17 341.13318:18 374.11536:17 374.12717:17	3	2	2	5	56	10	15	11	31	340	210	389	340	276	6172	612	616	629	1235	13	18	17	4	17	3	5	4	9	3	11	7	20	10	2	3	24.6	311	1852.8	13.8	4.8	10
4752	4.418	449.108	Quercitrin	[M+H]+	Phenylpropanoids and polyketides	57.02942:18 57.03757:16 70.06587:59 71.04902:190 72.16241:16 73.03061:33 85.02893:396 86.03502:16 111.04273:25 121.03152:36 125.05695:16 129.05194:275 129.06348:19 137.01756:46 139.65945:24 147.06483:38 153.01665:22 153.0238:23 165.00781:27 166.02989:36 179.01213:20 179.03645:16 183.05441:18 186.05998:29 189.05579:25 201.966:23 229.04842:90 238.10593:16 256.12585:18 257.03812:22 257.05231:25 275.…	16	14	17	53	242777	163236	260006	240825	275377	288626	325209	282931	321147	311867	183	58	288	48	72	24	46	19	26	95	577	9070	680	240	291	176	308	416	199	325	25	236444	305956	129.8	42	2171.6	284.8
4801	3.372	453.139	Catechin 7-glucoside	[M+H]+	Phenylpropanoids and polyketides	111.04617:28 135.04379:22 163.04274:64 165.05042:23 173.04385:20 213.06992:24 228.07651:20 233.0737:18 245.06822:28 253.06718:20 273.091:23 310.08383:22 453.12665:47 453.15948:16	5641	9587	16153	9371	2727	2795	4518	2948	8238	2616	3763	4228	3497	2860	5579	3728	6134	2737	4440	14	18	12	25	7	10485	9767	9061	14160	13911	6804	14134	13046	10798	18341	10188	4245.2	3392.8	4523.6	15.2	11476.8	12624.6
4929	3.901	465.103	Quercetin 3-galactoside	[M+H]+	Phenylpropanoids and polyketides	70.66187:20 71.04648:23 73.03192:20 81.03101:41 85.0267:34 85.03222:26 85.03726:17 87.03399:19 97.02424:16 99.04307:25 121.02745:22 122.04034:16 127.04536:38 145.04259:22 145.0519:70 153.01619:37 165.01645:79 165.03348:16 166.02327:51 187.02699:18 203.39848:16 205.05339:17 217.4519:17 229.04506:21 231.75974:26 257.04645:16 257.06631:16 274.06488:16 275.05487:16 275.06326:20 285.03897:37 303.01389…	608	571	485	1070	277926	210985	278858	273572	195728	303994	316892	313735	312701	328424	1784	1272	2009	2970	1760	74	218	185	91	301	253121	248338	234597	197377	245976	116488	137324	121417	131300	102003	683.5	247414	315149	1959	173.8	235882	121706
5702	4.187	595.165	Astragalin 7-rhamnoside	[M+H]+	Phenylpropanoids and polyketides	58.32665:20 85.02728:73 85.03381:23 85.92101:17 91.0349:17 103.65068:51 129.05315:120 135.08563:16 145.05196:27 147.06448:36 149.0601:26 164.04715:17 189.01218:20 211.06364:16 249.80807:40 255.09273:17 258.05557:28 273.08768:17 273.09689:23 274.26797:21 287.01389:17 287.02686:52 287.05481:4229 287.11081:16 287.18954:18 288.05701:656 288.13477:20 289.05252:95 289.06497:31 291.05954:19 324.44937:20…	676	1241	1193	1528	68255	44093	68525	70107	72402	95956	111303	105504	111435	115392	1918	1345	2050	1337	1579	100	191	206	115	150	111677	103449	97031	76685	105156	56542	69073	60420	67971	47659	1159.5	64676.4	107918	1645.8	152.4	98799.6	60333
5800	3.557	611.161	Rutin	[M+H]+	Phenylpropanoids and polyketides	66.82962:44 71.04823:50 85.02481:25 97.03113:22 145.04686:56 145.05325:27 149.06927:25 273.10864:19 289.38843:18 302.98862:18 303.05048:2444 303.10257:18 303.47598:21 304.04666:171 304.06247:97 305.04794:69 329.94553:48 361.76688:16 399.0769:18 447.09583:23 449.11734:40 449.25848:22 450.12204:16 451.13452:20 465.09018:276 465.10693:456 466.09946:51 466.12073:99 467.09808:36 611.12854:16 611.1626:…	20	31	28	22	41348	33031	44604	43740	43899	72639	76332	79726	84164	79980	4022	2422	3328	643	4059	13	4	15	11	15	124	343	125	81	203	196	223	181	291	288	25.25	41324.4	78568.2	2894.8	11.6	175.2	235.8
5894	3.617	625.212	Acteoside(or MagnolosideA)	[M+H]+	Phenylpropanoids and polyketides	69.02988:16 129.04944:20 147.0676:18 163.02489:18 163.03897:95 163.04543:49 163.07903:21 164.04637:34 175.03897:23 291.08487:17 303.21149:35 309.09909:92 319.04501:20 325.08334:37 326.0975:77 453.13184:46 453.15659:17 454.12216:20 469.15588:20 471.13937:16 471.15698:17 472.14771:20 607.21802:16 625.24054:17	15032	10261	12000	13358	4798	6582	3820	8562	9888	5505	4754	2887	4136	5698	23349	21939	24913	12580	12622	494	546	666	746	667	16532	11779	22225	13542	10173	19545	9224	20391	21408	14129	12662.8	6730	4596	19080.6	623.8	14850.2	16939.4
6308	2.417	757.219	Cyanidin 3-(2G-glucosylrutinoside)	[M]+	Phenylpropanoids and polyketides	287.04858:35 287.0611:87 288.0665:19 757.20972:120 757.23425:75	0	3	2	2	1792	1342	1355	1537	1244	1006	1310	1104	461	917	2	5	8	12	4	0	8	3	2	2	16150	8211	1926	7059	10551	22	13	25	18	4	1.75	1454	959.6	6.2	3	8779.4	16.4
746	2.281	149.06	3,4-Dihydrocoumarin; LC-ESI-QTOF; MS2; [M+H]+; CE	[M+H]+	Phenylpropanoids and polyketides	93.06985:25 99.00893:39 107.04935:83 121.06508:39 132.05264:35 149.05887:26	6482	6749	4043	7535	144	139	183	93	181	93	194	127	129	198	12305	12466	14335	17438	16231	131	176	333	150	426	561	534	332	428	611	532	629	802	954	437	6202.25	148	148.2	14555	243.2	493.2	670.8
1460	3.154	193.049	6-Hydroxy-7-methoxycoumarin	[M+H]+	Phenylpropanoids and polyketides	117.03661:52 122.03746:21 122.07766:18 133.02968:137 137.04973:43 137.05869:33 165.04828:16 178.02274:153 178.03569:37 179.02919:17 193.05106:650	92	35	30	78	128	180	123	204	126	78	131	58	113	105	679	787	1641	807	991	177	70	58	143	67	29	84	6	20	23	24884	29887	26830	29355	26966	58.75	152.2	97	981	103	32.4	27584.4
923	3.06	161.059	6-Methylcoumarin	[M+H]+	Phenylpropanoids and polyketides	77.04002:22 79.05155:64 79.05814:34 89.03732:75 90.04821:123 91.05052:32 92.0195:16 92.05291:17 93.03147:25 103.04753:63 103.05547:202 104.05322:20 104.05696:48 105.06949:2117 106.07222:144 106.07664:77 115.0535:850 116.0542:63 116.06008:57 116.06689:37 116.91892:16 117.03062:142 118.04182:202 119.0452:64 119.62925:23 129.02623:19 131.0499:99 132.04794:20 132.05382:17 133.04985:18 133.06435:1478 …	257	658	421	436	1706	2489	2956	3155	2083	1545	1657	2950	835	960	374648	378669	398399	394369	399025	181348	165735	193354	161900	161963	7776	12727	7779	8393	8407	2507	3028	2984	7205	5545	443	2477.8	1589.4	389022	172860	9016.4	4253.8
4593	4.766	433.113	Cyanidin-3-O-rhamnoside	[M]+	Phenylpropanoids and polyketides	57.03471:29 71.05096:17 81.06784:16 85.01064:26 85.01848:25 85.02913:51 121.02619:16 129.05397:90 130.45081:16 147.03903:42 157.03198:16 165.01736:32 165.0822:16 187.54752:16 190.84917:19 213.01247:20 214.48253:17 286.77594:17 287.00052:23 287.02625:53 287.05533:1685 287.12598:16 288.02487:17 288.0351:40 288.04974:195 288.05893:233 288.07025:68 289.05368:17 431.19705:21 433.11136:17 433.13507:36	7	13	2	8	31019	15993	29202	30184	31113	38604	45385	42534	46602	44709	10	20	14	2	39	13	9	3	8	18	23	19	3	2	9	23	34	14	27	53	7.5	27502.2	43566.8	17	10.2	11.2	30.2
5704	2.911	595.169	Cyanidin-3-O-rutinoside	[M]+	Phenylpropanoids and polyketides	165.05853:17 205.08771:20 257.0463:20 286.99478:20 287.05475:2480 287.46295:22 288.02643:44 288.05838:279 288.07788:42 289.05652:51 290.06274:25 394.80212:16 409.07037:16 449.09723:48 449.11218:38 594.12665:20 595.12451:38 595.1637:1424	3	7	8	2	205	109	116	111	88	178	92	156	121	173	10	5	12	22	26	4	39	5	6	9	278419	80100	80263	83997	57705	19	32	134	30	85	5	125.8	144	15	12.6	116097	60
1829	4.775	209.082	Ethyl caffeate	[M+H]+	Phenylpropanoids and polyketides	117.0334:20 167.06453:17 181.07924:16 191.07178:17 209.08421:47	506	551	599	977	59	37	74	65	43	58	96	34	175	160	584	401	569	746	578	3963	2503	2735	3668	3512	398	906	726	107	308	78	71	47	51	72	658.25	55.6	104.6	575.6	3276.2	489	63.8
2733	2.891	265.155	Feruloyl putrescine	[M+H]+	Phenylpropanoids and polyketides	72.07336:23 72.07967:152 73.08469:100 77.0384:69 78.04355:29 86.37872:18 89.0376:406 89.10543:245 90.04314:16 90.10912:16 90.34969:23 91.05501:47 93.95457:19 98.05469:17 98.0629:17 101.03749:22 102.14306:33 106.04282:17 110.56031:20 113.98134:33 115.08472:113 115.0933:30 116.08969:20 116.2492:18 117.03271:1888 118.03756:49 118.04599:32 118.18509:17 121.06801:26 125.06074:57 133.05188:17 134.03484…	5786	6860	7064	12064	588	590	1204	2044	1855	983	1199	1911	677	740	1951170	1710425	1738199	1756546	2643991	43659	35283	44931	41959	56559	969	3628	821	510	1050	789664	879624	874430	824768	824781	7943.5	1256.2	1102	1.96007e+06	44478.2	1395.6	838653
5044	4.43	479.103	Isorhamnetin 3-galactoside	[M+H]+	Phenylpropanoids and polyketides	85.0257:29 97.0271:18 127.03206:24 127.03891:18 145.02542:23 153.13008:20 219.06377:21 233.0415:126 235.73465:18 246.05989:40 262.09152:16 274.04916:37 285.04538:18 286.03311:19 299.12341:21 302.04721:26 317.06448:1245 318.04904:45 318.07132:173 319.07629:36 383.0748:18 479.08194:17 479.09973:17 479.12698:23	2775	6094	3776	8509	92	196	234	3353	3003	143	146	238	80	688	43	34	21	38	21	5	3	7	5	7	23572	15728	25498	16892	12143	21862	20619	20432	20347	19536	5288.5	1375.6	259	31.4	5.4	18766.6	20559.2
3477	4.236	317.065	Isorhamnetin; LC-ESI-QTOF; MS2; CE	[M+H]+	Phenylpropanoids and polyketides	153.02017:16 166.02034:22 189.04866:25 200.04404:17 207.062:16 227.07596:16 228.04286:18 229.04735:37 246.03818:27 274.05484:37 285.0163:56 302.03436:16 302.05804:50 317.06268:836 317.08987:24	13681	20951	20443	26239	9796	5829	9837	10354	9833	7174	8352	8390	3478	5592	271	455	492	384	365	73	74	46	138	34	40325	32814	38073	16405	33060	573	359	512	776	166	20328.5	9129.8	6597.2	393.4	73	32135.4	477.2
5048	4.236	479.119	isorhamnetin-3-O-glucoside	[M+H]+	Phenylpropanoids and polyketides	163.0455:18 164.04797:17 248.99231:17 273.03384:16 285.04053:38 302.05963:20 317.05194:43 317.06708:365 317.09204:26 318.06528:128 319.0618:21 479.10416:33 479.12051:18	4679	14251	10590	9769	5448	2289	4500	5563	4735	894	4637	2845	2902	4346	207	262	251	441	352	22	57	50	16	16	24057	9340	23852	12319	20128	142	39	22	104	38	9822.25	4507	3124.8	302.6	32.2	17939.2	69
5893	4.236	625.177	isorhamnetin-3-O-rutinoside	[M+H]+	Phenylpropanoids and polyketides	71.04604:20 85.0254:46 129.04918:20 147.06491:36 199.52022:27 225.22523:29 302.02927:21 316.2944:18 317.02231:28 317.06436:1912 318.04837:73 318.07169:226 319.08371:46 376.28891:20 382.65967:18 463.1362:17 472.14615:20 479.11414:100 479.13892:16 480.11838:40 481.11459:50 481.13364:20 625.18494:207	26334	41709	40558	56305	18874	9415	17745	11670	20185	8285	11962	16309	16927	11939	957	634	1107	1031	1295	25	27	102	79	48	78154	59591	78241	51586	69977	414	386	138	269	307	41226.5	15577.8	13084.4	1004.8	56.2	67509.8	302.8
5700	3.759	595.163	kaempferol 7-neohesperidoside	[M+H]+	Phenylpropanoids and polyketides	71.05077:53 163.07953:17 208.17624:17 255.08058:19 287.04861:243 287.06378:108 289.061:20 290.05664:45 303.05249:20 449.09744:55 449.11789:20 595.14392:33 595.17163:18	18	6	3	4	1310	372	643	563	927	5345	1884	4773	6378	5164	170	123	149	204	64	17	3	4	2	8	111	67	39	85	47	27	14	61	9	38	7.75	763	4708.8	142	6.8	69.8	29.8
5702	4.187	595.165	Kaempferol-3-O-rutinoside	[M+H]+	Phenylpropanoids and polyketides	58.32665:20 85.02728:73 85.03381:23 85.92101:17 91.0349:17 103.65068:51 129.05315:120 135.08563:16 145.05196:27 147.06448:36 149.0601:26 164.04715:17 189.01218:20 211.06364:16 249.80807:40 255.09273:17 258.05557:28 273.08768:17 273.09689:23 274.26797:21 287.01389:17 287.02686:52 287.05481:4229 287.11081:16 287.18954:18 288.05701:656 288.13477:20 289.05252:95 289.06497:31 291.05954:19 324.44937:20…	676	1241	1193	1528	68255	44093	68525	70107	72402	95956	111303	105504	111435	115392	1918	1345	2050	1337	1579	100	191	206	115	150	111677	103449	97031	76685	105156	56542	69073	60420	67971	47659	1159.5	64676.4	107918	1645.8	152.4	98799.6	60333
3035	4.187	287.055	Luteolin; LC-ESI-QTOF; MS2; CE	[M+H]+	Phenylpropanoids and polyketides	68.99274:16 109.66132:21 121.02715:67 126.05251:16 153.01869:58 163.03761:16 185.05295:37 187.06361:18 229.04764:18 287.05139:618 287.07846:32	465	1139	1173	1415	41455	25573	42838	44555	39228	55873	63169	63084	66588	69959	998	1189	1511	1164	1330	232	228	185	258	74	68187	65092	57482	45014	61503	30588	40575	37416	37790	27241	1048	38729.8	63734.6	1238.4	195.4	59455.6	34722
745	9.276	149.059	p-Coumaraldehyde; PlaSMA ID-208	[M+H]+	Phenylpropanoids and polyketides	69.0694:26 77.03801:63 90.50529:18 91.0543:208 92.0589:36 93.06802:237 94.07384:27 103.05346:524 104.05331:16 104.06442:25 106.90718:16 107.0489:150 108.05315:23 119.04845:16 119.08177:39 121.02374:20 121.06533:666 122.06807:41 122.0747:15 124.96421:35 131.04836:131 132.04974:29 135.04312:17 136.09547:30 147.04207:62 147.0769:20 149.04526:17 149.05879:896 149.13393:67	11293	42303	16135	70479	156051	100541	214059	94480	50854	70702	96469	178771	136218	100330	94269	169783	133389	77012	131100	3949	6037	13584	6537	621	173752	186909	28547	137343	172193	71570	225454	77184	141986	69367	35052.5	123197	116498	121111	6145.6	139749	117112
4929	3.901	465.103	Quercetin-4'-O-glucoside	[M+H]+	Phenylpropanoids and polyketides	70.66187:20 71.04648:23 73.03192:20 81.03101:41 85.0267:34 85.03222:26 85.03726:17 87.03399:19 97.02424:16 99.04307:25 121.02745:22 122.04034:16 127.04536:38 145.04259:22 145.0519:70 153.01619:37 165.01645:79 165.03348:16 166.02327:51 187.02699:18 203.39848:16 205.05339:17 217.4519:17 229.04506:21 231.75974:26 257.04645:16 257.06631:16 274.06488:16 275.05487:16 275.06326:20 285.03897:37 303.01389…	608	571	485	1070	277926	210985	278858	273572	195728	303994	316892	313735	312701	328424	1784	1272	2009	2970	1760	74	218	185	91	301	253121	248338	234597	197377	245976	116488	137324	121417	131300	102003	683.5	247414	315149	1959	173.8	235882	121706
458	3.063	133.064	TRANS-CINNAMALDEHYDE	[M+H]+	Phenylpropanoids and polyketides	91.05466:24 105.04556:22 105.06681:48 105.07456:16 106.06969:18 115.06133:20 131.05331:29 132.0708:24 133.06451:569	59	147	98	85	255	241	208	234	332	273	189	423	413	127	66253	63124	41191	66846	68380	31648	29112	31922	29093	27922	1836	2692	1345	695	1006	1747	735	1033	524	1764	97.25	254	285	61158.8	29939.4	1514.8	1160.6
979	2.928	163.075	Methyl cinnamate	[M+H]+	Phenylpropanoids and polyketides	77.03577:29 103.05424:39 104.0598:21 131.05115:140 132.05205:42 163.0708:90	138	178	184	108	53386	46531	57835	55002	57317	55128	60182	56448	64170	63554	25777	22904	27436	23423	24860	2609	3062	3491	2600	5352	9349	10908	10095	10707	7684	2799	2062	2671	1601	3620	152	54014.2	59896.4	24880	3422.8	9748.6	2550.6
1006	6.896	165.054	Coumaric acid	[M+H]+	Phenylpropanoids and polyketides	91.05855:19 92.05998:25 119.04878:87 124.95669:30 137.06041:69 164.15456:29 165.05554:16	60	257	218	242	141	89	57	109	137	73	129	183	121	265	1569	5231	4130	3749	2518	183	406	344	126	102	58	148	101	86	58	110	100	108	168	112	194.25	106.6	154.2	3439.4	232.2	90.2	119.6
1176	5.75	177.054	trans-Ferulic acid	[M+H-H2O]+	Phenylpropanoids and polyketides	89.04071:40 117.03133:57 117.03702:17 145.02522:166 149.05516:22 177.05493:131	1105	1313	1220	179	1449	964	1431	786	1320	1086	1033	1142	1017	1129	944	1083	1033	1667	1176	1170	724	451	1033	1033	14745	14540	9663	5048	7057	1330	1111	1953	1538	1469	954.25	1190	1081.4	1180.6	882.2	10210.6	1480.2
5801	3.9	611.162	Quercetin-3-O-rutinoside	[M+H]+	Phenylpropanoids and polyketides	61.02401:16 69.03509:35 71.04855:148 72.05322:21 73.03056:37 75.04411:29 76.12289:16 85.02843:455 86.03642:18 97.02834:57 101.02791:17 103.04577:23 111.00657:18 111.04269:16 127.03611:33 128.03386:18 129.04414:29 129.05515:631 130.05663:57 131.04803:26 139.03278:24 145.04916:114 145.05428:48 146.04831:18 146.44702:25 147.05092:21 147.06407:574 147.59218:36 148.07001:32 149.06271:16 153.01353:22 1…	946	5260	1800	6112	978142	737667	980445	971555	1029866	1021259	1132182	1110734	1157407	1115089	10681	3461	4062	9337	9867	212	460	443	403	1255	868065	810187	828300	685077	860602	408910	464424	415347	474773	369230	3529.5	939535	1.10733e+06	7481.6	554.6	810446	426537
961	5.239	163.039	Caffeic acid	[M+H-H2O]+	Phenylpropanoids and polyketides	89.03745:181 90.03973:17 107.05297:27 117.03483:289 118.02607:18 135.0419:190 145.02684:521 146.03014:16 163.03889:1056	1070	1393	1329	1972	5754	4017	6117	4305	3644	3150	4488	4765	4386	1800	580	426	958	165	447	16	62	49	162	50	113435	135823	70695	85432	129865	130508	99694	141667	145954	120263	1441	4767.4	3717.8	515.2	67.8	107050	127617
