# Supplementary material for: Multi-Omics Analysis Decodes Biosynthesis of Specialized Metabolites Constituting the Therapeutic Terrains of Magnolia obovata
Source: Int J Mol Sci. 2025 Jan 26;26(3):1068. doi: 10.3390/ijms26031068 (PMC11816741; doi:10.3390/ijms26031068)
Supplement: Supplementary file 1 [file ijms-26-01068-s001.zip › TableS4 Summary of metabolite modules identified using 105 MS2 confirmed metabolites.xlsx]

## Sheet: M1_module
Supplementary Table 4: Summary of metabolite modules identified using 106 MS2 confirmed metabolites of Magnolia obovata and the metabolites included in each module.
Metabolites	Bark	Floral_Bud	Mature_leaf	Stem	Pistil	Central_Cylinder	Young_Leaf
Anaxagoreine	4460.4	13212.6	64396.2	32	14675.2	23835	20394.6
Tyramine	2545	39152.4	102030	9082.75	101512	132	167586
3-O-p-Coumaroylquinic acid	137.8	25.2	49781.8	25.5	61.2	15.2	69829
Caffeoylquinic acid	4639.2	90357.6	318427	27990	13178.4	57.4	279364
Kaempferol	53.2	105	304363	22.25	159.2	26.4	191308
Epicatechin	521.4	3296.6	11758.6	21	3758	16	2056.2
Quercetin	1216.6	1149.6	1.3262e+06	114.5	1750.8	369.6	1.13232e+06
Gallocatechin 4'-methyl ether	9	5.2	1153.2	4.25	19	4.8	1564.6
Quercitrin	129.8	2171.6	305956	25	284.8	42	236444
Rutin	2894.8	175.2	78568.2	25.25	235.8	11.6	41324.4
Cyanidin-3-O-rhamnoside	17	11.2	43566.8	7.5	30.2	10.2	27502.2
kaempferol 7-neohesperidoside	142	69.8	4708.8	7.75	29.8	6.8	763
Methyl cinnamate	24880	9748.6	59896.4	152	2550.6	3422.8	54014.2
Average_Brown	3203.55	12267.7	205447	2885.37	10634.2	2149.98	171113

## Sheet: M2_module
Supplementary Table 4: Summary of metabolite modules identified using 105 MS2 confirmed metabolites of Magnolia obovata and the metabolites included in each module.
Metabolites	Bark	Floral_Bud	Mature_leaf	Stem	Pistil	Central_Cylinder	Young_Leaf
4-Hydroxybenzoic acid	220.2	23359.2	11431.6	67	8103.6	14	1170.8
Glutamic acid	61994	190702	212015	15144.8	55020.6	11877	189540
Glutamine	25044.6	137884	127711	27087.5	115020	17536.8	64294.4
Melilotoside	2535.4	103372	71101.2	12615.2	61316.4	79.2	117132
Eriodictyol	61.8	4922.8	5279.6	29.5	26.6	7.2	196.6
Luteoforol	1788.8	5731.6	6130.2	19.5	403.8	14.6	601.8
Quercetin 3-galactoside	1959	235882	315149	683.5	121706	173.8	247414
Astragalin 7-rhamnoside	1645.8	98799.6	107918	1159.5	60333	152.4	64676.4
Kaempferol-3-O-rutinoside	1645.8	98799.6	107918	1159.5	60333	152.4	64676.4
Luteolin	1238.4	59455.6	63734.6	1048	34722	195.4	38729.8
p-Coumaraldehyde	121111	139749	116498	35052.5	117112	6145.6	123197
Quercetin-4'-O-glucoside	1959	235882	315149	683.5	121706	173.8	247414
Quercetin-3-O-rutinoside	7481.6	810446	1.10733e+06	3529.5	426537	554.6	939535
Average_Yellow	17591.2	164999	197490	7559.96	90949.3	2852.06	161429

## Sheet: M3_module
Supplementary Table 4: Summary of metabolite modules identified using 105 MS2 confirmed metabolites of Magnolia obovata and the metabolites included in each module.
Metabolites	Bark	Floral_Bud	Mature_leaf	Stem	Pistil	Central_Cylinder	Young_Leaf
Lirinidine	26.2	23	9.4	15.25	15314	15.2	12.8
Dopamine	26707.4	28564.2	28097.8	5605	100005	220.2	55327
Benzoic acid	810.4	1380	677	311.25	3085	116.2	686
Magnaldehyde B	464.2	50.6	33.4	154.5	2534.2	17	54.6
Randainol	170	336.6	17.2	48	746.8	20	59.2
(-)-alpha-Bisabolol	44896.8	44268.6	18600	279	71975.8	5116.6	23133.4
Betaine	7872.6	30838.4	23376.6	6337.75	190418	4334.8	19055
Arginine	31155.2	106156	154550	24736.8	370588	36926.4	11849.2
Asparagine	1110.4	32925.2	6743.4	4684	345760	6810.6	3408.4
Histidine	949.2	1603	615.2	238.25	19606.4	9173	198.2
Isoleucine	13092	75150	30088.8	22776.8	278785	8159.4	14090.4
Phenylalanine	26438	105669	91718.2	35082.5	955723	24700.4	54594
Proline	4667.2	59230	14506.6	77207.5	51082.8	2095	18270.4
L-N-(1H-Indol-3-ylacetyl)aspartic acid	394	162026	360.4	180.25	558259	81.2	639.2
Pyrrolidine	96	669.4	785.4	240	13652.4	67.6	377.4
Tryptophan	9413.2	326431	32316.8	28942.5	748687	32211.2	26586.2
(S)-Norcoclaurine	772.6	48744.8	62.4	869.25	47522.2	14.4	737.6
Coclaurine	3969.6	62943.6	5434.8	294	86738.2	17343	9696.8
(S)-N-Methylcoclaurine	586.8	28983.6	893	63.25	42980.2	576.4	2157.4
Catechin 7-glucoside	4523.6	11476.8	3392.8	10188	12624.6	15.2	4245.2
6-Hydroxy-7-methoxycoumarin	981	32.4	97	58.75	27584.4	103	152.2
Isorhamnetin 3-galactoside	31.4	18766.6	259	5288.5	20559.2	5.4	1375.6
Caffeic acid	515.2	107050	3717.8	1441	127617	67.8	4767.4
Average_Blue	7810.57	54492.1	18102.3	9784.43	177906	6443.04	10933.6

## Sheet: M4_module
Supplementary Table 4: Summary of metabolite modules identified using 105 MS2 confirmed metabolites of Magnolia obovata and the metabolites included in each module.
Metabolites	Bark	Floral_Bud	Mature_leaf	Stem	Pistil	Central_Cylinder	Young_Leaf
Magnosprengerine	66489.4	25.6	9.2	43.25	9.4	9340.8	19.4
Anonaine	1.00851e+06	1626	203973	556.25	3980.2	685423	231386
Liriodenine	1585.4	8.4	18	6.75	4.8	20.6	9.4
Michelalbine	21736.2	138	15560.6	13.25	94.2	8135.2	4899.2
Corytuberine	29493.2	53.2	330.6	15.25	26.4	416.8	229.6
Anisaldehyde	13220.6	1211.8	1294.2	368.75	871.6	15206.2	1749.6
4-hydroxyphenylacetaldehyde	21688.6	1132.8	2419.6	1511	17370.4	1591	3216.2
Syringic acid	8204	491.2	512	459.5	1338.6	1545.8	897.4
Eugenol	636.4	93.8	24.2	56.75	179.6	33.2	30.2
Vanillic acid	9152.2	209.6	109	35.5	57.6	1295.6	99
Methyleugenol	68158.8	33	33.4	25	25.2	45.4	43.8
Sinapyl alcohol	670.4	29.2	74.2	64.75	31.4	1823.6	56
Honokiol	4556	1553.2	108	3123.5	2647.2	100.6	328
Magnolol	85010.4	38135.4	5037.6	35984.8	36199.8	5035.2	7390.8
Cyperusol C	12740.6	5.6	11.2	6.25	27.4	6.2	9.6
Yatein	49147.8	619	452.6	91	249	17071.8	344.4
Magnolignan H	1542.6	143	104.4	196.75	45	29.2	114.8
Medioresinol	7321.2	305.6	185.4	26.75	342	248	101
p-Cymene	1200.4	46.6	29.2	48.5	290.2	42.8	45.6
Limonene	1486	1106.2	68.6	30.25	369.2	36.8	37.2
Dehydrovomifoliol	22318.2	18.8	10.4	10.25	14.4	15.6	12.8
alpha-Eudesmol	46426	769.4	48.8	1106.75	586.2	1122.6	36.2
Costunolide	24806.8	12.2	9.8	9.25	13.2	27	7.4
2alpha-Hydroxyalantolactone	161326	14.8	10.8	10.25	14.4	31	15.2
Reynosin	3704.8	8.6	9.6	3.5	6.4	11	11.8
Santamrin	23433.4	6.4	3.8	10.5	15.4	16.4	5.2
Blumenol C glucoside	15112.4	89	78.6	136.5	104.6	115.2	45.8
6-Methoxymellein	3060.2	18	17.4	8.75	13.8	275.4	12.2
(S)-Reticuline	536680	64.2	95	54.25	81.2	36324.2	47.6
Coumarin	61565.6	36.2	58.4	341.5	1298.6	494.2	74.8
6-(2-Pyrrolidinone-5-yl)-(-)-epicatechin	1852.8	4.8	311	3	10	13.8	24.6
MagnolosideA	19080.6	14850.2	4596	12662.8	16939.4	623.8	6730
3,4-Dihydrocoumarin	14555	493.2	148.2	6202.25	670.8	243.2	148
6-Methylcoumarin	389022	9016.4	1589.4	443	4253.8	172860	2477.8
Ethyl caffeate	575.6	489	104.6	658.25	63.8	3276.2	55.6
Feruloyl putrescine	1.96007e+06	1395.6	1102	7943.5	838653	44478.2	1256.2
Trans-cinnamaldehyde	61158.8	1514.8	285	97.25	1160.6	29939.4	254
Coumaric acid	3439.4	90.2	154.2	194.25	119.6	232.2	106.6
Average_Turquoise	125282	1996.29	6289.16	1909.46	24425.8	27303.9	6903.4

## Sheet: M5_module
Supplementary Table 4: Summary of metabolite modules identified using 105 MS2 confirmed metabolites of Magnolia obovata and the metabolites included in each module.
Metabolites	Bark	Floral_Bud	Mature_leaf	Stem	Pistil	Central_Cylinder	Young_Leaf
Coniferyldehyde	534.6	138.8	174	2794.75	425.6	176.4	527.4
5-Hydroxyconiferyl alcohol	574.8	69.2	62.6	2532.5	210.6	98	605.8
Obovatal	5790.2	324.4	185	66232	3321.6	247.8	196.6
Uridine	124.2	806	478.8	6294	302	40.2	375
3-Hydroxyimino Quinic Acid	82.4	174.8	179.6	904	193.8	15	472.2
Aspartic acid	22276.2	28857.6	20388.6	40903.8	4559.2	12591.8	25254.6
Quinone	24647.2	6910.6	8019.8	59930	265.8	6046	10681.4
Quinic acid	5305.2	44839.2	64244	143424	42093.6	821.2	114901
Loliolide	144.8	87.6	745	2138.25	231.8	21.2	942
4-Hydroxycinnamic acid	8141.6	3555.4	4977.4	13946.2	12201.8	427.6	7179
Average_Green	6762.12	8576.36	9945.48	33909.9	6380.58	2048.52	16113.5
