# Supplementary material for: Multi-Omics Analysis Decodes Biosynthesis of Specialized Metabolites Constituting the Therapeutic Terrains of Magnolia obovata
Source: Int J Mol Sci. 2025 Jan 26;26(3):1068. doi: 10.3390/ijms26031068 (PMC11816741; doi:10.3390/ijms26031068)
Supplement: Supplementary file 1 [file ijms-26-01068-s001.zip › TableS6 Blastx based annotation result GO term KEGG Pathway and FPKM.xlsx]

## Sheet: All_infor_assembled_transcripts
Supplementary Table 6: Blastx based annotation result, corresponding GO terms, and KEGG pathways for all the assembled transcripts of Magnolia obovata, and their expression values across seven tissues.
SeqName	Description	Length	#Hits	e-Value	sim mean	#GO	GO IDs	GO Names	Enzyme Codes	Enzyme Names
C650895	---NA---	198
C650899	---NA---	198
C650907	---NA---	198
C650909	---NA---	198
C650937	---NA---	198
C650941	---NA---	198
C650947	endonuclease-reverse transcriptase -e01	198	15	3.94703e-13	60.74	4	P:GO:0009987; P:GO:0044238; P:GO:0071704; F:GO:0003824	P:cellular process; P:primary metabolic process; P:organic substance metabolic process; F:catalytic activity
C650953	hypothetical retrotransposon	198	2	1.06224e-06	65.09	3	P:GO:0015074; F:GO:0003676; F:GO:0008270	P:DNA integration; F:nucleic acid binding; F:zinc ion binding
C650957	---NA---	198
C650961	---NA---	198
C650973	---NA---	198
C650979	predicted protein	198	2	7.63655e-06	72.5
C650989	---NA---	198
C650991	---NA---	198
C650999	---NA---	198
C651001	---NA---	198
C651005	---NA---	198
C651009	---NA---	198
C651019	---NA---	198
C651023	---NA---	198
C651025	subtilisin-like protease	198	20	4.85087e-23	81.56	5	P:GO:0006508; P:GO:0055114; F:GO:0004252; F:GO:0032440; C:GO:0031410	P:proteolysis; P:obsolete oxidation-reduction process; F:serine-type endopeptidase activity; F:2-alkenal reductase [NAD(P)+] activity; C:cytoplasmic vesicle	EC:3.4.21; EC:1.3.1.74	Acting on peptide bonds (peptidases); 2-alkenal reductase (NAD(P)(+))
C651029	---NA---	198
C651031	---NA---	198
C651033	---NA---	198
C651049	---NA---	198
C651051	---NA---	198
C651057	gag-pol polyprotein	198	20	7.53856e-25	77.55	10	P:GO:0005975; P:GO:0006436; P:GO:0015074; F:GO:0003676; F:GO:0004553; F:GO:0004830; F:GO:0005524; F:GO:0008270; C:GO:0005634; C:GO:0005737	P:carbohydrate metabolic process; P:tryptophanyl-tRNA aminoacylation; P:DNA integration; F:nucleic acid binding; F:hydrolase activity, hydrolyzing O-glycosyl compounds; F:tryptophan-tRNA ligase activity; F:ATP binding; F:zinc ion binding; C:nucleus; C:cytoplasm	EC:6.1.1.2; EC:6.1.1	Tryptophan--tRNA ligase; Forming carbon-oxygen bonds
C651059	---NA---	198
C651063	---NA---	198
C651071	---NA---	198
C651077	---NA---	198
C651085	---NA---	198
C651087	---NA---	198
C651101	---NA---	198
C651103	---NA---	198
C651109	---NA---	198
C651115	sex determination protein tasselseed-2-like	198	20	3.22005e-08	56.73	1	F:GO:0005488	F:binding
C651121	---NA---	198
C651123	---NA---	198
C651127	---NA---	198
C651131	---NA---	198
C651133	---NA---	198
C651141	---NA---	198
C651149	protein	198	16	1.51081e-16	65.08	4	P:GO:0008152; F:GO:0016627; C:GO:0009941; C:GO:0016020	P:metabolic process; F:oxidoreductase activity, acting on the CH-CH group of donors; C:chloroplast envelope; C:membrane
C651153	---NA---	198
C651155	---NA---	198
C651157	---NA---	198
C651161	---NA---	198
C651167	---NA---	198
C651169	electron transfer flavoprotein-ubiquinone oxidoreductase	198	20	1.16577e-36	93.52	4	P:GO:0055114; F:GO:0004174; F:GO:0051536; C:GO:0005739	P:obsolete oxidation-reduction process; F:electron-transferring-flavoprotein dehydrogenase activity; F:iron-sulfur cluster binding; C:mitochondrion	EC:1.5.5.1	Electron-transferring-flavoprotein dehydrogenase
C651183	---NA---	198
C651185	---NA---	198
C651213	---NA---	198
C651223	---NA---	198
C651225	---NA---	198
C651229	---NA---	198
C651235	hypothetical protein VITISV_009113	198	20	2.24027e-09	72.31	1	F:GO:0046872	F:metal ion binding
C651237	---NA---	198
C651247	---NA---	198
C651257	---NA---	198
C651265	---NA---	198
C651267	---NA---	198
C651269	---NA---	198
C651273	---NA---	198
C651283	---NA---	198
C651285	---NA---	198
C651287	---NA---	198
C651295	---NA---	198
C651297	---NA---	198
C651299	---NA---	198
C651301	progesterone 5-beta-reductase	198	20	1.20554e-18	66.86	7	P:GO:0008152; P:GO:0055114; F:GO:0003824; F:GO:0003854; F:GO:0016491; F:GO:0050662; C:GO:0005575	P:metabolic process; P:obsolete oxidation-reduction process; F:catalytic activity; F:3-beta-hydroxy-delta5-steroid dehydrogenase activity; F:oxidoreductase activity; F:obsolete coenzyme binding; C:cellular_component
C651311	---NA---	198
C651323	---NA---	198
C651325	---NA---	198
C651327	---NA---	198
C651341	---NA---	198
C651345	---NA---	198
C651351	gag-protease-integrase-rt-r polyprotein	198	20	6.07264e-16	82.5	8	P:GO:0006508; P:GO:0015074; P:GO:0035235; F:GO:0003676; F:GO:0004970; F:GO:0008233; F:GO:0008270; C:GO:0016020	P:proteolysis; P:DNA integration; P:ionotropic glutamate receptor signaling pathway; F:nucleic acid binding; F:ionotropic glutamate receptor activity; F:peptidase activity; F:zinc ion binding; C:membrane
C651353	---NA---	198
C651355	---NA---	198
C651357	---NA---	198
C651363	---NA---	198
C651367	---NA---	198
C651381	---NA---	198
C651387	retrotransposon ty1-copia subclass	198	20	2.30395e-17	68.29	2	P:GO:0008152; F:GO:0005488	P:metabolic process; F:binding
C651389	---NA---	198
C651391	---NA---	198
C651395	---NA---	198
C651401	---NA---	198
C651409	---NA---	198
C651411	---NA---	198
C651413	hsp70 family chaperone	198	20	6.06102e-12	67.26	6	P:GO:0008150; P:GO:0032259; F:GO:0003674; F:GO:0008168; F:GO:0016740; C:GO:0005575	P:biological_process; P:methylation; F:molecular_function; F:methyltransferase activity; F:transferase activity; C:cellular_component
C651415	---NA---	198
C651419	---NA---	198
C651421	---NA---	198
C651429	---NA---	198
C651433	---NA---	198
C651439	---NA---	198
C651447	---NA---	198
C651451	---NA---	198
C651453	---NA---	198
C651457	Hypothetical protein COLAER_01802	198	20	2.55838e-21	73.64
C651459	---NA---	198
C651461	---NA---	198
C651465	---NA---	198
C651467	---NA---	198
C651469	---NA---	198
C651471	carbohydrate binding	198	20	1.17399e-21	76.39	12	P:GO:0002229; P:GO:0006468; P:GO:0009694; P:GO:0009753; P:GO:0048041; P:GO:0051726; F:GO:0004693; F:GO:0005524; F:GO:0030246; C:GO:0005886; C:GO:0009506; C:GO:0031410	P:defense response to oomycetes; P:protein phosphorylation; P:jasmonic acid metabolic process; P:response to jasmonic acid; P:focal adhesion assembly; P:regulation of cell cycle; F:cyclin-dependent protein serine/threonine kinase activity; F:ATP binding; F:carbohydrate binding; C:plasma membrane; C:plasmodesma; C:cytoplasmic vesicle	EC:2.7.11; EC:2.7.11.22	Transferring phosphorus-containing groups; Cyclin-dependent kinase
C651481	---NA---	198
C651483	rhodopsin bacterial	198	8	1.97253e-09	92.12	3	P:GO:0034220; F:GO:0005216; C:GO:0016020	P:ion transmembrane transport; F:ion channel activity; C:membrane
C651485	ubiquitin family protein	198	20	1.46274e-39	99.69	95	P:GO:0000080; P:GO:0000082; P:GO:0000084; P:GO:0000086; P:GO:0000090; P:GO:0000122; P:GO:0000187; P:GO:0000209; P:GO:0002223; P:GO:0002479; P:GO:0002755; P:GO:0005978; P:GO:0006006; P:GO:0006367; P:GO:0006977; P:GO:0007141; P:GO:0007144; P:GO:0007173; P:GO:0007179; P:GO:0007219; P:GO:0007220; P:GO:0007249; P:GO:0007254; P:GO:0007623; P:GO:0008543; P:GO:0008585; P:GO:0010939; P:GO:0010992; P:GO:00…	P:mitotic G1 phase; P:G1/S transition of mitotic cell cycle; P:mitotic S phase; P:G2/M transition of mitotic cell cycle; P:mitotic anaphase; P:negative regulation of transcription by RNA polymerase II; P:obsolete activation of MAPK activity; P:protein polyubiquitination; P:stimulatory C-type lectin receptor signaling pathway; P:antigen processing and presentation of exogenous peptide antigen via …
C651491	---NA---	198
C651499	---NA---	198
C651501	---NA---	198
C651507	hypothetical protein VITISV_004468	198	20	6.27568e-10	67	4	P:GO:0044237; F:GO:0016301; F:GO:0016773; F:GO:0043167	P:cellular metabolic process; F:kinase activity; F:phosphotransferase activity, alcohol group as acceptor; F:ion binding
C651509	---NA---	198
C651519	---NA---	198
C651527	---NA---	198
C651531	---NA---	198
C651533	---NA---	198
C651535	---NA---	198
C651537	---NA---	198
C651539	---NA---	198
C651541	---NA---	198
C651563	hypothetical protein THITE_2039245	198	20	2.42906e-10	63.09	4	P:GO:0008150; P:GO:0008152; F:GO:0016772; C:GO:0005575	P:biological_process; P:metabolic process; F:transferase activity, transferring phosphorus-containing groups; C:cellular_component
C651569	---NA---	198
C651571	---NA---	198
C651579	---NA---	198
C651585	---NA---	198
C651589	---NA---	198
C651591	---NA---	198
C651597	---NA---	198
C651601	40s ribosomal protein s18	198	20	8.86717e-37	96.29	5	P:GO:0006412; F:GO:0003723; F:GO:0003735; C:GO:0005576; C:GO:0005840	P:translation; F:RNA binding; F:structural constituent of ribosome; C:extracellular region; C:ribosome
C651605	protein	198	20	1.86774e-17	74.62	11	P:GO:0007178; P:GO:0009755; P:GO:0046777; F:GO:0000166; F:GO:0001653; F:GO:0004675; F:GO:0016491; F:GO:0031625; C:GO:0005886; C:GO:0009506; C:GO:0031410	P:transmembrane receptor protein serine/threonine kinase signaling pathway; P:hormone-mediated signaling pathway; P:protein autophosphorylation; F:nucleotide binding; F:peptide receptor activity; F:transmembrane receptor protein serine/threonine kinase activity; F:oxidoreductase activity; F:ubiquitin protein ligase binding; C:plasma membrane; C:plasmodesma; C:cytoplasmic vesicle	EC:2.7.11	Transferring phosphorus-containing groups
C651607	---NA---	198
C651609	resistance protein	198	20	1.4904e-14	68.11	3	P:GO:0016310; F:GO:0016301; F:GO:0043531	P:phosphorylation; F:kinase activity; F:ADP binding
C651611	---NA---	198
C651613	---NA---	198
C651623	aldehyde dehydrogenase	198	20	8.11327e-27	74.93	11	P:GO:0006067; P:GO:0019752; P:GO:0044248; P:GO:0044282; P:GO:0055114; P:GO:1901564; P:GO:1901575; F:GO:0016620; F:GO:0016829; C:GO:0043231; C:GO:0044444	P:ethanol metabolic process; P:carboxylic acid metabolic process; P:cellular catabolic process; P:small molecule catabolic process; P:obsolete oxidation-reduction process; P:organonitrogen compound metabolic process; P:organic substance catabolic process; F:oxidoreductase activity, acting on the aldehyde or oxo group of donors, NAD or NADP as acceptor; F:lyase activity; C:intracellular membrane-b…
C651631	---NA---	198
C651635	gag-pol polyprotein	198	20	1.81289e-16	67.15	4	P:GO:0006259; P:GO:0034645; F:GO:0003676; F:GO:0003824	P:DNA metabolic process; P:cellular macromolecule biosynthetic process; F:nucleic acid binding; F:catalytic activity
C651641	---NA---	198
C651647	hypothetical protein VITISV_012842	198	20	2.63213e-08	56.24	14	P:GO:0006298; P:GO:0006468; P:GO:0006772; P:GO:0009229; F:GO:0000166; F:GO:0003676; F:GO:0003677; F:GO:0004672; F:GO:0004788; F:GO:0005524; F:GO:0016772; F:GO:0030975; F:GO:0030983; F:GO:0046983	P:mismatch repair; P:protein phosphorylation; P:thiamine metabolic process; P:thiamine diphosphate biosynthetic process; F:nucleotide binding; F:nucleic acid binding; F:DNA binding; F:protein kinase activity; F:thiamine diphosphokinase activity; F:ATP binding; F:transferase activity, transferring phosphorus-containing groups; F:thiamine binding; F:mismatched DNA binding; F:protein dimerization ac…
C651651	---NA---	198
C651655	---NA---	198
C651665	---NA---	198
C651675	---NA---	198
C651677	---NA---	198
C651681	---NA---	198
C651685	---NA---	198
C651687	---NA---	198
C651689	---NA---	198
C651691	---NA---	198
C651697	---NA---	198
C651699	---NA---	198
C651705	resistance gene analog	198	20	6.9319e-12	65.24	2	P:GO:0008152; F:GO:0003824	P:metabolic process; F:catalytic activity
C651709	---NA---	198
C651713	---NA---	198
C651715	---NA---	198
C651717	---NA---	198
C651723	---NA---	198
C651727	---NA---	198
C651731	---NA---	198
C651735	---NA---	198
C651737	---NA---	198
C651739	---NA---	198
C651745	---NA---	198
C651746	---NA---	198
C651748	---NA---	198
C651756	duf1295-domain-containing protein	198	7	4.50928e-08	66.61	1	P:GO:0008152	P:metabolic process
C651772	---NA---	198
C651774	---NA---	198
C651784	---NA---	198
C651786	Polyprotein, putative	198	1	5.98474e-06	74.47	1	F:GO:0003677	F:DNA binding
C651788	protein	198	20	4.29535e-14	66.21	3	P:GO:0016310; F:GO:0000166; F:GO:0004672	P:phosphorylation; F:nucleotide binding; F:protein kinase activity
C651790	---NA---	198
C651802	---NA---	198
C651810	---NA---	198
C651812	---NA---	198
C651818	---NA---	198
C651832	---NA---	198
C651834	---NA---	198
C651842	---NA---	198
C651850	---NA---	198
C651856	---NA---	198
C651862	hypothetical protein HMPREF1120_02140	198	8	6.14348e-09	73.47
C651872	serine carboxypeptidase-like protein	198	20	1.98658e-18	75.3	4	P:GO:0006508; F:GO:0004185; C:GO:0005739; C:GO:0031410	P:proteolysis; F:serine-type carboxypeptidase activity; C:mitochondrion; C:cytoplasmic vesicle	EC:3.4.21; EC:3.4.16	Acting on peptide bonds (peptidases); Acting on peptide bonds (peptidases)
C651878	meiotic sister chromatid recombination protein ish1	198	20	6.35706e-20	88.49	5	P:GO:0007131; C:GO:0005635; C:GO:0005739; C:GO:0005783; C:GO:0005886	P:reciprocal meiotic recombination; C:nuclear envelope; C:mitochondrion; C:endoplasmic reticulum; C:plasma membrane
C651886	---NA---	198
C651892	---NA---	198
C651896	reverse transcriptase	198	20	7.36118e-16	66.41	2	F:GO:0005488; C:GO:0043231	F:binding; C:intracellular membrane-bounded organelle
C651898	---NA---	198
C651902	---NA---	198
C651906	---NA---	198
C651910	---NA---	198
C651916	---NA---	198
C651920	---NA---	198
C651922	---NA---	198
C651924	---NA---	198
C651926	---NA---	198
C651928	---NA---	198
C651932	---NA---	198
C651936	---NA---	198
C651938	---NA---	198
C651942	---NA---	198
C651946	---NA---	198
C651948	---NA---	198
C651952	---NA---	198
C651954	---NA---	198
C651960	---NA---	198
C651968	thioredoxin-like protein	198	20	1.55864e-12	87.36	5	P:GO:0006662; P:GO:0045454; P:GO:0055114; F:GO:0015035; C:GO:0009507	P:glycerol ether metabolic process; P:cell redox homeostasis; P:obsolete oxidation-reduction process; F:protein-disulfide reductase activity; C:chloroplast
C651976	---NA---	198
C651980	---NA---	198
C651986	---NA---	198
C651994	---NA---	198
C651998	---NA---	198
C652004	superoxide dismutase	198	20	1.42859e-12	90.76	18	P:GO:0001320; P:GO:0006878; P:GO:0006882; P:GO:0019430; P:GO:0031505; P:GO:0036091; P:GO:0043581; P:GO:0045454; P:GO:0050821; P:GO:0051091; P:GO:0055114; P:GO:1901856; F:GO:0004784; F:GO:0046872; C:GO:0005576; C:GO:0005634; C:GO:0005758; C:GO:0005829	P:obsolete age-dependent response to reactive oxygen species involved in chronological cell aging; P:cellular copper ion homeostasis; P:cellular zinc ion homeostasis; P:removal of superoxide radicals; P:fungal-type cell wall organization; P:positive regulation of transcription from RNA polymerase II promoter in response to oxidative stress; P:obsolete mycelium development; P:cell redox homeostasi…	EC:1.15.1.1	Superoxide dismutase
C652006	---NA---	198
C652008	---NA---	198
C652014	---NA---	198
C652016	---NA---	198
C652028	---NA---	198
C652030	pinus taeda anonymous locus 0_9722_01 genomic sequence	198	20	1.07815e-14	70.03	4	P:GO:0006259; P:GO:0007059; P:GO:0007127; P:GO:0008152	P:DNA metabolic process; P:chromosome segregation; P:meiosis I; P:metabolic process
C652032	---NA---	198
C652034	---NA---	198
C652036	sugar transporter stl1	198	5	2.18661e-21	87.88	4	P:GO:0008643; P:GO:0055085; F:GO:0022857; C:GO:0016021	P:carbohydrate transport; P:transmembrane transport; F:transmembrane transporter activity; C:integral component of membrane
C652042	---NA---	198
C652044	---NA---	198
C652046	---NA---	198
C652062	---NA---	198
C652080	---NA---	198
C652082	---NA---	198
C652084	high affinity glucose transporter rgt2	198	20	5.44615e-24	86.06	9	P:GO:0006357; P:GO:0006366; P:GO:0008643; P:GO:0055085; F:GO:0000981; F:GO:0008270; F:GO:0022857; C:GO:0005634; C:GO:0016021	P:regulation of transcription by RNA polymerase II; P:transcription by RNA polymerase II; P:carbohydrate transport; P:transmembrane transport; F:DNA-binding transcription factor activity, RNA polymerase II-specific; F:zinc ion binding; F:transmembrane transporter activity; C:nucleus; C:integral component of membrane
C652092	---NA---	198
C652096	hypothetical protein THITE_2083723	198	6	1.80805e-07	60.01	3	P:GO:0001522; P:GO:0042254; C:GO:0031429	P:pseudouridine synthesis; P:ribosome biogenesis; C:box H/ACA snoRNP complex
C652098	---NA---	198
C652104	---NA---	198
C652106	---NA---	198
C652110	disease resistance protein	198	20	1.85649e-13	68.37	7	P:GO:0006952; P:GO:0008152; F:GO:0016787; F:GO:0032550; F:GO:0032559; F:GO:0043168; C:GO:0005886	P:defense response; P:metabolic process; F:hydrolase activity; F:purine ribonucleoside binding; F:adenyl ribonucleotide binding; F:anion binding; C:plasma membrane
C652114	---NA---	198
C652118	---NA---	198
C652122	---NA---	198
C652126	---NA---	198
C652128	---NA---	198
C652130	---NA---	198
C652134	---NA---	198
C652136	wall-associated receptor kinase 2-like	198	9	5.61636e-12	69.28	3	P:GO:0044238; P:GO:0071704; F:GO:0005488	P:primary metabolic process; P:organic substance metabolic process; F:binding
C652140	---NA---	198
C652146	udp-glycosyltransferase 76g1	198	6	5.11795e-07	63.03	3	P:GO:0008152; F:GO:0016740; F:GO:0016758	P:metabolic process; F:transferase activity; F:hexosyltransferase activity
C652148	nbs-containing resistance-like protein	198	20	5.5256e-18	78.77	1	F:GO:0043531	F:ADP binding
C652154	---NA---	198
C652158	---NA---	198
C652166	---NA---	198
C652174	---NA---	198
C652180	---NA---	198
C652182	ring-14 protein	198	8	4.49795e-07	76.18	1	F:GO:0008270	F:zinc ion binding
C652186	---NA---	198
C652188	lysine ketoglutarate reductase trans-splicing-like protein	198	19	6.76001e-15	79.51	1	F:GO:0016757	F:glycosyltransferase activity
C652190	LOW QUALITY PROTEIN: conserved hypothetical protein	198	4	9.25935e-13	66.52
C652192	---NA---	198
C652198	---NA---	198
C652200	---NA---	198
C652204	---NA---	198
C652206	---NA---	198
C652208	---NA---	198
C652210	---NA---	198
C652212	---NA---	198
C652216	---NA---	198
C652218	---NA---	198
C652220	---NA---	198
C652222	---NA---	198
C652224	---NA---	198
C652226	fasciclin domain family	198	20	1.04095e-10	65.45
C652228	---NA---	198
C652230	40s ribosomal protein s8	198	20	5.67209e-35	97.92	3	P:GO:0006412; F:GO:0003735; C:GO:0005840	P:translation; F:structural constituent of ribosome; C:ribosome
C652232	---NA---	198
C652234	---NA---	198
C652242	---NA---	198
C652246	---NA---	198
C652248	---NA---	198
C652254	---NA---	198
C652256	---NA---	198
C652262	gag-pol polyprotein	198	20	3.08072e-09	65.18	1	F:GO:0005488	F:binding
C652264	---NA---	198
C652268	---NA---	198
C652280	leucyl-trna cytoplasmic-like	198	20	2.5473e-22	86.86	11	P:GO:0006429; P:GO:0006431; P:GO:0006450; P:GO:0008295; F:GO:0002161; F:GO:0004823; F:GO:0004825; F:GO:0005524; C:GO:0005829; C:GO:0009506; C:GO:0009507	P:leucyl-tRNA aminoacylation; P:methionyl-tRNA aminoacylation; P:regulation of translational fidelity; P:spermidine biosynthetic process; F:aminoacyl-tRNA editing activity; F:leucine-tRNA ligase activity; F:methionine-tRNA ligase activity; F:ATP binding; C:cytosol; C:plasmodesma; C:chloroplast	EC:6.1.1.10; EC:6.1.1.4; EC:6.1.1; EC:3.1.1.1	Methionine--tRNA ligase; Leucine--tRNA ligase; Forming carbon-oxygen bonds; Carboxylesterase
C652284	---NA---	198
C652288	---NA---	198
C652292	---NA---	198
C652298	hypothetical chloroplast rf19	198	20	2.49102e-34	82.38	3	P:GO:0015031; C:GO:0009706; C:GO:0016021	P:protein transport; C:chloroplast inner membrane; C:integral component of membrane
C652302	---NA---	198
C652306	---NA---	198
C652312	---NA---	198
C652314	---NA---	198
C652316	---NA---	198
C652322	---NA---	198
C652332	---NA---	198
C652336	---NA---	198
C652338	---NA---	198
C652340	---NA---	198
C652342	---NA---	198
C652346	---NA---	198
C652352	---NA---	198
C652354	---NA---	198
C652358	---NA---	198
C652360	---NA---	198
C652366	---NA---	198
C652368	---NA---	198
C652372	---NA---	198
C652378	---NA---	198
C652384	s- glutathione dehydrogenase	198	20	4.15077e-33	90.23	15	P:GO:0000947; P:GO:0006069; P:GO:0006071; P:GO:0006090; P:GO:0033609; P:GO:0033859; P:GO:0046294; F:GO:0000166; F:GO:0004022; F:GO:0008270; F:GO:0016706; F:GO:0033833; F:GO:0051903; C:GO:0005634; C:GO:0005829	P:amino acid catabolic process to alcohol via Ehrlich pathway; P:ethanol oxidation; P:glycerol metabolic process; P:pyruvate metabolic process; P:oxalate metabolic process; P:furaldehyde metabolic process; P:formaldehyde catabolic process; F:nucleotide binding; F:alcohol dehydrogenase (NAD+) activity; F:zinc ion binding; F:2-oxoglutarate-dependent dioxygenase activity; F:hydroxymethylfurfural red…	EC:1.14.11; EC:1.1.1.284; EC:1.1.1.1	Acting on paired donors, with incorporation or reduction of molecular oxygen. The oxygen incorporated need not be derived from O(2); S-(hydroxymethyl)glutathione dehydrogenase; Alcohol dehydrogenase
C652386	hypothetical protein MTR_8g085480	198	14	2.07849e-18	71.07	3	P:GO:0032259; F:GO:0008168; C:GO:0005739	P:methylation; F:methyltransferase activity; C:mitochondrion
C652400	---NA---	198
C652404	---NA---	198
C652406	---NA---	198
C652408	---NA---	198
C652410	---NA---	198
C652420	---NA---	198
C652426	---NA---	198
C652432	---NA---	198
C652438	---NA---	198
C652442	---NA---	198
C652444	---NA---	198
C652448	---NA---	198
C652450	---NA---	198
C652454	---NA---	198
C652456	---NA---	198
C652460	---NA---	198
C652468	---NA---	198
C652470	---NA---	198
C652472	---NA---	198
C652474	---NA---	198
C652478	---NA---	198
C652482	af478373_1gag-pol polyprotein	198	20	1.26827e-08	57.66	10	P:GO:0005975; P:GO:0008152; P:GO:0015074; F:GO:0003676; F:GO:0004553; F:GO:0008270; F:GO:0016758; F:GO:0016787; F:GO:0016798; F:GO:0030246	P:carbohydrate metabolic process; P:metabolic process; P:DNA integration; F:nucleic acid binding; F:hydrolase activity, hydrolyzing O-glycosyl compounds; F:zinc ion binding; F:hexosyltransferase activity; F:hydrolase activity; F:hydrolase activity, acting on glycosyl bonds; F:carbohydrate binding
C652484	at5g47580 mnj7_17	198	17	1.17368e-11	69.76	3	P:GO:0006487; P:GO:0010286; C:GO:0005739	P:protein N-linked glycosylation; P:heat acclimation; C:mitochondrion
C652492	---NA---	198
C652494	---NA---	198
C652498	---NA---	198
C652504	---NA---	198
C652510	---NA---	198
C652518	---NA---	198
C652522	---NA---	198
C652532	amino acid permease 8-like	198	20	3.59548e-12	67.43	3	P:GO:0006810; P:GO:0009987; F:GO:0043167	P:transport; P:cellular process; F:ion binding
C652536	---NA---	198
C652538	---NA---	198
C652540	---NA---	198
C652542	---NA---	198
C652544	---NA---	198
C652546	---NA---	198
C652556	---NA---	198
C652558	---NA---	198
C652560	---NA---	198
C652562	sugar transporter	198	20	1.75031e-30	87.78	4	P:GO:0008643; P:GO:0055085; F:GO:0022857; C:GO:0016021	P:carbohydrate transport; P:transmembrane transport; F:transmembrane transporter activity; C:integral component of membrane
C652570	---NA---	198
C652574	---NA---	198
C652580	---NA---	198
C652582	---NA---	198
C652588	---NA---	198
C652594	microtubule organization protein	198	20	8.92996e-35	96.69	18	P:GO:0000226; P:GO:0006886; P:GO:0007129; P:GO:0007131; P:GO:0009630; P:GO:0009920; P:GO:0010564; P:GO:0016572; P:GO:0031507; P:GO:0051567; F:GO:0008017; C:GO:0005634; C:GO:0005819; C:GO:0005874; C:GO:0009506; C:GO:0009524; C:GO:0009574; C:GO:0030981	P:microtubule cytoskeleton organization; P:intracellular protein transport; P:homologous chromosome pairing at meiosis; P:reciprocal meiotic recombination; P:gravitropism; P:cell plate formation involved in plant-type cell wall biogenesis; P:regulation of cell cycle process; P:histone phosphorylation; P:heterochromatin assembly; P:histone H3-K9 methylation; F:microtubule binding; C:nucleus; C:spi…
C652596	---NA---	198
C652600	---NA---	198
C652608	---NA---	198
C652614	---NA---	198
C652616	---NA---	198
C652618	---NA---	198
C652620	---NA---	198
C652624	---NA---	198
C652626	---NA---	198
C652636	---NA---	198
C652644	---NA---	198
C652646	---NA---	198
C652650	---NA---	198
C652652	---NA---	198
C652656	---NA---	198
C652668	---NA---	198
C652670	60s ribosomal protein l27a-3	198	20	3.60589e-19	100	3	P:GO:0006412; F:GO:0003735; C:GO:0015934	P:translation; F:structural constituent of ribosome; C:large ribosomal subunit
C652672	---NA---	198
C652676	---NA---	198
C652678	---NA---	198
C652688	---NA---	198
C652694	---NA---	198
C652698	---NA---	198
C652700	---NA---	198
C652702	---NA---	198
C652706	hypothetical protein PTT_20340	198	4	1.38951e-17	83.06	4	P:GO:0007165; F:GO:0000166; C:GO:0016020; C:GO:0044464	P:signal transduction; F:nucleotide binding; C:membrane; C:obsolete cell part
C652714	---NA---	198
C652716	---NA---	198
C652718	---NA---	198
C652722	---NA---	198
C652726	---NA---	198
C652730	---NA---	198
C652736	---NA---	198
C652738	---NA---	198
C652740	---NA---	198
C652742	---NA---	198
C652744	---NA---	198
C652746	peroxisomal adenine nucleotide transporter 1	198	20	5.46591e-20	72.57	2	P:GO:0006810; C:GO:0016021	P:transport; C:integral component of membrane
C652748	---NA---	198
C652750	---NA---	198
C652752	hypothetical protein VITISV_033516	198	20	9.81246e-12	55.64	11	P:GO:0001172; P:GO:0008152; P:GO:0015074; F:GO:0003676; F:GO:0003723; F:GO:0003968; F:GO:0004386; F:GO:0005524; F:GO:0016787; F:GO:0016788; F:GO:0046872	P:transcription, RNA-templated; P:metabolic process; P:DNA integration; F:nucleic acid binding; F:RNA binding; F:RNA-directed 5'-3' RNA polymerase activity; F:helicase activity; F:ATP binding; F:hydrolase activity; F:hydrolase activity, acting on ester bonds; F:metal ion binding
C652754	---NA---	198
C652756	low quality protein: udp-rhamnose:rhamnosyltransferase 1-like	198	20	5.92489e-13	69.95	2	P:GO:0005975; F:GO:0035251	P:carbohydrate metabolic process; F:UDP-glucosyltransferase activity	EC:2.4.1	Glycosyltransferases
C652758	---NA---	198
C652768	---NA---	199
C652770	---NA---	199
C652772	---NA---	199
C652776	---NA---	199
C652780	---NA---	199
C652788	---NA---	199
C652808	pinus taeda anonymous locus 0_18590_01 genomic sequence	199	20	2.73722e-25	85.65	16	P:GO:0002237; P:GO:0009625; P:GO:0009641; P:GO:0009861; P:GO:0009867; P:GO:0009909; P:GO:0010103; P:GO:0010118; P:GO:0010218; P:GO:0031146; P:GO:0031348; P:GO:0042742; P:GO:0042752; P:GO:0048443; P:GO:0050832; C:GO:0019005	P:response to molecule of bacterial origin; P:response to insect; P:shade avoidance; P:jasmonic acid and ethylene-dependent systemic resistance; P:jasmonic acid mediated signaling pathway; P:regulation of flower development; P:stomatal complex morphogenesis; P:stomatal movement; P:response to far red light; P:SCF-dependent proteasomal ubiquitin-dependent protein catabolic process; P:negative regu…
C652814	---NA---	199
C652816	---NA---	199
C652818	---NA---	199
C652824	---NA---	199
C652826	---NA---	199
C652828	---NA---	199
C652834	---NA---	199
C652836	---NA---	199
C652838	hypothetical protein MYCGRDRAFT_39852	199	8	3.11419e-20	67.48
C652840	---NA---	199
C652846	---NA---	199
C652850	---NA---	199
C652854	---NA---	199
C652862	---NA---	199
C652874	---NA---	199
C652876	---NA---	199
C652878	---NA---	199
C652880	---NA---	199
C652884	---NA---	199
C652892	---NA---	199
C652906	---NA---	199
C652908	---NA---	199
C652912	---NA---	199
C652916	---NA---	199
C652918	---NA---	199
C652932	endonuclease-reverse transcriptase -e01	199	20	7.52361e-10	72.29	4	P:GO:0090304; F:GO:0003676; F:GO:0003824; F:GO:0043167	P:nucleic acid metabolic process; F:nucleic acid binding; F:catalytic activity; F:ion binding
C652938	---NA---	199
C652946	---NA---	199
C652948	---NA---	199
C652950	---NA---	199
C652954	---NA---	199
C652956	---NA---	199
C652958	reverse transcriptase family member	199	20	3.96578e-18	72.16	5	P:GO:0034645; P:GO:0090304; F:GO:0003824; F:GO:0097159; F:GO:1901363	P:cellular macromolecule biosynthetic process; P:nucleic acid metabolic process; F:catalytic activity; F:organic cyclic compound binding; F:heterocyclic compound binding
C652964	---NA---	199
C652968	---NA---	199
C652970	---NA---	199
C652974	---NA---	199
C652986	---NA---	199
C652988	---NA---	199
C652990	---NA---	199
C652992	---NA---	199
C652994	---NA---	199
C652996	---NA---	199
C652998	---NA---	199
C653000	---NA---	199
C653008	atp binding	199	11	6.85123e-09	71.91	2	P:GO:0008152; F:GO:0016787	P:metabolic process; F:hydrolase activity
C653032	---NA---	199
C653036	---NA---	199
C653038	---NA---	199
C653044	---NA---	199
C653046	---NA---	199
C653050	---NA---	199
C653054	---NA---	199
C653056	---NA---	199
C653062	---NA---	199
C653070	---NA---	199
C653076	---NA---	199
C653086	---NA---	199
C653088	---NA---	199
C653100	---NA---	199
C653104	---NA---	199
C653108	---NA---	199
C653112	---NA---	199
C653114	---NA---	199
C653116	---NA---	199
C653118	---NA---	199
C653120	---NA---	199
C653130	---NA---	199
C653136	---NA---	199
C653144	---NA---	199
C653148	---NA---	199
C653150	---NA---	199
C653152	gag-pol polyprotein	199	10	1.99915e-07	80.16	2	P:GO:0015074; F:GO:0003676	P:DNA integration; F:nucleic acid binding
C653158	---NA---	199
C653164	---NA---	199
C653170	---NA---	199
C653174	---NA---	199
C653176	hypothetical protein VITISV_010143	199	2	2.88569e-06	76.09	3	P:GO:0015074; F:GO:0003676; F:GO:0008270	P:DNA integration; F:nucleic acid binding; F:zinc ion binding
C653182	---NA---	199
C653184	---NA---	199
C653190	---NA---	199
C653204	---NA---	199
C653206	---NA---	199
C653208	---NA---	199
C653220	---NA---	199
C653228	udp-glycosyltransferase 85a2-like	199	20	2.44205e-26	91.98	2	P:GO:1900994; F:GO:0047213	P:(-)-secologanin biosynthetic process; F:anthocyanidin 3-O-glucosyltransferase activity	EC:2.4.1.115; EC:2.4.1	Anthocyanidin 3-O-glucosyltransferase; Glycosyltransferases
C653230	bcusy_magga ame: full=beta-cubebene synthase short=mg25	199	1	6.13011e-20	91.49	5	P:GO:0016114; P:GO:0045338; P:GO:0051762; F:GO:0000287; F:GO:0010334	P:terpenoid biosynthetic process; P:farnesyl diphosphate metabolic process; P:sesquiterpene biosynthetic process; F:magnesium ion binding; F:sesquiterpene synthase activity
C653238	---NA---	199
C653240	---NA---	199
C653252	---NA---	199
C653254	---NA---	199
C653256	---NA---	199
C653262	retrotransposon unclassified	199	20	2.38294e-09	60.41	3	P:GO:0015074; F:GO:0003676; F:GO:0008270	P:DNA integration; F:nucleic acid binding; F:zinc ion binding
C653266	---NA---	199
C653274	---NA---	199
C653286	---NA---	199
C653290	---NA---	199
C653292	---NA---	199
C653308	---NA---	199
C653312	---NA---	199
C653314	pentatricopeptide repeat-containing protein at4g13650-like	199	20	4.12871e-18	65.13	1	P:GO:0008150	P:biological_process
C653326	---NA---	199
C653332	---NA---	199
C653338	---NA---	199
C653342	msf superfamily transporter	199	20	6.61979e-21	73.05	3	P:GO:0055085; F:GO:0022857; C:GO:0016021	P:transmembrane transport; F:transmembrane transporter activity; C:integral component of membrane
C653348	---NA---	199
C653350	---NA---	199
C653352	---NA---	199
C653358	---NA---	199
C653362	---NA---	199
C653368	---NA---	199
C653370	---NA---	199
C653372	---NA---	199
C653374	---NA---	199
C653386	---NA---	199
C653388	---NA---	199
C653390	---NA---	199
C653392	---NA---	199
C653394	---NA---	199
C653396	---NA---	199
C653400	---NA---	199
C653404	---NA---	199
C653408	---NA---	199
C653414	---NA---	199
C653422	---NA---	199
C653428	---NA---	199
C653430	---NA---	199
C653436	---NA---	199
C653450	---NA---	199
C653452	---NA---	199
C653462	hypothetical protein VITISV_007528	199	12	7.15634e-07	67.58	10	P:GO:0006281; P:GO:0015031; P:GO:0090305; F:GO:0003676; F:GO:0003677; F:GO:0004519; F:GO:0008270; F:GO:0046872; C:GO:0005622; C:GO:0016021	P:DNA repair; P:protein transport; P:nucleic acid phosphodiester bond hydrolysis; F:nucleic acid binding; F:DNA binding; F:endonuclease activity; F:zinc ion binding; F:metal ion binding; C:intracellular anatomical structure; C:integral component of membrane
C653470	---NA---	199
C653474	---NA---	199
C653478	---NA---	199
C653480	---NA---	199
C653484	---NA---	199
C653486	protein	199	4	6.25091e-12	74.51
C653494	---NA---	199
C653496	---NA---	199
C653500	---NA---	199
C653512	---NA---	199
C653514	---NA---	199
C653522	related to dna damage-responsive protein 48	199	20	2.04862e-20	84.63
C653526	---NA---	199
C653528	---NA---	199
C653532	---NA---	199
C653534	---NA---	199
C653538	---NA---	199
C653544	---NA---	199
C653550	---NA---	199
C653560	---NA---	199
C653566	---NA---	199
C653568	---NA---	199
C653570	---NA---	199
C653574	hypothetical protein HMPREF1120_07873	199	1	5.44763e-06	81.4	1	P:GO:0005975	P:carbohydrate metabolic process
C653598	---NA---	199
C653600	---NA---	199
C653602	---NA---	199
C653610	---NA---	199
C653628	---NA---	199
C653632	---NA---	199
C653636	---NA---	199
C653638	---NA---	199
C653640	translation elongation factor 1-alpha	199	20	9.86439e-40	100	4	P:GO:0006414; F:GO:0003746; F:GO:0003924; F:GO:0005525	P:translational elongation; F:translation elongation factor activity; F:GTPase activity; F:GTP binding	EC:3.6.1; EC:3.6.1.15	Acting on acid anhydrides; Nucleoside-triphosphate phosphatase
C653644	---NA---	199
C653646	---NA---	199
C653650	---NA---	199
C653656	---NA---	199
C653662	predicted protein	199	2	6.53844e-10	72.23
C653674	---NA---	199
C653676	---NA---	199
C653680	---NA---	199
C653694	---NA---	199
C653696	chloroplast light-harvesting chlorophyll a b-binding protein	199	20	7.4468e-23	95.56	8	P:GO:0009765; P:GO:0018298; F:GO:0016168; F:GO:0046872; C:GO:0009522; C:GO:0009523; C:GO:0009535; C:GO:0016021	P:photosynthesis, light harvesting; P:protein-chromophore linkage; F:chlorophyll binding; F:metal ion binding; C:photosystem I; C:photosystem II; C:chloroplast thylakoid membrane; C:integral component of membrane
C653698	---NA---	199
C653700	---NA---	199
C653702	retroelement polyprotein	199	3	9.31861e-08	74.44	2	P:GO:0015074; F:GO:0003676	P:DNA integration; F:nucleic acid binding
C653708	---NA---	199
C653710	nadh-ubiquinone oxidoreductase 51 kda subunit	199	20	1.64895e-36	95.38	7	P:GO:0006091; P:GO:0055114; F:GO:0008137; F:GO:0010181; F:GO:0051287; F:GO:0051539; C:GO:0005739	P:generation of precursor metabolites and energy; P:obsolete oxidation-reduction process; F:NADH dehydrogenase (ubiquinone) activity; F:FMN binding; F:NAD binding; F:4 iron, 4 sulfur cluster binding; C:mitochondrion	EC:1.6.99.5; EC:1.6.99.3; EC:1.6.5.3	Acting on NADH or NADPH; Deleted entry; Acting on NADH or NADPH
C653722	---NA---	199
C653734	gag-pol polyprotein	199	20	3.05547e-17	71.93	2	P:GO:0006259; F:GO:0046872	P:DNA metabolic process; F:metal ion binding
C653736	---NA---	199
C653738	---NA---	199
C653742	---NA---	199
C653754	short-chain dehydrogenase	199	20	5.28753e-25	73.9	2	P:GO:0055114; F:GO:0016491	P:obsolete oxidation-reduction process; F:oxidoreductase activity
C653756	---NA---	199
C653764	---NA---	199
C653772	---NA---	199
C653782	---NA---	199
C653784	---NA---	199
C653794	---NA---	199
C653806	---NA---	199
C653808	saur family protein	199	20	1.3541e-23	79.78	7	P:GO:0006559; P:GO:0009058; P:GO:0009734; F:GO:0005516; F:GO:0016211; F:GO:0016841; C:GO:0009536	P:L-phenylalanine catabolic process; P:biosynthetic process; P:auxin-activated signaling pathway; F:calmodulin binding; F:ammonia ligase activity; F:ammonia-lyase activity; C:plastid	EC:6.3.1	Forming carbon-nitrogen bonds
C653810	---NA---	199
C653812	---NA---	199
C653816	---NA---	199
C653818	---NA---	199
C653830	receptor-like protein	199	20	1.00419e-07	63.91	2	P:GO:0016310; F:GO:0016301	P:phosphorylation; F:kinase activity
C653840	---NA---	199
C653856	---NA---	199
C653866	---NA---	199
C653872	---NA---	199
C653876	---NA---	199
C653880	ubiquitin family protein	199	20	6.94986e-39	100	95	P:GO:0000080; P:GO:0000082; P:GO:0000084; P:GO:0000086; P:GO:0000090; P:GO:0000122; P:GO:0000187; P:GO:0000209; P:GO:0002223; P:GO:0002479; P:GO:0002755; P:GO:0005978; P:GO:0006006; P:GO:0006367; P:GO:0006977; P:GO:0007141; P:GO:0007144; P:GO:0007173; P:GO:0007179; P:GO:0007219; P:GO:0007220; P:GO:0007249; P:GO:0007254; P:GO:0007623; P:GO:0008543; P:GO:0008585; P:GO:0010939; P:GO:0010992; P:GO:00…	P:mitotic G1 phase; P:G1/S transition of mitotic cell cycle; P:mitotic S phase; P:G2/M transition of mitotic cell cycle; P:mitotic anaphase; P:negative regulation of transcription by RNA polymerase II; P:obsolete activation of MAPK activity; P:protein polyubiquitination; P:stimulatory C-type lectin receptor signaling pathway; P:antigen processing and presentation of exogenous peptide antigen via …
C653884	---NA---	199
C653890	---NA---	199
C653900	---NA---	199
C653906	---NA---	199
C653908	---NA---	199
C653912	---NA---	199
C653918	---NA---	199
C653920	---NA---	199
C653922	hypothetical protein VITISV_021168	199	1	1.40401e-08	74.36	1	F:GO:0005488	F:binding
C653930	leucine-rich repeat-containing protein	199	20	6.21155e-09	75.92	20	P:GO:0006096; P:GO:0006351; P:GO:0006468; P:GO:0006833; P:GO:0006972; P:GO:0007030; P:GO:0007165; P:GO:0009266; P:GO:0009627; P:GO:0009651; P:GO:0034976; P:GO:0042744; P:GO:0046686; F:GO:0003677; F:GO:0003899; F:GO:0004674; F:GO:0005524; C:GO:0005886; C:GO:0016021; C:GO:0031410	P:glycolytic process; P:transcription, DNA-templated; P:protein phosphorylation; P:water transport; P:hyperosmotic response; P:Golgi organization; P:signal transduction; P:response to temperature stimulus; P:systemic acquired resistance; P:response to salt stress; P:response to endoplasmic reticulum stress; P:hydrogen peroxide catabolic process; P:response to cadmium ion; F:DNA binding; F:DNA-dir…	EC:2.7.11; EC:2.7.7.6	Transferring phosphorus-containing groups; DNA-directed RNA polymerase
C653940	---NA---	199
C653942	---NA---	199
C653952	---NA---	199
C653974	---NA---	199
C653978	---NA---	199
C653982	---NA---	199
C654000	---NA---	199
C654008	---NA---	199
C654010	---NA---	199
C654034	---NA---	199
C654036	---NA---	199
C654040	---NA---	199
C654042	---NA---	199
C654054	---NA---	199
C654058	---NA---	199
C654064	cytochrome b-c1 complex subunit mitochondrial precursor	199	20	2.86121e-12	85.33	7	P:GO:0006122; P:GO:0009060; P:GO:1902600; F:GO:0008121; F:GO:0046872; C:GO:0005750; C:GO:0030061	P:mitochondrial electron transport, ubiquinol to cytochrome c; P:aerobic respiration; P:proton transmembrane transport; F:ubiquinol-cytochrome-c reductase activity; F:metal ion binding; C:mitochondrial respiratory chain complex III; C:mitochondrial crista	EC:1.10.2; EC:1.10.2.2	Acting on diphenols and related substances as donors; Acting on diphenols and related substances as donors
C654068	---NA---	199
C654072	---NA---	199
C654074	---NA---	199
C654082	---NA---	199
C654084	---NA---	199
C654090	---NA---	199
C654096	---NA---	199
C654098	---NA---	199
C654106	---NA---	199
C654114	---NA---	199
C654116	---NA---	199
C654118	---NA---	199
C654128	---NA---	199
C654132	hypothetical protein HMPREF1120_02504	199	1	2.80843e-06	67.8
C654142	---NA---	199
C654150	---NA---	199
C654154	---NA---	199
C654158	---NA---	199
C654160	---NA---	199
C654162	---NA---	199
C654166	---NA---	199
C654168	hypothetical protein VITISV_016960	199	20	8.60195e-15	83.26	6	P:GO:0005975; P:GO:0015074; F:GO:0003677; F:GO:0004553; F:GO:0046872; F:GO:0046983	P:carbohydrate metabolic process; P:DNA integration; F:DNA binding; F:hydrolase activity, hydrolyzing O-glycosyl compounds; F:metal ion binding; F:protein dimerization activity
C654178	---NA---	199
C654180	---NA---	199
C654186	---NA---	199
C654194	---NA---	199
C654196	---NA---	199
C654206	---NA---	199
C654210	---NA---	199
C654228	---NA---	199
C654230	---NA---	199
C654240	---NA---	199
C654242	---NA---	199
C654244	---NA---	199
C654246	---NA---	199
C654250	---NA---	199
C654256	hypothetical protein VITISV_043224	199	6	4.40333e-15	67.26
C654260	---NA---	199
C654270	---NA---	199
C654286	aminoacyl-trna synthetase-associated domain-containing protein	199	19	7.53582e-11	87.8	5	P:GO:0006450; P:GO:0008152; F:GO:0002161; F:GO:0004812; C:GO:0005829	P:regulation of translational fidelity; P:metabolic process; F:aminoacyl-tRNA editing activity; F:aminoacyl-tRNA ligase activity; C:cytosol	EC:6.1.1; EC:3.1.1.1	Forming carbon-oxygen bonds; Carboxylesterase
C654288	---NA---	199
C654298	---NA---	199
C654300	cyst nematode resistance protein	199	14	3.53891e-08	55.49
C654312	---NA---	199
C654314	---NA---	199
C654318	---NA---	199
C654334	---NA---	199
C654342	---NA---	199
C654344	---NA---	199
C654348	40s ribosomal protein s30	199	20	7.44174e-21	94.05	6	P:GO:0006412; P:GO:0006468; F:GO:0003735; F:GO:0004674; F:GO:0005524; C:GO:0005840	P:translation; P:protein phosphorylation; F:structural constituent of ribosome; F:protein serine/threonine kinase activity; F:ATP binding; C:ribosome	EC:2.7.11	Transferring phosphorus-containing groups
C654358	---NA---	199
C654362	---NA---	199
C654370	---NA---	199
C654372	---NA---	199
C654380	---NA---	199
C654388	---NA---	199
C654394	---NA---	199
C654398	---NA---	199
C654404	---NA---	199
C654406	---NA---	199
C654414	---NA---	199
C654424	---NA---	199
C654428	---NA---	199
C654430	---NA---	199
C654434	rrna intron-encoded homing endonuclease	199	7	9.65095e-16	68.64
C654436	---NA---	199
C654440	---NA---	199
C654452	---NA---	199
C654454	---NA---	199
C654458	---NA---	199
C654466	---NA---	199
C654468	ubiquitin-40s ribosomal protein s31 fusion protein	199	20	2.74625e-24	97.56	6	P:GO:0000028; P:GO:0002109; P:GO:0006412; F:GO:0003735; F:GO:0031386; C:GO:0022627	P:ribosomal small subunit assembly; P:maturation of SSU-rRNA from tricistronic rRNA transcript (SSU-rRNA, LSU-rRNA,5S); P:translation; F:structural constituent of ribosome; F:protein tag; C:cytosolic small ribosomal subunit
C654472	---NA---	199
C654480	---NA---	199
C654482	---NA---	199
C654502	---NA---	199
C654512	---NA---	199
C654516	---NA---	199
C654518	---NA---	199
C654522	---NA---	199
C654524	---NA---	199
C654530	---NA---	199
C654532	---NA---	199
C654538	---NA---	199
C654540	copia-type polyprotein	199	20	4.41607e-18	73.08	4	P:GO:0009987; F:GO:0000166; F:GO:0046872; C:GO:0016020	P:cellular process; F:nucleotide binding; F:metal ion binding; C:membrane
C654542	---NA---	199
C654548	---NA---	199
C654554	---NA---	199
C654556	---NA---	199
C654558	---NA---	199
C654576	---NA---	199
C654582	Gag-pol polyprotein, putative	199	5	9.8162e-11	67.14	6	P:GO:0015074; P:GO:0032259; F:GO:0003676; F:GO:0008168; F:GO:0008270; C:GO:0005634	P:DNA integration; P:methylation; F:nucleic acid binding; F:methyltransferase activity; F:zinc ion binding; C:nucleus
C654588	---NA---	199
C654594	---NA---	199
C654596	---NA---	199
C654598	---NA---	199
C654610	---NA---	199
C654614	---NA---	199
C654628	---NA---	199
C654640	---NA---	199
C654648	---NA---	199
C654654	---NA---	199
C654662	phosphoenolpyruvate carboxykinase	199	20	4.07191e-39	97.5	10	P:GO:0006083; P:GO:0006094; P:GO:0006096; P:GO:0015976; P:GO:0016310; F:GO:0004612; F:GO:0004613; F:GO:0005524; F:GO:0016301; C:GO:0005829	P:acetate metabolic process; P:gluconeogenesis; P:glycolytic process; P:carbon utilization; P:phosphorylation; F:phosphoenolpyruvate carboxykinase (ATP) activity; F:phosphoenolpyruvate carboxykinase (GTP) activity; F:ATP binding; F:kinase activity; C:cytosol	EC:4.1.1; EC:4.1.1.49; EC:4.1.1.32	Carbon-carbon lyases; Phosphoenolpyruvate carboxykinase (ATP); Phosphoenolpyruvate carboxykinase (GTP)
C654666	---NA---	199
C654668	---NA---	199
C654672	---NA---	199
C654674	---NA---	199
C654676	---NA---	200
C654680	---NA---	200
C654686	polyprotein (retrotrasposon protein)	200	20	9.70927e-13	71.15	4	P:GO:0044238; P:GO:0071704; F:GO:0005488; F:GO:0016798	P:primary metabolic process; P:organic substance metabolic process; F:binding; F:hydrolase activity, acting on glycosyl bonds
C654688	---NA---	200
C654696	---NA---	200
C654702	glycosyl hydrolase family 38 protein	200	20	2.49268e-25	85.73	19	P:GO:0006013; P:GO:0007020; P:GO:0007155; P:GO:0010048; P:GO:0010090; P:GO:0015074; P:GO:0019344; P:GO:0045010; P:GO:0048765; P:GO:0071555; F:GO:0003676; F:GO:0004559; F:GO:0008270; F:GO:0030246; C:GO:0005774; C:GO:0005829; C:GO:0009505; C:GO:0009507; C:GO:0048046	P:mannose metabolic process; P:microtubule nucleation; P:cell adhesion; P:vernalization response; P:trichome morphogenesis; P:DNA integration; P:cysteine biosynthetic process; P:actin nucleation; P:root hair cell differentiation; P:cell wall organization; F:nucleic acid binding; F:alpha-mannosidase activity; F:zinc ion binding; F:carbohydrate binding; C:vacuolar membrane; C:cytosol; C:plant-type …	EC:3.2.1.24; EC:3.2.1	Alpha-mannosidase; Glycosylases
C654704	---NA---	200
C654718	---NA---	200
C654724	amp deaminase	200	7	3.93962e-08	79.83	4	P:GO:0006278; F:GO:0003677; F:GO:0003964; F:GO:0043531	P:RNA-templated DNA biosynthetic process; F:DNA binding; F:RNA-directed DNA polymerase activity; F:ADP binding	EC:2.7.7.49	RNA-directed DNA polymerase
C654734	protein	200	20	3.29518e-31	90.98	11	P:GO:0007178; P:GO:0009755; P:GO:0046777; F:GO:0001653; F:GO:0003676; F:GO:0004675; F:GO:0005524; F:GO:0008270; F:GO:0031625; C:GO:0005886; C:GO:0009506	P:transmembrane receptor protein serine/threonine kinase signaling pathway; P:hormone-mediated signaling pathway; P:protein autophosphorylation; F:peptide receptor activity; F:nucleic acid binding; F:transmembrane receptor protein serine/threonine kinase activity; F:ATP binding; F:zinc ion binding; F:ubiquitin protein ligase binding; C:plasma membrane; C:plasmodesma	EC:2.7.11	Transferring phosphorus-containing groups
C654760	---NA---	200
C654764	---NA---	200
C654770	---NA---	200
C654788	hypothetical protein VITISV_038393	200	20	1.19894e-15	65.02	5	P:GO:0006468; F:GO:0000166; F:GO:0004672; F:GO:0005524; F:GO:0016772	P:protein phosphorylation; F:nucleotide binding; F:protein kinase activity; F:ATP binding; F:transferase activity, transferring phosphorus-containing groups
C654790	---NA---	200
C654794	---NA---	200
C654800	---NA---	200
C654802	---NA---	200
C654804	---NA---	200
C654814	---NA---	200
C654820	---NA---	200
C654826	---NA---	200
C654828	---NA---	200
C654838	---NA---	200
C654840	---NA---	200
C654844	---NA---	200
C654848	---NA---	200
C654850	---NA---	200
C654852	---NA---	200
C654858	---NA---	200
C654862	---NA---	200
C654868	---NA---	200
C654872	---NA---	200
C654876	---NA---	200
C654884	---NA---	200
C654886	---NA---	200
C654890	---NA---	200
C654894	---NA---	200
C654896	---NA---	200
C654904	---NA---	200
C654908	---NA---	200
C654914	---NA---	200
C654916	---NA---	200
C654922	---NA---	200
C654926	---NA---	200
C654928	---NA---	200
C654934	hypothetical protein NFIA_115880	200	3	8.81226e-10	73.31
C654942	---NA---	200
C654948	---NA---	200
C654950	---NA---	200
C654966	reverse transcriptase family member	200	17	1.77613e-11	57.66	4	P:GO:0006278; F:GO:0003677; F:GO:0003964; F:GO:0043531	P:RNA-templated DNA biosynthetic process; F:DNA binding; F:RNA-directed DNA polymerase activity; F:ADP binding
C654970	---NA---	200
C654976	---NA---	200
C654978	hypothetical protein VITISV_015834	200	20	6.82612e-19	81	5	P:GO:0015074; P:GO:0055114; F:GO:0003676; F:GO:0004097; F:GO:0008270	P:DNA integration; P:obsolete oxidation-reduction process; F:nucleic acid binding; F:catechol oxidase activity; F:zinc ion binding	EC:1.10.3; EC:1.10.3.1	Acting on diphenols and related substances as donors; Catechol oxidase
C655000	s-adenosylmethionine decarboxylase	200	20	3.70913e-29	91.26	5	P:GO:0006557; P:GO:0006597; P:GO:0008295; F:GO:0004014; F:GO:0008792	P:S-adenosylmethioninamine biosynthetic process; P:spermine biosynthetic process; P:spermidine biosynthetic process; F:adenosylmethionine decarboxylase activity; F:arginine decarboxylase activity	EC:4.1.1.50; EC:4.1.1.19	Adenosylmethionine decarboxylase; Arginine decarboxylase
C655002	disease resistance protein	200	20	1.39151e-14	70	4	P:GO:0016311; F:GO:0004721; F:GO:0043531; C:GO:0009506	P:dephosphorylation; F:phosphoprotein phosphatase activity; F:ADP binding; C:plasmodesma	EC:3.1.3.16; EC:3.1; EC:3.1.3.41	Protein-serine/threonine phosphatase; Acting on ester bonds; 4-nitrophenylphosphatase
C655004	---NA---	200
C655012	---NA---	200
C655016	---NA---	200
C655018	---NA---	200
C655022	---NA---	200
C655026	---NA---	200
C655028	---NA---	200
C655032	---NA---	200
C655034	---NA---	200
C655042	---NA---	200
C655046	---NA---	200
C655048	---NA---	200
C655050	---NA---	200
C655052	---NA---	200
C655056	---NA---	200
C655068	---NA---	200
C655076	---NA---	200
C655082	---NA---	200
C655086	---NA---	200
C655090	---NA---	200
C655094	---NA---	200
C655096	---NA---	200
C655098	---NA---	200
C655100	---NA---	200
C655104	---NA---	200
C655108	---NA---	200
C655110	---NA---	200
C655114	---NA---	200
C655118	hypothetical protein RAYM_09754	200	4	1.28638e-08	68.68
C655122	---NA---	200
C655124	---NA---	200
C655130	---NA---	200
C655132	---NA---	200
C655146	---NA---	200
C655148	---NA---	200
C655152	---NA---	200
C655156	---NA---	200
C655164	---NA---	200
C655188	endonuclease-reverse transcriptase -e01	200	10	1.05966e-09	64.36	17	P:GO:0006278; P:GO:0006414; P:GO:0008152; P:GO:0032259; P:GO:0090305; F:GO:0000166; F:GO:0003676; F:GO:0003677; F:GO:0003746; F:GO:0003924; F:GO:0003964; F:GO:0004519; F:GO:0005525; F:GO:0008168; F:GO:0016740; F:GO:0016787; F:GO:0046872	P:RNA-templated DNA biosynthetic process; P:translational elongation; P:metabolic process; P:methylation; P:nucleic acid phosphodiester bond hydrolysis; F:nucleotide binding; F:nucleic acid binding; F:DNA binding; F:translation elongation factor activity; F:GTPase activity; F:RNA-directed DNA polymerase activity; F:endonuclease activity; F:GTP binding; F:methyltransferase activity; F:transferase …
C655192	---NA---	200
C655214	---NA---	200
C655240	---NA---	200
C655242	---NA---	200
C655252	---NA---	200
C655254	---NA---	200
C655266	hypothetical protein VITISV_024410	200	20	7.19004e-14	71.44	2	P:GO:0015074; F:GO:0003676	P:DNA integration; F:nucleic acid binding
C655272	---NA---	200
C655274	---NA---	200
C655288	---NA---	200
C655290	---NA---	200
C655298	---NA---	200
C655302	---NA---	200
C655304	---NA---	200
C655310	hypothetical chloroplast rf2	200	20	8.81373e-10	75.63	2	F:GO:0005524; C:GO:0009507	F:ATP binding; C:chloroplast
C655316	---NA---	200
C655318	---NA---	200
C655326	---NA---	200
C655328	---NA---	200
C655330	---NA---	200
C655332	---NA---	200
C655338	---NA---	200
C655340	---NA---	200
C655342	---NA---	200
C655348	---NA---	200
C655352	---NA---	200
C655358	---NA---	200
C655360	zinc finger protein dhhc domain containing	200	20	8.1751e-29	82.5	5	P:GO:0008152; F:GO:0008270; F:GO:0019706; C:GO:0016021; C:GO:0030428	P:metabolic process; F:zinc ion binding; F:protein-cysteine S-palmitoyltransferase activity; C:integral component of membrane; C:cell septum	EC:2.3.1.225; EC:2.3.1	Protein S-acyltransferase; Acyltransferases
C655372	---NA---	200
C655384	---NA---	200
C655386	---NA---	200
C655396	---NA---	200
C655398	---NA---	200
C655404	---NA---	200
C655416	---NA---	200
C655422	---NA---	200
C655430	---NA---	200
C655434	---NA---	200
C655440	hypothetical protein VITISV_008199	200	5	1.67864e-06	65.73	4	P:GO:0015074; F:GO:0003676; F:GO:0008270; C:GO:0005634	P:DNA integration; F:nucleic acid binding; F:zinc ion binding; C:nucleus
C655470	---NA---	200
C655472	---NA---	200
C655476	---NA---	200
C655478	---NA---	200
C655484	hypothetical protein VITISV_032051	200	20	1.04641e-06	66.7	12	P:GO:0006281; P:GO:0006355; P:GO:0015074; P:GO:0090305; F:GO:0003676; F:GO:0003677; F:GO:0003700; F:GO:0004519; F:GO:0008270; C:GO:0005622; C:GO:0016021; C:GO:0016602	P:DNA repair; P:regulation of transcription, DNA-templated; P:DNA integration; P:nucleic acid phosphodiester bond hydrolysis; F:nucleic acid binding; F:DNA binding; F:DNA-binding transcription factor activity; F:endonuclease activity; F:zinc ion binding; C:intracellular anatomical structure; C:integral component of membrane; C:CCAAT-binding factor complex
C655490	---NA---	200
C655492	---NA---	200
C655498	---NA---	200
C655522	---NA---	200
C655528	---NA---	200
C655530	---NA---	200
C655532	---NA---	200
C655540	---NA---	200
C655544	---NA---	200
C655550	---NA---	200
C655552	---NA---	200
C655564	---NA---	200
C655566	---NA---	200
C655570	---NA---	200
C655572	---NA---	200
C655576	---NA---	200
C655578	---NA---	200
C655588	---NA---	200
C655596	---NA---	200
C655600	rna-directed dna polymerase (reverse transcriptase)	200	2	2.47352e-06	56.92	3	P:GO:0006278; F:GO:0003677; F:GO:0003964	P:RNA-templated DNA biosynthetic process; F:DNA binding; F:RNA-directed DNA polymerase activity
C655604	---NA---	200
C655608	---NA---	200
C655610	---NA---	200
C655632	chaperone isoform 1	200	2	1.17522e-08	84.29
C655636	hypothetical protein	200	10	4.12597e-14	75.21
C655638	---NA---	200
C655642	---NA---	200
C655654	---NA---	200
C655658	---NA---	200
C655666	---NA---	200
C655678	s-linalool synthase	200	20	2.69274e-11	72.18	13	P:GO:0000304; P:GO:0009611; P:GO:0009617; P:GO:0009628; P:GO:0009753; P:GO:0009755; P:GO:0016102; P:GO:0071229; P:GO:0080027; P:GO:1901701; F:GO:0046872; F:GO:0080013; C:GO:0009536	P:response to singlet oxygen; P:response to wounding; P:response to bacterium; P:response to abiotic stimulus; P:response to jasmonic acid; P:hormone-mediated signaling pathway; P:diterpenoid biosynthetic process; P:cellular response to acid chemical; P:response to herbivore; P:cellular response to oxygen-containing compound; F:metal ion binding; F:(E,E)-geranyllinalool synthase activity; C:plast…
C655684	---NA---	200
C655686	---NA---	200
C655694	---NA---	200
C655700	---NA---	200
C655702	---NA---	200
C655706	---NA---	200
C655708	---NA---	200
C655712	---NA---	200
C655716	---NA---	200
C655718	apses transcription	200	20	5.73677e-26	78.68	3	P:GO:0045141; F:GO:0003677; C:GO:0005635	P:meiotic telomere clustering; F:DNA binding; C:nuclear envelope
C655724	---NA---	200
C655728	---NA---	200
C655734	---NA---	200
C655738	---NA---	200
C655752	---NA---	200
C655760	---NA---	200
C655764	---NA---	200
C655772	---NA---	200
C655774	---NA---	200
C655782	---NA---	200
C655788	---NA---	200
C655790	---NA---	200
C655792	---NA---	200
C655802	---NA---	200
C655806	---NA---	200
C655820	---NA---	200
C655824	hypothetical protein	200	20	1.85379e-12	63.62	2	F:GO:0097159; F:GO:1901363	F:organic cyclic compound binding; F:heterocyclic compound binding
C655832	---NA---	200
C655840	---NA---	200
C655850	upf0481 protein at3g47200-like	200	20	3.06529e-15	80.23	1	C:GO:0005739	C:mitochondrion
C655854	prostaglandin g h synthase 2-like	200	20	1.03247e-26	80.68	21	P:GO:0001561; P:GO:0006826; P:GO:0009626; P:GO:0009627; P:GO:0009737; P:GO:0009830; P:GO:0010106; P:GO:0010167; P:GO:0015706; P:GO:0031408; P:GO:0042742; P:GO:0050832; P:GO:0071446; P:GO:0071732; P:GO:1902609; F:GO:0004601; F:GO:0016702; F:GO:0020037; F:GO:0046872; C:GO:0005576; C:GO:0012511	P:fatty acid alpha-oxidation; P:iron ion transport; P:plant-type hypersensitive response; P:systemic acquired resistance; P:response to abscisic acid; P:cell wall modification involved in abscission; P:cellular response to iron ion starvation; P:response to nitrate; P:nitrate transmembrane transport; P:oxylipin biosynthetic process; P:defense response to bacterium; P:defense response to fungus; P…	EC:1.13.11; EC:1.11.1.7	Acting on single donors with incorporation of molecular oxygen (oxygenases). The oxygen incorporated need not be derived from O(2); Peroxidase
C655860	---NA---	200
C655870	---NA---	200
C655876	---NA---	200
C655878	---NA---	200
C655890	---NA---	200
C655892	---NA---	200
C655896	hypothetical protein VITISV_009577	200	16	2.186e-08	58.55	3	F:GO:0003676; F:GO:0003677; F:GO:0046983	F:nucleic acid binding; F:DNA binding; F:protein dimerization activity
C655898	---NA---	200
C655916	probably inactive leucine-rich repeat receptor-like protein kinase at5g48380-like	200	20	3.28013e-15	71.68	13	P:GO:0007178; P:GO:0009755; P:GO:0031347; P:GO:0045087; P:GO:0046777; P:GO:0048519; P:GO:0098542; F:GO:0001653; F:GO:0004675; F:GO:0031625; C:GO:0005886; C:GO:0009506; C:GO:0031410	P:transmembrane receptor protein serine/threonine kinase signaling pathway; P:hormone-mediated signaling pathway; P:regulation of defense response; P:innate immune response; P:protein autophosphorylation; P:negative regulation of biological process; P:defense response to other organism; F:peptide receptor activity; F:transmembrane receptor protein serine/threonine kinase activity; F:ubiquitin pro…	EC:2.7.11	Transferring phosphorus-containing groups
C655918	anaphase-promoting complex subunit 10	200	1	1.72277e-11	88.89	5	P:GO:0000278; P:GO:0030071; P:GO:0031145; P:GO:0051301; C:GO:0005680	P:mitotic cell cycle; P:regulation of mitotic metaphase/anaphase transition; P:anaphase-promoting complex-dependent catabolic process; P:cell division; C:anaphase-promoting complex
C655922	adp-ribosylation factor	200	20	4.75839e-39	100	9	P:GO:0006499; P:GO:0006886; P:GO:0007264; P:GO:0016192; P:GO:0043085; F:GO:0005525; F:GO:0016004; F:GO:0016787; C:GO:0005794	P:N-terminal protein myristoylation; P:intracellular protein transport; P:small GTPase mediated signal transduction; P:vesicle-mediated transport; P:positive regulation of catalytic activity; F:GTP binding; F:phospholipase activator activity; F:hydrolase activity; C:Golgi apparatus
C655926	---NA---	200
C655928	rna-directed dna polymerase hmg-i and hmg- dna-	200	11	3.03994e-08	69.02	4	P:GO:0006278; F:GO:0003677; F:GO:0003964; F:GO:0043531	P:RNA-templated DNA biosynthetic process; F:DNA binding; F:RNA-directed DNA polymerase activity; F:ADP binding
C655936	---NA---	200
C655938	---NA---	200
C655950	---NA---	200
C655954	---NA---	200
C655958	---NA---	200
C655962	---NA---	200
C655964	---NA---	200
C655972	---NA---	200
C655974	---NA---	200
C655978	---NA---	200
C655982	---NA---	200
C655988	reverse transcriptase - beet	200	20	3.73705e-14	68.95	3	P:GO:0044238; P:GO:0044260; F:GO:0016772	P:primary metabolic process; P:cellular macromolecule metabolic process; F:transferase activity, transferring phosphorus-containing groups
C655998	---NA---	200
C656008	---NA---	200
C656020	---NA---	200
C656022	---NA---	200
C656052	60s ribosomal protein l3	200	20	3.5955e-37	96.08	4	P:GO:0000027; P:GO:0006412; F:GO:0003735; C:GO:0022625	P:ribosomal large subunit assembly; P:translation; F:structural constituent of ribosome; C:cytosolic large ribosomal subunit
C656056	---NA---	200
C656064	polyprotein (retrotrasposon protein)	200	20	3.35495e-11	79.26	4	P:GO:0015074; F:GO:0003676; F:GO:0008270; F:GO:0016798	P:DNA integration; F:nucleic acid binding; F:zinc ion binding; F:hydrolase activity, acting on glycosyl bonds
C656066	---NA---	200
C656076	---NA---	200
C656082	---NA---	200
C656090	---NA---	200
C656096	---NA---	200
C656098	btb poz-like protein	200	7	1.6443e-24	79.95
C656110	---NA---	200
C656116	---NA---	200
C656124	---NA---	200
C656128	---NA---	200
C656130	---NA---	200
C656138	---NA---	200
C656142	---NA---	200
C656152	---NA---	200
C656162	---NA---	200
C656170	---NA---	200
C656172	---NA---	200
C656178	carrier protein	200	20	3.25989e-27	97.35	7	P:GO:0015866; P:GO:1990544; F:GO:0005471; C:GO:0005576; C:GO:0005743; C:GO:0005840; C:GO:0016021	P:ADP transport; P:mitochondrial ATP transmembrane transport; F:ATP:ADP antiporter activity; C:extracellular region; C:mitochondrial inner membrane; C:ribosome; C:integral component of membrane
C656190	dna cross-link repair protein pso2	200	14	8.50915e-27	84.24	3	P:GO:0008150; F:GO:0003674; C:GO:0005575	P:biological_process; F:molecular_function; C:cellular_component
C656194	---NA---	200
C656198	---NA---	200
C656234	---NA---	200
C656236	---NA---	200
C656238	---NA---	200
C656248	---NA---	200
C656250	---NA---	200
C656256	---NA---	200
C656262	---NA---	200
C656266	probable disease resistance protein at5g63020-like	200	20	8.12863e-11	67.07	3	F:GO:0032550; F:GO:0032559; F:GO:0043168	F:purine ribonucleoside binding; F:adenyl ribonucleotide binding; F:anion binding
C656274	---NA---	200
C656284	---NA---	200
C656294	---NA---	200
C656296	---NA---	200
C656304	protein	200	20	9.52556e-21	81.44	26	P:GO:0000226; P:GO:0000911; P:GO:0002237; P:GO:0006260; P:GO:0006306; P:GO:0007178; P:GO:0008283; P:GO:0009755; P:GO:0009855; P:GO:0010014; P:GO:0010075; P:GO:0010103; P:GO:0030244; P:GO:0046777; P:GO:0048443; P:GO:0051567; P:GO:0055114; F:GO:0001653; F:GO:0004675; F:GO:0005524; F:GO:0031625; F:GO:0032440; C:GO:0005886; C:GO:0009506; C:GO:0016021; C:GO:0031410	P:microtubule cytoskeleton organization; P:cytokinesis by cell plate formation; P:response to molecule of bacterial origin; P:DNA replication; P:DNA methylation; P:transmembrane receptor protein serine/threonine kinase signaling pathway; P:cell population proliferation; P:hormone-mediated signaling pathway; P:determination of bilateral symmetry; P:meristem initiation; P:regulation of meristem gro…	EC:2.7.11; EC:1.3.1.74	Transferring phosphorus-containing groups; 2-alkenal reductase (NAD(P)(+))
C656308	---NA---	200
C656310	---NA---	200
C656314	---NA---	200
C656326	---NA---	200
C656340	---NA---	200
C656350	---NA---	200
C656352	---NA---	200
C656362	---NA---	200
C656368	---NA---	200
C656376	hypothetical protein VITISV_008442	200	20	8.234e-11	64.43	3	P:GO:0044238; P:GO:0071704; F:GO:0005488	P:primary metabolic process; P:organic substance metabolic process; F:binding
C656384	abc transporter b family member	200	20	2.28865e-23	84	9	P:GO:0006855; P:GO:0008152; P:GO:0015837; P:GO:0042908; F:GO:0005524; F:GO:0008559; F:GO:0015411; C:GO:0031410; C:GO:0043190	P:xenobiotic transmembrane transport; P:metabolic process; P:amine transport; P:xenobiotic transport; F:ATP binding; F:ABC-type xenobiotic transporter activity; F:ABC-type taurine transporter transporter activity; C:cytoplasmic vesicle; C:ATP-binding cassette (ABC) transporter complex	EC:3.6.1; EC:3.6.1.3; EC:3.6.3.36; EC:3.6.3.44; EC:3.6.1.15	Acting on acid anhydrides; Deleted entry; Acting on acid anhydrides; Acting on acid anhydrides; Nucleoside-triphosphate phosphatase
C656388	elongation factor 1-alpha	200	15	3.14307e-09	70.06	3	P:GO:0008152; F:GO:0000166; F:GO:0003676	P:metabolic process; F:nucleotide binding; F:nucleic acid binding
C656392	---NA---	200
C656394	---NA---	200
C656402	---NA---	200
C656420	gag-pol related	200	2	1.10549e-09	69.69	1	F:GO:0005488	F:binding
C656428	---NA---	200
C656438	protein in2-1 homolog b-like	200	20	1.16755e-33	90.02	5	P:GO:0009407; P:GO:0010583; P:GO:0010731; F:GO:0004364; C:GO:0009570	P:toxin catabolic process; P:response to cyclopentenone; P:protein glutathionylation; F:glutathione transferase activity; C:chloroplast stroma	EC:2.5.1.18	Glutathione transferase
C656450	---NA---	200
C656464	---NA---	200
C656466	---NA---	200
C656468	---NA---	200
C656474	---NA---	200
C656480	---NA---	200
C656482	---NA---	200
C656484	---NA---	200
C656486	---NA---	200
C656490	---NA---	200
C656504	---NA---	200
C656506	hypothetical protein VITISV_019972	200	20	4.01488e-09	62.05	5	P:GO:0044238; P:GO:0044260; F:GO:0003824; F:GO:0097159; F:GO:1901363	P:primary metabolic process; P:cellular macromolecule metabolic process; F:catalytic activity; F:organic cyclic compound binding; F:heterocyclic compound binding
C656516	---NA---	200
C656522	---NA---	201
C656532	---NA---	201
C656534	---NA---	201
C656542	---NA---	201
C656548	---NA---	201
C656550	b3 domain-containing protein at5g58280-like	201	20	2.27481e-17	85.19	5	P:GO:0006351; P:GO:0006355; F:GO:0003677; F:GO:0003700; C:GO:0005634	P:transcription, DNA-templated; P:regulation of transcription, DNA-templated; F:DNA binding; F:DNA-binding transcription factor activity; C:nucleus
C656580	---NA---	201
C656582	---NA---	201
C656586	sugar transporter family protein	201	20	1.85092e-32	91.36	10	P:GO:0006849; P:GO:0008643; P:GO:0035879; P:GO:0097080; P:GO:1902600; F:GO:0015355; F:GO:0097079; C:GO:0005739; C:GO:0005886; C:GO:0016021	P:plasma membrane pyruvate transport; P:carbohydrate transport; P:plasma membrane lactate transport; P:plasma membrane selenite transport; P:proton transmembrane transport; F:secondary active monocarboxylate transmembrane transporter activity; F:selenite:proton symporter activity; C:mitochondrion; C:plasma membrane; C:integral component of membrane
C656588	---NA---	201
C656590	---NA---	201
C656594	---NA---	201
C656598	---NA---	201
C656606	---NA---	201
C656624	---NA---	201
C656628	---NA---	201
C656632	---NA---	201
C656634	---NA---	201
C656638	2-nitropropane dioxygenase	201	20	1.14862e-35	91.66	4	P:GO:0055114; F:GO:0004318; F:GO:0018580; F:GO:0051213	P:obsolete oxidation-reduction process; F:enoyl-[acyl-carrier-protein] reductase (NADH) activity; F:nitronate monooxygenase activity; F:dioxygenase activity	EC:2.3.1.85; EC:1.3.1.9; EC:1.13.12.16; EC:1.13.12	Fatty-acid synthase system; Enoyl-[acyl-carrier-protein] reductase (NADH); Nitronate monooxygenase; Acting on single donors with incorporation of molecular oxygen (oxygenases). The oxygen incorporated need not be derived from O(2)
C656640	---NA---	201
C656658	---NA---	201
C656660	---NA---	201
C656662	---NA---	201
C656666	---NA---	201
C656668	Polyprotein, putative	201	1	1.51314e-06	70.73	1	F:GO:0003677	F:DNA binding
C656670	---NA---	201
C656680	---NA---	201
C656688	---NA---	201
C656690	---NA---	201
C656698	---NA---	201
C656700	---NA---	201
C656704	---NA---	201
C656710	---NA---	201
C656712	---NA---	201
C656730	atp synthase subunit beta	201	20	2.00086e-28	85.25	11	P:GO:0005975; P:GO:0042776; P:GO:0043581; P:GO:1902600; F:GO:0004553; F:GO:0005524; F:GO:0043169; F:GO:0043531; F:GO:0046933; F:GO:0046961; C:GO:0005754	P:carbohydrate metabolic process; P:proton motive force-driven mitochondrial ATP synthesis; P:obsolete mycelium development; P:proton transmembrane transport; F:hydrolase activity, hydrolyzing O-glycosyl compounds; F:ATP binding; F:cation binding; F:ADP binding; F:proton-transporting ATP synthase activity, rotational mechanism; F:proton-transporting ATPase activity, rotational mechanism; C:mitoch…	EC:3.6.1; EC:3.6.1.3; EC:3.6.1.15	Acting on acid anhydrides; Deleted entry; Nucleoside-triphosphate phosphatase
C656732	---NA---	201
C656738	---NA---	201
C656756	---NA---	201
C656760	retrotransposon ty1-copia subclass	201	6	2.68902e-08	81.55	2	F:GO:0003676; F:GO:0008270	F:nucleic acid binding; F:zinc ion binding
C656764	---NA---	201
C656772	---NA---	201
C656774	hypothetical protein	201	20	7.99954e-12	65.74	5	P:GO:0003333; F:GO:0003676; F:GO:0008270; F:GO:0015171; C:GO:0016020	P:amino acid transmembrane transport; F:nucleic acid binding; F:zinc ion binding; F:amino acid transmembrane transporter activity; C:membrane
C656778	---NA---	201
C656782	woronin body major protein	201	20	3.61262e-21	86.39	7	P:GO:0006413; P:GO:0006452; P:GO:0045901; P:GO:0045905; F:GO:0003743; F:GO:0003746; F:GO:0043022	P:translational initiation; P:translational frameshifting; P:positive regulation of translational elongation; P:positive regulation of translational termination; F:translation initiation factor activity; F:translation elongation factor activity; F:ribosome binding
C656790	---NA---	201
C656792	---NA---	201
C656806	---NA---	201
C656810	---NA---	201
C656820	---NA---	201
C656826	---NA---	201
C656828	---NA---	201
C656830	---NA---	201
C656842	---NA---	201
C656848	---NA---	201
C656862	---NA---	201
C656872	---NA---	201
C656874	---NA---	201
C656880	---NA---	201
C656890	---NA---	201
C656894	---NA---	201
C656898	---NA---	201
C656906	---NA---	201
C656912	---NA---	201
C656916	---NA---	201
C656926	---NA---	201
C656928	wall-associated receptor kinase 5-like	201	20	8.47483e-12	73.01	2	P:GO:0043170; P:GO:0044238	P:macromolecule metabolic process; P:primary metabolic process
C656932	---NA---	201
C656944	---NA---	201
C656948	---NA---	201
C656954	---NA---	201
C656956	---NA---	201
C656964	---NA---	201
C656966	---NA---	201
C656968	---NA---	201
C656974	---NA---	201
C656980	---NA---	201
C656982	---NA---	201
C656984	---NA---	201
C656990	---NA---	201
C656992	---NA---	201
C656996	---NA---	201
C657004	---NA---	201
C657010	---NA---	201
C657022	---NA---	201
C657024	---NA---	201
C657028	---NA---	201
C657030	---NA---	201
C657038	lrr receptor-like serine threonine-protein kinase gso2-like	201	20	4.55401e-09	71.04	2	P:GO:0016310; F:GO:0016301	P:phosphorylation; F:kinase activity
C657052	---NA---	201
C657068	hypothetical protein MBM_09035	201	6	2.85394e-10	62.78
C657070	---NA---	201
C657074	---NA---	201
C657090	---NA---	201
C657102	---NA---	201
C657104	---NA---	201
C657110	---NA---	201
C657112	---NA---	201
C657116	---NA---	201
C657118	---NA---	201
C657120	mfs sp general alpha glucoside:h+ symporter	201	1	1.24002e-06	60	7	P:GO:0006810; P:GO:0055085; F:GO:0005215; F:GO:0022857; F:GO:0022857; C:GO:0016020; C:GO:0016021	P:transport; P:transmembrane transport; F:transporter activity; F:transmembrane transporter activity; F:transmembrane transporter activity; C:membrane; C:integral component of membrane
C657140	---NA---	201
C657150	---NA---	201
C657162	xylulose kinase	201	20	1.47204e-17	89.79	4	P:GO:0005997; P:GO:0046835; F:GO:0004856; C:GO:0005829	P:xylulose metabolic process; P:carbohydrate phosphorylation; F:xylulokinase activity; C:cytosol	EC:2.7.1.17	Xylulokinase
C657182	---NA---	201
C657194	---NA---	201
C657196	---NA---	201
C657210	---NA---	201
C657220	---NA---	201
C657232	---NA---	201
C657234	---NA---	201
C657248	40s ribosomal protein s23	201	20	1.05322e-33	97.5	3	P:GO:0006412; F:GO:0003735; C:GO:0015935	P:translation; F:structural constituent of ribosome; C:small ribosomal subunit
C657252	---NA---	201
C657254	---NA---	201
C657258	integrase catalytic partial	201	20	6.91375e-18	75.12	2	P:GO:0006259; F:GO:0005488	P:DNA metabolic process; F:binding
C657262	---NA---	201
C657272	---NA---	201
C657278	---NA---	201
C657282	---NA---	201
C657286	---NA---	201
C657290	l-type lectin-domain containing receptor kinase -like	201	20	8.79983e-16	88.63	8	P:GO:0006468; P:GO:0051726; F:GO:0004693; F:GO:0005524; F:GO:0030246; C:GO:0005739; C:GO:0016020; C:GO:0031410	P:protein phosphorylation; P:regulation of cell cycle; F:cyclin-dependent protein serine/threonine kinase activity; F:ATP binding; F:carbohydrate binding; C:mitochondrion; C:membrane; C:cytoplasmic vesicle	EC:2.7.11; EC:2.7.11.22	Transferring phosphorus-containing groups; Cyclin-dependent kinase
C657302	---NA---	201
C657304	---NA---	201
C657308	---NA---	201
C657312	---NA---	201
C657314	---NA---	201
C657318	---NA---	201
C657322	---NA---	201
C657324	---NA---	201
C657328	---NA---	201
C657336	hypothetical protein VITISV_029286	201	9	2.60062e-14	69.02	2	F:GO:0003676; F:GO:0003677	F:nucleic acid binding; F:DNA binding
C657340	---NA---	201
C657346	---NA---	201
C657354	---NA---	201
C657360	---NA---	201
C657374	---NA---	201
C657376	---NA---	201
C657388	---NA---	201
C657398	---NA---	201
C657404	---NA---	201
C657412	---NA---	201
C657420	---NA---	201
C657422	---NA---	201
C657424	---NA---	201
C657432	---NA---	201
C657440	---NA---	201
C657448	reverse transcriptase	201	20	9.37559e-23	78.81	12	P:GO:0001172; P:GO:0006278; P:GO:0006545; P:GO:0009165; P:GO:0015074; P:GO:0055114; F:GO:0003676; F:GO:0003964; F:GO:0003968; F:GO:0004146; F:GO:0008270; F:GO:0050661	P:transcription, RNA-templated; P:RNA-templated DNA biosynthetic process; P:glycine biosynthetic process; P:nucleotide biosynthetic process; P:DNA integration; P:obsolete oxidation-reduction process; F:nucleic acid binding; F:RNA-directed DNA polymerase activity; F:RNA-directed 5'-3' RNA polymerase activity; F:dihydrofolate reductase activity; F:zinc ion binding; F:NADP binding	EC:2.7.7.49; EC:2.7.7.48; EC:1.5.1.3	RNA-directed DNA polymerase; RNA-directed RNA polymerase; Dihydrofolate reductase
C657454	---NA---	201
C657456	---NA---	201
C657462	---NA---	201
C657466	---NA---	201
C657472	---NA---	201
C657478	heat shock protein partial	201	20	1.80042e-35	96.82	6	P:GO:0006457; P:GO:0006950; F:GO:0005524; F:GO:0016887; F:GO:0051082; C:GO:0005829	P:protein folding; P:response to stress; F:ATP binding; F:ATP hydrolysis activity; F:unfolded protein binding; C:cytosol	EC:3.6.1; EC:3.6.1.3; EC:3.6.1.15	Acting on acid anhydrides; Deleted entry; Nucleoside-triphosphate phosphatase
C657486	protein	201	20	6.70739e-17	82.87	5	P:GO:0009691; F:GO:0016799; F:GO:0016829; C:GO:0005634; C:GO:0005829	P:cytokinin biosynthetic process; F:hydrolase activity, hydrolyzing N-glycosyl compounds; F:lyase activity; C:nucleus; C:cytosol
C657488	---NA---	201
C657506	---NA---	201
C657508	reverse transcriptase family member	201	20	1.25532e-13	67.29	5	P:GO:0034645; P:GO:0044238; F:GO:0097159; F:GO:1901363; C:GO:0043229	P:cellular macromolecule biosynthetic process; P:primary metabolic process; F:organic cyclic compound binding; F:heterocyclic compound binding; C:intracellular organelle
C657510	---NA---	201
C657512	---NA---	201
C657516	---NA---	201
C657520	integrase	201	1	2.92671e-09	67.14	2	F:GO:0003676; F:GO:0008270	F:nucleic acid binding; F:zinc ion binding
C657522	---NA---	201
C657536	---NA---	201
C657538	---NA---	201
C657542	---NA---	201
C657558	---NA---	201
C657568	---NA---	201
C657572	---NA---	201
C657592	---NA---	201
C657596	---NA---	201
C657602	---NA---	201
C657610	reverse transcriptase family member	201	20	5.81395e-22	72.76	8	P:GO:0006139; P:GO:0044249; P:GO:1901576; F:GO:0016787; F:GO:0019239; F:GO:0032550; F:GO:0032559; F:GO:0043168	P:nucleobase-containing compound metabolic process; P:cellular biosynthetic process; P:organic substance biosynthetic process; F:hydrolase activity; F:deaminase activity; F:purine ribonucleoside binding; F:adenyl ribonucleotide binding; F:anion binding
C657612	---NA---	201
C657614	---NA---	201
C657624	hypothetical protein VITISV_001808	201	20	3.5748e-21	78.08	4	P:GO:0015074; F:GO:0003676; F:GO:0008270; F:GO:0016787	P:DNA integration; F:nucleic acid binding; F:zinc ion binding; F:hydrolase activity
C657628	---NA---	201
C657636	---NA---	201
C657642	---NA---	201
C657648	---NA---	201
C657650	---NA---	201
C657654	---NA---	201
C657662	---NA---	201
C657680	---NA---	201
C657686	hypothetical protein VITISV_000894	201	20	2.13334e-08	59.57	6	P:GO:0006281; P:GO:0090305; F:GO:0003677; F:GO:0004519; C:GO:0005622; C:GO:0005634	P:DNA repair; P:nucleic acid phosphodiester bond hydrolysis; F:DNA binding; F:endonuclease activity; C:intracellular anatomical structure; C:nucleus
C657688	---NA---	201
C657690	---NA---	201
C657702	serine protease	201	20	2.44076e-27	82.39	16	P:GO:0000747; P:GO:0006401; P:GO:0006914; P:GO:0006995; P:GO:0007033; P:GO:0009405; P:GO:0043086; P:GO:0043936; P:GO:0051171; P:GO:0051603; P:GO:0090472; F:GO:0004252; F:GO:0019863; F:GO:0042802; C:GO:0005576; C:GO:0005794	P:conjugation with cellular fusion; P:RNA catabolic process; P:autophagy; P:cellular response to nitrogen starvation; P:vacuole organization; P:obsolete pathogenesis; P:negative regulation of catalytic activity; P:asexual sporulation resulting in formation of a cellular spore; P:regulation of nitrogen compound metabolic process; P:proteolysis involved in cellular protein catabolic process; P:diba…	EC:3.4.21	Acting on peptide bonds (peptidases)
C657704	---NA---	201
C657714	---NA---	201
C657716	---NA---	201
C657724	---NA---	201
C657726	---NA---	201
C657736	---NA---	201
C657742	---NA---	201
C657744	---NA---	201
C657756	---NA---	201
C657760	---NA---	201
C657780	---NA---	201
C657786	---NA---	201
C657790	---NA---	201
C657792	---NA---	201
C657802	---NA---	201
C657814	---NA---	201
C657818	---NA---	201
C657820	---NA---	201
C657826	---NA---	201
C657840	---NA---	201
C657862	unnamed protein product	201	1	8.16376e-06	67.39
C657864	---NA---	201
C657868	---NA---	201
C657874	---NA---	201
C657884	---NA---	201
C657892	---NA---	201
C657894	---NA---	201
C657896	---NA---	201
C657902	---NA---	201
C657904	---NA---	201
C657906	---NA---	201
C657934	autophagic serine protease alp2	201	20	5.71915e-17	89.43	10	P:GO:0000747; P:GO:0006401; P:GO:0006914; P:GO:0006995; P:GO:0007033; P:GO:0051171; P:GO:0051603; P:GO:0090472; F:GO:0004252; C:GO:0005794	P:conjugation with cellular fusion; P:RNA catabolic process; P:autophagy; P:cellular response to nitrogen starvation; P:vacuole organization; P:regulation of nitrogen compound metabolic process; P:proteolysis involved in cellular protein catabolic process; P:dibasic protein processing; F:serine-type endopeptidase activity; C:Golgi apparatus	EC:3.4.21	Acting on peptide bonds (peptidases)
C657938	---NA---	201
C657940	---NA---	201
C657954	---NA---	201
C657956	---NA---	201
C657966	---NA---	201
C657970	---NA---	201
C657974	---NA---	201
C657976	---NA---	201
C657990	---NA---	201
C657992	---NA---	201
C657994	---NA---	201
C658008	---NA---	201
C658012	---NA---	201
C658014	---NA---	201
C658040	---NA---	201
C658044	---NA---	201
C658048	---NA---	201
C658058	---NA---	201
C658062	---NA---	201
C658068	---NA---	201
C658070	---NA---	201
C658086	---NA---	201
C658098	---NA---	201
C658108	chitinase	201	20	1.80976e-31	90.68	5	P:GO:0005975; P:GO:0006032; P:GO:0016998; F:GO:0004568; F:GO:0008061	P:carbohydrate metabolic process; P:chitin catabolic process; P:cell wall macromolecule catabolic process; F:chitinase activity; F:chitin binding	EC:3.2.1.14	Chitinase
C658146	---NA---	201
C658160	probable receptor-like protein kinase at5g24010-like	201	20	1.73803e-09	61.51	1	F:GO:0004672	F:protein kinase activity
C658162	---NA---	201
C658168	---NA---	201
C658176	---NA---	201
C658178	---NA---	201
C658182	---NA---	201
C658184	---NA---	201
C658188	---NA---	201
C658190	---NA---	201
C658192	---NA---	201
C658198	---NA---	201
C658204	---NA---	201
C658208	retrotransposon ribonuclease h	201	20	7.76882e-21	77.97	3	P:GO:0015074; F:GO:0003676; F:GO:0008270	P:DNA integration; F:nucleic acid binding; F:zinc ion binding
C658218	---NA---	201
C658226	---NA---	201
C658232	---NA---	201
C658248	---NA---	202
C658262	---NA---	202
C658266	---NA---	202
C658268	---NA---	202
C658284	---NA---	202
C658286	---NA---	202
C658294	leucine-rich repeat containing	202	20	1.16866e-16	69.27	4	P:GO:0008152; F:GO:0043167; F:GO:0097159; F:GO:1901363	P:metabolic process; F:ion binding; F:organic cyclic compound binding; F:heterocyclic compound binding
C658310	---NA---	202
C658316	---NA---	202
C658324	---NA---	202
C658326	---NA---	202
C658330	---NA---	202
C658332	---NA---	202
C658334	---NA---	202
C658338	---NA---	202
C658348	---NA---	202
C658350	---NA---	202
C658354	---NA---	202
C658358	---NA---	202
C658366	---NA---	202
C658368	---NA---	202
C658370	---NA---	202
C658372	---NA---	202
C658374	---NA---	202
C658376	---NA---	202
C658378	---NA---	202
C658394	---NA---	202
C658398	---NA---	202
C658402	---NA---	202
C658404	---NA---	202
C658408	disease resistance protein rps2	202	20	7.40388e-13	72.32	31	P:GO:0000165; P:GO:0006091; P:GO:0006354; P:GO:0006412; P:GO:0006612; P:GO:0006626; P:GO:0009626; P:GO:0009697; P:GO:0009862; P:GO:0009867; P:GO:0009963; P:GO:0010200; P:GO:0010310; P:GO:0010363; P:GO:0015979; P:GO:0016045; P:GO:0019408; P:GO:0031348; P:GO:0042742; P:GO:0043069; P:GO:0043900; P:GO:0050832; F:GO:0003735; F:GO:0005515; F:GO:0032550; F:GO:0032559; F:GO:0043168; C:GO:0000312; C:GO:00…	P:MAPK cascade; P:generation of precursor metabolites and energy; P:DNA-templated transcription, elongation; P:translation; P:protein targeting to membrane; P:protein targeting to mitochondrion; P:plant-type hypersensitive response; P:salicylic acid biosynthetic process; P:systemic acquired resistance, salicylic acid mediated signaling pathway; P:jasmonic acid mediated signaling pathway; P:positi…
C658412	gag-pol polyprotein	202	20	8.46234e-24	74.3	11	P:GO:0006278; P:GO:0006310; P:GO:0006418; P:GO:0015074; F:GO:0000166; F:GO:0003677; F:GO:0003723; F:GO:0003964; F:GO:0004812; F:GO:0046872; C:GO:0044424	P:RNA-templated DNA biosynthetic process; P:DNA recombination; P:tRNA aminoacylation for protein translation; P:DNA integration; F:nucleotide binding; F:DNA binding; F:RNA binding; F:RNA-directed DNA polymerase activity; F:aminoacyl-tRNA ligase activity; F:metal ion binding; C:obsolete intracellular part	EC:2.7.7.49; EC:6.1.1	RNA-directed DNA polymerase; Forming carbon-oxygen bonds
C658432	---NA---	202
C658438	---NA---	202
C658446	---NA---	202
C658448	---NA---	202
C658454	aconitate hydratase	202	20	8.4659e-23	97.91	10	P:GO:0000002; P:GO:0006099; P:GO:0019878; F:GO:0003690; F:GO:0003697; F:GO:0003994; F:GO:0046872; F:GO:0051539; C:GO:0005829; C:GO:0042645	P:mitochondrial genome maintenance; P:tricarboxylic acid cycle; P:lysine biosynthetic process via aminoadipic acid; F:double-stranded DNA binding; F:single-stranded DNA binding; F:aconitate hydratase activity; F:metal ion binding; F:4 iron, 4 sulfur cluster binding; C:cytosol; C:mitochondrial nucleoid	EC:4.2.1.3	Aconitate hydratase
C658466	---NA---	202
C658478	---NA---	202
C658484	---NA---	202
C658486	---NA---	202
C658496	---NA---	202
C658498	2-phospho-d-glycerate hydrolase	202	3	9.31232e-09	73.33	1	F:GO:0016829	F:lyase activity
C658510	---NA---	202
C658512	---NA---	202
C658514	---NA---	202
C658516	---NA---	202
C658520	---NA---	202
C658522	---NA---	202
C658524	---NA---	202
C658528	---NA---	202
C658532	---NA---	202
C658538	---NA---	202
C658540	---NA---	202
C658542	homogentisate -dioxygenase	202	20	2.92225e-33	83.02	6	P:GO:0006559; P:GO:0006572; P:GO:0009073; P:GO:0055114; F:GO:0004411; F:GO:0046872	P:L-phenylalanine catabolic process; P:tyrosine catabolic process; P:aromatic amino acid family biosynthetic process; P:obsolete oxidation-reduction process; F:homogentisate 1,2-dioxygenase activity; F:metal ion binding	EC:1.13.11; EC:1.13.11.5	Acting on single donors with incorporation of molecular oxygen (oxygenases). The oxygen incorporated need not be derived from O(2); Homogentisate 1,2-dioxygenase
C658546	---NA---	202
C658548	reverse transcriptase	202	20	4.04624e-16	69.02	5	P:GO:0009059; P:GO:0044249; P:GO:0044260; P:GO:0090304; F:GO:0016779	P:macromolecule biosynthetic process; P:cellular biosynthetic process; P:cellular macromolecule metabolic process; P:nucleic acid metabolic process; F:nucleotidyltransferase activity
C658562	---NA---	202
C658566	---NA---	202
C658572	---NA---	202
C658576	---NA---	202
C658582	---NA---	202
C658588	---NA---	202
C658608	---NA---	202
C658612	---NA---	202
C658626	---NA---	202
C658634	---NA---	202
C658636	btb poz domain-containing protein at1g04390-like	202	20	5.09596e-14	78.74	5	P:GO:0015074; F:GO:0003676; F:GO:0003824; F:GO:0005524; F:GO:0008270	P:DNA integration; F:nucleic acid binding; F:catalytic activity; F:ATP binding; F:zinc ion binding
C658640	---NA---	202
C658642	at5g47580 mnj7_17	202	13	3.47141e-14	66.66	2	P:GO:0006487; C:GO:0005739	P:protein N-linked glycosylation; C:mitochondrion
C658656	---NA---	202
C658658	---NA---	202
C658666	---NA---	202
C658672	---NA---	202
C658678	---NA---	202
C658680	myb transcription factor	202	20	3.01871e-14	69.36	2	F:GO:0003677; F:GO:0003682	F:DNA binding; F:chromatin binding
C658690	---NA---	202
C658692	---NA---	202
C658696	---NA---	202
C658712	hypothetical protein VITISV_038476	202	3	1.28336e-06	65.67	2	F:GO:0003676; F:GO:0003677	F:nucleic acid binding; F:DNA binding
C658716	---NA---	202
C658720	---NA---	202
C658728	---NA---	202
C658732	---NA---	202
C658738	---NA---	202
C658742	---NA---	202
C658744	---NA---	202
C658748	nbs lrr resistance protein	202	6	5.17084e-08	76.48	3	P:GO:0006278; F:GO:0003677; F:GO:0003964	P:RNA-templated DNA biosynthetic process; F:DNA binding; F:RNA-directed DNA polymerase activity
C658752	transposon en spm sub-class	202	20	1.66077e-14	68.25
C658758	---NA---	202
C658766	---NA---	202
C658768	subtilisin-like protease	202	20	1.65445e-13	69	3	P:GO:0008152; F:GO:0008236; C:GO:0044464	P:metabolic process; F:serine-type peptidase activity; C:obsolete cell part
C658774	---NA---	202
C658778	---NA---	202
C658792	---NA---	202
C658796	---NA---	202
C658802	hypothetical protein VITISV_037759	202	20	4.71375e-16	77.22	3	P:GO:0090304; F:GO:0003676; F:GO:0008270	P:nucleic acid metabolic process; F:nucleic acid binding; F:zinc ion binding
C658804	---NA---	202
C658810	---NA---	202
C658814	---NA---	202
C658818	elongation factor 2	202	20	2.39967e-32	96.82	5	P:GO:0006414; F:GO:0003746; F:GO:0003924; F:GO:0005525; F:GO:0046872	P:translational elongation; F:translation elongation factor activity; F:GTPase activity; F:GTP binding; F:metal ion binding	EC:3.6.1; EC:3.6.1.15	Acting on acid anhydrides; Nucleoside-triphosphate phosphatase
C658820	---NA---	202
C658826	---NA---	202
C658828	---NA---	202
C658832	---NA---	202
C658838	---NA---	202
C658846	---NA---	202
C658858	---NA---	202
C658864	---NA---	202
C658876	---NA---	202
C658878	---NA---	202
C658884	---NA---	202
C658890	---NA---	202
C658892	---NA---	202
C658898	6-phosphogluconate dehydrogenase	202	20	2.03832e-37	92.99	5	P:GO:0009051; P:GO:0055114; F:GO:0004616; F:GO:0050661; C:GO:0005829	P:pentose-phosphate shunt, oxidative branch; P:obsolete oxidation-reduction process; F:phosphogluconate dehydrogenase (decarboxylating) activity; F:NADP binding; C:cytosol	EC:1.1.1.44	Phosphogluconate dehydrogenase (NADP(+)-dependent, decarboxylating)
C658902	bed zinc finger family expressed	202	11	3.28148e-07	58.04	9	P:GO:0006808; P:GO:0044262; P:GO:0050790; F:GO:0003676; F:GO:0003677; F:GO:0030234; F:GO:0046912; F:GO:0046983; C:GO:0009536	P:regulation of nitrogen utilization; P:cellular carbohydrate metabolic process; P:regulation of catalytic activity; F:nucleic acid binding; F:DNA binding; F:enzyme regulator activity; F:acyltransferase activity, acyl groups converted into alkyl on transfer; F:protein dimerization activity; C:plastid
C658912	---NA---	202
C658918	---NA---	202
C658936	40s ribosomal protein s23	202	20	2.75875e-39	100	4	P:GO:0006412; F:GO:0003735; C:GO:0005739; C:GO:0015935	P:translation; F:structural constituent of ribosome; C:mitochondrion; C:small ribosomal subunit
C658938	---NA---	202
C658940	---NA---	202
C658942	---NA---	202
C658954	---NA---	202
C658962	---NA---	202
C658974	---NA---	202
C658976	---NA---	202
C658982	---NA---	202
C658988	---NA---	202
C658990	---NA---	202
C658998	probable lrr receptor-like serine threonine-protein kinase rkf3-like	202	20	3.3357e-13	89.49	8	P:GO:0007165; P:GO:0018108; P:GO:0035556; F:GO:0004702; F:GO:0004715; F:GO:0005524; C:GO:0005576; C:GO:0005886	P:signal transduction; P:peptidyl-tyrosine phosphorylation; P:intracellular signal transduction; F:obsolete signal transducer, downstream of receptor, with serine/threonine kinase activity; F:non-membrane spanning protein tyrosine kinase activity; F:ATP binding; C:extracellular region; C:plasma membrane	EC:2.7.10; EC:2.7.11; EC:2.7.10.2	Transferring phosphorus-containing groups; Transferring phosphorus-containing groups; Non-specific protein-tyrosine kinase
C659002	---NA---	202
C659004	---NA---	202
C659006	---NA---	202
C659014	---NA---	202
C659026	---NA---	202
C659030	---NA---	202
C659036	---NA---	202
C659044	---NA---	202
C659046	---NA---	202
C659050	---NA---	202
C659054	---NA---	202
C659068	reverse transcriptase family member	202	11	3.00802e-09	60.52	4	P:GO:0006278; F:GO:0003677; F:GO:0003964; F:GO:0043531	P:RNA-templated DNA biosynthetic process; F:DNA binding; F:RNA-directed DNA polymerase activity; F:ADP binding
C659070	---NA---	202
C659076	---NA---	202
C659082	---NA---	202
C659084	opsin-like protein	202	20	2.93605e-19	88.37	3	P:GO:0034220; F:GO:0005216; C:GO:0016020	P:ion transmembrane transport; F:ion channel activity; C:membrane
C659096	---NA---	202
C659108	---NA---	202
C659120	---NA---	202
C659142	---NA---	202
C659150	---NA---	202
C659156	---NA---	202
C659168	---NA---	202
C659176	gag-pol identical	202	20	1.58134e-09	77.15	4	P:GO:0015074; F:GO:0003676; F:GO:0008270; F:GO:0016740	P:DNA integration; F:nucleic acid binding; F:zinc ion binding; F:transferase activity
C659188	---NA---	202
C659198	---NA---	202
C659200	---NA---	202
C659206	---NA---	202
C659210	---NA---	202
C659216	---NA---	202
C659218	---NA---	202
C659228	glutathione s-transferase	202	20	2.4405e-25	87.68	7	P:GO:0009407; P:GO:0009636; P:GO:0010583; F:GO:0004364; F:GO:0004462; C:GO:0005634; C:GO:0005829	P:toxin catabolic process; P:response to toxic substance; P:response to cyclopentenone; F:glutathione transferase activity; F:lactoylglutathione lyase activity; C:nucleus; C:cytosol	EC:2.5.1.18; EC:4.4.1.5	Glutathione transferase; Lactoylglutathione lyase
C659240	pentatricopeptide repeat-containing protein	202	20	3.47557e-26	84.71	9	P:GO:0005975; P:GO:0016556; P:GO:0071555; F:GO:0004519; F:GO:0004650; F:GO:0033917; C:GO:0005576; C:GO:0005739; C:GO:0009507	P:carbohydrate metabolic process; P:mRNA modification; P:cell wall organization; F:endonuclease activity; F:polygalacturonase activity; F:exo-poly-alpha-galacturonosidase activity; C:extracellular region; C:mitochondrion; C:chloroplast	EC:3.2.1.82; EC:3.1; EC:3.2.1.15	Exo-poly-alpha-digalacturonosidase; Acting on ester bonds; Endo-polygalacturonase
C659244	---NA---	202
C659250	---NA---	202
C659252	---NA---	202
C659258	---NA---	202
C659262	---NA---	202
C659268	---NA---	202
C659284	---NA---	202
C659288	---NA---	202
C659300	---NA---	202
C659304	---NA---	202
C659306	---NA---	202
C659308	---NA---	202
C659312	---NA---	202
C659322	---NA---	202
C659330	---NA---	202
C659336	---NA---	202
C659344	calmodulin-binding transcription activator 3-like	202	5	7.95054e-07	66.15	2	P:GO:0015074; F:GO:0003676	P:DNA integration; F:nucleic acid binding
C659348	---NA---	202
C659356	---NA---	202
C659366	---NA---	202
C659374	---NA---	202
C659376	leucine rich protein	202	6	8.08776e-13	68.94
C659402	---NA---	202
C659412	---NA---	202
C659416	---NA---	202
C659418	---NA---	202
C659420	---NA---	202
C659422	---NA---	202
C659428	---NA---	202
C659446	---NA---	202
C659452	---NA---	202
C659460	---NA---	202
C659462	auxin-induced protein	202	20	4.73192e-26	74.05	3	P:GO:0055085; F:GO:0022857; C:GO:0016021	P:transmembrane transport; F:transmembrane transporter activity; C:integral component of membrane
C659474	---NA---	202
C659476	retrotransposon ty3-gypsy sub-class	202	20	1.38579e-15	71.5	2	P:GO:0008152; F:GO:0046872	P:metabolic process; F:metal ion binding
C659480	protein	202	20	2.42766e-12	73.21
C659482	---NA---	202
C659486	---NA---	202
C659496	---NA---	202
C659500	---NA---	202
C659512	---NA---	202
C659516	---NA---	202
C659536	---NA---	202
C659540	---NA---	202
C659542	---NA---	202
C659544	---NA---	202
C659552	gag-pol polyprotein	202	20	6.46608e-14	68.39	3	P:GO:0006259; F:GO:0003676; F:GO:0046872	P:DNA metabolic process; F:nucleic acid binding; F:metal ion binding
C659554	---NA---	202
C659558	---NA---	202
C659576	---NA---	202
C659578	---NA---	202
C659580	probable lrr receptor-like serine threonine-protein kinase at4g08850-like	202	20	1.51802e-10	74.76	4	P:GO:0006468; F:GO:0004672; F:GO:0005524; C:GO:0016021	P:protein phosphorylation; F:protein kinase activity; F:ATP binding; C:integral component of membrane
C659582	---NA---	202
C659606	---NA---	202
C659608	---NA---	202
C659614	---NA---	202
C659618	---NA---	202
C659624	---NA---	202
C659626	ribonuclease h protein at1g65750-like	202	20	2.53805e-13	69.83	3	P:GO:0008152; F:GO:0008233; F:GO:0043167	P:metabolic process; F:peptidase activity; F:ion binding
C659642	---NA---	202
C659650	zinc knuckle domain protein	202	20	1.12138e-10	76.82	6	F:GO:0003677; F:GO:0008270; F:GO:0016740; C:GO:0005730; C:GO:0005829; C:GO:0036464	F:DNA binding; F:zinc ion binding; F:transferase activity; C:nucleolus; C:cytosol; C:cytoplasmic ribonucleoprotein granule
C659654	protein	202	20	1.09041e-35	95.91	29	P:GO:0000919; P:GO:0006096; P:GO:0006623; P:GO:0006833; P:GO:0006904; P:GO:0006972; P:GO:0007030; P:GO:0009266; P:GO:0009651; P:GO:0010102; P:GO:0042814; P:GO:0046686; P:GO:0048193; P:GO:0048354; P:GO:0048767; P:GO:1901703; F:GO:0005515; C:GO:0000145; C:GO:0005618; C:GO:0005634; C:GO:0005829; C:GO:0005856; C:GO:0005886; C:GO:0009504; C:GO:0009506; C:GO:0009507; C:GO:0009524; C:GO:0070062; C:GO:00…	P:cell plate assembly; P:glycolytic process; P:protein targeting to vacuole; P:water transport; P:vesicle docking involved in exocytosis; P:hyperosmotic response; P:Golgi organization; P:response to temperature stimulus; P:response to salt stress; P:lateral root morphogenesis; P:monopolar cell growth; P:response to cadmium ion; P:Golgi vesicle transport; P:mucilage biosynthetic process involved i…
C659656	---NA---	202
C659658	---NA---	202
C659668	---NA---	202
C659670	---NA---	202
C659672	---NA---	202
C659674	---NA---	202
C659678	---NA---	202
C659682	---NA---	202
C659684	rna-directed dna polymerase (reverse transcriptase)	202	9	1.74206e-09	75.68	3	P:GO:0006278; F:GO:0003677; F:GO:0003964	P:RNA-templated DNA biosynthetic process; F:DNA binding; F:RNA-directed DNA polymerase activity	EC:2.7.7.49	RNA-directed DNA polymerase
C659696	---NA---	202
C659698	---NA---	202
C659718	---NA---	202
C659720	---NA---	202
C659722	---NA---	202
C659724	---NA---	202
C659726	---NA---	202
C659746	---NA---	202
C659748	glycerol kinase	202	20	3.36912e-30	86.25	5	P:GO:0005975; P:GO:0006072; P:GO:0016310; F:GO:0004370; C:GO:0005739	P:carbohydrate metabolic process; P:glycerol-3-phosphate metabolic process; P:phosphorylation; F:glycerol kinase activity; C:mitochondrion	EC:2.7.1.30	Glycerol kinase
C659750	---NA---	202
C659752	---NA---	202
C659758	---NA---	202
C659764	---NA---	202
C659766	---NA---	202
C659772	---NA---	202
C659774	---NA---	202
C659776	60s ribosomal protein l10	202	20	1.35609e-22	90.27	8	P:GO:0000027; P:GO:0002181; P:GO:0006364; P:GO:0006415; F:GO:0003735; C:GO:0005732; C:GO:0022625; C:GO:0034457	P:ribosomal large subunit assembly; P:cytoplasmic translation; P:rRNA processing; P:translational termination; F:structural constituent of ribosome; C:sno(s)RNA-containing ribonucleoprotein complex; C:cytosolic large ribosomal subunit; C:Mpp10 complex
C659778	---NA---	202
C659780	---NA---	202
C659790	---NA---	202
C659806	---NA---	202
C659810	---NA---	202
C659832	---NA---	202
C659840	---NA---	202
C659842	---NA---	202
C659852	---NA---	202
C659870	---NA---	202
C659880	---NA---	202
C659882	---NA---	202
C659886	---NA---	202
C659924	---NA---	202
C659926	---NA---	202
C659928	---NA---	202
C659931	---NA---	202
C659943	---NA---	202
C659957	---NA---	202
C659965	---NA---	202
C659971	---NA---	202
C659973	---NA---	202
C659975	---NA---	202
C659979	---NA---	202
C659981	reverse transcriptase	202	20	4.69334e-10	71.46	6	P:GO:0006259; P:GO:0044249; P:GO:1901576; F:GO:0003676; F:GO:0016772; F:GO:0036094	P:DNA metabolic process; P:cellular biosynthetic process; P:organic substance biosynthetic process; F:nucleic acid binding; F:transferase activity, transferring phosphorus-containing groups; F:small molecule binding
C659987	---NA---	202
C659989	---NA---	202
C660001	---NA---	203
C660003	PREDICTED: uncharacterized protein LOC100866091	203	2	5.22502e-14	70.25
C660007	gag-pol polyprotein	203	20	2.06679e-12	64.76	2	P:GO:0006259; F:GO:0003676	P:DNA metabolic process; F:nucleic acid binding
C660009	---NA---	203
C660011	disease resistance protein	203	20	6.55253e-11	66.82	1	F:GO:0000166	F:nucleotide binding
C660017	---NA---	203
C660025	---NA---	203
C660027	---NA---	203
C660033	---NA---	203
C660035	---NA---	203
C660049	---NA---	203
C660051	predicted protein	203	1	2.15985e-16	75
C660053	---NA---	203
C660065	---NA---	203
C660067	---NA---	203
C660071	---NA---	203
C660073	---NA---	203
C660081	---NA---	203
C660083	---NA---	203
C660085	---NA---	203
C660087	---NA---	203
C660091	---NA---	203
C660107	---NA---	203
C660109	---NA---	203
C660115	---NA---	203
C660121	---NA---	203
C660129	---NA---	203
C660131	---NA---	203
C660151	---NA---	203
C660153	---NA---	203
C660155	---NA---	203
C660163	---NA---	203
C660169	---NA---	203
C660173	---NA---	203
C660189	---NA---	203
C660201	---NA---	203
C660207	---NA---	203
C660211	disease resistance rpp8-like protein 3-like	203	2	5.23832e-07	61.94	1	F:GO:0043531	F:ADP binding
C660213	---NA---	203
C660217	---NA---	203
C660221	---NA---	203
C660233	---NA---	203
C660235	---NA---	203
C660237	40s ribosomal protein s25	203	20	1.21795e-30	91.19	1	C:GO:0005840	C:ribosome
C660243	serine carboxypeptidase, putative	203	1	7.97476e-06	83.33	4	P:GO:0006508; F:GO:0004180; F:GO:0004185; F:GO:0016787	P:proteolysis; F:carboxypeptidase activity; F:serine-type carboxypeptidase activity; F:hydrolase activity
C660247	---NA---	203
C660251	---NA---	203
C660273	---NA---	203
C660277	---NA---	203
C660281	---NA---	203
C660293	---NA---	203
C660307	---NA---	203
C660315	---NA---	203
C660317	---NA---	203
C660323	---NA---	203
C660327	---NA---	203
C660331	---NA---	203
C660333	---NA---	203
C660337	---NA---	203
C660345	---NA---	203
C660353	---NA---	203
C660357	retrotransposon ribonuclease h	203	20	3.67328e-23	80.63	5	P:GO:0006629; P:GO:0015074; F:GO:0003676; F:GO:0008270; F:GO:0016787	P:lipid metabolic process; P:DNA integration; F:nucleic acid binding; F:zinc ion binding; F:hydrolase activity
C660363	---NA---	203
C660369	cytochrome p450	203	20	2.20508e-16	81.56	5	P:GO:0055114; F:GO:0005506; F:GO:0020037; F:GO:0033773; C:GO:0031410	P:obsolete oxidation-reduction process; F:iron ion binding; F:heme binding; F:isoflavone 2'-hydroxylase activity; C:cytoplasmic vesicle	EC:1.14.13; EC:1.14.13.89	Acting on paired donors, with incorporation or reduction of molecular oxygen. The oxygen incorporated need not be derived from O(2); Acting on paired donors, with incorporation or reduction of molecular oxygen. The oxygen incorporated need not be derived from O(2)
C660371	---NA---	203
C660373	---NA---	203
C660375	---NA---	203
C660383	---NA---	203
C660389	---NA---	203
C660399	---NA---	203
C660405	---NA---	203
C660407	---NA---	203
C660409	---NA---	203
C660421	---NA---	203
C660425	---NA---	203
C660427	---NA---	203
C660439	---NA---	203
C660445	---NA---	203
C660449	---NA---	203
C660459	histone h4	203	20	5.76548e-18	100	7	P:GO:0006334; P:GO:0006352; P:GO:0043581; F:GO:0003677; F:GO:0046982; C:GO:0000786; C:GO:0005634	P:nucleosome assembly; P:DNA-templated transcription, initiation; P:obsolete mycelium development; F:DNA binding; F:protein heterodimerization activity; C:nucleosome; C:nucleus
C660461	---NA---	203
C660463	---NA---	203
C660465	---NA---	203
C660467	---NA---	203
C660471	---NA---	203
C660475	rhamnogalacturonate lyase b-like	203	20	1.26803e-29	82.75	4	P:GO:0005975; F:GO:0016829; F:GO:0030246; C:GO:0005774	P:carbohydrate metabolic process; F:lyase activity; F:carbohydrate binding; C:vacuolar membrane
C660477	---NA---	203
C660481	---NA---	203
C660483	---NA---	203
C660487	---NA---	203
C660489	---NA---	203
C660491	conserved hypothetical protein	203	9	9.86961e-13	63.11	2	P:GO:0007165; F:GO:0004871	P:signal transduction; F:obsolete signal transducer activity
C660503	---NA---	203
C660509	---NA---	203
C660519	---NA---	203
C660527	---NA---	203
C660529	gag-pol polyprotein	203	20	3.97275e-23	76.8	4	P:GO:0015074; F:GO:0003676; F:GO:0008270; C:GO:0005634	P:DNA integration; F:nucleic acid binding; F:zinc ion binding; C:nucleus
C660531	---NA---	203
C660533	---NA---	203
C660539	---NA---	203
C660541	vitamin-b12 independent methionine 5-methyltetrahydropteroyltriglutamate-homocysteine	203	20	6.22849e-40	98.81	5	P:GO:0009086; P:GO:0032259; F:GO:0003871; F:GO:0008270; C:GO:0005737	P:methionine biosynthetic process; P:methylation; F:5-methyltetrahydropteroyltriglutamate-homocysteine S-methyltransferase activity; F:zinc ion binding; C:cytoplasm	EC:2.1.1.14; EC:2.1.1	5-methyltetrahydropteroyltriglutamate--homocysteine S-methyltransferase; Transferring one-carbon groups
C660547	---NA---	203
C660551	---NA---	203
C660555	endonuclease-reverse transcriptase -e01	203	17	1.62734e-09	58.51	26	P:GO:0006278; P:GO:0006508; P:GO:0006515; P:GO:0006887; P:GO:0030163; P:GO:0034599; P:GO:0051131; P:GO:0070407; P:GO:0090296; P:GO:0090305; F:GO:0000166; F:GO:0003677; F:GO:0003964; F:GO:0004176; F:GO:0004252; F:GO:0004519; F:GO:0005524; F:GO:0008233; F:GO:0008236; F:GO:0016787; F:GO:0016887; F:GO:0043531; F:GO:0043565; C:GO:0000145; C:GO:0005739; C:GO:0005759	P:RNA-templated DNA biosynthetic process; P:proteolysis; P:protein quality control for misfolded or incompletely synthesized proteins; P:exocytosis; P:protein catabolic process; P:cellular response to oxidative stress; P:chaperone-mediated protein complex assembly; P:oxidation-dependent protein catabolic process; P:regulation of mitochondrial DNA replication; P:nucleic acid phosphodiester bond hy…
C660557	---NA---	203
C660559	---NA---	203
C660565	---NA---	203
C660569	---NA---	203
C660575	---NA---	203
C660579	---NA---	203
C660597	---NA---	203
C660599	---NA---	203
C660605	---NA---	203
C660607	---NA---	203
C660613	---NA---	203
C660617	---NA---	203
C660627	---NA---	203
C660639	---NA---	203
C660649	---NA---	203
C660651	---NA---	203
C660655	---NA---	203
C660657	---NA---	203
C660665	rna-directed dna polymerase	203	8	4.60829e-09	75	3	P:GO:0006278; F:GO:0003677; F:GO:0003964	P:RNA-templated DNA biosynthetic process; F:DNA binding; F:RNA-directed DNA polymerase activity	EC:2.7.7.49	RNA-directed DNA polymerase
C660675	---NA---	203
C660677	---NA---	203
C660685	---NA---	203
C660687	---NA---	203
C660689	---NA---	203
C660699	---NA---	203
C660701	---NA---	203
C660703	---NA---	203
C660705	ac022352_18 retroelement	203	20	2.40256e-26	75.04	8	P:GO:0006436; P:GO:0015074; F:GO:0003676; F:GO:0004830; F:GO:0005524; F:GO:0008270; C:GO:0005634; C:GO:0005737	P:tryptophanyl-tRNA aminoacylation; P:DNA integration; F:nucleic acid binding; F:tryptophan-tRNA ligase activity; F:ATP binding; F:zinc ion binding; C:nucleus; C:cytoplasm	EC:6.1.1.2; EC:6.1.1	Tryptophan--tRNA ligase; Forming carbon-oxygen bonds
C660709	---NA---	203
C660713	transcript antisense to ribosomal rna protein	203	8	4.5927e-13	65.09
C660721	---NA---	203
C660723	cytochrome p450	203	20	9.43517e-09	70.49	4	P:GO:0008152; F:GO:0003824; F:GO:0097159; F:GO:1901363	P:metabolic process; F:catalytic activity; F:organic cyclic compound binding; F:heterocyclic compound binding
C660725	hypothetical protein VITISV_038145	203	3	7.23809e-12	61.2	3	P:GO:0015074; F:GO:0003676; F:GO:0008270	P:DNA integration; F:nucleic acid binding; F:zinc ion binding
C660735	retrotransposon unclassified	203	3	1.15207e-09	73.13	1	F:GO:0005488	F:binding
C660745	---NA---	203
C660747	---NA---	203
C660751	---NA---	203
C660753	carotenoid cleavage dioxygenase	203	20	2.92196e-31	95.03	16	P:GO:0006098; P:GO:0006636; P:GO:0006655; P:GO:0010304; P:GO:0015995; P:GO:0016117; P:GO:0016121; P:GO:0016124; P:GO:0019288; P:GO:0055114; F:GO:0045549; F:GO:0046872; C:GO:0005774; C:GO:0005794; C:GO:0005886; C:GO:0009506	P:pentose-phosphate shunt; P:unsaturated fatty acid biosynthetic process; P:phosphatidylglycerol biosynthetic process; P:PSII associated light-harvesting complex II catabolic process; P:chlorophyll biosynthetic process; P:carotenoid biosynthetic process; P:carotene catabolic process; P:xanthophyll catabolic process; P:isopentenyl diphosphate biosynthetic process, methylerythritol 4-phosphate path…	EC:1.13.11; EC:1.13.11.51	Acting on single donors with incorporation of molecular oxygen (oxygenases). The oxygen incorporated need not be derived from O(2); 9-cis-epoxycarotenoid dioxygenase
C660763	---NA---	203
C660769	---NA---	203
C660781	60s ribosomal protein l26	203	15	1.31568e-11	81.23	5	P:GO:0006412; F:GO:0003735; C:GO:0005730; C:GO:0005829; C:GO:0015934	P:translation; F:structural constituent of ribosome; C:nucleolus; C:cytosol; C:large ribosomal subunit
C660785	---NA---	203
C660789	---NA---	203
C660795	---NA---	203
C660797	serine-threonine protein plant-	203	20	1.08896e-08	77.48	6	P:GO:0006468; P:GO:0055114; F:GO:0004674; F:GO:0005524; F:GO:0032440; C:GO:0016021	P:protein phosphorylation; P:obsolete oxidation-reduction process; F:protein serine/threonine kinase activity; F:ATP binding; F:2-alkenal reductase [NAD(P)+] activity; C:integral component of membrane	EC:2.7.11; EC:1.3.1.74	Transferring phosphorus-containing groups; 2-alkenal reductase (NAD(P)(+))
C660799	hypothetical protein VITISV_024658	203	20	2.32948e-08	72.44	3	F:GO:0016772; F:GO:0097159; F:GO:1901363	F:transferase activity, transferring phosphorus-containing groups; F:organic cyclic compound binding; F:heterocyclic compound binding
C660805	---NA---	203
C660811	---NA---	203
C660815	---NA---	203
C660821	---NA---	203
C660827	---NA---	203
C660845	---NA---	203
C660857	---NA---	203
C660861	---NA---	203
C660865	---NA---	203
C660877	---NA---	203
C660879	---NA---	203
C660895	---NA---	203
C660903	---NA---	203
C660909	---NA---	203
C660915	---NA---	203
C660925	---NA---	203
C660933	---NA---	203
C660937	---NA---	203
C660945	---NA---	203
C660955	rna-directed dna polymerase (reverse transcriptase)	203	3	8.98988e-07	68.42	3	P:GO:0006278; F:GO:0003677; F:GO:0003964	P:RNA-templated DNA biosynthetic process; F:DNA binding; F:RNA-directed DNA polymerase activity
C660961	---NA---	203
C660967	---NA---	203
C660971	---NA---	203
C660977	---NA---	203
C660983	---NA---	203
C660985	---NA---	203
C661001	---NA---	203
C661005	---NA---	203
C661007	---NA---	203
C661021	---NA---	203
C661023	---NA---	203
C661027	---NA---	203
C661029	---NA---	203
C661033	---NA---	203
C661037	---NA---	203
C661047	---NA---	203
C661057	---NA---	203
C661061	hypothetical protein VITISV_030993	203	20	2.62205e-09	68.19	2	P:GO:0009987; F:GO:0046872	P:cellular process; F:metal ion binding
C661063	---NA---	203
C661065	---NA---	203
C661071	---NA---	203
C661089	---NA---	203
C661093	---NA---	203
C661095	---NA---	203
C661097	---NA---	203
C661099	---NA---	203
C661101	hypothetical protein VITISV_035256	203	16	1.28553e-14	64.53	2	P:GO:0015074; F:GO:0003676	P:DNA integration; F:nucleic acid binding
C661121	---NA---	203
C661135	---NA---	203
C661139	---NA---	203
C661141	---NA---	203
C661147	---NA---	203
C661155	---NA---	203
C661161	---NA---	203
C661167	---NA---	203
C661169	---NA---	203
C661171	---NA---	203
C661175	---NA---	203
C661191	---NA---	203
C661193	---NA---	203
C661201	---NA---	203
C661203	---NA---	203
C661205	---NA---	203
C661215	cytochrome p450	203	20	1.34178e-18	80.8	6	P:GO:0055114; F:GO:0005506; F:GO:0020037; F:GO:0050370; C:GO:0005783; C:GO:0044425	P:obsolete oxidation-reduction process; F:iron ion binding; F:heme binding; F:tyrosine N-monooxygenase activity; C:endoplasmic reticulum; C:obsolete membrane part	EC:1.14.13.41; EC:1.14.13	Acting on paired donors, with incorporation or reduction of molecular oxygen. The oxygen incorporated need not be derived from O(2); Acting on paired donors, with incorporation or reduction of molecular oxygen. The oxygen incorporated need not be derived from O(2)
C661229	---NA---	203
C661235	---NA---	203
C661241	---NA---	203
C661249	---NA---	203
C661251	---NA---	203
C661255	malonyl- isoflavone 7-o-glucoside-6 -o-malonyltransferase	203	20	5.34093e-12	66.94	1	F:GO:0016746	F:acyltransferase activity
C661257	---NA---	203
C661267	calmodulin-binding transcription activator 3-like	203	20	6.17478e-10	70.63	3	P:GO:0090304; F:GO:0097159; F:GO:1901363	P:nucleic acid metabolic process; F:organic cyclic compound binding; F:heterocyclic compound binding
C661275	---NA---	203
C661281	---NA---	203
C661283	---NA---	203
C661285	mannitol-1-phosphate dehydrogenase	203	20	6.71354e-15	77.01	8	P:GO:0019593; P:GO:0034599; P:GO:0034605; P:GO:0055114; F:GO:0008926; F:GO:0051287; C:GO:0005576; C:GO:0005622	P:mannitol biosynthetic process; P:cellular response to oxidative stress; P:cellular response to heat; P:obsolete oxidation-reduction process; F:mannitol-1-phosphate 5-dehydrogenase activity; F:NAD binding; C:extracellular region; C:intracellular anatomical structure	EC:1.1.1.17	Mannitol-1-phosphate 5-dehydrogenase
C661293	reverse transcriptase family member	203	20	2.00902e-15	69.77	7	P:GO:0008150; P:GO:0044249; P:GO:0090304; P:GO:1901576; F:GO:0003824; F:GO:0097159; F:GO:1901363	P:biological_process; P:cellular biosynthetic process; P:nucleic acid metabolic process; P:organic substance biosynthetic process; F:catalytic activity; F:organic cyclic compound binding; F:heterocyclic compound binding
C661295	---NA---	203
C661299	---NA---	203
C661301	---NA---	203
C661305	---NA---	203
C661313	---NA---	203
C661317	---NA---	203
C661323	---NA---	203
C661331	---NA---	203
C661341	---NA---	203
C661345	---NA---	203
C661361	---NA---	203
C661363	---NA---	203
C661365	---NA---	203
C661367	lrr receptor-like serine threonine-protein kinase gso2-like	203	20	4.22351e-08	67.36
C661373	---NA---	203
C661379	---NA---	203
C661383	glucan endo- -beta-glucosidase 5-like	203	1	6.37151e-06	73.53
C661391	---NA---	203
C661401	---NA---	203
C661409	---NA---	203
C661417	60s ribosomal protein l19	203	20	1.73332e-35	94.19	3	P:GO:0006412; F:GO:0003735; C:GO:0005840	P:translation; F:structural constituent of ribosome; C:ribosome
C661421	---NA---	203
C661451	---NA---	203
C661469	prolin-rich extensin-like receptor protein kinase family protein	203	20	1.08708e-11	64.26	6	P:GO:0006468; P:GO:0007165; F:GO:0004674; F:GO:0005488; F:GO:0038023; C:GO:0044464	P:protein phosphorylation; P:signal transduction; F:protein serine/threonine kinase activity; F:binding; F:signaling receptor activity; C:obsolete cell part	EC:2.7.11	Transferring phosphorus-containing groups
C661471	---NA---	203
C661473	---NA---	203
C661479	---NA---	203
C661481	---NA---	203
C661485	---NA---	203
C661491	---NA---	203
C661509	---NA---	203
C661513	---NA---	203
C661517	---NA---	203
C661523	---NA---	203
C661535	---NA---	203
C661553	---NA---	203
C661559	---NA---	203
C661561	---NA---	203
C661565	---NA---	203
C661569	---NA---	203
C661571	---NA---	203
C661573	---NA---	203
C661577	---NA---	203
C661583	---NA---	203
C661587	---NA---	203
C661591	---NA---	203
C661601	---NA---	203
C661607	cinnamyl alcohol dehydrogenase	203	20	1.04542e-27	85.3	3	P:GO:0008152; F:GO:0003824; F:GO:0050662	P:metabolic process; F:catalytic activity; F:obsolete coenzyme binding
C661617	1510387aretrotransposon del1-46	203	20	7.78685e-25	80.29	6	P:GO:0006508; P:GO:0015074; F:GO:0003676; F:GO:0004190; F:GO:0008270; C:GO:0005634	P:proteolysis; P:DNA integration; F:nucleic acid binding; F:aspartic-type endopeptidase activity; F:zinc ion binding; C:nucleus	EC:3.4.23	Acting on peptide bonds (peptidases)
C661629	---NA---	203
C661647	---NA---	203
C661651	---NA---	203
C661657	---NA---	203
C661659	---NA---	203
C661665	---NA---	203
C661669	---NA---	203
C661671	---NA---	203
C661677	---NA---	203
C661689	---NA---	203
C661691	---NA---	203
C661693	---NA---	203
C661699	---NA---	203
C661711	---NA---	203
C661713	---NA---	203
C661715	---NA---	203
C661719	---NA---	203
C661721	---NA---	203
C661723	mutant gag-pol polyprotein	203	8	7.69845e-09	57.31	3	F:GO:0003676; F:GO:0008270; F:GO:0046872	F:nucleic acid binding; F:zinc ion binding; F:metal ion binding
C661725	cytochrome p450	203	20	9.08578e-11	68.1	5	P:GO:0044260; P:GO:0090304; F:GO:0003824; F:GO:0097159; F:GO:1901363	P:cellular macromolecule metabolic process; P:nucleic acid metabolic process; F:catalytic activity; F:organic cyclic compound binding; F:heterocyclic compound binding
C661729	---NA---	203
C661731	---NA---	203
C661735	---NA---	203
C661743	---NA---	203
C661747	---NA---	203
C661749	---NA---	203
C661753	---NA---	203
C661755	---NA---	203
C661761	---NA---	203
C661771	predicted protein	203	4	1.4189e-08	53.63	5	F:GO:0008270; F:GO:0046872; C:GO:0000324; C:GO:0032153; C:GO:0051286	F:zinc ion binding; F:metal ion binding; C:fungal-type vacuole; C:cell division site; C:cell tip
C661775	atp synthase subunit 9	203	20	2.18637e-15	100	8	P:GO:0015986; P:GO:1902600; F:GO:0008289; F:GO:0015078; F:GO:0016787; C:GO:0005739; C:GO:0016021; C:GO:0045263	P:proton motive force-driven ATP synthesis; P:proton transmembrane transport; F:lipid binding; F:proton transmembrane transporter activity; F:hydrolase activity; C:mitochondrion; C:integral component of membrane; C:proton-transporting ATP synthase complex, coupling factor F(o)
C661779	---NA---	203
C661785	---NA---	204
C661787	---NA---	204
C661791	---NA---	204
C661799	---NA---	204
C661801	---NA---	204
C661807	---NA---	204
C661811	---NA---	204
C661813	---NA---	204
C661827	---NA---	204
C661839	---NA---	204
C661843	---NA---	204
C661845	---NA---	204
C661849	---NA---	204
C661855	---NA---	204
C661857	protein	204	20	9.23099e-35	93.99
C661861	ankyrin repeat-containing protein at3g12360-like	204	2	7.77361e-07	60.5
C661871	---NA---	204
C661873	kinase-like protein	204	20	2.99901e-12	63.69	2	P:GO:0008152; F:GO:0016301	P:metabolic process; F:kinase activity
C661875	---NA---	204
C661877	---NA---	204
C661889	---NA---	204
C661893	---NA---	204
C661895	---NA---	204
C661899	---NA---	204
C661901	---NA---	204
C661909	---NA---	204
C661915	---NA---	204
C661925	---NA---	204
C661927	---NA---	204
C661937	auxin-induced glutathione s transferase	204	20	6.60992e-11	80	5	P:GO:0009734; P:GO:0055114; F:GO:0004364; F:GO:0004462; F:GO:0004601	P:auxin-activated signaling pathway; P:obsolete oxidation-reduction process; F:glutathione transferase activity; F:lactoylglutathione lyase activity; F:peroxidase activity	EC:2.5.1.18; EC:4.4.1.5; EC:1.11.1.7	Glutathione transferase; Lactoylglutathione lyase; Peroxidase
C661943	---NA---	204
C661955	---NA---	204
C661957	---NA---	204
C661969	---NA---	204
C661983	---NA---	204
C661991	---NA---	204
C661999	---NA---	204
C662009	---NA---	204
C662015	---NA---	204
C662017	---NA---	204
C662029	---NA---	204
C662033	---NA---	204
C662035	---NA---	204
C662037	---NA---	204
C662041	hypothetical protein VITISV_026756	204	20	6.04834e-15	77.14	7	P:GO:0006508; P:GO:0016310; F:GO:0004222; F:GO:0016301; F:GO:0046872; F:GO:0097159; F:GO:1901363	P:proteolysis; P:phosphorylation; F:metalloendopeptidase activity; F:kinase activity; F:metal ion binding; F:organic cyclic compound binding; F:heterocyclic compound binding	EC:3.4.24	Acting on peptide bonds (peptidases)
C662045	---NA---	204
C662049	---NA---	204
C662053	---NA---	204
C662055	gag-pol related	204	9	8.96013e-12	63.75	4	P:GO:0015074; F:GO:0003676; F:GO:0008270; C:GO:0005634	P:DNA integration; F:nucleic acid binding; F:zinc ion binding; C:nucleus
C662059	---NA---	204
C662065	---NA---	204
C662069	---NA---	204
C662073	---NA---	204
C662081	---NA---	204
C662089	---NA---	204
C662091	---NA---	204
C662097	---NA---	204
C662101	---NA---	204
C662107	---NA---	204
C662111	---NA---	204
C662121	---NA---	204
C662123	---NA---	204
C662127	---NA---	204
C662141	---NA---	204
C662143	---NA---	204
C662147	---NA---	204
C662151	---NA---	204
C662153	---NA---	204
C662157	---NA---	204
C662159	---NA---	204
C662161	---NA---	204
C662163	rna-directed dna polymerase (reverse transcriptase)	204	6	1.19327e-08	65.95	4	P:GO:0006278; F:GO:0003677; F:GO:0003964; F:GO:0043531	P:RNA-templated DNA biosynthetic process; F:DNA binding; F:RNA-directed DNA polymerase activity; F:ADP binding
C662169	---NA---	204
C662177	---NA---	204
C662183	polyubiquitin-like protein	204	20	2.53515e-39	99.93	4	P:GO:0006464; P:GO:0006511; C:GO:0005634; C:GO:0005737	P:cellular protein modification process; P:ubiquitin-dependent protein catabolic process; C:nucleus; C:cytoplasm
C662191	---NA---	204
C662195	hypothetical protein VITISV_027059	204	20	6.72269e-22	80.31	6	P:GO:0005975; P:GO:0015074; F:GO:0003677; F:GO:0004553; F:GO:0046872; F:GO:0046983	P:carbohydrate metabolic process; P:DNA integration; F:DNA binding; F:hydrolase activity, hydrolyzing O-glycosyl compounds; F:metal ion binding; F:protein dimerization activity
C662197	---NA---	204
C662199	---NA---	204
C662205	---NA---	204
C662211	rna-directed dna polymerase (reverse transcriptase)	204	8	8.83019e-10	59.73	5	P:GO:0006278; P:GO:0006367; F:GO:0003677; F:GO:0003964; C:GO:0005672	P:RNA-templated DNA biosynthetic process; P:transcription initiation from RNA polymerase II promoter; F:DNA binding; F:RNA-directed DNA polymerase activity; C:transcription factor TFIIA complex
C662213	---NA---	204
C662215	---NA---	204
C662231	---NA---	204
C662235	---NA---	204
C662249	---NA---	204
C662251	---NA---	204
C662253	---NA---	204
C662255	---NA---	204
C662257	---NA---	204
C662275	---NA---	204
C662279	---NA---	204
C662293	---NA---	204
C662301	---NA---	204
C662311	---NA---	204
C662313	---NA---	204
C662317	---NA---	204
C662323	---NA---	204
C662327	phosphoglycerate mutase	204	20	3.21161e-31	87.29	4	P:GO:0006007; F:GO:0004619; F:GO:0030145; C:GO:0005737	P:glucose catabolic process; F:phosphoglycerate mutase activity; F:manganese ion binding; C:cytoplasm	EC:5.4.2.1	Intramolecular transferases
C662335	gdsl esterase lipase	204	20	9.96511e-22	73.53	6	P:GO:0008152; F:GO:0016298; F:GO:0052689; C:GO:0005576; C:GO:0005618; C:GO:0005773	P:metabolic process; F:lipase activity; F:carboxylic ester hydrolase activity; C:extracellular region; C:cell wall; C:vacuole	EC:3.1.1; EC:3.1.1.1	Acting on ester bonds; Carboxylesterase
C662339	---NA---	204
C662345	---NA---	204
C662347	---NA---	204
C662349	---NA---	204
C662357	---NA---	204
C662367	---NA---	204
C662369	---NA---	204
C662383	---NA---	204
[truncated: 1,046,576+ more rows]

## Sheet: All_FPKM
Supplementary Table 6: Blastx based annotation result, corresponding GO terms, and KEGG pathways for all the assembled transcripts of Magnolia obovata, and their expression values across seven tissues.
gene_id	FPKM_Bark	FPKM_Floral_Bud	FPKM_Mature_Leaf	FPKM_Stem	FPKM_Pistil	FPKM_Central_ylinder	FPKM_Young_Leaf
C650895|c0_g1	3.84	0	0	0	0	0	0
C650899|c0_g1	0	0	0	0	0	0	2.22
C650907|c0_g1	0	0	0	0	4.67	0	0
C650909|c0_g1	0	0	0	0	0	0	0
C650937|c0_g1	0	0	0	0	0	3.26	0
C650941|c0_g1	0	0	0	0	0	0	0
C650947|c0_g1	0	0	0	0	0	0	0
C650953|c0_g1	0	0	2.3	0	0	0	2.22
C650957|c0_g1	0	0	0	0	0	0	0
C650961|c0_g1	0	0	0	0	4.67	0	0
C650973|c0_g1	0	6.27	0	0	0	0	0
C650979|c0_g1	0	0	0	0	4.67	0	0
C650989|c0_g1	0	0	2.3	0	0	0	0
C650991|c0_g1	0	0	0	0	4.67	0	0
C650999|c0_g1	0	0	0	5.31	0	3.26	0
C651001|c0_g1	0	3.13	0	0	0	0	2.22
C651005|c0_g1	0	0	0	0	0	0	0
C651009|c0_g1	0	6.27	0	0	0	0	0
C651019|c0_g1	0	0	0	0	0	0	2.22
C651023|c0_g1	0	0	0	0	0	0	0
C651025|c0_g1	0	0	0	0	0	0	0
C651029|c0_g1	0	3.13	0	0	0	0	0
C651031|c0_g1	3.84	0	0	7.97	0	0	0
C651033|c0_g1	0	0	0	0	0	0	0
C651049|c0_g1	0	0	0	0	0	0	0
C651051|c0_g1	0	0	0	0	0	0	0
C651057|c0_g1	0	0	0	0	0	0	0
C651059|c0_g1	0	3.13	0	0	0	0	0
C651063|c0_g1	0	0	0	0	0	3.26	0
C651071|c0_g1	0	0	2.3	0	0	0	2.22
C651077|c0_g1	0	3.13	0	0	0	0	0
C651085|c0_g1	7.68	0	0	0	0	0	0
C651087|c0_g1	0	3.13	0	0	0	0	2.22
C651101|c0_g1	0	0	0	0	0	0	0
C651103|c0_g1	0	0	0	2.66	0	0	2.22
C651109|c0_g1	0	0	2.3	0	0	0	2.22
C651115|c0_g1	0	3.13	0	0	0	0	0
C651121|c0_g1	0	0	0	0	0	0	0
C651123|c0_g1	3.84	3.13	0	0	0	3.26	0
C651127|c0_g1	3.84	0	0	0	0	0	2.22
C651131|c0_g1	0	0	0	0	0	0	0
C651133|c0_g1	0	0	0	0	0	0	0
C651141|c0_g1	0	0	0	0	0	0	0
C651149|c0_g1	0	0	0	5.31	4.67	0	0
C651153|c0_g1	0	0	0	0	0	6.53	0
C651155|c0_g1	3.84	0	2.3	0	0	0	0
C651157|c0_g1	3.84	0	0	0	0	0	0
C651161|c0_g1	0	0	2.3	2.66	0	3.26	0
C651167|c0_g1	0	0	0	0	0	0	0
C651169|c0_g1	3.84	0	0	0	0	0	0
C651183|c0_g1	0	0	0	2.66	0	9.79	0
C651185|c0_g1	0	0	2.3	2.66	0	0	0
C651213|c0_g1	7.68	0	0	0	0	0	0
C651223|c0_g1	0	0	2.3	0	0	0	4.44
C651225|c0_g1	3.84	0	0	0	0	0	0
C651229|c0_g1	0	0	0	0	0	3.26	0
C651235|c0_g1	3.84	0	4.61	0	0	0	2.22
C651237|c0_g1	0	0	0	0	0	0	0
C651247|c0_g1	3.84	0	0	0	0	0	0
C651257|c0_g1	0	0	0	0	0	3.26	0
C651265|c0_g1	3.84	0	0	0	0	0	0
C651267|c0_g1	3.84	0	0	2.66	0	0	2.22
C651269|c0_g1	0	0	0	2.66	0	0	2.22
C651273|c0_g1	0	0	0	2.66	0	0	0
C651283|c0_g1	0	0	0	0	0	0	2.22
C651285|c0_g1	0	0	0	2.66	0	0	0
C651287|c0_g1	0	3.13	0	0	0	0	0
C651295|c0_g1	0	0	0	2.66	4.67	0	0
C651297|c0_g1	0	0	0	2.66	0	0	0
C651299|c0_g1	0	0	0	2.66	0	0	2.22
C651301|c0_g1	0	0	0	0	0	0	0
C651311|c0_g1	3.84	0	0	0	0	0	0
C651323|c0_g1	0	0	2.3	2.66	0	0	0
C651325|c0_g1	0	0	0	0	0	0	0
C651327|c0_g1	0	0	0	0	0	0	0
C651341|c0_g1	0	0	0	0	0	0	0
C651345|c0_g1	0	0	0	0	0	0	2.22
C651351|c0_g1	0	0	0	0	0	3.26	0
C651353|c0_g1	3.84	0	0	2.66	4.67	0	0
C651355|c0_g1	0	0	0	5.31	0	0	2.22
C651357|c0_g1	0	0	0	0	0	0	0
C651363|c0_g1	0	0	4.61	0	0	0	0
C651367|c0_g1	0	0	0	0	4.67	0	0
C651381|c0_g1	0	0	0	5.31	0	0	0
C651387|c0_g1	0	0	0	0	0	0	0
C651389|c0_g1	0	0	0	5.31	0	0	0
C651391|c0_g1	3.84	0	0	0	4.67	0	0
C651395|c0_g1	0	0	0	2.66	0	0	0
C651401|c0_g1	0	0	0	0	0	0	6.65
C651409|c0_g1	0	0	0	0	4.67	0	0
C651411|c0_g1	3.84	0	0	0	0	3.26	0
C651413|c0_g1	3.84	0	0	0	0	0	0
C651415|c0_g1	0	0	0	0	0	0	0
C651419|c0_g1	7.68	0	0	0	0	0	4.44
C651421|c0_g1	0	0	0	0	0	0	2.22
C651429|c0_g1	0	0	0	2.66	0	0	0
C651433|c0_g1	0	0	0	2.66	0	0	2.22
C651439|c0_g1	0	0	0	0	0	0	0
C651447|c0_g1	0	0	0	0	0	3.26	0
C651451|c0_g1	3.84	0	2.3	0	0	0	0
C651453|c0_g1	0	0	0	0	0	0	2.22
C651457|c0_g1	3.84	0	0	0	0	0	0
C651459|c0_g1	0	0	0	0	0	0	0
C651461|c0_g1	3.84	0	0	0	0	3.26	0
C651465|c0_g1	3.84	0	0	0	0	3.26	0
C651467|c0_g1	0	0	0	0	0	0	2.22
C651469|c0_g1	3.84	0	0	0	0	3.26	2.22
C651471|c0_g1	0	0	0	0	0	0	4.44
C651481|c0_g1	0	3.13	0	0	0	0	0
C651483|c0_g1	3.84	0	0	0	0	0	0
C651485|c0_g1	3.84	0	0	0	0	0	0
C651491|c0_g1	0	0	0	0	0	0	0
C651499|c0_g1	0	0	0	2.66	0	0	0
C651501|c0_g1	0	0	0	0	0	0	2.22
C651507|c0_g1	0	0	0	2.66	0	0	0
C651509|c0_g1	0	0	0	0	14.02	0	0
C651519|c0_g1	3.84	3.13	0	0	0	0	0
C651527|c0_g1	0	0	0	0	0	0	0
C651531|c0_g1	0	0	0	0	14.02	3.26	0
C651533|c0_g1	3.84	0	0	0	0	3.26	0
C651535|c0_g1	0	3.13	0	2.66	0	0	0
C651537|c0_g1	0	0	0	0	0	0	0
C651539|c0_g1	0	0	0	0	0	0	0
C651541|c0_g1	0	0	0	5.31	0	0	2.22
C651563|c0_g1	7.68	0	0	0	0	0	0
C651569|c0_g1	0	0	0	0	0	0	0
C651571|c0_g1	0	0	0	0	0	0	0
C651579|c0_g1	7.68	0	0	0	0	0	0
C651585|c0_g1	0	0	0	0	0	0	2.22
C651589|c0_g1	0	0	0	0	0	3.26	0
C651591|c0_g1	0	0	2.3	0	0	0	2.22
C651597|c0_g1	0	0	2.3	0	0	6.53	0
C651601|c0_g1	3.84	0	0	0	0	0	0
C651605|c0_g1	3.84	0	0	0	0	3.26	0
C651607|c0_g1	3.84	0	0	0	0	0	0
C651609|c0_g1	7.68	0	0	0	0	3.26	0
C651611|c0_g1	0	0	0	2.66	0	3.26	0
C651613|c0_g1	0	0	0	0	0	0	0
C651623|c0_g1	7.68	0	0	0	0	0	0
C651631|c0_g1	0	0	2.3	0	0	0	2.22
C651635|c0_g1	3.84	0	0	0	0	0	0
C651641|c0_g1	3.84	0	0	2.66	0	0	0
C651647|c0_g1	0	0	0	0	0	3.26	2.22
C651651|c0_g1	0	0	0	0	0	0	0
C651655|c0_g1	0	3.13	0	2.66	0	0	0
C651665|c0_g1	7.68	0	0	0	0	0	0
C651675|c0_g1	0	0	0	0	0	0	0
C651677|c0_g1	3.84	0	0	5.31	0	0	0
C651681|c0_g1	0	0	0	0	0	0	2.22
C651685|c0_g1	0	3.13	0	0	0	0	0
C651687|c0_g1	0	0	0	0	0	0	2.22
C651689|c0_g1	3.84	0	0	0	0	0	0
C651691|c0_g1	0	0	0	0	0	0	0
C651697|c0_g1	3.84	0	0	0	0	0	0
C651699|c0_g1	0	0	0	2.66	0	0	2.22
C651705|c0_g1	7.68	3.13	0	0	0	0	0
C651709|c0_g1	3.84	0	2.3	0	0	0	0
C651713|c0_g1	0	0	2.3	0	0	0	0
C651715|c0_g1	0	0	0	0	0	3.26	0
C651717|c0_g1	0	0	0	2.66	0	0	0
C651723|c0_g1	7.68	0	0	0	0	0	0
C651727|c0_g1	0	0	0	5.31	0	0	4.44
C651731|c0_g1	0	0	0	0	0	0	0
C651735|c0_g1	0	0	0	0	4.67	0	0
C651737|c0_g1	0	0	0	0	0	3.26	0
C651739|c0_g1	0	0	0	0	0	0	2.22
C651745|c0_g1	0	0	0	0	0	0	0
C651746|c0_g1	0	0	0	0	0	0	0
C651748|c0_g1	0	0	0	0	0	0	0
C651756|c0_g1	7.68	0	0	0	0	0	0
C651772|c0_g1	11.52	0	2.3	10.62	0	0	4.44
C651774|c0_g1	0	0	0	0	0	0	0
C651784|c0_g1	0	0	0	0	0	0	0
C651786|c0_g1	0	0	0	0	0	0	0
C651788|c0_g1	0	0	0	0	4.67	0	2.22
C651790|c0_g1	0	0	0	0	0	3.26	4.44
C651802|c0_g1	0	0	0	0	0	0	0
C651810|c0_g1	0	0	0	0	0	0	0
C651812|c0_g1	0	3.13	0	0	0	0	0
C651818|c0_g1	0	0	0	0	0	0	0
C651832|c0_g1	0	0	0	0	0	0	0
C651834|c0_g1	0	0	0	0	0	0	0
C651842|c0_g1	0	0	0	5.31	0	0	0
C651850|c0_g1	3.84	0	0	0	0	0	2.22
C651856|c0_g1	0	0	0	0	0	0	0
C651862|c0_g1	11.52	0	0	0	0	0	0
C651872|c0_g1	0	0	0	0	0	0	2.22
C651878|c0_g1	3.84	0	0	0	0	0	0
C651886|c0_g1	0	0	0	7.97	0	0	0
C651892|c0_g1	0	0	0	0	0	0	0
C651896|c0_g1	0	0	0	5.31	0	0	0
C651898|c0_g1	3.84	0	0	0	0	0	0
C651902|c0_g1	3.84	0	0	2.66	0	0	0
C651906|c0_g1	0	0	0	0	0	3.26	0
C651910|c0_g1	3.84	0	0	0	0	0	0
C651916|c0_g1	3.84	0	0	0	0	3.26	0
C651920|c0_g1	0	0	0	2.66	0	0	0
C651922|c0_g1	0	0	0	0	4.67	3.26	0
C651924|c0_g1	0	0	0	0	0	0	0
C651926|c0_g1	0	0	2.3	0	0	0	0
C651928|c0_g1	0	0	0	2.66	0	3.26	0
C651932|c0_g1	0	3.13	0	0	0	0	2.22
C651936|c0_g1	0	0	0	0	0	0	0
C651938|c0_g1	3.84	0	0	0	0	0	2.22
C651942|c0_g1	0	0	0	0	9.35	0	2.22
C651946|c0_g1	3.84	0	0	0	0	0	0
C651948|c0_g1	0	0	0	0	0	0	0
C651952|c0_g1	0	6.27	0	0	0	0	2.22
C651954|c0_g1	0	0	0	0	0	0	0
C651960|c0_g1	0	0	0	2.66	0	0	2.22
C651968|c0_g1	11.52	3.13	2.3	2.66	0	0	8.87
C651976|c0_g1	11.52	0	0	0	0	0	0
C651980|c0_g1	3.84	0	0	0	0	0	0
C651986|c0_g1	0	0	0	0	0	3.26	0
C651994|c0_g1	0	0	0	0	0	3.26	2.22
C651998|c0_g1	0	0	2.3	0	0	0	0
C652004|c0_g1	7.68	0	0	0	0	0	0
C652006|c0_g1	0	0	0	2.66	0	0	0
C652008|c0_g1	0	0	2.3	0	0	0	2.22
C652014|c0_g1	3.84	0	0	0	0	0	0
C652016|c0_g1	0	0	4.61	0	0	3.26	0
C652028|c0_g1	0	0	0	0	0	6.53	0
C652030|c0_g1	0	0	0	0	0	3.26	0
C652032|c0_g1	0	0	2.3	0	0	0	0
C652034|c0_g1	0	0	0	0	0	0	0
C652036|c0_g1	3.84	0	0	0	0	0	0
C652042|c0_g1	3.84	0	2.3	2.66	0	0	0
C652044|c0_g1	0	0	2.3	0	0	0	0
C652046|c0_g1	0	0	0	0	0	0	4.44
C652062|c0_g1	0	0	0	0	0	0	2.22
C652080|c0_g1	3.84	0	0	0	0	0	4.44
C652082|c0_g1	0	0	0	0	9.35	0	0
C652084|c0_g1	0	0	0	0	0	0	0
C652092|c0_g1	3.84	6.27	4.61	5.31	0	3.26	0
C652096|c0_g1	7.68	0	0	0	0	0	0
C652098|c0_g1	0	0	0	0	4.67	0	2.22
C652104|c0_g1	0	0	0	5.31	4.67	0	0
C652106|c0_g1	0	0	0	2.66	0	0	0
C652110|c0_g1	0	0	0	0	0	0	0
C652114|c0_g1	0	0	0	0	0	3.26	0
C652118|c0_g1	3.84	0	0	0	0	0	0
C652122|c0_g1	0	0	0	0	0	3.26	2.22
C652126|c0_g1	3.84	0	0	0	0	0	4.44
C652128|c0_g1	0	0	0	0	0	3.26	0
C652130|c0_g1	0	0	2.3	0	0	0	2.22
C652134|c0_g1	0	0	0	2.66	0	0	0
C652136|c0_g1	0	0	0	2.66	0	0	0
C652140|c0_g1	0	0	2.3	0	0	0	2.22
C652146|c0_g1	7.68	0	2.3	0	0	3.26	0
C652148|c0_g1	3.84	0	0	0	0	3.26	2.22
C652154|c0_g1	0	0	0	0	0	0	0
C652158|c0_g1	3.84	0	2.3	0	0	3.26	0
C652166|c0_g1	0	3.13	0	0	0	0	0
C652174|c0_g1	3.84	0	0	0	0	0	0
C652180|c0_g1	0	0	0	0	0	3.26	0
C652182|c0_g1	3.84	0	0	0	0	0	0
C652186|c0_g1	0	0	2.3	0	0	3.26	0
C652188|c0_g1	0	0	0	0	0	0	0
C652190|c0_g1	3.84	0	0	0	0	0	0
C652192|c0_g1	15.36	0	0	2.66	4.67	6.53	6.65
C652198|c0_g1	0	0	0	0	0	0	0
C652200|c0_g1	0	0	2.3	0	0	0	0
C652204|c0_g1	0	0	0	2.66	0	0	0
C652206|c0_g1	0	0	0	2.66	0	0	0
C652208|c0_g1	0	0	0	0	0	0	0
C652210|c0_g1	3.84	6.27	0	0	0	0	0
C652212|c0_g1	3.84	0	0	0	0	0	0
C652216|c0_g1	0	0	0	0	0	0	0
C652218|c0_g1	0	0	0	2.66	0	0	0
C652220|c0_g1	0	0	2.3	0	0	0	0
C652222|c0_g1	0	0	0	0	4.67	0	2.22
C652224|c0_g1	0	3.13	0	0	9.35	3.26	2.22
C652226|c0_g1	3.84	0	0	0	0	0	0
C652228|c0_g1	0	0	0	0	0	0	0
C652230|c0_g1	3.84	0	0	0	0	0	0
C652232|c0_g1	0	0	0	0	0	0	2.22
C652234|c0_g1	3.84	0	0	0	0	0	2.22
C652242|c0_g1	0	0	0	2.66	4.67	0	0
C652246|c0_g1	0	3.13	0	0	0	0	0
C652248|c0_g1	0	0	0	2.66	0	0	0
C652254|c0_g1	0	0	4.61	0	0	0	0
C652256|c0_g1	0	0	0	0	0	0	0
C652262|c0_g1	3.84	0	2.3	0	0	0	0
C652264|c0_g1	0	0	0	0	0	0	0
C652268|c0_g1	0	0	0	2.66	0	0	0
C652280|c0_g1	0	0	0	0	4.67	0	0
C652284|c0_g1	0	0	2.3	0	0	0	2.22
C652288|c0_g1	0	0	0	0	0	3.26	0
C652292|c0_g1	3.84	0	0	0	0	0	0
C652298|c0_g1	0	0	0	0	0	0	0
C652302|c0_g1	0	0	0	2.66	0	3.26	2.22
C652306|c0_g1	0	0	0	2.66	0	0	0
C652312|c0_g1	0	0	0	2.66	0	0	0
C652314|c0_g1	0	0	0	2.66	0	0	0
C652316|c0_g1	0	0	0	0	0	0	0
C652322|c0_g1	0	0	0	2.66	0	0	0
C652332|c0_g1	0	0	0	0	0	0	0
C652336|c0_g1	0	0	0	0	0	0	0
C652338|c0_g1	0	0	0	0	0	0	0
C652340|c0_g1	0	0	0	2.66	0	0	0
C652342|c0_g1	0	0	0	2.66	0	0	0
C652346|c0_g1	0	0	2.3	2.66	0	0	0
C652352|c0_g1	0	0	0	2.66	0	0	0
C652354|c0_g1	0	0	0	0	0	0	0
C652358|c0_g1	0	3.13	6.91	5.31	9.35	3.26	6.65
C652360|c0_g1	0	0	0	2.66	0	0	0
C652366|c0_g1	3.84	0	0	0	0	9.79	0
C652368|c0_g1	0	0	0	0	0	0	0
C652372|c0_g1	0	0	0	0	0	6.53	0
C652378|c0_g1	0	0	0	0	0	0	0
C652384|c0_g1	3.84	0	0	0	0	0	0
C652386|c0_g1	0	3.13	2.3	0	0	0	0
C652400|c0_g1	0	0	0	0	0	13.06	2.22
C652404|c0_g1	3.84	0	0	2.66	0	0	0
C652406|c0_g1	0	0	0	0	0	0	0
C652408|c0_g1	0	0	0	0	0	0	0
C652410|c0_g1	0	0	2.3	2.66	0	0	0
C652420|c0_g1	0	0	0	0	0	3.26	0
C652426|c0_g1	0	0	0	0	0	3.26	0
C652432|c0_g1	3.84	0	0	0	0	0	0
C652438|c0_g1	0	0	0	0	0	3.26	2.22
C652442|c0_g1	0	0	0	0	4.67	3.26	0
C652444|c0_g1	0	0	0	0	0	0	0
C652448|c0_g1	0	0	0	0	0	0	0
C652450|c0_g1	15.36	0	0	0	0	0	0
C652454|c0_g1	0	0	0	0	0	0	2.22
C652456|c0_g1	0	3.13	0	0	0	0	4.44
C652460|c0_g1	0	0	0	0	0	0	2.22
C652468|c0_g1	0	0	0	0	0	0	2.22
C652470|c0_g1	0	0	0	2.66	4.67	0	0
C652472|c0_g1	0	0	0	0	0	0	2.22
C652474|c0_g1	0	0	0	0	0	0	0
C652478|c0_g1	0	0	0	0	0	0	0
C652482|c0_g1	0	0	0	0	0	0	0
C652484|c0_g1	0	0	0	0	9.35	0	0
C652492|c0_g1	0	0	0	5.31	0	0	0
C652494|c0_g1	3.84	0	0	0	0	0	0
C652498|c0_g1	0	0	0	0	0	0	0
C652504|c0_g1	0	3.13	0	2.66	0	0	0
C652510|c0_g1	0	0	0	0	0	3.26	2.22
C652518|c0_g1	7.68	0	0	2.66	0	0	0
C652522|c0_g1	0	0	0	0	0	3.26	0
C652532|c0_g1	3.84	0	0	0	0	0	0
C652536|c0_g1	3.84	0	0	2.66	0	0	0
C652538|c0_g1	0	0	0	0	0	0	0
C652540|c0_g1	0	0	0	0	0	3.26	0
C652542|c0_g1	0	0	0	0	0	0	0
C652544|c0_g1	0	0	0	0	0	0	0
C652546|c0_g1	0	0	0	0	0	0	0
C652556|c0_g1	0	0	0	2.66	0	0	2.22
C652558|c0_g1	0	0	0	0	0	0	0
C652560|c0_g1	0	0	0	0	0	6.53	0
C652562|c0_g1	3.84	0	0	0	0	0	0
C652570|c0_g1	0	0	0	5.31	0	3.26	0
C652574|c0_g1	0	0	0	0	0	0	0
C652580|c0_g1	0	0	0	0	0	0	0
C652582|c0_g1	3.84	0	2.3	0	0	0	4.44
C652588|c0_g1	0	0	0	0	0	0	0
C652594|c0_g1	3.84	3.13	2.3	10.62	0	6.53	2.22
C652596|c0_g1	7.68	0	2.3	0	0	0	0
C652600|c0_g1	0	0	0	0	4.67	0	0
C652608|c0_g1	0	0	2.3	2.66	0	3.26	0
C652614|c0_g1	0	0	2.3	0	0	3.26	0
C652616|c0_g1	0	0	0	0	0	0	2.22
C652618|c0_g1	0	3.13	0	0	0	6.53	0
C652620|c0_g1	0	0	0	2.66	0	0	0
C652624|c0_g1	0	3.13	0	0	0	0	0
C652626|c0_g1	0	0	0	0	0	3.26	0
C652636|c0_g1	0	12.54	0	0	0	0	0
C652644|c0_g1	0	0	0	2.66	0	3.26	0
C652646|c0_g1	0	0	0	2.66	0	3.26	0
C652650|c0_g1	0	0	0	2.66	0	0	0
C652652|c0_g1	0	0	0	0	0	0	0
C652656|c0_g1	0	0	0	2.66	0	0	0
C652668|c0_g1	0	0	0	0	4.67	0	0
C652670|c0_g1	545.4	1034.51	359.36	576.2	191.58	532.18	563.3
C652672|c0_g1	0	0	2.3	0	4.67	0	0
C652676|c0_g1	3.84	3.13	2.3	0	0	0	0
C652678|c0_g1	0	3.13	0	0	0	0	0
C652688|c0_g1	0	0	0	0	0	0	2.22
C652694|c0_g1	0	0	2.3	2.66	0	0	0
C652698|c0_g1	0	0	2.3	0	0	0	0
C652700|c0_g1	0	0	0	0	0	0	0
C652702|c0_g1	0	0	2.3	0	0	3.26	0
C652706|c0_g1	23.05	0	0	0	0	0	0
C652714|c0_g1	3.84	0	2.3	2.66	4.67	0	8.87
C652716|c0_g1	0	0	0	0	0	0	2.22
C652718|c0_g1	3.84	3.13	0	0	0	0	0
C652722|c0_g1	0	3.13	0	0	0	0	0
C652726|c0_g1	0	0	0	0	0	0	0
C652730|c0_g1	7.68	0	0	0	0	0	0
C652736|c0_g1	3.84	0	0	2.66	0	0	0
C652738|c0_g1	0	0	0	0	0	0	2.22
C652740|c0_g1	0	0	0	0	0	3.26	0
C652742|c0_g1	3.84	0	0	2.66	0	0	0
C652744|c0_g1	3.84	0	2.3	0	0	0	0
C652746|c0_g1	3.84	0	0	0	0	0	0
C652748|c0_g1	0	0	2.3	0	0	0	0
C652750|c0_g1	3.84	0	0	0	4.67	0	0
C652752|c0_g1	3.84	0	0	0	0	6.53	0
C652754|c0_g1	7.68	0	0	0	0	3.26	0
C652756|c0_g1	3.84	0	4.61	0	0	0	0
C652758|c0_g1	0	3.13	0	0	0	0	0
C652768|c0_g1	0	0	0	7.81	0	0	0
C652770|c0_g1	3.76	0	0	0	0	0	2.17
C652772|c0_g1	0	0	0	0	0	0	0
C652776|c0_g1	3.76	0	0	0	0	3.2	0
C652780|c0_g1	0	0	0	2.6	0	0	0
C652788|c0_g1	0	0	0	5.2	0	0	0
C652808|c0_g1	3.76	0	0	0	0	0	0
C652814|c0_g1	0	0	0	0	0	3.2	0
C652816|c0_g1	3.76	0	0	0	0	0	0
C652818|c0_g1	0	0	0	0	4.57	0	0
C652824|c0_g1	0	0	0	0	0	0	0
C652826|c0_g1	0	0	0	2.6	0	0	2.17
C652828|c0_g1	0	0	0	2.6	0	0	0
C652834|c0_g1	0	0	0	0	0	0	2.17
C652836|c0_g1	0	0	0	0	0	0	0
C652838|c0_g1	7.53	0	0	0	0	0	0
C652840|c0_g1	0	3.07	0	0	0	0	0
C652846|c0_g1	0	3.07	2.26	0	0	6.4	2.17
C652850|c0_g1	0	0	0	5.2	0	0	0
C652854|c0_g1	7.53	0	0	0	0	0	0
C652862|c0_g1	0	0	0	0	0	0	0
C652874|c0_g1	0	3.07	0	2.6	0	0	0
C652876|c0_g1	0	0	0	2.6	9.14	0	0
C652878|c0_g1	0	0	0	0	0	0	0
C652880|c0_g1	0	0	0	0	0	0	2.17
C652884|c0_g1	0	0	0	2.6	0	0	2.17
C652892|c0_g1	0	0	0	0	0	0	0
C652906|c0_g1	0	0	0	0	0	0	0
C652908|c0_g1	3.76	0	0	0	0	6.4	0
C652912|c0_g1	0	0	0	2.6	0	0	0
C652916|c0_g1	0	0	0	0	0	0	6.52
C652918|c0_g1	0	0	0	2.6	0	0	0
C652932|c0_g1	3.76	0	0	2.6	0	0	2.17
C652938|c0_g1	0	0	0	0	0	0	0
C652946|c0_g1	0	0	0	0	0	0	0
C652948|c0_g1	0	0	0	5.2	0	0	0
C652950|c0_g1	0	0	0	0	0	0	0
C652954|c0_g1	0	0	0	0	0	0	2.17
C652956|c0_g1	0	0	0	0	0	0	0
C652958|c0_g1	0	0	0	0	0	0	0
C652964|c0_g1	3.76	3.07	6.77	2.6	0	3.2	0
C652968|c0_g1	0	0	0	0	0	0	2.17
C652970|c0_g1	0	0	0	0	0	0	2.17
C652974|c0_g1	0	0	0	0	0	3.2	0
C652986|c0_g1	0	0	0	0	0	0	0
C652988|c0_g1	7.53	0	0	0	0	0	0
C652990|c0_g1	0	0	0	2.6	0	0	2.17
C652992|c0_g1	7.53	0	0	0	0	3.2	0
C652994|c0_g1	0	0	0	0	0	6.4	0
C652996|c0_g1	0	0	0	0	0	0	0
C652998|c0_g1	0	0	0	0	0	0	2.17
C653000|c0_g1	0	0	0	0	0	0	0
C653008|c0_g1	0	0	0	2.6	0	0	0
C653032|c0_g1	0	0	0	0	13.71	0	0
C653036|c0_g1	0	0	2.26	0	0	0	0
C653038|c0_g1	0	0	0	0	4.57	0	2.17
C653044|c0_g1	0	0	0	0	0	0	0
C653046|c0_g1	0	0	0	0	9.14	0	0
C653050|c0_g1	0	0	0	0	0	0	2.17
C653054|c0_g1	7.53	0	0	0	0	0	0
C653056|c0_g1	3.76	0	0	0	0	3.2	2.17
C653062|c0_g1	0	0	0	0	0	0	0
C653070|c0_g1	0	0	0	0	4.57	0	4.35
C653076|c0_g1	3.76	0	0	0	0	0	0
C653086|c0_g1	0	0	2.26	0	0	3.2	2.17
C653088|c0_g1	0	0	6.77	0	0	0	0
C653100|c0_g1	3.76	0	0	2.6	0	0	0
C653104|c0_g1	0	3.07	0	2.6	0	0	0
C653108|c0_g1	0	0	0	0	0	0	0
C653112|c0_g1	0	0	0	0	9.14	0	2.17
C653114|c0_g1	0	0	0	0	0	0	0
C653116|c0_g1	0	0	0	0	0	0	0
C653118|c0_g1	0	0	0	2.6	0	0	0
C653120|c0_g1	0	0	2.26	0	0	0	0
C653130|c0_g1	0	0	0	2.6	0	0	0
C653136|c0_g1	0	0	0	0	0	0	0
C653144|c0_g1	0	0	0	0	0	0	0
C653148|c0_g1	0	0	0	0	0	3.2	0
C653150|c0_g1	3.76	0	2.26	0	0	0	0
C653152|c0_g1	0	0	0	0	0	0	0
C653158|c0_g1	0	0	0	2.6	0	0	2.17
C653164|c0_g1	0	0	0	0	0	0	0
C653170|c0_g1	0	0	0	2.6	4.57	6.4	0
C653174|c0_g1	3.76	0	0	0	4.57	0	0
C653176|c0_g1	0	0	2.26	0	0	0	0
C653182|c0_g1	0	0	0	2.6	4.57	3.2	0
C653184|c0_g1	3.76	0	0	2.6	0	0	0
C653190|c0_g1	3.76	0	0	2.6	0	3.2	2.17
C653204|c0_g1	0	0	0	0	0	6.4	0
C653206|c0_g1	0	0	0	0	0	0	0
C653208|c0_g1	3.76	0	0	0	0	3.2	0
C653220|c0_g1	0	0	0	0	0	0	0
C653228|c0_g1	11.29	0	0	0	0	0	0
C653230|c0_g1	18.82	0	0	0	0	16	0
C653238|c0_g1	11.29	3.07	0	0	0	0	0
C653240|c0_g1	0	3.07	0	0	4.57	0	0
C653252|c0_g1	0	0	0	2.6	0	0	0
C653254|c0_g1	0	0	0	0	0	3.2	4.35
C653256|c0_g1	0	0	0	0	0	3.2	0
C653262|c0_g1	3.76	0	2.26	0	0	0	0
C653266|c0_g1	3.76	0	0	0	0	0	2.17
C653274|c0_g1	0	0	0	0	0	0	2.17
C653286|c0_g1	0	6.15	2.26	2.6	0	0	0
C653290|c0_g1	0	0	0	2.6	0	6.4	0
C653292|c0_g1	0	0	0	0	0	0	0
C653308|c0_g1	0	0	0	0	0	0	0
C653312|c0_g1	0	0	0	0	0	0	0
C653314|c0_g1	0	0	2.26	0	0	0	0
C653326|c0_g1	0	0	0	2.6	0	3.2	0
C653332|c0_g1	0	0	2.26	2.6	0	0	0
C653338|c0_g1	0	0	0	0	4.57	0	0
C653342|c0_g1	0	0	0	0	0	0	0
C653348|c0_g1	0	3.07	2.26	0	9.14	0	0
C653350|c0_g1	0	0	0	0	0	0	2.17
C653352|c0_g1	0	0	0	7.81	0	0	2.17
C653358|c0_g1	0	0	0	0	4.57	0	0
C653362|c0_g1	3.76	0	0	0	0	0	2.17
C653368|c0_g1	7.53	0	0	2.6	0	0	0
C653370|c0_g1	0	0	0	0	0	0	0
C653372|c0_g1	0	0	0	0	0	0	0
C653374|c0_g1	0	0	2.26	0	4.57	0	0
C653386|c0_g1	0	0	0	0	0	3.2	0
C653388|c0_g1	0	0	0	0	0	0	0
C653390|c0_g1	0	0	0	0	0	3.2	0
C653392|c0_g1	3.76	3.07	0	0	0	0	0
C653394|c0_g1	0	0	0	0	0	0	0
C653396|c0_g1	0	3.07	4.52	0	0	0	0
C653400|c0_g1	0	0	2.26	2.6	0	0	0
C653404|c0_g1	0	0	2.26	0	0	6.4	0
C653408|c0_g1	0	0	0	0	0	3.2	0
C653414|c0_g1	3.76	0	0	0	0	0	0
C653422|c0_g1	11.29	0	0	0	0	3.2	0
C653428|c0_g1	0	0	0	2.6	4.57	0	0
C653430|c0_g1	0	0	0	0	0	0	0
C653436|c0_g1	0	0	0	2.6	0	0	0
C653450|c0_g1	7.53	0	0	0	0	0	0
C653452|c0_g1	0	0	6.77	20.82	0	19.2	2.17
C653462|c0_g1	3.76	0	0	0	0	0	0
C653470|c0_g1	0	0	0	2.6	0	3.2	2.17
C653474|c0_g1	0	0	0	0	0	0	0
C653478|c0_g1	0	0	0	5.2	0	0	0
C653480|c0_g1	3.76	0	4.52	0	0	0	2.17
C653484|c0_g1	0	3.07	0	0	4.57	0	0
C653486|c0_g1	0	0	0	0	0	0	0
C653494|c0_g1	0	0	0	2.6	0	0	0
C653496|c0_g1	3.76	0	0	0	0	3.2	0
C653500|c0_g1	0	0	0	2.6	0	0	0
C653512|c0_g1	0	0	2.26	2.6	0	0	2.17
C653514|c0_g1	0	0	0	0	0	0	0
C653522|c0_g1	11.29	0	0	0	0	0	0
C653526|c0_g1	3.76	0	0	0	0	0	0
C653528|c0_g1	3.76	0	0	2.6	0	0	2.17
C653532|c0_g1	0	0	0	0	0	0	0
C653534|c0_g1	0	0	0	0	0	3.2	0
C653538|c0_g1	0	0	2.26	0	0	0	2.17
C653544|c0_g1	3.76	0	0	2.6	0	0	0
C653550|c0_g1	0	0	0	0	0	0	2.17
C653560|c0_g1	0	0	0	0	0	3.2	2.17
C653566|c0_g1	0	0	0	0	0	0	0
C653568|c0_g1	7.53	3.07	11.29	0	0	0	2.17
C653570|c0_g1	0	0	0	0	0	0	2.17
C653574|c0_g1	7.53	0	0	0	0	0	0
C653598|c0_g1	3.76	0	0	0	0	0	0
C653600|c0_g1	0	0	0	0	0	3.2	0
C653602|c0_g1	0	3.07	0	0	0	3.2	0
C653610|c0_g1	0	0	0	0	0	0	2.17
C653628|c0_g1	0	0	0	0	9.14	3.2	0
C653632|c0_g1	0	0	2.26	0	0	0	2.17
C653636|c0_g1	0	0	0	0	0	0	0
C653638|c0_g1	0	0	0	0	0	0	0
C653640|c0_g1	3.76	0	0	0	0	0	0
C653644|c0_g1	3.76	0	0	0	0	0	0
C653646|c0_g1	0	0	0	2.6	0	3.2	0
C653650|c0_g1	0	0	0	0	0	0	2.17
C653656|c0_g1	0	3.07	0	0	0	3.2	2.17
C653662|c0_g1	0	0	0	0	0	3.2	0
C653674|c0_g1	0	0	0	0	0	0	2.17
C653676|c0_g1	0	0	0	0	0	0	2.17
C653680|c0_g1	0	0	0	0	0	0	0
C653694|c0_g1	0	0	6.77	0	0	0	0
C653696|c0_g1	0	0	0	0	0	0	0
C653698|c0_g1	0	0	0	0	0	0	2.17
C653700|c0_g1	0	0	0	0	0	0	0
C653702|c0_g1	3.76	3.07	0	0	0	0	0
C653708|c0_g1	0	0	0	2.6	0	0	0
C653710|c0_g1	3.76	0	0	0	0	0	0
C653722|c0_g1	3.76	0	0	0	0	0	2.17
C653734|c0_g1	18.82	0	0	10.41	0	3.2	6.52
C653736|c0_g1	0	0	0	0	0	0	0
C653738|c0_g1	0	0	0	0	0	0	2.17
C653742|c0_g1	0	0	0	0	0	6.4	0
C653754|c0_g1	3.76	0	0	0	0	0	0
C653756|c0_g1	3.76	0	0	0	0	0	0
C653764|c0_g1	0	0	0	5.2	0	0	2.17
C653772|c0_g1	0	0	4.52	0	0	0	0
C653782|c0_g1	0	0	0	0	0	0	0
C653784|c0_g1	0	0	0	2.6	0	0	2.17
C653794|c0_g1	0	0	2.26	0	0	0	0
C653806|c0_g1	0	0	0	0	0	0	0
C653808|c0_g1	0	0	0	2.6	0	0	0
C653810|c0_g1	0	0	0	0	0	0	0
C653812|c0_g1	0	0	0	0	0	0	0
C653816|c0_g1	0	0	0	0	0	0	0
C653818|c0_g1	0	0	0	0	0	0	0
C653830|c0_g1	0	0	0	0	4.57	0	0
C653840|c0_g1	3.76	3.07	2.26	5.2	9.14	0	0
C653856|c0_g1	0	3.07	0	5.2	4.57	0	0
C653866|c0_g1	3.76	0	0	0	0	0	0
C653872|c0_g1	0	0	0	0	0	0	0
C653876|c0_g1	0	0	0	0	0	0	0
C653880|c0_g1	11.29	0	0	0	0	0	0
C653884|c0_g1	3.76	0	0	0	0	0	0
C653890|c0_g1	3.76	0	0	0	0	0	0
C653900|c0_g1	0	0	0	0	0	3.2	0
C653906|c0_g1	15.05	6.15	0	7.81	4.57	3.2	2.17
C653908|c0_g1	0	0	0	0	0	3.2	2.17
C653912|c0_g1	0	0	0	0	0	0	2.17
C653918|c0_g1	0	0	2.26	0	0	0	0
C653920|c0_g1	0	0	0	0	4.57	0	0
C653922|c0_g1	3.76	0	0	0	0	0	0
C653930|c0_g1	0	0	0	0	0	0	0
C653940|c0_g1	0	0	0	0	0	0	0
C653942|c0_g1	3.76	0	0	2.6	0	0	0
C653952|c0_g1	0	0	0	0	0	0	0
C653974|c0_g1	0	0	0	0	0	0	2.17
C653978|c0_g1	0	0	2.26	0	0	0	0
C653982|c0_g1	0	3.07	0	5.2	0	0	0
C654000|c0_g1	7.53	0	0	0	0	0	0
C654008|c0_g1	0	0	2.26	0	0	3.2	2.17
C654010|c0_g1	0	0	0	2.6	0	0	0
C654034|c0_g1	0	0	0	0	4.57	0	0
C654036|c0_g1	0	12.29	0	0	0	0	0
C654040|c0_g1	0	0	0	0	0	0	0
C654042|c0_g1	3.76	0	0	0	0	3.2	0
C654054|c0_g1	0	0	0	2.6	0	3.2	0
C654058|c0_g1	0	0	0	0	0	0	0
C654064|c0_g1	3.76	0	0	0	0	0	0
C654068|c0_g1	0	0	0	0	0	3.2	2.17
C654072|c0_g1	3.76	0	2.26	0	0	3.2	0
C654074|c0_g1	0	0	0	2.6	0	0	0
C654082|c0_g1	0	0	0	0	0	0	0
C654084|c0_g1	0	0	0	0	0	0	0
C654090|c0_g1	0	0	0	2.6	0	0	0
C654096|c0_g1	7.53	0	0	0	0	0	0
C654098|c0_g1	0	0	2.26	2.6	0	0	2.17
C654106|c0_g1	0	0	0	0	0	0	0
C654114|c0_g1	0	0	0	0	4.57	0	2.17
C654116|c0_g1	3.76	0	2.26	7.81	0	3.2	0
C654118|c0_g1	0	0	0	0	0	0	0
C654128|c0_g1	0	6.15	0	0	4.57	0	0
C654132|c0_g1	7.53	0	0	0	0	0	0
C654142|c0_g1	0	0	2.26	0	0	3.2	0
C654150|c0_g1	0	0	0	2.6	0	0	0
C654154|c0_g1	0	0	0	0	0	0	0
C654158|c0_g1	3.76	0	0	0	0	0	0
C654160|c0_g1	11.29	0	0	0	0	0	0
C654162|c0_g1	0	0	0	0	4.57	0	0
C654166|c0_g1	0	0	0	0	0	0	0
C654168|c0_g1	3.76	0	0	2.6	0	0	0
C654178|c0_g1	0	0	0	0	0	0	2.17
C654180|c0_g1	0	0	2.26	2.6	0	3.2	0
C654186|c0_g1	0	0	0	2.6	0	0	2.17
C654194|c0_g1	0	0	0	5.2	0	0	0
C654196|c0_g1	0	6.15	0	0	0	0	0
C654206|c0_g1	0	0	0	0	0	0	2.17
C654210|c0_g1	11.29	0	0	0	0	0	0
C654228|c0_g1	0	0	0	0	9.14	0	0
C654230|c0_g1	7.53	0	0	0	0	0	0
C654240|c0_g1	0	0	0	2.6	0	0	0
C654242|c0_g1	0	3.07	0	0	0	0	2.17
C654244|c0_g1	0	0	2.26	0	0	0	0
C654246|c0_g1	0	0	0	0	0	0	0
C654250|c0_g1	0	0	2.26	2.6	0	0	0
C654256|c0_g1	0	0	2.26	0	0	0	0
C654260|c0_g1	0	0	0	2.6	0	0	2.17
C654270|c0_g1	0	0	0	0	4.57	0	0
C654286|c0_g1	15.05	39.95	20.32	23.42	4.57	35.21	43.47
C654288|c0_g1	0	0	0	0	0	0	2.17
C654298|c0_g1	0	0	0	0	0	0	2.17
C654300|c0_g1	0	0	0	0	0	0	0
C654312|c0_g1	3.76	0	0	0	0	0	0
C654314|c0_g1	0	0	0	0	0	0	2.17
C654318|c0_g1	0	0	2.26	0	0	0	2.17
C654334|c0_g1	0	6.15	0	5.2	0	3.2	0
C654342|c0_g1	3.76	0	0	0	0	0	0
C654344|c0_g1	3.76	0	0	0	0	0	0
C654348|c0_g1	7.53	0	0	0	0	0	0
C654358|c0_g1	0	0	0	0	0	0	0
C654362|c0_g1	0	0	0	0	0	0	0
C654370|c0_g1	0	3.07	0	0	0	0	4.35
C654372|c0_g1	0	3.07	0	0	0	0	0
C654380|c0_g1	3.76	0	0	5.2	0	0	0
C654388|c0_g1	0	0	2.26	0	0	0	2.17
C654394|c0_g1	0	0	0	2.6	0	0	2.17
C654398|c0_g1	0	0	0	0	4.57	0	0
C654404|c0_g1	3.76	0	0	0	0	0	2.17
C654406|c0_g1	0	0	0	2.6	0	0	0
C654414|c0_g1	0	0	0	0	0	6.4	0
C654424|c0_g1	0	0	0	0	4.57	6.4	0
C654428|c0_g1	0	0	0	2.6	0	3.2	0
C654430|c0_g1	0	0	0	0	0	0	0
C654434|c0_g1	681.22	0	0	0	0	0	0
C654436|c0_g1	3.76	0	0	0	4.57	0	0
C654440|c0_g1	0	3.07	2.26	0	0	0	0
C654452|c0_g1	0	0	0	0	0	0	2.17
C654454|c0_g1	0	0	0	0	0	0	2.17
C654458|c0_g1	3.76	0	0	0	0	3.2	0
C654466|c0_g1	0	0	0	0	0	0	0
C654468|c0_g1	3.76	0	0	0	0	0	0
C654472|c0_g1	3.76	0	0	0	0	0	0
C654480|c0_g1	0	0	0	2.6	0	0	0
C654482|c0_g1	0	0	0	0	4.57	0	0
C654502|c0_g1	0	0	0	0	0	0	2.17
C654512|c0_g1	0	0	0	5.2	0	0	0
C654516|c0_g1	0	0	0	0	0	0	0
C654518|c0_g1	0	0	0	0	0	0	0
C654522|c0_g1	0	0	2.26	0	0	6.4	0
C654524|c0_g1	3.76	0	0	2.6	0	0	0
C654530|c0_g1	0	3.07	0	0	0	0	0
C654532|c0_g1	0	0	0	0	0	0	0
C654538|c0_g1	7.53	0	0	0	0	3.2	0
C654540|c0_g1	0	0	2.26	0	0	0	0
C654542|c0_g1	0	0	0	0	0	0	4.35
C654548|c0_g1	0	6.15	2.26	2.6	0	0	0
C654554|c0_g1	0	0	0	0	0	0	0
C654556|c0_g1	0	0	0	0	0	3.2	0
C654558|c0_g1	0	0	2.26	2.6	0	0	0
C654576|c0_g1	3.76	0	0	0	0	0	0
C654582|c0_g1	0	0	2.26	0	0	0	0
C654588|c0_g1	3.76	0	0	0	0	3.2	0
C654594|c0_g1	3.76	0	0	0	0	0	0
C654596|c0_g1	0	0	0	5.2	4.57	0	0
C654598|c0_g1	0	0	4.52	5.2	0	0	0
C654610|c0_g1	0	0	2.26	0	0	0	0
C654614|c0_g1	0	0	0	2.6	9.14	0	0
C654628|c0_g1	0	0	0	0	4.57	0	0
C654640|c0_g1	3.76	0	0	0	0	0	0
C654648|c0_g1	3.76	0	0	0	4.57	0	0
C654654|c0_g1	0	0	0	0	4.57	0	0
C654662|c0_g1	3.76	0	0	0	0	0	0
C654666|c0_g1	0	0	0	0	0	3.2	0
C654668|c0_g1	3.76	0	0	2.6	0	0	0
C654672|c0_g1	0	0	2.26	0	0	0	0
C654674|c0_g1	3.76	0	0	2.6	0	0	6.52
C654676|c0_g1	0	0	0	5.1	0	6.28	0
C654680|c0_g1	3.69	0	0	2.55	0	0	0
C654686|c0_g1	7.38	0	0	0	0	0	0
C654688|c0_g1	0	6.03	0	0	0	0	0
C654696|c0_g1	0	0	0	0	4.47	3.14	0
C654702|c0_g1	0	0	2.21	0	0	0	2.13
C654704|c0_g1	0	3.01	0	2.55	0	0	0
C654718|c0_g1	3.69	0	0	2.55	0	0	2.13
C654724|c0_g1	3.69	0	0	2.55	0	0	2.13
C654734|c0_g1	0	0	0	0	0	0	0
C654760|c0_g1	0	0	0	2.55	0	3.14	0
C654764|c0_g1	3.69	0	0	2.55	0	3.14	0
C654770|c0_g1	3.69	0	0	2.55	0	0	0
C654788|c0_g1	3.69	0	0	0	0	0	2.13
C654790|c0_g1	3.69	0	0	2.55	0	0	0
C654794|c0_g1	0	0	0	0	0	3.14	0
C654800|c0_g1	0	0	0	2.55	4.47	0	0
C654802|c0_g1	7.38	0	0	2.55	0	9.41	0
C654804|c0_g1	0	0	0	2.55	0	0	0
C654814|c0_g1	0	0	0	5.1	0	0	2.13
C654820|c0_g1	0	0	0	0	0	0	0
C654826|c0_g1	0	0	0	0	0	0	0
C654828|c0_g1	0	0	0	0	0	0	0
C654838|c0_g1	0	0	0	0	0	0	0
C654840|c0_g1	0	0	0	0	0	3.14	2.13
C654844|c0_g1	7.38	0	0	0	0	0	0
C654848|c0_g1	3.69	0	0	0	17.89	0	0
C654850|c0_g1	0	0	0	2.55	0	0	0
C654852|c0_g1	3.69	3.01	0	10.2	0	0	0
C654858|c0_g1	0	3.01	0	2.55	0	0	0
C654862|c0_g1	0	0	0	0	0	0	0
C654868|c0_g1	0	0	2.21	0	4.47	0	0
C654872|c0_g1	0	0	0	0	0	0	2.13
C654876|c0_g1	0	0	0	0	0	0	0
C654884|c0_g1	0	0	0	5.1	0	0	0
C654886|c0_g1	0	0	0	0	4.47	6.28	0
C654890|c0_g1	0	0	0	0	0	3.14	2.13
C654894|c0_g1	0	0	0	2.55	0	0	0
C654896|c0_g1	0	0	0	0	0	3.14	2.13
C654904|c0_g1	0	0	0	0	0	0	2.13
C654908|c0_g1	0	0	0	0	0	0	0
C654914|c0_g1	0	0	0	2.55	0	0	2.13
C654916|c0_g1	0	0	0	0	0	3.14	0
C654922|c0_g1	0	0	0	0	0	0	0
C654926|c0_g1	3.69	0	0	0	4.47	0	0
C654928|c0_g1	0	0	0	0	0	0	2.13
C654934|c0_g1	7.38	0	0	0	0	0	0
C654942|c0_g1	3.69	0	0	2.55	0	0	0
C654948|c0_g1	0	0	0	0	0	0	0
C654950|c0_g1	0	0	0	0	4.47	0	0
C654966|c0_g1	0	6.03	0	2.55	0	9.41	2.13
C654970|c0_g1	7.38	0	0	0	0	0	0
C654976|c0_g1	0	0	2.21	2.55	0	0	0
C654978|c0_g1	0	0	0	0	0	0	2.13
C655000|c0_g1	0	0	0	0	4.47	0	0
C655002|c0_g1	29.51	3.01	0	0	13.42	0	0
C655004|c0_g1	0	3.01	0	0	4.47	3.14	0
C655012|c0_g1	0	0	0	0	0	0	2.13
C655016|c0_g1	3.69	0	0	2.55	4.47	0	0
C655018|c0_g1	0	0	0	0	0	0	0
C655022|c0_g1	0	0	0	0	0	0	0
C655026|c0_g1	3.69	0	2.21	0	0	0	2.13
C655028|c0_g1	0	0	0	0	0	3.14	2.13
C655032|c0_g1	0	3.01	0	0	4.47	0	0
C655034|c0_g1	0	0	0	0	4.47	3.14	0
C655042|c0_g1	3.69	0	0	0	0	0	0
C655046|c0_g1	0	3.01	0	0	4.47	3.14	0
C655048|c0_g1	0	0	0	0	0	3.14	0
C655050|c0_g1	0	0	0	0	0	0	0
C655052|c0_g1	0	0	0	0	4.47	0	2.13
C655056|c0_g1	7.38	0	2.21	0	0	3.14	0
C655068|c0_g1	0	0	0	0	0	3.14	0
C655076|c0_g1	3.69	0	0	0	0	0	2.13
C655082|c0_g1	0	0	0	0	0	0	2.13
C655086|c0_g1	0	0	0	0	0	3.14	0
C655090|c0_g1	0	0	0	0	4.47	6.28	0
C655094|c0_g1	0	0	0	0	0	0	0
C655096|c0_g1	0	0	0	5.1	4.47	0	0
C655098|c0_g1	0	0	0	0	0	3.14	2.13
C655100|c0_g1	0	0	2.21	2.55	0	0	0
C655104|c0_g1	3.69	0	4.43	2.55	0	0	2.13
C655108|c0_g1	0	3.01	2.21	2.55	0	6.28	2.13
C655110|c0_g1	0	0	0	2.55	0	0	0
C655114|c0_g1	7.38	0	0	0	0	0	0
C655118|c0_g1	7.38	0	0	0	0	0	0
C655122|c0_g1	0	0	0	0	0	0	4.26
C655124|c0_g1	3.69	0	0	2.55	0	0	0
C655130|c0_g1	0	0	0	2.55	0	0	0
C655132|c0_g1	0	0	0	0	0	3.14	0
C655146|c0_g1	0	0	0	0	0	0	0
C655148|c0_g1	0	0	0	0	0	0	0
C655152|c0_g1	0	0	0	0	0	3.14	0
C655156|c0_g1	7.38	0	0	0	0	0	0
C655164|c0_g1	0	0	0	0	8.95	0	0
C655188|c0_g1	11.07	0	0	2.55	0	0	0
C655192|c0_g1	0	0	0	2.55	4.47	0	0
C655214|c0_g1	0	0	0	0	0	0	0
C655240|c0_g1	0	0	0	0	0	0	0
C655242|c0_g1	0	0	4.43	0	0	0	0
C655252|c0_g1	0	0	2.21	0	0	0	0
C655254|c0_g1	0	0	0	0	0	0	2.13
C655266|c0_g1	0	0	2.21	0	0	3.14	0
C655272|c0_g1	0	0	0	2.55	0	0	0
C655274|c0_g1	0	0	0	0	4.47	0	0
C655288|c0_g1	0	0	0	2.55	0	0	0
C655290|c0_g1	0	0	0	0	0	3.14	0
C655298|c0_g1	0	0	0	2.55	0	0	0
C655302|c0_g1	0	0	0	0	0	0	0
C655304|c0_g1	7.38	0	0	0	0	0	0
C655310|c0_g1	0	0	0	0	0	0	2.13
C655316|c0_g1	0	0	0	0	4.47	0	4.26
C655318|c0_g1	3.69	0	0	0	0	0	0
C655326|c0_g1	0	0	0	0	0	0	0
C655328|c0_g1	0	0	0	0	0	0	2.13
C655330|c0_g1	0	0	0	0	0	3.14	0
C655332|c0_g1	0	0	0	2.55	0	0	2.13
C655338|c0_g1	0	0	2.21	2.55	0	0	0
C655340|c0_g1	0	0	0	2.55	0	0	2.13
C655342|c0_g1	0	0	0	0	4.47	0	0
C655348|c0_g1	0	3.01	2.21	0	0	0	2.13
C655352|c0_g1	0	0	0	2.55	0	0	0
C655358|c0_g1	0	3.01	0	0	0	3.14	2.13
C655360|c0_g1	7.38	0	0	0	0	0	0
C655372|c0_g1	0	0	0	0	0	3.14	0
C655384|c0_g1	0	0	0	0	0	0	0
C655386|c0_g1	0	0	0	0	0	0	0
C655396|c0_g1	0	0	0	0	0	0	0
C655398|c0_g1	0	0	0	0	0	0	0
C655404|c0_g1	3.69	0	0	5.1	0	0	0
C655416|c0_g1	0	0	0	0	4.47	0	0
C655422|c0_g1	0	0	0	0	0	0	0
C655430|c0_g1	0	3.01	0	0	0	0	0
C655434|c0_g1	0	0	0	0	0	0	0
C655440|c0_g1	0	0	0	0	4.47	0	0
C655470|c0_g1	7.38	0	0	0	0	0	0
C655472|c0_g1	0	0	2.21	0	0	0	0
C655476|c0_g1	7.38	0	0	0	0	0	0
C655478|c0_g1	0	3.01	0	0	0	0	0
C655484|c0_g1	0	6.03	0	0	0	0	2.13
C655490|c0_g1	0	6.03	0	0	0	0	0
C655492|c0_g1	0	0	0	0	0	0	2.13
C655498|c0_g1	0	0	0	0	4.47	0	0
C655522|c0_g1	0	0	0	2.55	0	0	2.13
C655528|c0_g1	0	9.04	0	7.65	13.42	3.14	4.26
C655530|c0_g1	3.69	3.01	0	2.55	0	0	0
C655532|c0_g1	0	0	0	0	0	3.14	0
C655540|c0_g1	0	0	2.21	0	0	0	0
C655544|c0_g1	0	0	0	0	0	0	0
C655550|c0_g1	0	0	0	0	0	0	0
C655552|c0_g1	0	0	0	0	0	0	0
C655564|c0_g1	3.69	0	0	2.55	0	0	0
C655566|c0_g1	7.38	0	0	0	0	0	0
C655570|c0_g1	0	0	0	0	0	0	0
C655572|c0_g1	3.69	0	0	0	0	0	0
C655576|c0_g1	0	0	0	0	0	0	0
C655578|c0_g1	3.69	0	0	5.1	0	0	0
C655588|c0_g1	0	0	0	0	0	3.14	0
C655596|c0_g1	3.69	0	0	5.1	0	0	0
C655600|c0_g1	0	0	0	0	0	0	0
C655604|c0_g1	0	0	2.21	0	0	0	0
C655608|c0_g1	0	0	0	0	0	0	0
C655610|c0_g1	0	0	0	0	4.47	0	0
C655632|c0_g1	0	0	0	2.55	0	0	2.13
C655636|c0_g1	7.38	0	0	0	0	0	0
C655638|c0_g1	0	0	2.21	0	0	0	4.26
C655642|c0_g1	0	0	0	0	0	0	2.13
C655654|c0_g1	0	0	0	0	0	0	0
C655658|c0_g1	0	0	0	0	0	0	0
C655666|c0_g1	7.38	0	0	0	0	0	0
C655678|c0_g1	0	3.01	0	0	0	0	0
C655684|c0_g1	0	0	0	0	0	0	0
C655686|c0_g1	0	0	0	0	4.47	0	0
C655694|c0_g1	0	0	0	5.1	0	0	0
C655700|c0_g1	3.69	0	0	0	4.47	0	0
C655702|c0_g1	0	0	0	0	0	0	0
C655706|c0_g1	0	0	0	2.55	0	0	2.13
C655708|c0_g1	0	0	0	0	4.47	3.14	2.13
C655712|c0_g1	0	0	0	2.55	0	0	0
C655716|c0_g1	0	0	0	0	0	0	0
C655718|c0_g1	3.69	0	0	0	0	0	0
C655724|c0_g1	0	0	0	0	0	0	0
C655728|c0_g1	3.69	0	0	0	0	0	0
C655734|c0_g1	3.69	0	0	0	0	0	0
C655738|c0_g1	0	0	0	0	0	0	2.13
C655752|c0_g1	0	0	0	2.55	0	0	2.13
C655760|c0_g1	0	0	0	0	0	0	0
C655764|c0_g1	0	0	0	0	0	0	2.13
C655772|c0_g1	0	0	0	2.55	0	0	2.13
C655774|c0_g1	0	0	0	0	4.47	0	0
C655782|c0_g1	0	0	0	0	0	0	0
C655788|c0_g1	0	0	0	2.55	0	0	0
C655790|c0_g1	0	0	0	0	0	0	0
C655792|c0_g1	0	3.01	0	0	0	0	0
C655802|c0_g1	0	0	0	2.55	4.47	0	0
C655806|c0_g1	0	0	0	2.55	0	0	0
C655820|c0_g1	3.69	3.01	0	0	0	3.14	0
C655824|c0_g1	0	0	2.21	2.55	0	0	0
C655832|c0_g1	3.69	0	0	2.55	0	0	0
C655840|c0_g1	0	0	0	0	0	0	2.13
C655850|c0_g1	0	0	0	0	0	0	2.13
C655854|c0_g1	0	0	2.21	0	0	0	0
C655860|c0_g1	0	0	0	2.55	0	0	2.13
C655870|c0_g1	0	3.01	4.43	0	0	0	2.13
C655876|c0_g1	0	0	0	0	0	0	0
C655878|c0_g1	0	0	0	2.55	0	0	0
C655890|c0_g1	0	0	0	2.55	0	0	0
C655892|c0_g1	3.69	0	0	0	0	0	0
C655896|c0_g1	3.69	0	8.86	0	0	0	0
C655898|c0_g1	7.38	6.03	0	2.55	4.47	0	2.13
C655916|c0_g1	0	0	0	0	4.47	0	0
C655918|c0_g1	0	3.01	0	0	0	0	0
C655922|c0_g1	0	6.03	0	2.55	0	0	2.13
C655926|c0_g1	3.69	3.01	0	2.55	0	0	0
C655928|c0_g1	3.69	0	0	0	0	0	0
C655936|c0_g1	0	0	0	0	0	0	0
C655938|c0_g1	0	0	0	2.55	0	0	0
C655950|c0_g1	0	0	8.86	2.55	0	12.55	17.05
C655954|c0_g1	0	3.01	0	0	0	0	0
C655958|c0_g1	0	0	0	0	4.47	6.28	0
C655962|c0_g1	0	0	0	0	0	0	0
C655964|c0_g1	0	0	0	5.1	0	0	0
C655972|c0_g1	0	0	0	0	4.47	0	0
C655974|c0_g1	0	0	0	0	0	3.14	0
C655978|c0_g1	0	0	0	0	0	0	2.13
C655982|c0_g1	0	0	0	2.55	0	0	4.26
C655988|c0_g1	0	0	0	0	4.47	0	2.13
C655998|c0_g1	11.07	0	0	0	0	0	0
C656008|c0_g1	3.69	3.01	0	0	0	0	0
C656020|c0_g1	0	0	2.21	0	0	0	0
C656022|c0_g1	0	0	0	0	4.47	0	0
C656052|c0_g1	0	0	0	0	0	0	0
C656056|c0_g1	0	0	0	0	0	0	0
C656064|c0_g1	0	0	0	0	0	0	0
C656066|c0_g1	0	0	0	0	0	0	0
C656076|c0_g1	0	3.01	2.21	2.55	0	0	0
C656082|c0_g1	0	0	0	2.55	0	0	0
C656090|c0_g1	3.69	0	0	2.55	0	0	2.13
C656096|c0_g1	0	0	2.21	0	0	0	0
C656098|c0_g1	3.69	0	0	0	0	0	0
C656110|c0_g1	0	0	0	0	0	0	0
C656116|c0_g1	0	0	0	2.55	0	3.14	2.13
C656124|c0_g1	0	0	0	5.1	4.47	0	0
C656128|c0_g1	0	0	4.43	0	0	0	0
C656130|c0_g1	0	0	0	0	0	0	2.13
C656138|c0_g1	0	0	2.21	2.55	0	3.14	2.13
C656142|c0_g1	0	3.01	0	0	0	0	0
C656152|c0_g1	0	0	0	0	0	0	0
C656162|c0_g1	0	0	0	2.55	0	0	2.13
C656170|c0_g1	7.38	0	0	2.55	0	0	2.13
C656172|c0_g1	0	0	0	2.55	0	0	2.13
C656178|c0_g1	3.69	0	0	0	0	0	0
C656190|c0_g1	0	0	0	2.55	0	0	0
C656194|c0_g1	0	0	2.21	2.55	0	0	0
C656198|c0_g1	0	0	0	0	0	0	0
C656234|c0_g1	0	0	2.21	0	0	3.14	0
C656236|c0_g1	0	0	2.21	0	0	0	0
C656238|c0_g1	0	0	0	0	0	0	0
C656248|c0_g1	3.69	0	2.21	0	4.47	0	2.13
C656250|c0_g1	0	0	0	0	4.47	0	2.13
C656256|c0_g1	0	0	0	0	4.47	0	0
C656262|c0_g1	0	0	0	0	0	3.14	0
C656266|c0_g1	3.69	0	0	5.1	4.47	3.14	0
C656274|c0_g1	0	0	0	0	17.89	0	2.13
C656284|c0_g1	0	0	2.21	0	0	0	0
C656294|c0_g1	0	0	0	0	0	0	0
C656296|c0_g1	0	0	0	2.55	0	0	0
C656304|c0_g1	0	0	0	5.1	0	0	2.13
C656308|c0_g1	7.38	0	0	0	0	0	0
C656310|c0_g1	0	0	0	0	0	0	0
C656314|c0_g1	0	0	0	0	4.47	0	0
C656326|c0_g1	0	0	0	0	4.47	0	0
C656340|c0_g1	0	0	0	0	0	0	0
C656350|c0_g1	0	0	4.43	0	0	0	2.13
C656352|c0_g1	0	0	0	0	0	0	0
C656362|c0_g1	7.38	0	0	0	0	0	0
C656368|c0_g1	0	6.03	0	2.55	0	0	0
C656376|c0_g1	0	0	2.21	0	0	3.14	0
C656384|c0_g1	18.45	0	0	0	0	3.14	2.13
C656388|c0_g1	0	3.01	0	0	4.47	0	0
C656392|c0_g1	0	3.01	0	0	0	0	2.13
C656394|c0_g1	0	0	0	0	0	0	0
C656402|c0_g1	0	0	2.21	2.55	0	0	0
C656420|c0_g1	0	0	0	2.55	0	0	0
C656428|c0_g1	0	0	0	0	0	0	0
C656438|c0_g1	29.51	54.23	31	22.95	53.67	87.87	17.05
C656450|c0_g1	0	0	0	0	0	3.14	0
C656464|c0_g1	0	0	2.21	5.1	0	0	2.13
C656466|c0_g1	0	0	0	2.55	0	0	0
C656468|c0_g1	0	0	0	0	0	0	0
C656474|c0_g1	3.69	0	0	5.1	0	0	2.13
C656480|c0_g1	0	0	0	2.55	0	3.14	0
C656482|c0_g1	0	3.01	2.21	0	0	3.14	4.26
C656484|c0_g1	0	3.01	0	0	4.47	6.28	0
C656486|c0_g1	0	0	0	2.55	0	0	0
C656490|c0_g1	0	0	6.64	0	0	0	0
C656504|c0_g1	3.69	0	0	0	0	0	0
C656506|c0_g1	3.69	0	4.43	0	0	0	0
C656516|c0_g1	0	0	2.21	0	0	0	2.13
C656522|c0_g1	0	0	2.17	0	0	0	0
C656532|c0_g1	3.62	0	0	0	0	0	0
C656534|c0_g1	0	2.96	0	2.5	0	0	0
C656542|c0_g1	0	0	0	0	0	0	0
C656548|c0_g1	0	0	2.17	0	0	0	2.09
C656550|c0_g1	0	0	0	0	4.38	0	0
C656580|c0_g1	0	0	0	0	0	0	2.09
C656582|c0_g1	0	0	0	0	0	0	0
C656586|c0_g1	10.85	0	0	0	0	0	0
C656588|c0_g1	0	0	0	0	0	3.08	0
C656590|c0_g1	3.62	0	0	2.5	0	0	0
C656594|c0_g1	0	0	0	0	0	0	2.09
C656598|c0_g1	0	0	0	2.5	0	0	0
C656606|c0_g1	7.23	0	0	0	0	0	0
C656624|c0_g1	3.62	0	0	0	0	0	0
C656628|c0_g1	0	0	4.34	0	0	0	0
C656632|c0_g1	0	0	0	0	0	0	0
C656634|c0_g1	3.62	0	0	0	0	0	0
C656638|c0_g1	0	0	0	0	0	3.08	0
C656640|c0_g1	0	0	0	0	4.38	0	0
C656658|c0_g1	0	0	0	2.5	0	0	0
C656660|c0_g1	0	0	0	5	0	0	2.09
C656662|c0_g1	0	0	0	0	0	3.08	0
C656666|c0_g1	0	0	2.17	0	0	6.16	0
C656668|c0_g1	0	0	0	2.5	0	0	0
C656670|c0_g1	0	0	0	0	0	3.08	2.09
C656680|c0_g1	0	0	2.17	0	0	0	0
C656688|c0_g1	0	0	0	2.5	0	0	2.09
C656690|c0_g1	0	0	0	0	0	0	4.18
C656698|c0_g1	3.62	0	0	2.5	0	0	0
C656700|c0_g1	3.62	0	0	0	0	0	0
C656704|c0_g1	0	2.96	0	0	0	0	0
C656710|c0_g1	3.62	0	0	0	0	0	0
C656712|c0_g1	0	0	0	0	0	0	0
C656730|c0_g1	0	0	0	0	0	0	0
C656732|c0_g1	0	0	2.17	0	0	0	0
C656738|c0_g1	0	2.96	0	2.5	0	0	0
C656756|c0_g1	0	0	0	0	0	0	0
C656760|c0_g1	0	0	0	2.5	0	0	0
C656764|c0_g1	0	0	0	10	0	6.16	0
C656772|c0_g1	0	0	0	0	0	0	0
C656774|c0_g1	0	0	0	0	0	0	2.09
C656778|c0_g1	3.62	0	0	0	0	0	0
C656782|c0_g1	3.62	0	0	0	0	0	0
C656790|c0_g1	3.62	2.96	0	0	0	3.08	0
C656792|c0_g1	0	0	0	0	0	3.08	0
C656806|c0_g1	0	0	0	2.5	0	0	2.09
C656810|c0_g1	0	0	0	0	0	0	0
C656820|c0_g1	0	2.96	2.17	2.5	0	0	0
C656826|c0_g1	0	0	0	5	0	0	2.09
C656828|c0_g1	0	0	0	0	0	0	2.09
C656830|c0_g1	0	2.96	0	0	4.38	0	0
C656842|c0_g1	3.62	0	0	0	0	0	0
C656848|c0_g1	0	0	0	0	0	0	0
C656862|c0_g1	0	0	0	2.5	0	3.08	0
C656872|c0_g1	3.62	0	0	0	0	0	0
C656874|c0_g1	0	0	0	0	4.38	0	0
C656880|c0_g1	0	0	0	0	0	0	0
C656890|c0_g1	0	0	0	0	0	0	2.09
C656894|c0_g1	0	2.96	0	0	0	0	0
C656898|c0_g1	7.23	0	0	0	0	0	0
C656906|c0_g1	7.23	0	0	0	0	0	0
C656912|c0_g1	7.23	0	0	0	0	0	0
C656916|c0_g1	0	0	0	0	0	3.08	0
C656926|c0_g1	0	0	0	0	4.38	0	0
C656928|c0_g1	3.62	0	0	0	0	0	0
C656932|c0_g1	0	2.96	0	0	0	3.08	0
C656944|c0_g1	3.62	2.96	0	2.5	0	0	0
C656948|c0_g1	3.62	0	0	0	0	0	0
C656954|c0_g1	3.62	0	2.17	5	13.13	0	4.18
C656956|c0_g1	3.62	2.96	2.17	7.5	0	9.23	6.27
C656964|c0_g1	3.62	0	0	0	0	0	0
C656966|c0_g1	3.62	2.96	0	2.5	0	0	0
C656968|c0_g1	3.62	0	0	2.5	0	0	0
C656974|c0_g1	0	0	0	0	0	0	0
C656980|c0_g1	0	0	0	0	4.38	0	2.09
C656982|c0_g1	0	0	0	2.5	0	0	0
C656984|c0_g1	0	0	4.34	0	0	0	2.09
C656990|c0_g1	0	0	0	0	4.38	0	0
C656992|c0_g1	0	0	0	0	4.38	0	0
C656996|c0_g1	0	0	0	2.5	4.38	0	0
C657004|c0_g1	3.62	0	0	0	0	0	0
C657010|c0_g1	3.62	0	0	0	0	3.08	0
C657022|c0_g1	0	0	0	0	0	0	2.09
C657024|c0_g1	0	2.96	2.17	0	0	0	2.09
C657028|c0_g1	0	0	0	0	0	0	0
C657030|c0_g1	0	0	0	0	0	0	0
C657038|c0_g1	3.62	0	0	0	4.38	0	0
C657052|c0_g1	0	0	0	2.5	0	0	0
C657068|c0_g1	7.23	0	0	0	0	0	0
C657070|c0_g1	0	0	2.17	0	0	0	0
C657074|c0_g1	0	2.96	0	0	0	3.08	0
C657090|c0_g1	3.62	0	0	0	0	0	0
C657102|c0_g1	0	0	0	2.5	0	0	0
C657104|c0_g1	0	0	0	0	4.38	0	2.09
C657110|c0_g1	0	0	0	0	0	0	0
C657112|c0_g1	0	0	0	0	4.38	0	0
C657116|c0_g1	0	0	0	0	0	0	0
C657118|c0_g1	3.62	0	0	0	4.38	3.08	0
C657120|c0_g1	7.23	0	0	0	0	0	0
C657140|c0_g1	0	0	0	2.5	0	0	0
C657150|c0_g1	0	2.96	0	0	0	3.08	0
C657162|c0_g1	0	0	0	0	0	0	0
C657182|c0_g1	3.62	0	0	0	0	0	0
C657194|c0_g1	0	0	0	0	4.38	0	0
C657196|c0_g1	0	5.91	0	0	0	0	0
C657210|c0_g1	0	0	4.34	0	0	0	6.27
C657220|c0_g1	7.23	0	0	0	0	0	0
C657232|c0_g1	10.85	0	0	2.5	0	3.08	2.09
C657234|c0_g1	7.23	0	0	0	0	0	2.09
C657248|c0_g1	3.62	0	0	0	0	0	0
C657252|c0_g1	0	2.96	0	0	0	0	0
C657254|c0_g1	0	0	0	2.5	4.38	0	0
C657258|c0_g1	0	0	0	0	0	6.16	0
C657262|c0_g1	3.62	0	0	0	0	3.08	0
C657272|c0_g1	0	5.91	0	0	0	3.08	0
C657278|c0_g1	0	0	0	2.5	0	3.08	0
C657282|c0_g1	0	0	0	0	4.38	0	0
C657286|c0_g1	0	0	0	0	0	0	0
C657290|c0_g1	0	0	2.17	0	0	3.08	0
C657302|c0_g1	0	0	2.17	0	0	0	0
C657304|c0_g1	0	0	0	0	4.38	0	0
C657308|c0_g1	3.62	0	0	0	0	0	0
C657312|c0_g1	0	0	0	2.5	0	0	0
C657314|c0_g1	0	0	0	0	0	0	0
C657318|c0_g1	3.62	0	0	0	4.38	0	2.09
C657322|c0_g1	0	0	0	2.5	0	3.08	0
C657324|c0_g1	0	0	2.17	2.5	0	0	0
C657328|c0_g1	3.62	0	2.17	0	0	0	2.09
C657336|c0_g1	0	0	0	5	0	0	0
C657340|c0_g1	0	0	2.17	0	4.38	0	0
C657346|c0_g1	0	0	0	0	0	0	0
C657354|c0_g1	0	0	0	0	0	0	2.09
C657360|c0_g1	0	2.96	0	0	0	0	0
C657374|c0_g1	0	0	0	2.5	0	0	0
C657376|c0_g1	0	0	0	2.5	0	0	0
C657388|c0_g1	0	0	0	0	0	0	0
C657398|c0_g1	10.85	0	0	0	0	0	0
C657404|c0_g1	0	0	0	0	0	0	2.09
C657412|c0_g1	0	0	0	0	0	0	0
C657420|c0_g1	0	0	0	5	0	0	0
C657422|c0_g1	0	0	2.17	0	0	0	0
C657424|c0_g1	0	0	0	0	0	0	0
C657432|c0_g1	0	0	2.17	0	0	0	0
C657440|c0_g1	0	0	2.17	0	0	0	0
C657448|c0_g1	0	0	0	2.5	0	3.08	2.09
C657454|c0_g1	0	2.96	15.2	0	0	0	10.45
C657456|c0_g1	7.23	2.96	0	0	0	3.08	0
C657462|c0_g1	0	0	0	0	0	0	2.09
C657466|c0_g1	0	0	0	0	0	0	0
C657472|c0_g1	0	0	0	2.5	0	0	0
C657478|c0_g1	0	0	0	0	0	0	0
C657486|c0_g1	0	0	0	0	0	3.08	0
C657488|c0_g1	0	2.96	0	0	0	0	0
C657506|c0_g1	3.62	0	0	0	0	3.08	0
C657508|c0_g1	0	0	0	0	0	0	0
C657510|c0_g1	0	0	0	2.5	0	0	0
C657512|c0_g1	0	0	0	2.5	0	0	2.09
C657516|c0_g1	3.62	0	2.17	0	0	0	0
C657520|c0_g1	0	0	0	0	0	0	0
C657522|c0_g1	0	0	0	0	4.38	0	0
C657536|c0_g1	0	0	0	0	0	0	0
C657538|c0_g1	0	0	0	0	4.38	0	0
C657542|c0_g1	0	0	0	2.5	0	0	0
C657558|c0_g1	0	0	0	0	0	3.08	0
C657568|c0_g1	0	0	0	2.5	0	3.08	0
C657572|c0_g1	0	0	0	0	0	0	0
C657592|c0_g1	3.62	0	2.17	7.5	0	0	0
C657596|c0_g1	0	0	2.17	0	0	0	2.09
C657602|c0_g1	0	0	0	0	0	0	0
C657610|c0_g1	0	0	0	2.5	0	0	2.09
C657612|c0_g1	0	0	0	2.5	0	3.08	0
C657614|c0_g1	0	0	2.17	0	0	0	0
C657624|c0_g1	0	0	0	2.5	0	0	0
C657628|c0_g1	0	0	0	2.5	0	0	0
C657636|c0_g1	7.23	0	0	0	0	0	0
C657642|c0_g1	0	0	0	0	0	0	2.09
C657648|c0_g1	0	0	0	0	4.38	3.08	0
C657650|c0_g1	0	0	0	7.5	0	0	2.09
C657654|c0_g1	3.62	0	0	0	8.76	0	0
C657662|c0_g1	7.23	2.96	0	5	0	9.23	6.27
C657680|c0_g1	10.85	8.87	8.69	17.5	21.89	3.08	10.45
C657686|c0_g1	0	0	0	0	4.38	0	0
C657688|c0_g1	0	0	0	0	0	0	0
C657690|c0_g1	0	0	2.17	2.5	4.38	0	0
C657702|c0_g1	3.62	0	0	0	0	0	0
C657704|c0_g1	0	0	2.17	2.5	0	0	0
C657714|c0_g1	0	0	0	0	0	0	2.09
C657716|c0_g1	0	0	2.17	0	4.38	9.23	0
C657724|c0_g1	0	0	0	0	0	0	0
C657726|c0_g1	3.62	0	2.17	2.5	0	0	0
C657736|c0_g1	3.62	0	2.17	2.5	0	3.08	0
C657742|c0_g1	0	0	2.17	0	0	0	0
C657744|c0_g1	3.62	0	0	2.5	0	6.16	0
C657756|c0_g1	0	0	0	0	0	3.08	0
C657760|c0_g1	0	0	4.34	0	0	0	0
C657780|c0_g1	0	2.96	0	0	0	3.08	0
C657786|c0_g1	0	0	0	0	0	0	2.09
C657790|c0_g1	3.62	0	0	0	0	3.08	0
C657792|c0_g1	3.62	0	0	7.5	0	3.08	2.09
C657802|c0_g1	0	0	0	0	0	0	0
C657814|c0_g1	3.62	0	0	0	0	0	0
C657818|c0_g1	0	0	0	0	0	0	0
C657820|c0_g1	0	0	0	0	0	0	0
C657826|c0_g1	0	0	0	0	0	0	0
C657840|c0_g1	0	0	0	0	0	0	0
C657862|c0_g1	3.62	0	2.17	0	0	0	8.36
C657864|c0_g1	0	5.91	0	5	0	0	0
C657868|c0_g1	3.62	0	0	0	0	0	0
C657874|c0_g1	0	0	2.17	2.5	0	3.08	0
C657884|c0_g1	0	0	0	2.5	0	0	0
C657892|c0_g1	0	0	0	0	0	0	0
C657894|c0_g1	0	0	4.34	0	4.38	0	0
C657896|c0_g1	0	0	0	0	4.38	0	0
C657902|c0_g1	3.62	0	0	0	0	0	0
C657904|c0_g1	0	0	0	2.5	4.38	0	0
C657906|c0_g1	0	0	0	0	4.38	3.08	0
C657934|c0_g1	3.62	0	0	0	0	0	0
C657938|c0_g1	0	2.96	0	0	0	3.08	0
C657940|c0_g1	0	0	0	2.5	0	0	0
C657954|c0_g1	0	0	0	0	0	0	0
C657956|c0_g1	0	0	2.17	0	8.76	6.16	0
C657966|c0_g1	3.62	0	0	0	0	0	0
C657970|c0_g1	3.62	0	0	0	0	3.08	0
C657974|c0_g1	0	0	0	0	0	0	0
C657976|c0_g1	0	5.91	0	0	0	0	0
C657990|c0_g1	0	0	0	0	0	0	0
C657992|c0_g1	0	2.96	0	5	0	0	4.18
C657994|c0_g1	0	0	4.34	0	0	0	0
C658008|c0_g1	0	0	0	0	0	0	0
C658012|c0_g1	3.62	0	0	0	0	3.08	0
C658014|c0_g1	0	0	0	5	0	0	2.09
C658040|c0_g1	0	0	0	0	4.38	9.23	0
C658044|c0_g1	0	0	0	0	0	0	0
C658048|c0_g1	0	0	0	0	0	3.08	0
C658058|c0_g1	0	0	2.17	0	0	0	0
C658062|c0_g1	0	0	0	2.5	0	0	0
C658068|c0_g1	0	0	2.17	0	0	0	4.18
C658070|c0_g1	3.62	0	0	0	0	6.16	0
C658086|c0_g1	0	0	0	0	0	0	2.09
C658098|c0_g1	0	0	0	0	0	0	2.09
C658108|c0_g1	0	0	0	0	0	0	0
C658146|c0_g1	0	0	0	0	0	0	0
C658160|c0_g1	0	2.96	0	0	0	0	2.09
C658162|c0_g1	0	0	0	0	0	0	2.09
C658168|c0_g1	3.62	0	0	0	0	0	0
C658176|c0_g1	0	0	0	0	0	0	0
C658178|c0_g1	0	0	0	0	0	3.08	0
C658182|c0_g1	3.62	0	0	0	0	0	2.09
C658184|c0_g1	0	0	0	2.5	0	0	0
C658188|c0_g1	0	0	2.17	2.5	0	0	0
C658190|c0_g1	0	0	0	0	4.38	0	0
C658192|c0_g1	0	0	0	0	0	0	2.09
C658198|c0_g1	0	0	0	0	0	0	4.18
C658204|c0_g1	0	2.96	0	0	0	0	0
C658208|c0_g1	0	0	0	0	0	0	0
C658218|c0_g1	0	0	0	2.5	0	0	0
C658226|c0_g1	0	0	0	2.5	4.38	0	0
C658232|c0_g1	3.62	0	0	0	0	0	0
C658248|c0_g1	3.55	2.9	0	2.45	0	0	0
C658262|c0_g1	0	2.9	0	0	0	3.02	2.05
C658266|c0_g1	0	0	0	0	0	0	0
C658268|c0_g1	7.09	0	0	2.45	0	0	0
C658284|c0_g1	31.92	0	0	2.45	0	6.04	0
C658286|c0_g1	0	2.9	0	0	0	0	0
C658294|c0_g1	0	0	0	0	0	0	0
C658310|c0_g1	0	0	2.13	2.45	0	0	0
C658316|c0_g1	3.55	2.9	0	0	0	0	0
C658324|c0_g1	0	0	0	2.45	0	0	0
C658326|c0_g1	3.55	0	0	0	0	0	2.05
C658330|c0_g1	0	0	0	0	0	0	0
C658332|c0_g1	0	0	2.13	0	0	0	0
C658334|c0_g1	0	0	0	0	0	0	2.05
C658338|c0_g1	3.55	2.9	2.13	2.45	4.29	3.02	2.05
C658348|c0_g1	3.55	0	0	2.45	0	0	0
C658350|c0_g1	0	0	0	0	4.29	0	2.05
C658354|c0_g1	0	0	0	2.45	0	3.02	0
C658358|c0_g1	0	0	0	0	0	9.06	2.05
C658366|c0_g1	0	0	0	2.45	0	0	0
C658368|c0_g1	0	0	0	0	0	6.04	0
C658370|c0_g1	3.55	0	2.13	2.45	0	3.02	0
C658372|c0_g1	0	0	0	0	0	3.02	0
C658374|c0_g1	0	2.9	0	0	0	0	2.05
C658376|c0_g1	3.55	0	0	0	0	0	0
C658378|c0_g1	0	0	0	0	0	3.02	0
C658394|c0_g1	0	0	0	0	0	6.04	0
C658398|c0_g1	0	0	0	4.9	0	0	0
C658402|c0_g1	3.55	0	0	0	0	0	0
C658404|c0_g1	0	0	2.13	0	0	0	0
C658408|c0_g1	0	0	0	0	4.29	3.02	4.1
C658412|c0_g1	0	0	0	2.45	4.29	0	6.15
C658432|c0_g1	0	0	0	4.9	0	3.02	2.05
C658438|c0_g1	0	0	2.13	2.45	0	0	0
C658446|c0_g1	0	0	0	0	0	3.02	0
C658448|c0_g1	3.55	2.9	0	0	4.29	0	0
C658454|c0_g1	7.09	0	0	0	0	0	0
C658466|c0_g1	7.09	2.9	0	2.45	4.29	0	2.05
C658478|c0_g1	0	0	0	2.45	0	0	2.05
C658484|c0_g1	0	0	0	2.45	0	0	0
C658486|c0_g1	0	0	0	0	0	0	6.15
C658496|c0_g1	0	2.9	0	0	0	0	4.1
C658498|c0_g1	0	0	2.13	0	0	0	2.05
C658510|c0_g1	10.64	0	0	0	0	0	0
C658512|c0_g1	0	0	0	0	0	0	2.05
C658514|c0_g1	0	0	0	0	4.29	0	0
C658516|c0_g1	0	0	0	0	0	0	0
C658520|c0_g1	0	0	0	0	0	0	2.05
C658522|c0_g1	0	2.9	0	4.9	0	3.02	0
C658524|c0_g1	0	0	0	0	0	0	0
C658528|c0_g1	0	0	0	0	0	0	0
C658532|c0_g1	0	0	0	0	0	0	0
C658538|c0_g1	0	0	0	0	0	0	0
C658540|c0_g1	0	0	0	0	0	0	2.05
C658542|c0_g1	10.64	0	0	0	0	0	0
C658546|c0_g1	0	0	0	0	0	0	4.1
C658548|c0_g1	0	0	0	0	0	3.02	0
C658562|c0_g1	0	0	0	0	0	0	2.05
C658566|c0_g1	0	0	0	2.45	0	0	0
C658572|c0_g1	0	0	0	0	0	0	0
C658576|c0_g1	7.09	0	0	0	0	0	0
C658582|c0_g1	0	0	0	0	0	0	2.05
C658588|c0_g1	0	2.9	0	0	0	0	0
C658608|c0_g1	0	0	2.13	0	0	3.02	0
C658612|c0_g1	0	0	0	0	0	0	0
C658626|c0_g1	0	0	0	0	0	6.04	0
C658634|c0_g1	0	0	0	2.45	0	0	0
C658636|c0_g1	0	0	0	0	0	0	0
C658640|c0_g1	0	0	2.13	0	0	0	0
C658642|c0_g1	3.55	0	0	4.9	0	0	4.1
C658656|c0_g1	3.55	0	0	2.45	0	6.04	0
C658658|c0_g1	0	0	0	0	0	0	0
C658666|c0_g1	0	0	0	2.45	0	0	0
C658672|c0_g1	0	2.9	0	2.45	4.29	0	2.05
C658678|c0_g1	7.09	0	0	0	0	0	0
C658680|c0_g1	10.64	5.8	17.04	19.62	0	12.08	14.35
C658690|c0_g1	3.55	0	0	0	0	0	0
C658692|c0_g1	0	0	0	0	0	0	0
C658696|c0_g1	0	0	0	2.45	4.29	0	0
C658712|c0_g1	3.55	0	0	0	0	3.02	0
C658716|c0_g1	0	0	0	0	0	0	2.05
C658720|c0_g1	3.55	0	2.13	0	0	0	0
C658728|c0_g1	0	0	0	7.36	0	0	0
C658732|c0_g1	0	2.9	0	0	4.29	0	2.05
C658738|c0_g1	0	0	0	0	0	0	0
C658742|c0_g1	0	0	2.13	0	0	0	0
C658744|c0_g1	0	0	0	0	0	0	0
C658748|c0_g1	0	0	0	0	0	3.02	0
C658752|c0_g1	3.55	0	0	0	0	0	0
C658758|c0_g1	0	0	0	2.45	0	0	0
C658766|c0_g1	0	2.9	0	0	0	0	0
C658768|c0_g1	0	0	0	0	0	0	0
C658774|c0_g1	0	0	0	0	0	0	0
C658778|c0_g1	0	0	2.13	0	0	0	2.05
C658792|c0_g1	0	0	0	2.45	0	0	0
C658796|c0_g1	0	0	0	2.45	0	0	0
C658802|c0_g1	0	0	0	0	0	3.02	0
C658804|c0_g1	0	0	0	0	4.29	0	0
C658810|c0_g1	0	0	0	0	0	0	2.05
C658814|c0_g1	0	0	0	2.45	0	3.02	0
C658818|c0_g1	3.55	0	0	0	0	0	0
C658820|c0_g1	3.55	0	2.13	2.45	0	0	0
C658826|c0_g1	0	0	0	0	0	0	0
C658828|c0_g1	0	0	0	0	4.29	0	2.05
C658832|c0_g1	0	0	0	2.45	0	0	0
C658838|c0_g1	0	0	0	0	0	0	0
C658846|c0_g1	0	0	2.13	0	0	0	0
C658858|c0_g1	0	0	0	0	0	3.02	0
C658864|c0_g1	0	2.9	0	0	8.57	0	0
C658876|c0_g1	3.55	0	0	4.9	0	3.02	4.1
C658878|c0_g1	7.09	5.8	0	9.81	21.43	0	10.25
C658884|c0_g1	0	0	0	2.45	0	0	0
C658890|c0_g1	0	0	0	0	0	0	0
C658892|c0_g1	0	0	0	2.45	0	3.02	2.05
C658898|c0_g1	7.09	0	0	0	0	0	0
C658902|c0_g1	0	0	0	0	0	0	0
C658912|c0_g1	0	0	0	0	0	0	2.05
C658918|c0_g1	0	0	0	0	0	3.02	0
C658936|c0_g1	3.55	0	0	0	0	0	0
C658938|c0_g1	0	0	0	0	0	0	0
C658940|c0_g1	0	0	2.13	0	0	3.02	0
C658942|c0_g1	0	0	0	0	0	0	0
C658954|c0_g1	3.55	0	0	0	0	3.02	4.1
C658962|c0_g1	0	2.9	2.13	0	0	0	0
C658974|c0_g1	3.55	0	0	2.45	0	3.02	0
C658976|c0_g1	0	0	0	2.45	0	3.02	0
C658982|c0_g1	3.55	0	0	0	0	0	0
C658988|c0_g1	7.09	0	0	0	4.29	0	0
C658990|c0_g1	0	0	0	2.45	4.29	0	0
C658998|c0_g1	0	2.9	0	0	0	0	0
C659002|c0_g1	0	0	0	0	0	0	0
C659004|c0_g1	0	0	0	2.45	0	0	0
C659006|c0_g1	3.55	2.9	0	2.45	21.43	0	2.05
C659014|c0_g1	0	0	0	0	4.29	0	0
C659026|c0_g1	0	0	0	0	0	0	0
C659030|c0_g1	3.55	0	0	7.36	0	0	0
C659036|c0_g1	0	0	0	0	0	0	0
C659044|c0_g1	0	0	0	0	0	0	2.05
C659046|c0_g1	0	0	0	0	0	0	0
C659050|c0_g1	0	0	0	2.45	0	0	2.05
C659054|c0_g1	0	0	0	2.45	4.29	0	0
C659068|c0_g1	0	0	2.13	2.45	0	3.02	0
C659070|c0_g1	0	0	2.13	0	4.29	0	0
C659076|c0_g1	0	2.9	0	0	0	0	0
C659082|c0_g1	0	0	2.13	0	0	0	0
C659084|c0_g1	10.64	0	0	0	0	0	0
C659096|c0_g1	7.09	2.9	0	0	0	0	0
C659108|c0_g1	0	0	0	2.45	0	0	0
C659120|c0_g1	0	0	0	0	0	0	0
C659142|c0_g1	0	0	2.13	0	0	0	0
C659150|c0_g1	3.55	0	0	0	0	0	0
C659156|c0_g1	0	0	0	2.45	0	0	0
C659168|c0_g1	0	0	0	0	0	3.02	0
C659176|c0_g1	3.55	0	0	2.45	0	0	6.15
C659188|c0_g1	0	0	0	0	4.29	0	0
C659198|c0_g1	0	0	0	0	0	3.02	0
C659200|c0_g1	0	0	0	0	4.29	3.02	0
C659206|c0_g1	0	0	0	2.45	0	0	0
C659210|c0_g1	0	2.9	0	4.9	0	3.02	4.1
C659216|c0_g1	0	0	0	0	0	3.02	0
C659218|c0_g1	0	5.8	0	0	0	0	0
C659228|c0_g1	0	8.7	0	0	0	0	0
C659240|c0_g1	0	0	0	0	0	0	0
C659244|c0_g1	0	0	2.13	0	0	3.02	0
C659250|c0_g1	3.55	0	0	7.36	0	0	0
C659252|c0_g1	0	0	0	2.45	0	0	0
C659258|c0_g1	0	0	0	0	0	0	0
C659262|c0_g1	0	0	0	2.45	0	0	0
C659268|c0_g1	0	0	0	2.45	0	3.02	0
C659284|c0_g1	3.55	0	0	0	0	0	0
C659288|c0_g1	3.55	0	0	2.45	4.29	0	2.05
C659300|c0_g1	0	0	2.13	0	0	0	0
C659304|c0_g1	3.55	0	0	0	0	6.04	2.05
C659306|c0_g1	3.55	0	0	0	0	0	0
C659308|c0_g1	0	0	0	0	0	0	0
C659312|c0_g1	0	0	0	0	4.29	0	0
C659322|c0_g1	0	0	0	0	0	3.02	0
C659330|c0_g1	3.55	0	0	4.9	0	0	0
C659336|c0_g1	3.55	0	0	2.45	0	0	0
C659344|c0_g1	3.55	0	0	2.45	0	0	0
C659348|c0_g1	0	0	0	0	0	3.02	0
C659356|c0_g1	0	0	0	0	0	0	2.05
C659366|c0_g1	0	0	0	2.45	8.57	0	0
C659374|c0_g1	0	0	0	0	0	6.04	0
C659376|c0_g1	3.55	0	0	0	0	0	0
C659402|c0_g1	0	0	0	0	0	0	0
C659412|c0_g1	0	0	0	2.45	0	0	2.05
C659416|c0_g1	0	0	0	0	0	0	0
C659418|c0_g1	0	0	0	2.45	0	0	4.1
C659420|c0_g1	0	0	0	2.45	0	0	2.05
C659422|c0_g1	0	2.9	4.26	0	0	0	0
C659428|c0_g1	0	0	0	4.9	0	0	0
C659446|c0_g1	0	0	0	0	0	0	2.05
C659452|c0_g1	0	2.9	0	0	0	0	2.05
C659460|c0_g1	0	0	0	2.45	0	0	0
C659462|c0_g1	0	0	0	0	0	0	0
C659474|c0_g1	0	0	0	0	4.29	0	0
C659476|c0_g1	0	0	0	2.45	0	0	2.05
C659480|c0_g1	14.19	0	0	0	0	0	0
C659482|c0_g1	0	0	0	0	0	0	0
C659486|c0_g1	0	0	0	0	0	0	0
C659496|c0_g1	0	2.9	0	0	0	0	0
C659500|c0_g1	0	0	0	2.45	0	0	0
C659512|c0_g1	0	0	0	2.45	0	0	0
C659516|c0_g1	0	0	0	0	4.29	0	0
C659536|c0_g1	3.55	2.9	0	0	0	3.02	0
C659540|c0_g1	0	0	0	4.9	0	0	0
C659542|c0_g1	3.55	0	0	0	0	0	0
C659544|c0_g1	0	0	0	0	0	0	0
C659552|c0_g1	3.55	0	0	0	4.29	0	0
C659554|c0_g1	3.55	2.9	0	0	0	0	0
C659558|c0_g1	0	0	0	0	0	0	0
C659576|c0_g1	0	0	2.13	0	0	0	0
C659578|c0_g1	0	0	0	2.45	0	3.02	0
C659580|c0_g1	3.55	0	0	0	0	0	0
C659582|c0_g1	0	0	0	0	0	0	2.05
C659606|c0_g1	7.09	0	0	0	4.29	0	0
C659608|c0_g1	0	0	0	4.9	0	0	2.05
C659614|c0_g1	0	2.9	0	2.45	0	3.02	2.05
C659618|c0_g1	0	0	0	0	0	0	2.05
C659624|c0_g1	0	0	0	2.45	0	0	0
C659626|c0_g1	0	0	4.26	2.45	0	0	0
C659642|c0_g1	0	0	0	0	0	0	0
C659650|c0_g1	0	0	0	0	0	0	0
C659654|c0_g1	0	31.89	0	0	0	0	0
C659656|c0_g1	3.55	0	0	0	0	0	0
C659658|c0_g1	0	0	0	0	0	0	0
C659668|c0_g1	3.55	0	0	0	0	9.06	0
C659670|c0_g1	0	0	0	0	4.29	0	0
C659672|c0_g1	0	0	0	0	4.29	3.02	0
C659674|c0_g1	0	0	0	0	0	0	0
C659678|c0_g1	0	0	0	0	0	0	2.05
C659682|c0_g1	0	0	2.13	0	0	0	0
C659684|c0_g1	0	0	0	0	0	0	0
C659696|c0_g1	0	0	0	2.45	0	0	0
C659698|c0_g1	0	0	0	0	0	0	0
C659718|c0_g1	0	0	2.13	0	4.29	3.02	0
C659720|c0_g1	0	0	0	4.9	0	0	0
C659722|c0_g1	0	0	0	0	0	3.02	0
C659724|c0_g1	3.55	2.9	0	0	0	0	0
C659726|c0_g1	0	0	0	0	0	6.04	2.05
C659746|c0_g1	0	0	0	0	0	0	0
C659748|c0_g1	0	0	0	0	0	0	0
C659750|c0_g1	0	0	2.13	0	4.29	3.02	0
C659752|c0_g1	0	0	0	2.45	0	0	2.05
C659758|c0_g1	0	0	0	0	0	0	0
C659764|c0_g1	0	0	0	2.45	0	0	0
C659766|c0_g1	0	0	0	0	0	0	2.05
C659772|c0_g1	0	0	0	0	4.29	0	0
C659774|c0_g1	3.55	0	0	4.9	0	0	2.05
C659776|c0_g1	7.09	0	0	0	0	0	0
C659778|c0_g1	0	0	0	2.45	0	0	0
C659780|c0_g1	0	0	0	0	0	0	0
C659790|c0_g1	0	0	0	2.45	0	0	2.05
C659806|c0_g1	0	2.9	0	7.36	0	0	2.05
C659810|c0_g1	0	0	0	0	0	3.02	0
C659832|c0_g1	0	0	0	2.45	0	0	4.1
C659840|c0_g1	0	0	0	0	4.29	0	0
C659842|c0_g1	7.09	0	2.13	0	0	9.06	2.05
C659852|c0_g1	3.55	0	0	0	0	0	0
C659870|c0_g1	0	0	0	2.45	0	0	2.05
C659880|c0_g1	3.55	0	0	0	0	0	0
C659882|c0_g1	0	0	0	0	0	0	0
C659886|c0_g1	0	2.9	0	0	0	6.04	0
C659924|c0_g1	0	0	0	0	0	0	2.05
C659926|c0_g1	3.55	0	0	0	0	0	0
C659928|c0_g1	0	2.9	0	0	0	0	0
C659931|c0_g1	0	0	0	0	4.29	0	0
C659943|c0_g1	0	0	0	0	4.29	0	0
C659957|c0_g1	0	0	0	2.45	0	0	0
C659965|c0_g1	0	0	0	0	0	0	0
C659971|c0_g1	0	0	0	2.45	0	0	0
C659973|c0_g1	0	0	0	0	0	0	0
C659975|c0_g1	0	0	0	0	0	0	0
C659979|c0_g1	0	0	0	0	0	0	0
C659981|c0_g1	0	2.9	0	0	0	3.02	0
C659987|c0_g1	0	0	0	0	4.29	0	0
C659989|c0_g1	3.55	0	0	0	0	6.04	0
C660001|c0_g1	0	0	0	4.81	0	0	0
C660003|c0_g1	13.92	0	0	0	0	0	0
C660007|c0_g1	3.48	0	0	0	0	0	0
C660009|c0_g1	0	0	0	0	0	0	0
C660011|c0_g1	3.48	0	0	0	0	2.96	0
C660017|c0_g1	0	0	2.09	0	0	5.93	4.02
C660025|c0_g1	0	0	0	2.41	0	0	0
C660027|c0_g1	0	0	0	0	0	0	2.01
C660033|c0_g1	0	0	0	0	0	0	0
C660035|c0_g1	3.48	0	0	2.41	0	2.96	0
C660049|c0_g1	0	0	0	0	0	0	0
C660051|c0_g1	3.48	0	0	0	0	0	0
C660053|c0_g1	3.48	0	0	4.81	0	0	0
C660065|c0_g1	0	0	2.09	0	4.2	0	2.01
C660067|c0_g1	0	0	0	0	0	5.93	0
C660071|c0_g1	0	0	0	0	0	0	2.01
C660073|c0_g1	0	0	0	0	0	0	4.02
C660081|c0_g1	3.48	0	0	2.41	0	0	2.01
C660083|c0_g1	6.96	0	0	0	0	0	0
C660085|c0_g1	0	0	0	0	0	0	2.01
C660087|c0_g1	3.48	2.84	0	4.81	0	2.96	0
C660091|c0_g1	0	0	0	0	0	0	2.01
C660107|c0_g1	0	0	0	2.41	0	0	4.02
C660109|c0_g1	0	0	0	2.41	0	0	0
C660115|c0_g1	0	0	0	0	0	0	0
C660121|c0_g1	3.48	5.69	12.54	9.62	12.59	14.82	10.05
C660129|c0_g1	0	0	0	0	0	0	0
C660131|c0_g1	3.48	0	0	2.41	0	0	0
C660151|c0_g1	0	8.53	0	0	0	0	0
C660153|c0_g1	0	2.84	0	4.81	0	0	0
C660155|c0_g1	0	0	0	0	0	0	0
C660163|c0_g1	6.96	0	0	0	0	0	0
C660169|c0_g1	0	0	2.09	0	4.2	0	0
C660173|c0_g1	0	2.84	0	0	0	0	0
C660189|c0_g1	0	0	0	0	0	0	4.02
C660201|c0_g1	3.48	0	0	0	0	0	0
C660207|c0_g1	10.44	0	0	0	0	0	0
C660211|c0_g1	0	0	0	0	0	0	0
C660213|c0_g1	0	0	0	2.41	0	2.96	0
C660217|c0_g1	0	0	0	2.41	0	0	0
C660221|c0_g1	0	0	0	0	0	0	2.01
C660233|c0_g1	0	0	0	0	0	0	0
C660235|c0_g1	0	0	0	2.41	0	0	2.01
C660237|c0_g1	0	0	0	0	0	0	0
C660243|c0_g1	3.48	0	0	0	41.98	0	0
C660247|c0_g1	6.96	0	0	0	0	0	0
C660251|c0_g1	0	8.53	0	0	0	0	0
C660273|c0_g1	0	0	0	0	0	0	0
C660277|c0_g1	0	0	0	0	4.2	0	0
C660281|c0_g1	0	0	2.09	0	0	0	0
C660293|c0_g1	0	0	2.09	0	0	2.96	4.02
C660307|c0_g1	3.48	2.84	2.09	2.41	0	0	0
C660315|c0_g1	0	0	4.18	2.41	0	0	0
C660317|c0_g1	0	5.69	0	0	0	0	0
C660323|c0_g1	0	0	0	0	0	0	0
C660327|c0_g1	0	0	0	0	4.2	0	2.01
C660331|c0_g1	0	0	0	4.81	0	0	0
C660333|c0_g1	0	0	0	0	0	0	0
C660337|c0_g1	6.96	2.84	0	0	0	0	0
C660345|c0_g1	3.48	0	2.09	0	0	0	0
C660353|c0_g1	0	0	2.09	2.41	0	0	0
C660357|c0_g1	0	0	0	0	0	0	0
C660363|c0_g1	0	0	0	0	0	0	0
C660369|c0_g1	6.96	0	0	0	0	0	0
C660371|c0_g1	0	0	0	0	0	0	0
C660373|c0_g1	3.48	0	0	0	0	2.96	0
C660375|c0_g1	0	2.84	0	2.41	0	2.96	2.01
C660383|c0_g1	3.48	0	0	2.41	0	0	0
C660389|c0_g1	0	0	0	0	0	0	2.01
C660399|c0_g1	0	0	0	0	4.2	0	0
C660405|c0_g1	0	0	0	0	0	0	0
C660407|c0_g1	0	0	0	0	0	0	0
C660409|c0_g1	0	0	0	0	0	0	0
C660421|c0_g1	6.96	2.84	4.18	4.81	0	0	0
C660425|c0_g1	0	0	2.09	0	0	0	0
C660427|c0_g1	0	0	0	7.22	0	0	0
C660439|c0_g1	0	0	0	0	0	2.96	0
C660445|c0_g1	3.48	0	0	0	0	2.96	0
C660449|c0_g1	3.48	0	0	0	0	0	2.01
C660459|c0_g1	6.96	0	0	0	0	0	0
C660461|c0_g1	0	0	4.18	0	0	0	0
C660463|c0_g1	0	0	0	0	0	0	0
C660465|c0_g1	3.48	0	0	0	0	0	0
C660467|c0_g1	0	0	0	0	0	0	2.01
C660471|c0_g1	0	0	2.09	2.41	0	0	0
C660475|c0_g1	0	5.69	0	0	0	2.96	0
C660477|c0_g1	10.44	0	0	2.41	0	5.93	0
C660481|c0_g1	0	0	0	0	0	2.96	2.01
C660483|c0_g1	0	0	0	0	0	0	2.01
C660487|c0_g1	0	2.84	0	2.41	0	0	0
C660489|c0_g1	0	0	0	0	0	2.96	0
C660491|c0_g1	10.44	0	0	0	0	0	0
C660503|c0_g1	0	0	0	0	0	2.96	2.01
C660509|c0_g1	0	0	0	0	0	0	0
C660519|c0_g1	0	0	0	0	4.2	0	0
C660527|c0_g1	0	0	0	0	0	0	2.01
C660529|c0_g1	0	0	0	0	0	0	0
C660531|c0_g1	0	0	0	2.41	0	2.96	0
C660533|c0_g1	0	0	0	0	0	5.93	0
C660539|c0_g1	0	0	0	0	0	0	0
C660541|c0_g1	0	0	0	0	8.4	0	0
C660547|c0_g1	0	0	0	4.81	0	0	0
C660551|c0_g1	0	0	0	0	0	0	0
C660555|c0_g1	0	0	0	0	4.2	2.96	0
C660557|c0_g1	0	0	0	2.41	0	2.96	0
C660559|c0_g1	0	0	0	0	0	0	0
C660565|c0_g1	0	0	0	0	0	0	0
C660569|c0_g1	0	14.22	0	0	0	0	0
C660575|c0_g1	0	0	0	7.22	0	2.96	0
C660579|c0_g1	0	0	0	0	0	0	2.01
C660597|c0_g1	0	0	0	0	0	0	2.01
C660599|c0_g1	6.96	0	0	0	0	0	0
C660605|c0_g1	0	0	0	0	4.2	0	2.01
C660607|c0_g1	0	0	0	0	0	0	0
C660613|c0_g1	0	0	0	0	0	0	0
C660617|c0_g1	6.96	8.53	8.36	16.84	4.2	11.85	6.03
C660627|c0_g1	0	0	0	0	0	0	0
C660639|c0_g1	0	0	0	0	0	0	2.01
C660649|c0_g1	0	0	0	2.41	0	0	2.01
C660651|c0_g1	0	0	0	0	0	0	0
C660655|c0_g1	0	2.84	0	0	0	2.96	0
C660657|c0_g1	0	2.84	0	0	0	0	0
C660665|c0_g1	3.48	0	0	0	0	0	0
C660675|c0_g1	0	0	0	4.81	0	0	0
C660677|c0_g1	0	2.84	0	0	0	0	0
C660685|c0_g1	0	2.84	16.72	9.62	8.4	2.96	6.03
C660687|c0_g1	0	0	2.09	0	0	0	0
C660689|c0_g1	0	0	0	2.41	0	0	0
C660699|c0_g1	0	0	0	0	4.2	0	0
C660701|c0_g1	0	0	0	0	0	0	2.01
C660703|c0_g1	0	0	0	2.41	0	0	2.01
C660705|c0_g1	0	0	0	0	0	0	2.01
C660709|c0_g1	0	0	0	0	0	0	0
C660713|c0_g1	3.48	0	0	0	0	0	0
C660721|c0_g1	0	0	0	2.41	4.2	2.96	0
C660723|c0_g1	0	2.84	0	0	0	0	0
C660725|c0_g1	3.48	2.84	0	2.41	0	2.96	2.01
C660735|c0_g1	0	0	0	0	4.2	2.96	0
C660745|c0_g1	0	0	0	0	0	2.96	0
C660747|c0_g1	0	0	0	0	4.2	0	2.01
C660751|c0_g1	0	2.84	2.09	0	0	0	0
C660753|c0_g1	0	0	0	2.41	0	0	0
C660763|c0_g1	0	0	0	0	0	0	0
C660769|c0_g1	0	2.84	0	0	0	0	0
C660781|c0_g1	3.48	0	0	0	0	0	0
C660785|c0_g1	0	0	2.09	0	0	0	2.01
C660789|c0_g1	0	0	0	0	0	0	2.01
C660795|c0_g1	0	2.84	0	0	0	2.96	0
C660797|c0_g1	13.92	0	0	0	0	0	0
C660799|c0_g1	0	0	0	0	0	0	2.01
C660805|c0_g1	0	0	0	0	4.2	0	0
C660811|c0_g1	3.48	0	0	0	0	0	2.01
C660815|c0_g1	0	0	0	0	0	5.93	0
C660821|c0_g1	3.48	0	0	0	0	0	0
C660827|c0_g1	0	0	0	0	0	0	0
C660845|c0_g1	0	2.84	0	0	4.2	0	0
C660857|c0_g1	0	0	2.09	0	0	0	0
C660861|c0_g1	0	0	0	0	0	0	0
C660865|c0_g1	0	0	2.09	2.41	0	0	0
C660877|c0_g1	3.48	0	0	0	0	2.96	0
C660879|c0_g1	0	0	0	0	0	0	4.02
C660895|c0_g1	0	2.84	0	2.41	0	0	0
C660903|c0_g1	0	0	0	0	0	5.93	0
C660909|c0_g1	0	0	2.09	0	0	0	2.01
C660915|c0_g1	0	0	0	0	0	0	0
C660925|c0_g1	3.48	0	0	2.41	0	0	0
C660933|c0_g1	0	0	0	0	0	2.96	0
C660937|c0_g1	0	0	0	0	25.19	0	0
C660945|c0_g1	3.48	0	0	2.41	0	14.82	0
C660955|c0_g1	0	0	0	2.41	0	8.89	0
C660961|c0_g1	0	0	0	0	0	0	2.01
C660967|c0_g1	0	0	0	0	4.2	0	0
C660971|c0_g1	3.48	0	0	0	4.2	0	0
C660977|c0_g1	0	0	0	0	0	0	0
C660983|c0_g1	0	0	0	0	0	0	0
C660985|c0_g1	0	0	0	0	4.2	0	0
C661001|c0_g1	0	0	0	2.41	0	0	0
C661005|c0_g1	0	0	0	0	4.2	0	0
C661007|c0_g1	0	0	0	0	0	0	0
C661021|c0_g1	0	2.84	0	0	0	0	0
C661023|c0_g1	0	5.69	0	0	8.4	0	2.01
C661027|c0_g1	0	0	0	2.41	0	0	0
C661029|c0_g1	0	0	0	0	8.4	0	0
C661033|c0_g1	3.48	0	0	0	0	0	0
C661037|c0_g1	6.96	0	2.09	0	0	0	0
C661047|c0_g1	0	0	0	0	0	0	0
C661057|c0_g1	0	0	0	4.81	0	2.96	2.01
C661061|c0_g1	0	0	0	2.41	0	0	2.01
C661063|c0_g1	0	2.84	0	0	0	0	0
C661065|c0_g1	3.48	0	0	0	0	0	0
C661071|c0_g1	0	0	0	0	0	0	2.01
C661089|c0_g1	0	0	4.18	0	0	0	0
C661093|c0_g1	0	0	0	0	4.2	0	0
C661095|c0_g1	0	0	0	2.41	4.2	0	2.01
C661097|c0_g1	0	0	0	0	0	2.96	0
C661099|c0_g1	0	0	0	0	0	0	2.01
C661101|c0_g1	0	0	0	2.41	0	0	0
C661121|c0_g1	0	0	0	0	0	0	0
C661135|c0_g1	0	0	0	0	0	2.96	0
C661139|c0_g1	0	0	0	2.41	0	0	0
C661141|c0_g1	0	0	2.09	0	0	0	4.02
C661147|c0_g1	3.48	0	0	0	0	0	0
C661155|c0_g1	0	0	0	0	0	0	0
C661161|c0_g1	0	0	0	0	0	0	2.01
C661167|c0_g1	0	0	0	0	0	2.96	0
C661169|c0_g1	0	0	0	2.41	0	0	0
C661171|c0_g1	3.48	0	0	0	0	0	0
C661175|c0_g1	0	0	0	0	0	0	0
C661191|c0_g1	0	0	0	0	0	0	2.01
C661193|c0_g1	0	0	0	0	0	0	2.01
C661201|c0_g1	0	0	0	0	0	2.96	0
C661203|c0_g1	0	0	6.27	0	0	0	0
C661205|c0_g1	6.96	0	0	0	0	0	0
C661215|c0_g1	0	0	0	2.41	0	0	2.01
C661229|c0_g1	0	0	2.09	2.41	0	0	0
C661235|c0_g1	0	5.69	0	0	0	0	0
C661241|c0_g1	6.96	0	0	4.81	0	0	6.03
C661249|c0_g1	0	0	0	2.41	0	0	2.01
C661251|c0_g1	0	0	0	0	0	2.96	0
C661255|c0_g1	0	0	0	0	0	2.96	2.01
C661257|c0_g1	0	0	0	0	0	0	0
C661267|c0_g1	0	0	0	0	0	2.96	0
C661275|c0_g1	6.96	0	0	0	0	0	0
C661281|c0_g1	0	0	0	0	0	5.93	0
C661283|c0_g1	0	0	0	0	0	0	2.01
C661285|c0_g1	6.96	0	0	0	0	0	0
C661293|c0_g1	0	0	0	0	0	0	0
C661295|c0_g1	0	0	0	0	0	0	2.01
C661299|c0_g1	0	0	0	2.41	0	0	0
C661301|c0_g1	0	0	0	0	0	0	0
C661305|c0_g1	0	0	0	4.81	0	0	0
C661313|c0_g1	3.48	0	0	0	0	0	0
C661317|c0_g1	0	0	0	0	0	2.96	0
C661323|c0_g1	0	0	2.09	2.41	0	0	2.01
C661331|c0_g1	0	0	0	0	12.59	0	2.01
C661341|c0_g1	0	0	0	2.41	4.2	2.96	0
C661345|c0_g1	0	0	0	2.41	0	2.96	0
C661361|c0_g1	0	0	0	2.41	0	0	2.01
C661363|c0_g1	0	0	0	0	0	0	0
C661365|c0_g1	0	0	0	0	0	0	2.01
C661367|c0_g1	6.96	0	18.81	9.62	25.19	2.96	4.02
C661373|c0_g1	0	0	0	0	0	0	0
C661379|c0_g1	0	0	2.09	0	0	0	0
C661383|c0_g1	0	0	0	0	0	2.96	0
C661391|c0_g1	0	0	2.09	2.41	0	0	0
C661401|c0_g1	0	0	0	0	0	0	0
C661409|c0_g1	0	0	0	0	0	0	0
C661417|c0_g1	6.96	0	0	0	0	0	0
C661421|c0_g1	0	0	0	2.41	0	0	0
C661451|c0_g1	0	0	0	2.41	0	0	0
C661469|c0_g1	0	0	0	2.41	4.2	11.85	14.07
C661471|c0_g1	0	0	0	2.41	0	0	0
C661473|c0_g1	0	0	0	0	4.2	0	0
C661479|c0_g1	0	0	0	4.81	0	0	0
C661481|c0_g1	0	0	0	0	0	0	0
C661485|c0_g1	0	0	0	0	0	0	2.01
C661491|c0_g1	0	0	0	0	0	0	0
C661509|c0_g1	0	0	0	0	0	0	0
C661513|c0_g1	3.48	0	0	0	0	0	0
C661517|c0_g1	0	0	0	2.41	0	0	0
C661523|c0_g1	0	0	0	0	0	2.96	0
C661535|c0_g1	3.48	0	0	0	0	2.96	0
C661553|c0_g1	0	0	0	0	4.2	0	0
C661559|c0_g1	0	0	2.09	0	0	2.96	2.01
C661561|c0_g1	6.96	0	0	0	0	0	0
C661565|c0_g1	0	0	0	0	0	5.93	0
C661569|c0_g1	0	2.84	0	0	4.2	2.96	2.01
C661571|c0_g1	10.44	0	0	0	0	2.96	0
C661573|c0_g1	0	0	0	0	0	2.96	0
C661577|c0_g1	3.48	0	0	0	0	0	0
C661583|c0_g1	0	0	4.18	0	0	2.96	0
C661587|c0_g1	0	0	0	0	0	2.96	0
C661591|c0_g1	0	0	0	0	0	0	0
C661601|c0_g1	0	0	0	2.41	0	0	0
C661607|c0_g1	0	5.69	2.09	0	0	2.96	0
C661617|c0_g1	0	0	0	0	0	2.96	2.01
C661629|c0_g1	0	0	0	0	4.2	2.96	0
C661647|c0_g1	0	0	0	0	0	0	2.01
C661651|c0_g1	0	0	0	2.41	0	0	0
C661657|c0_g1	0	0	0	0	8.4	0	0
C661659|c0_g1	3.48	0	0	0	0	0	0
C661665|c0_g1	0	0	2.09	0	0	0	2.01
C661669|c0_g1	6.96	5.69	0	2.41	0	0	2.01
C661671|c0_g1	0	0	0	0	0	0	0
C661677|c0_g1	0	0	0	0	0	2.96	0
C661689|c0_g1	0	0	0	0	0	0	0
C661691|c0_g1	0	0	0	0	12.59	0	0
C661693|c0_g1	0	0	0	0	0	0	0
C661699|c0_g1	0	5.69	0	0	0	0	0
C661711|c0_g1	0	0	0	0	0	0	0
C661713|c0_g1	6.96	0	0	0	0	0	0
C661715|c0_g1	3.48	0	0	0	0	0	0
C661719|c0_g1	0	0	0	0	4.2	0	2.01
C661721|c0_g1	0	0	0	2.41	0	0	0
C661723|c0_g1	0	0	2.09	0	0	0	0
C661725|c0_g1	3.48	0	0	4.81	0	0	0
C661729|c0_g1	6.96	0	0	0	0	0	0
C661731|c0_g1	3.48	0	0	0	0	0	2.01
C661735|c0_g1	0	0	0	0	0	2.96	0
C661743|c0_g1	3.48	0	0	0	0	0	0
C661747|c0_g1	3.48	0	0	2.41	0	0	0
C661749|c0_g1	0	0	2.09	0	0	0	0
C661753|c0_g1	10.44	0	0	0	0	0	0
C661755|c0_g1	0	0	0	0	0	0	2.01
C661761|c0_g1	0	0	0	2.41	0	0	0
C661771|c0_g1	6.96	0	0	0	0	0	0
C661775|c0_g1	6.96	0	0	0	0	0	0
C661779|c0_g1	0	0	0	0	0	0	0
C661785|c0_g1	0	0	0	0	0	0	1.97
C661787|c0_g1	0	0	0	0	0	0	0
C661791|c0_g1	6.83	0	0	2.36	0	0	0
C661799|c0_g1	0	0	0	0	0	0	0
C661801|c0_g1	0	0	0	0	0	0	1.97
C661807|c0_g1	0	0	0	2.36	0	0	1.97
C661811|c0_g1	0	0	0	0	0	0	3.95
C661813|c0_g1	3.41	0	0	0	4.11	0	0
C661827|c0_g1	0	2.79	2.05	2.36	0	0	0
C661839|c0_g1	0	0	2.05	2.36	4.11	0	0
C661843|c0_g1	0	5.58	0	0	0	0	0
C661845|c0_g1	0	0	0	2.36	4.11	2.91	0
C661849|c0_g1	0	0	2.05	0	16.45	0	0
C661855|c0_g1	3.41	0	0	0	0	0	0
C661857|c0_g1	0	0	0	2.36	0	0	0
C661861|c0_g1	0	0	0	0	0	0	0
C661871|c0_g1	0	0	2.05	2.36	0	0	0
C661873|c0_g1	10.24	0	2.05	0	4.11	0	1.97
C661875|c0_g1	0	0	0	0	0	2.91	0
C661877|c0_g1	0	0	0	0	0	0	0
C661889|c0_g1	0	0	0	0	0	0	0
C661893|c0_g1	3.41	2.79	0	0	0	0	0
C661895|c0_g1	0	0	0	0	0	0	0
C661899|c0_g1	0	0	0	0	0	0	0
C661901|c0_g1	0	0	0	2.36	0	0	0
C661909|c0_g1	0	0	0	2.36	0	0	0
C661915|c0_g1	0	2.79	0	2.36	4.11	0	0
C661925|c0_g1	0	0	2.05	0	0	0	0
C661927|c0_g1	0	0	0	0	0	0	1.97
C661937|c0_g1	0	0	2.05	2.36	4.11	5.82	0
C661943|c0_g1	0	0	0	0	16.45	0	0
C661955|c0_g1	3.41	0	0	0	0	0	0
C661957|c0_g1	0	0	0	2.36	0	0	0
C661969|c0_g1	0	2.79	0	0	0	0	0
C661983|c0_g1	0	0	0	2.36	4.11	0	0
C661991|c0_g1	0	0	0	2.36	0	0	0
C661999|c0_g1	0	0	0	0	0	0	0
C662009|c0_g1	10.24	0	0	0	0	0	0
C662015|c0_g1	0	0	0	0	0	0	0
C662017|c0_g1	0	0	2.05	2.36	0	0	0
C662029|c0_g1	3.41	2.79	0	2.36	4.11	0	0
C662033|c0_g1	6.83	5.58	4.1	0	0	5.82	7.89
C662035|c0_g1	0	0	0	0	0	0	3.95
C662037|c0_g1	3.41	0	2.05	0	8.22	0	1.97
C662041|c0_g1	0	0	0	0	0	0	1.97
C662045|c0_g1	0	0	0	2.36	0	0	0
C662049|c0_g1	0	0	0	2.36	0	2.91	0
C662053|c0_g1	0	0	0	4.72	0	0	1.97
C662055|c0_g1	6.83	0	0	0	0	2.91	1.97
C662059|c0_g1	0	0	0	0	0	0	1.97
C662065|c0_g1	0	0	0	0	0	2.91	1.97
C662069|c0_g1	0	0	0	0	0	2.91	0
C662073|c0_g1	3.41	0	0	0	0	0	0
C662081|c0_g1	0	0	0	0	0	2.91	0
C662089|c0_g1	3.41	0	0	0	0	0	0
C662091|c0_g1	0	0	0	0	8.22	0	0
C662097|c0_g1	0	0	0	0	0	0	0
C662101|c0_g1	0	2.79	0	2.36	4.11	0	1.97
C662107|c0_g1	0	0	2.05	0	0	0	1.97
C662111|c0_g1	3.41	0	0	4.72	0	0	0
C662121|c0_g1	0	0	0	0	0	0	1.97
C662123|c0_g1	0	0	0	2.36	0	0	1.97
C662127|c0_g1	0	0	0	0	0	0	0
C662141|c0_g1	3.41	16.75	22.57	11.8	0	0	47.36
C662143|c0_g1	0	0	0	0	0	0	0
C662147|c0_g1	6.83	0	0	0	0	0	0
C662151|c0_g1	0	0	2.05	0	0	0	1.97
C662153|c0_g1	0	0	8.21	0	0	0	5.92
C662157|c0_g1	0	0	0	0	4.11	0	0
C662159|c0_g1	0	0	0	0	0	2.91	0
C662161|c0_g1	0	2.79	0	0	0	0	0
C662163|c0_g1	0	0	0	2.36	0	0	0
C662169|c0_g1	0	0	0	0	0	0	1.97
C662177|c0_g1	0	2.79	0	0	0	0	0
C662183|c0_g1	17.07	55.84	69.76	49.57	57.57	32	33.54
C662191|c0_g1	0	0	0	0	0	5.82	0
C662195|c0_g1	3.41	0	0	0	0	0	0
C662197|c0_g1	0	0	0	0	0	0	0
C662199|c0_g1	0	0	0	0	8.22	0	0
C662205|c0_g1	6.83	0	2.05	0	0	0	0
C662211|c0_g1	0	0	0	0	0	0	0
C662213|c0_g1	0	0	0	2.36	4.11	0	0
C662215|c0_g1	0	0	0	0	4.11	0	0
C662231|c0_g1	0	0	0	0	0	0	0
C662235|c0_g1	0	0	0	0	0	2.91	0
C662249|c0_g1	0	0	2.05	0	0	0	0
C662251|c0_g1	0	0	0	0	0	0	0
C662253|c0_g1	0	0	0	2.36	0	0	0
C662255|c0_g1	0	0	0	0	0	2.91	1.97
C662257|c0_g1	0	0	0	0	0	0	0
C662275|c0_g1	0	0	2.05	0	4.11	0	0
C662279|c0_g1	3.41	2.79	0	0	4.11	2.91	1.97
C662293|c0_g1	0	0	0	0	0	0	1.97
C662301|c0_g1	0	0	2.05	2.36	0	0	1.97
C662311|c0_g1	0	0	0	0	0	0	1.97
C662313|c0_g1	0	0	0	4.72	0	0	0
C662317|c0_g1	3.41	0	0	2.36	0	0	9.87
C662323|c0_g1	0	0	0	0	0	0	0
C662327|c0_g1	0	0	0	0	0	0	0
C662335|c0_g1	37.56	11.17	26.67	44.85	8.22	14.54	82.87
C662339|c0_g1	0	0	0	0	0	0	0
C662345|c0_g1	0	0	0	2.36	0	0	0
C662347|c0_g1	0	0	0	0	0	0	0
C662349|c0_g1	3.41	0	0	0	0	0	0
C662357|c0_g1	0	0	0	0	0	0	0
C662367|c0_g1	0	0	0	0	0	2.91	0
C662369|c0_g1	3.41	0	0	0	0	2.91	0
C662383|c0_g1	3.41	0	0	2.36	0	2.91	0
[truncated: 282,168+ more rows]

## Sheet: KEGG_Pathway_mapping
Supplementary Table 6: Blastx based annotation result, corresponding GO terms, and KEGG pathways for all the assembled transcripts of Magnolia obovata, and their expression values across seven tissues.
Pathway	#Seqs
Starch and sucrose metabolism	1158
Glycolysis / Gluconeogenesis	977
Drug metabolism - other enzymes	875
Pyruvate metabolism	850
Oxidative phosphorylation	845
Methane metabolism	731
Glyoxylate and dicarboxylate metabolism	668
Amino sugar and nucleotide sugar metabolism	658
Glycerolipid metabolism	656
Fatty acid degradation	599
Tryptophan metabolism	599
Drug metabolism - cytochrome P450	586
Cysteine and methionine metabolism	570
Purine metabolism	561
Tyrosine metabolism	558
Metabolism of xenobiotics by cytochrome P450	552
Galactose metabolism	539
Pentose phosphate pathway	529
Carbon fixation in photosynthetic organisms	523
Glycerophospholipid metabolism	519
Pentose and glucuronate interconversions	502
Glycine, serine and threonine metabolism	494
Carbon fixation pathways in prokaryotes	480
Phenylpropanoid biosynthesis	478
Valine, leucine and isoleucine degradation	460
Fructose and mannose metabolism	459
Citrate cycle (TCA cycle)	448
Phenylalanine metabolism	445
Lysine degradation	442
alpha-Linolenic acid metabolism	411
Ascorbate and aldarate metabolism	400
Cyanoamino acid metabolism	390
beta-Alanine metabolism	385
Glutathione metabolism	384
Arginine and proline metabolism	375
Ubiquinone and other terpenoid-quinone biosynthesis	375
Pyrimidine metabolism	365
Alanine, aspartate and glutamate metabolism	357
Pantothenate and CoA biosynthesis	344
Propanoate metabolism	333
Aminoacyl-tRNA biosynthesis	324
Sphingolipid metabolism	322
Other glycan degradation	315
Flavonoid biosynthesis	306
Chloroalkane and chloroalkene degradation	305
Porphyrin and chlorophyll metabolism	304
Inositol phosphate metabolism	302
Retinol metabolism	295
Fatty acid biosynthesis	285
Nitrogen metabolism	282
Butanoate metabolism	248
Isoquinoline alkaloid biosynthesis	246
Histidine metabolism	237
Sulfur metabolism	230
Riboflavin metabolism	229
Limonene and pinene degradation	222
Nicotinate and nicotinamide metabolism	222
Thiamine metabolism	219
Arginine biosynthesis	209
Phenylalanine, tyrosine and tryptophan biosynthesis	206
Aminobenzoate degradation	204
Photosynthesis	194
Terpenoid backbone biosynthesis	183
Folate biosynthesis	182
Arachidonic acid metabolism	179
N-Glycan biosynthesis	172
Ether lipid metabolism	159
Insect hormone biosynthesis	159
Steroid hormone biosynthesis	158
Benzoate degradation	153
Various types of N-glycan biosynthesis	151
Lysine biosynthesis	147
Glycosaminoglycan degradation	146
Fatty acid elongation	143
Vitamin B6 metabolism	141
Geraniol degradation	140
Naphthalene degradation	139
Peptidoglycan biosynthesis	138
O-Antigen nucleotide sugar biosynthesis	136
Glycosaminoglycan biosynthesis - heparan sulfate / heparin	131
Selenocompound metabolism	130
Biosynthesis of unsaturated fatty acids	128
One carbon pool by folate	125
Glycosphingolipid biosynthesis - ganglio series	119
Streptomycin biosynthesis	109
Tropane, piperidine and pyridine alkaloid biosynthesis	108
Valine, leucine and isoleucine biosynthesis	103
Biotin metabolism	101
Linoleic acid metabolism	101
Caprolactam degradation	95
Monobactam biosynthesis	93
Steroid biosynthesis	90
C5-Branched dibasic acid metabolism	89
Glycosaminoglycan biosynthesis - chondroitin sulfate / dermatan sulfate	83
Caffeine metabolism	80
Styrene degradation	73
Stilbenoid, diarylheptanoid and gingerol biosynthesis	70
Glycosphingolipid biosynthesis - globo and isoglobo series	69
Toluene degradation	69
Anthocyanin biosynthesis	67
Indole alkaloid biosynthesis	61
Ethylbenzene degradation	60
Novobiocin biosynthesis	60
Taurine and hypotaurine metabolism	59
Carotenoid biosynthesis	56
Sesquiterpenoid and triterpenoid biosynthesis	56
D-Glutamine and D-glutamate metabolism	55
Flavone and flavonol biosynthesis	55
Lipopolysaccharide biosynthesis	55
Diterpenoid biosynthesis	54
Cutin, suberine and wax biosynthesis	53
Chlorocyclohexane and chlorobenzene degradation	49
Aflatoxin biosynthesis	44
Zeatin biosynthesis	44
Monoterpenoid biosynthesis	43
Neomycin, kanamycin and gentamicin biosynthesis	41
Betalain biosynthesis	38
Synthesis and degradation of ketone bodies	38
Fluorobenzoate degradation	37
Biosynthesis of ansamycins	31
Isoflavonoid biosynthesis	30
Mannose type O-glycan biosynthesis	30
Steroid degradation	29
Polyketide sugar unit biosynthesis	27
Lipoic acid metabolism	24
Penicillin and cephalosporin biosynthesis	24
Glycosylphosphatidylinositol (GPI)-anchor biosynthesis	22
Phosphonate and phosphinate metabolism	20
Acarbose and validamycin biosynthesis	18
Biosynthesis of vancomycin group antibiotics	17
Glucosinolate biosynthesis	16
Other types of O-glycan biosynthesis	15
Atrazine degradation	14
D-Arginine and D-ornithine metabolism	13
Carbapenem biosynthesis	12
Phenazine biosynthesis	12
Biosynthesis of siderophore group nonribosomal peptides	10
Glycosphingolipid biosynthesis - lacto and neolacto series	10
Primary bile acid biosynthesis	10
D-Alanine metabolism	8
Biosynthesis of various secondary metabolites - part 3	7
Benzoxazinoid biosynthesis	6
Bisphenol degradation	2
Dioxin degradation	1
Secondary bile acid biosynthesis	1
Xylene degradation	1
