# Supplementary material for: Multi-Omics Analysis Decodes Biosynthesis of Specialized Metabolites Constituting the Therapeutic Terrains of Magnolia obovata
Source: Int J Mol Sci. 2025 Jan 26;26(3):1068. doi: 10.3390/ijms26031068 (PMC11816741; doi:10.3390/ijms26031068)
Supplement: Supplementary file 1 [file ijms-26-01068-s001.zip › TableS10 Correlation coefficient values calculated between transcript and metabolite module.xlsx]

## Sheet: MO_T_M_corr1
Supplementary Table 10: Correlation coefficient values calculated between the highly expressed annotated transcripts (FPKM>5 in at least one of the seven tissues), and MS2-validated metabolites of Magnolia obovata.
Modules	T1_mod	T2_mod	T3_mod	T4-mod	T5_mod	T6_mod	T7_mod	T8_mod	T9_mod	T10_mod	T11_mod	T12_mod	M1_mod	M2_mod	M3_mod	M4_mod	M5_mod
T1_mod	1	-0.39	-0.1	-0.16	-0.5	-0.31	-0.43	-0.13	0.42	0.58	0.36	-0.16	0.57	0.31	-0.39	-0.25	0.41
T2_mod	-0.39	1	-0.21	-0.27	0.51	0.54	0.63	-0.33	-0.18	-0.67	-0.3	-0.19	-0.3	-0.05	0.97	-0.02	-0.19
T3_mod	-0.1	-0.21	1	0.49	-0.16	-0.21	0.63	-0.18	-0.06	0.64	-0.21	-0.21	-0.21	0.37	0.01	-0.32	-0.04
T4-mod	-0.16	-0.27	0.49	1	0.55	-0.78	0.22	0.69	0.38	0.45	-0.71	-0.06	-0.7	-0.53	-0.25	-0.13	0.18
T5_mod	-0.5	0.51	-0.16	0.55	1	-0.28	0.33	0.56	0.14	-0.43	-0.84	0.04	-0.85	-0.79	0.4	0.15	-0.09
T6_mod	-0.31	0.54	-0.21	-0.78	-0.28	1	0.23	-0.6	-0.5	-0.54	0.56	-0.3	0.45	0.56	0.58	-0.18	-0.27
T7_mod	-0.43	0.63	0.63	0.22	0.33	0.23	1	-0.35	-0.2	-0.04	-0.45	-0.32	-0.45	0.21	0.77	-0.26	-0.2
T8_mod	-0.13	-0.33	-0.18	0.69	0.56	-0.6	-0.35	1	0.23	0.05	-0.37	-0.04	-0.4	-0.69	-0.44	-0.02	0.01
T9_mod	0.42	-0.18	-0.06	0.38	0.14	-0.5	-0.2	0.23	1	0.46	-0.21	-0.1	-0.16	-0.36	-0.28	-0.28	0.95
T10_mod	0.58	-0.67	0.64	0.45	-0.43	-0.54	-0.04	0.05	0.46	1	0.1	-0.28	0.2	0.31	-0.54	-0.48	0.47
T11_mod	0.36	-0.3	-0.21	-0.71	-0.84	0.56	-0.45	-0.37	-0.21	0.1	1	-0.29	0.96	0.72	-0.26	-0.32	0.03
T12_mod	-0.16	-0.19	-0.21	-0.06	0.04	-0.3	-0.32	-0.04	-0.1	-0.28	-0.29	1	-0.32	-0.47	-0.29	0.96	-0.16
M1_mod	0.57	-0.3	-0.21	-0.7	-0.85	0.45	-0.45	-0.4	-0.16	0.2	0.96	-0.32	1	0.75	-0.25	-0.34	0.04
M2_mod	0.31	-0.05	0.37	-0.53	-0.79	0.56	0.21	-0.69	-0.36	0.31	0.72	-0.47	0.75	1	0.14	-0.48	-0.14
M3_mod	-0.39	0.97	0.01	-0.25	0.4	0.58	0.77	-0.44	-0.28	-0.54	-0.26	-0.29	-0.25	0.14	1	-0.13	-0.27
M4_mod	-0.25	-0.02	-0.32	-0.13	0.15	-0.18	-0.26	-0.02	-0.28	-0.48	-0.32	0.96	-0.34	-0.48	-0.13	1	-0.36
M5_mod	0.41	-0.19	-0.04	0.18	-0.09	-0.27	-0.2	0.01	0.95	0.47	0.03	-0.16	0.04	-0.14	-0.27	-0.36	1
