# Supplementary material for: Multi-Omics Analysis Decodes Biosynthesis of Specialized Metabolites Constituting the Therapeutic Terrains of Magnolia obovata
Source: Int J Mol Sci. 2025 Jan 26;26(3):1068. doi: 10.3390/ijms26031068 (PMC11816741; doi:10.3390/ijms26031068)
Supplement: Supplementary file 1 [file ijms-26-01068-s001.zip › TableS11 List of transcripts of Magnolia obovata annotated as LACs and DIRs included in the T12 transcript module.xlsx]

## Sheet: Sheet1
Supplementary Table 11: List of transcripts of Magnolia obovata annotated as LACs and DIRs included in the T12 transcript module, and the accession numbers of the known LACs and DIRs used for the phylogenetic analysis, together with the abbreviation being used in the phylogenetic tree.
Name used in the phylogenetic tree	Accession/Abbreviation
PDIR17	ABD52128
PDIR20	EF643700
OsDIR35	BAF27735.1
OsDIR52	AAX96290
GbDIR1	AAS73001
GbDIR2	AAY44415
TanDIR1	ABE73781
NbDIR1	BAF02555
AhDIR1	AAZ20288
PDIR11	ABD52122.1
AtDIR2	AAP37801.1
AtDIR19	AAO39937.1
AtDIR22	AAU15153.1
AtDIR23	AAT71988.1
OsDIR3	AK062751
OsDIR4	AK108186
OsDIR6	BAT02662
OsDIR9	AK108101
OsDIR43	AK119964
OsDIR45	BAT15042.1
SbDIR1	AAM94289
OsDIR27	BAD03849
OsDIR30	BAD03854
HvDIR1	AAA87042
HvDIR2	AAA87041
HvDIR3	AAB72098
TaDIR1	AAC49284
TaDIR2	AAM46813
TaDIR3	BAA32786
SoDIR1	AAR00251
SoDIR2	CAF25234
SoDIR3	AAV50047
SbDIR2	ABI24164
AsDIR1	AAY41607
PDIR18	ABD52129
PDIR6	ABD52117
OsDIR12	BAF22310.1
OsDIR15	AK108983
OsDIR16	BAC16397
PsDIR1	AAD25355
PsDIR2	AAB18669
Forsythia	AAF25357
FiDIR2	AAF25358
PpDIR1	AAK38666
ThDIR1	AAF25367.1
ThDIR2	AAF25368.1
TpDIR7	AAF25365.1
TpDIR9	AAL92120.1
AtDIR5	AAQ65109.1
AtDIR6	AEE84795.1
PDIR24	EF643704
PDIR26	EF643706
PDIR27	EF643707
PDIR29	EF643709
PDIR30	EF643710
PDIR31	EF643711
PDIR35	EF643715
OsDIR20	AAO17346
OsDIR21	BAB64642
OsDIR44	BAB89759
AtDIR10	AAU90058.1
AtDIR12	AEE82982.1
AtDIR16	AAP37695.1
AtDIR24	AEE79355.1
AtDIR9	AAR20779.1
AtDIR25	AAP49521.1
Mo_DIR1	TR56820|c0_g1_i1
Mo_DIR2	TR56820|c0_g1_i2
Mo_DIR3	Mo_1_ACAGTG_L003_R1_001_(paired)_trimmed_(paired)_contig_21846
Mo_DIR4	scaffold10900
Mo_DIR5	C919609
Mo_DIR6	TR78374|c2_g2_i1
Mo_DIR7	TR78786|c5_g3_i4
AtLAC1	NP_173252.2
AtLAC2	NP_180477.1
AtLAC3	NP_180580.1
AtLAC4	NP_565881.1
AtLAC5	NP_181568.1
AtLAC6	NP_182180.1
AtLAC7	NP_187533.1
AtLAC8	NP_195724.1
AtLAC9	NP_195725.1
AtLAC10	NP_001332650.1
AtLAC11	NP_195946.2
AtLAC12	NP_196158.1
AtLAC13	NP_196330.3
AtLAC14	NP_196498.1
AtLAC15	XP_002865604.1
AtLAC16	NP_001330402.1
AtLAC17	NP_200810.1
BdLAC5	PNT77675.1
BnTT10-1	AEK27149
GaLAC1	AAR83118
PtLAC3	CAA74103
PtLAC90	CAA74104
PtLAC110	CAA74105
SofLAC	CA186837
ZmLAC1	AAX83112
ZmLAC2	CAJ30498
ZmLAC3	CAJ30499
ZmLAC4	CAJ30500
ZmLAC5	CAJ30497
Mo_LAC1	Mo_1_ACAGTG_L003_R1_001_(paired)_trimmed_(paired)_contig_10294
Mo_LAC2	scaffold18030
Mo_LAC3	Mo_1_ACAGTG_L003_R1_001_(paired)_trimmed_(paired)_contig_135247
